# Supplementary material for: Single-cell transcriptomics reveals a new dynamical function of transcription factors during embryonic hematopoiesis
Source: eLife. 2018 Mar 20;7:e29312. doi: 10.7554/eLife.29312 (PMC5860872; doi:10.7554/eLife.29312)
Supplement: Supplementary file 2. — The first worksheet contains Ct values, the second log2 expression data and the third the metadata relative to the cells shown in Figure 1A and B. [file elife-29312-supp2.xlsx]

## Sheet: Ctvalue_data
ID	P50_VE-Cad+_CD41neg_08	P50_VE-Cad+_CD41neg_16	P50_VE-Cad+_CD41neg_24	P50_VE-Cad+_CD41mid_08	P50_VE-Cad+_CD41mid_16	P50_VE-Cad+_CD41mid_24	P50_VE-Cad+_CD41hi_08	P50_VE-Cad+_CD41hi_16	P50_VE-Cad+_CD41hi_24	P50_VE-Cad+_CD41neg_01	P50_VE-Cad+_CD41neg_09	P50_VE-Cad+_CD41neg_17	P50_VE-Cad+_CD41neg_25	P50_VE-Cad+_CD41mid_01	P50_VE-Cad+_CD41mid_17	P50_VE-Cad+_CD41mid_25	P50_VE-Cad+_CD41hi_01	P50_VE-Cad+_CD41hi_09	P50_VE-Cad+_CD41hi_17	P50_VE-Cad+_CD41hi_25	P50_VE-Cad+_CD41neg_02	P50_VE-Cad+_CD41neg_10	P50_VE-Cad+_CD41neg_18	P50_VE-Cad+_CD41neg_26	P50_VE-Cad+_CD41mid_02	P50_VE-Cad+_CD41mid_10	P50_VE-Cad+_CD41mid_18	P50_VE-Cad+_CD41mid_26	P50_VE-Cad+_CD41hi_02	P50_VE-Cad+_CD41hi_10	P50_VE-Cad+_CD41hi_18	P50_VE-Cad+_CD41hi_26	P50_VE-Cad+_CD41neg_03	P50_VE-Cad+_CD41neg_11	P50_VE-Cad+_CD41neg_19	P50_VE-Cad+_CD41neg_27	P50_VE-Cad+_CD41mid_11	P50_VE-Cad+_CD41mid_19	P50_VE-Cad+_CD41mid_27	P50_VE-Cad+_CD41hi_03	P50_VE-Cad+_CD41hi_11	P50_VE-Cad+_CD41hi_19	P50_VE-Cad+_CD41hi_27	P50_VE-Cad+_CD41neg_04	P50_VE-Cad+_CD41neg_12	P50_VE-Cad+_CD41neg_20	P50_VE-Cad+_CD41neg_28	P50_VE-Cad+_CD41mid_04	P50_VE-Cad+_CD41mid_12
ACTA2	999	999	999	999	999	999	999	999	18.9919	999	999	19.3504	999	999	18.6407	999	18.7132	999	999	22.5911	999	999	999	18.2161	999	999	17.9039	999	17.4948	18.1063	999	999	17.9864	12.9118	999	999	999	999	999	999	999	999	20.664	18.9749	999	999	999	999	19.014
ACVR1	999	20.1416	19.7051	17.6406	16.8973	18.9414	19.5385	19.1107	18.9479	999	999	999	19.6225	17.2079	18.3681	19.3517	17.2953	18.3973	19.7672	18.4814	18.7883	999	999	17.484	18.8499	19.0519	999	17.6955	18.1432	16.9566	17.1587	19.4475	999	17.1833	16.7037	19.5252	19.2874	18.7857	17.803	999	999	20.1398	18.4909	19.8131	17.5953	18.7746	18.6821	18.2188	18.8158
ACVR1B	18.2467	17.7738	16.59	16.2905	16.6865	18.8333	17.8779	21.1191	16.3471	16.8843	18.8765	19.0044	17.6751	18.2177	16.8085	16.7452	19.3156	17.3709	18.015	17.5995	18.2878	18.8426	18.077	15.821	16.817	16.5836	16.8917	17.6734	16.6411	16.396	16.6782	17.4452	20.0959	16.4674	17.9498	16.7879	19.5646	17.7712	15.6883	16.0524	16.6184	17.1317	18.1378	16.683	15.5458	17.2447	18.1118	16.7227	18.3592
ACVR2A	999	17.4551	16.8445	16.3603	18.0008	999	16.5397	999	16.9452	17.012	19.4419	19.4817	18.7391	17.372	999	17.453	17.4589	999	18.8412	18.7292	17.8545	19.1382	18.9468	18.6434	16.4588	18.41	17.4614	16.4425	16.6645	16.8786	18.0625	20.2224	17.5781	17.8321	17.0543	17.6376	999	17.6892	16.2066	18.5901	17.8048	18.2916	20.1692	18.1643	17.5078	16.5505	19.1257	16.5917	15.4224
ACVR2B	19.8871	999	999	999	999	999	18.7248	20.2281	19.0996	19.4203	999	999	999	999	19.6984	18.391	999	19.7654	999	19.6666	999	19.3017	999	19.8923	999	19.859	999	19.5013	19.5026	999	19.6121	999	20.8921	17.2819	999	19.6603	999	999	999	19.3139	18.7403	19.3573	999	19.9847	999	999	999	20.2261	999
ACVRL1	15.3485	15.3524	13.9477	13.6353	14.0384	17.8848	15.8479	15.7905	14.7125	14.7424	14.6607	13.7016	15.4978	14.743	14.6386	13.5085	12.5077	13.6944	16.5697	13.3532	14.3524	15.6166	14.3451	13.9748	14.9284	14.3087	13.1273	14.0067	13.767	12.3065	13.7582	13.9594	16.2076	15.5231	14.0064	16.0067	15.1805	13.1776	12.7045	12.6923	17.5655	13.6724	14.0586	13.7506	12.7363	15.5948	15.024	14.188	14.5548
ADCY4	16.8274	14.5825	15.3469	15.0874	15.3236	16.7472	16.3095	18.3969	16.3994	16.1707	16.8237	15.6648	17.1208	16.042	15.7194	15.6497	15.6529	16.1555	19.0389	15.6253	16.1547	16.6502	15.5416	15.7686	16.1737	16.361	14.737	16.0598	14.9882	14.8368	14.9139	15.1843	17.261	17.2622	15.8193	16.9786	16.0571	15.6979	13.4577	14.7471	22.9189	15.9787	15.0083	15.6703	14.0289	15.8757	17.6149	14.5957	15.4471
ATP2A3	999	20.0122	21.1877	20.4908	18.86	19.0663	15.003	999	15.6604	25.0689	20.1383	19.0081	19.916	23.3178	18.9998	999	18.3878	18.5213	19.4939	19.7371	18.201	21.0349	19.4519	17.5639	999	18.6754	999	20.4979	17.696	21.4694	20.7127	999	999	23.4253	999	21.815	17.9276	18.307	16.95	19.2099	14.9467	22.7438	20.7049	19.9625	23.3408	999	19.4451	999	999
BMP4	16.9471	13.7236	17.4549	17.2216	14.2903	999	19.3867	19.3382	16.9385	14.4917	16.2167	13.9964	18.9415	14.9286	16.2231	14.7849	14.9805	15.9548	17.1622	999	17.8098	20.2199	16.4844	16.6681	13.5696	16.4893	15.8815	17.5071	18.9475	15.325	16.4286	16.0038	16.528	14.2785	14.4416	14.8963	999	13.7786	18.9176	999	999	17.8111	999	17.0966	15.7833	15.6178	16.8087	14.308	16.7649
BMPR1A	18.1576	17.8898	20.0225	19.0361	20.9881	18.6177	17.6165	999	18.5797	19.9428	17.9596	19.9891	18.3068	19.0088	20.1665	18.77	18.6527	17.9184	18.4509	19.4193	18.9137	999	17.8729	17.9486	18.8658	18.9096	19.2021	20.09	18.9292	999	25.1562	20.2787	999	16.9595	17.6405	20.4499	17.5789	19.3469	16.8457	17.9981	17.609	22.4314	999	24.4361	19.2699	19.3657	19.4977	17.7429	19.6215
BMPR2	18.4443	17.7615	16.6974	16.3962	17.0785	999	17.5381	18.9577	16.6651	999	18.0513	17.9556	18.7951	16.6148	19.1425	15.8955	15.3886	17.3667	18.7505	16.8533	18.5212	20.4391	18.8777	17.1763	16.4612	19.652	17.2458	16.9289	15.3119	16.6308	17.3514	18.1468	18.9436	16.954	17.3252	17.4438	17.9687	17.1558	15.7824	16.9677	17.5376	17.3367	17.0063	18.5223	17.0461	17.9522	16.8705	16.8309	17.5703
CACNA2D1	999	999	999	999	999	999	999	999	999	999	999	999	999	999	999	999	999	999	999	999	19.4122	999	999	999	999	999	999	999	999	999	999	999	999	999	999	999	999	999	19.529	999	999	999	999	999	999	999	999	999	999
CDH2	19.8859	999	999	999	999	999	999	999	999	19.44	999	999	999	999	999	19.5011	18.4133	999	999	999	18.4139	999	19.6063	17.4593	19.5004	19.2491	999	19.4429	999	18.6329	999	999	999	18.6206	999	999	999	999	999	999	999	999	999	999	999	999	999	19.7599	999
CDH5	14.0225	12.9071	12.7316	11.9852	12.261	14.3256	13.334	13.5274	12.5498	12.8745	13.5036	12.8894	13.457	12.7589	12.6268	11.5076	11.0665	12.0291	13.3836	13.3952	12.3851	13.8293	13.4327	11.6955	12.6946	12.5687	12.0266	12.0961	11.757	11.5753	11.3359	12.8319	13.4623	14.0741	12.2065	13.5814	13.0726	11.9506	11.0151	11.4182	14.0791	12.6257	13.2975	12.6415	12.1926	12.9772	12.9562	11.8128	12.6245
CLDN5	22.2793	999	22.1866	20.9601	20.9452	22.19	24.8653	21.4197	21.9741	23.6148	23.4632	22.623	23.7271	22.5952	21.3516	22.3374	23.1548	20.459	23.064	22.4444	21.452	21.969	22.6177	20.2729	23.0858	22.1196	23.702	20.8666	22.7902	22.4805	20.2724	21.1506	25.0214	23.4504	21.8043	23.7385	999	22.7193	20.9255	21.6605	23.8923	22.0524	23.1438	22.388	21.6088	23.7333	20.3145	21.7731	20.3654
COL4A2	16.0295	14.3986	14.2212	13.4729	13.4126	14.6898	14.4942	14.9711	14.1839	15.0155	15.501	13.6919	14.0068	13.7385	14.4104	13.2672	12.7741	13.7173	16.1358	13.9767	13.8622	14.2098	14.7448	13.3421	13.6829	13.4884	13.462	13.3385	13.3679	13.3264	12.5601	13.8729	15.4717	14.6103	14.0009	14.3887	14.4903	13.4759	12.5101	12.8652	16.3375	13.9985	14.6359	14.9899	13.4877	14.4226	14.3118	13.1301	13.8189
COL4A5	17.6795	20.022	18.4923	17.1218	18.6943	17.5846	16.9845	21.2623	16.764	27.1745	17.651	999	17.8144	18.3909	16.6155	16.3957	19.2302	16.865	19.6123	19.2399	20.1144	23.6117	18.9209	19.297	17.9219	20.2876	18.6513	17.2437	16.7321	17.5489	17.0045	17.1616	19.1806	16.9935	23.0486	17.0563	17.5683	16.8245	15.489	18.6816	17.2207	17.6434	17.8619	18.4088	20.3403	19.8353	21.3548	19.1974	19.2234
CTNNB1	14.659	15.1578	13.7352	13.1446	13.8735	18.4831	13.1313	15.1648	13.4742	14.2313	14.5864	14.0738	16.3483	14.1719	14.478	12.8816	12.8375	13.8576	15.098	14.524	14.02	15.7149	14.9491	12.7242	13.9851	14.254	13.7311	14.2273	12.9599	13.1934	13.4182	14.6245	14.5653	13.1053	13.9287	14.7592	15.7132	13.4917	12.7105	13.261	14.0146	13.5052	15.6001	13.9825	13.542	15.3223	14.6994	13.4833	14.4151
DCAF12L1	17.2068	18.9692	999	15.9065	18.3245	16.5828	999	999	999	18.5805	999	999	999	999	16.8874	18.2729	12.3032	15.788	999	25.7671	999	999	999	14.903	18.3506	18.4434	999	999	16.9534	19.2457	999	18.8891	999	18.9014	999	999	17.8651	16.8393	14.7492	16.392	999	15.4021	999	18.8561	999	999	21.046	999	999
DPYSL3	18.1284	18.5758	17.1222	16.2116	16.6046	18.8253	17.5538	17.958	16.9476	18.1703	18.5144	17.9309	19.6483	17.9671	17.0672	15.683	15.9962	17.4449	17.7092	18.8536	17.8636	18.674	19.0874	16.2085	16.701	16.3167	16.5894	18.3557	16.0431	16.3059	15.1252	17.9091	18.0987	17.8375	16.0725	18.1762	18.42	16.9418	16.521	16.9597	17.6278	18.2033	19.3895	18.0575	16.4754	999	999	16.4383	18.865
ENG	15.0223	14.221	13.5913	13.4518	13.16	16.9681	14.6184	15.2149	13.3592	14.6774	14.3846	13.3754	15.1886	13.577	13.7129	12.6677	13.6357	14.0384	15.2703	14.1415	13.3318	15.2394	14.4552	14.2281	13.4954	13.7951	12.76	12.7133	12.8561	13.4014	13.3396	13.685	14.8363	15.5653	13.659	13.9835	14.8854	12.9712	12.8522	14.3816	15.6781	13.285	15.4421	13.3552	12.703	14.2887	13.7732	13.8127	13.8722
ENPP1	999	999	999	999	999	999	999	999	20.0963	999	999	999	999	999	999	999	999	999	999	999	999	999	999	999	999	999	999	999	999	999	999	999	999	999	999	999	999	999	999	999	999	999	999	999	999	999	999	999	999
EPO	999	999	999	999	999	999	999	999	999	999	999	999	999	999	999	999	999	999	999	999	999	999	999	999	999	999	999	999	999	999	999	999	999	999	999	999	999	999	999	999	999	999	999	999	999	999	999	999	999
EPOR	999	999	999	19.2638	26.3432	999	999	999	999	999	18.9608	19.8645	999	20.0511	26.4666	999	999	999	999	999	21.6629	999	999	999	999	19.4	25.4324	999	999	17.8215	19.9678	999	999	999	999	999	19.2266	19.6744	19.2815	19.4043	999	999	999	999	999	18.9381	999	999	999
EPS8	999	999	21.3493	999	999	999	999	999	999	999	999	999	20.0734	999	999	20.4588	999	19.9534	19.6868	20.4358	999	999	999	999	999	999	999	999	999	999	999	999	999	21.6515	999	999	20.7827	999	20.3024	999	999	999	999	999	999	999	19.8966	18.9766	999
ERG	17.1398	18.987	15.9675	14.5936	15.8026	18.6088	16.1936	19.0356	16.8425	16.9457	17.123	15.7991	18.5836	16.3007	16.4497	14.6292	16.7001	17.9928	999	17.3841	16.8786	18.9378	18.8249	16.2151	16.4352	17.0393	18.4351	15.7608	15.3915	14.4948	16.9579	17.5378	16.4798	16.9955	15.6127	17.7306	17.3337	16.4867	15.6518	16.0314	16.5116	18.1839	18.6964	16.5188	17.2421	999	15.6309	17.5021	17.0398
ESAM	17.1245	17.5008	16.9959	15.0843	15.6481	16.1311	17.701	17.4525	15.3309	16.883	17.0919	16.3274	18.628	16.3519	17.1571	14.7818	16.3434	15.7388	16.9485	16.2549	15.7839	16.8673	16.7968	16.1683	16.3824	17.1812	15.6838	15.2674	15.4043	15.5032	15.0315	16.0092	18.7722	17.5523	15.5269	18.8746	15.7116	16.4128	15.2368	14.8553	17.1032	16.3185	17.0397	16.9442	16.0403	18.2197	16.1286	15.6132	15.3408
FAM122B	17.0167	17.7997	17.0958	16.8822	17.8539	20.3353	18.8679	21.1647	16.9007	16.9918	19.707	15.6869	19.2002	16.5538	16.0899	16.173	15.8836	16.4968	18.8259	17.0336	18.0331	18.4857	18.0466	16.581	15.9209	17.7319	16.0747	16.2987	16.5496	15.5009	16.1098	16.8997	21.911	17.6015	17.3699	17.3571	17.228	16.7371	15.6937	16.7787	19.9048	16.4956	18.0045	17.0808	18.7976	17.3999	16.3683	16.5614	18.3884
FBN1	999	19.0997	999	19.2709	999	999	19.7358	999	999	999	21.7457	21.0105	999	999	999	999	999	18.3833	999	18.8413	18.1241	20.1104	999	999	999	999	999	999	999	17.4844	999	19.646	19.4872	16.6009	17.8367	19.7146	999	999	14.2763	19.4796	999	999	999	19.0231	19.8041	20.4176	999	999	19.3993
FLI1	16.42	15.3136	15.8822	14.5578	14.5016	19.0911	14.0386	16.7017	14.6187	14.9487	15.4712	15.1677	17.4065	14.6953	15.1772	13.2385	13.8731	14.9022	16.0643	14.9791	14.7677	16.4354	15.9356	14.4508	15.9522	15.5434	15.8527	15.1831	15.6509	14.7723	14.176	14.2858	16.3087	16.081	14.0417	17.2962	15.8923	14.8302	12.9813	14.2922	14.581	14.1397	14.8984	14.2158	13.7058	15.9765	16.8736	15.4838	16.8018
FLRT2	999	999	20.1419	999	18.7163	999	999	999	999	18.2734	999	20.4827	999	999	18.7433	999	999	999	27.0121	999	999	26.408	999	20.8047	999	999	18.5829	999	999	999	999	20.5276	25.4269	999	17.7292	999	999	19.6656	999	999	25.4206	20.8748	23.0475	999	999	999	19.4918	18.294	25.6115
FMO1	14.2883	14.6789	13.5108	13.2347	14.2304	17.4873	14.5132	14.7982	13.3333	15.6641	13.8927	13.2603	15.4926	12.3054	13.4117	11.3746	14.7242	13.6895	15.7371	14.2092	13.3838	17.1006	14.2101	15.7527	12.4152	14.6868	13.8114	13.317	13.0144	11.8682	15.3606	13.9065	13.4546	14.0759	12.6659	12.8664	13.7076	12.5871	12.21	13.252	999	13.897	14.801	12.1388	12.8713	14.304	14.5126	13.2208	14.7529
GATA1	24.2843	22.5858	999	23.3899	999	23.9072	25.8874	999	24.976	24.2935	23.7484	999	23.3492	999	23.4355	24.3454	23.7491	25.6632	25.5915	24.4104	999	999	22.0015	999	999	24.0163	999	999	24.2446	23.6201	22.6543	999	999	17.7946	24.5151	23.3091	22.097	999	22.4751	22.7537	24.1379	23.3611	21.9145	23.2546	999	999	25.5293	999	24.2686
GATA2	999	999	999	999	999	18.7943	17.3537	19.901	17.9151	999	999	18.9415	999	999	18.4338	999	24.1188	999	999	18.653	999	999	18.532	19.3507	19.026	999	999	19.1493	999	18.6816	999	999	999	19.5202	19.2381	18.8564	999	18.669	18.4226	999	17.3743	20.4506	19.1295	999	999	18.9563	999	18.6129	18.7931
GDPD5	999	18.1379	19.6044	999	19.1826	19.5171	18.9077	19.9769	18.9478	17.9901	19.3499	18.7758	20.1963	999	19.1465	17.8175	17.3152	20.1701	18.1211	17.1677	999	19.5771	19.6738	15.5717	999	19.2134	18.2854	999	18.1705	17.7004	16.9823	17.263	999	16.4286	18.65	999	999	18.1219	14.9199	16.9915	19.5626	17.0265	18.3082	19.4815	19.4622	999	20.0711	20.0936	19.3365
GFI1	999	999	999	999	999	999	17.2671	999	999	999	999	999	999	999	999	999	999	999	16.9963	999	999	999	999	999	999	999	999	999	999	999	999	999	999	999	999	999	999	999	999	999	17.9589	18.9777	999	999	999	999	999	999	999
GFI1B	999	999	999	25.3871	999	24.1837	19.6581	999	22.7342	26.3247	999	999	999	999	24.5322	25.7953	999	999	999	999	999	999	999	999	999	999	999	24.6862	999	999	999	999	999	999	999	999	24.7961	999	999	22.8208	18.323	999	21.638	999	999	999	999	999	999
GPR126	999	20.9411	18.9863	16.7911	999	999	999	999	999	999	999	999	999	999	999	999	999	999	999	19.643	999	999	20.6879	999	20.5991	999	999	19.4937	999	20.4861	999	999	999	999	999	999	999	999	18.6477	999	999	999	17.5911	999	999	21.2674	999	999	999
GRIA4	999	999	999	999	999	999	999	999	999	999	999	999	999	999	999	999	19.7168	999	999	999	999	999	999	999	999	999	999	999	999	999	999	999	999	999	999	999	999	999	19.3479	999	999	19.6615	21.1447	999	999	999	999	999	999
HBB-BH1	999	999	999	999	999	999	999	999	19.0566	999	999	999	999	999	999	19.6652	999	999	999	20.6653	999	999	19.5792	999	999	999	999	999	18.5895	18.624	19.8784	999	999	999	999	999	999	999	18.3415	19.6075	999	999	11.5585	19.3985	999	19.9335	17.3819	999	999
ITGA2B	16.741	16.8963	17.818	17.1373	16.4468	999	16.4325	18.6822	17.0384	19.0422	17.5414	17.6501	18.2908	15.8568	16.2107	15.0373	16.614	17.3229	16.6122	19.5879	999	18.6028	18.5188	19.6549	16.8614	999	17.5161	18.2782	15.7069	16.1247	16.8993	18.7159	26.1422	20.2883	16.0749	17.9856	15.7303	15.9538	16.1291	19.1366	15.6949	16.5638	20.9868	16.9625	16.526	18.4769	17.7149	16.9537	16.5456
ITGAM	999	999	999	999	999	999	999	999	19.5214	999	999	25.2782	999	999	999	999	999	999	999	999	999	999	999	999	999	999	999	999	999	999	999	999	999	999	999	999	999	999	999	999	16.6303	999	999	999	999	999	999	999	999
ITGB3	999	22.7877	999	19.1292	18.7978	23.1196	15.8933	999	19.2482	999	999	23.1099	24.0236	24.4755	21.3615	20.3967	22.0867	17.8629	17.385	999	22.8024	24.792	999	19.1559	26.4277	18.5979	21.9073	17.1495	999	20.0209	23.8786	999	999	999	25.6484	23.5817	23.7836	18.3047	19.1439	999	16.3452	16.7652	999	25.205	26.2582	26.4783	999	999	19.0169
KDR	12.4485	12.2357	12.3019	11.9724	11.2677	13.491	13.7817	13.4132	11.9436	13.0966	13.3969	12.3281	12.3609	11.8284	12.407	10.8382	11.5823	12.9616	13.7675	13.7614	11.2085	12.7077	12.6839	12.4487	11.8437	11.8451	11.174	11.0784	12.142	11.4249	11.5245	11.8516	13.8257	13.0867	11.1306	12.8561	12.9008	11.337	10.387	11.4728	16.9495	13.5281	13.2472	12.2443	11.919	13.398	11.3178	11.543	11.6545
KIT	17.7308	19.8121	22.946	18.1568	24.4561	18.0998	13.8205	17.5259	13.7647	14.652	20.7977	17.447	18.3408	16.5673	20.4144	16.6502	999	17.8115	14.6227	19.5382	17.617	17.3978	21.1523	14.5339	16.3623	16.0781	999	15.5364	19.1807	21.0647	16.7469	999	19.0047	17.9469	16.1904	16.1545	17.2845	18.7807	15.7121	15.9241	12.5247	16.2954	21.2407	18.6955	19.0022	19.9822	17.0774	15.9639	16.4443
LAD1	19.5719	999	999	22.6687	17.6932	18.299	999	999	999	20.65	999	999	999	999	17.7818	999	999	999	999	22.0145	999	999	19.9659	19.8669	999	20.6917	999	18.8407	19.1887	999	999	999	999	17.9341	999	999	16.9889	20.3437	999	22.9646	19.1974	999	999	999	999	999	999	999	27.0524
LAT	18.3689	999	999	999	17.5587	19.7341	17.7162	999	16.9942	999	18.055	999	999	16.2412	19.7607	18.658	19.3246	999	19.561	999	18.6026	999	999	20.2514	999	999	999	19.0849	999	999	19.4192	18.3627	999	17.8001	16.8366	18.0418	18.7765	18.7177	18.9999	999	999	999	999	999	999	999	999	19.1352	18.1822
LGR5	999	999	999	999	999	999	999	999	999	999	999	999	999	999	999	999	999	999	999	999	999	999	999	999	999	999	999	18.9521	999	999	19.6023	999	999	999	999	999	19.4528	999	999	999	999	999	999	999	999	999	999	999	999
LMO2	999	17.5146	18.4532	17.9051	23.381	17.9004	14.45	20.6394	17.5831	17.9311	18.7778	16.6031	999	999	18.8185	16.2313	16.0359	18.4087	18.3509	17.3853	17.8639	18.1332	18.329	999	999	17.4307	17.6618	18.0425	19.0239	19.16	16.3797	18.985	23.5153	999	17.4991	999	19.3991	18.99	15.8066	15.8414	15.3139	18.0316	17.1489	17.4911	18.4154	999	19.188	16.5931	17.4161
LYL1	22.1495	19.4644	20.275	18.0018	19.1241	999	17.1709	19.7489	19.0862	19.658	19.0501	999	999	999	18.6748	18.8418	20.3476	20.6753	21.8438	20.344	20.712	999	22.2072	21.272	20.7394	20.7609	999	19.1145	999	20.1684	18.2418	999	999	19.711	19.1179	19.742	19.335	19.9486	18.2509	18.8565	18.0215	19.8703	22.7428	20.6995	999	19.9509	19.5508	18.6452	999
MEIS2	17.0181	15.9312	15.0003	14.2745	15.4027	17.4372	16.8336	18.7566	15.9656	999	16.0638	15.0001	18.365	14.1709	14.9263	14.5071	16.1594	15.5463	18.072	16.8965	14.9996	17.4318	17.5273	17.4237	14.3876	16.0618	14.4982	15.2176	15.8106	15.6546	14.3592	15.818	17.3998	18.2084	15.1872	16.7	15.9281	13.555	14.9574	15.7048	999	17.0198	16.4836	16.4217	15.2844	15.4431	17.5819	15.5938	15.715
MET	999	999	999	999	999	999	999	999	999	999	999	999	999	999	999	26.3576	999	999	999	999	999	999	999	999	999	999	999	999	999	999	999	999	999	18.5008	999	999	999	999	999	999	999	999	999	999	999	999	999	999	999
MPO	999	999	999	999	999	999	18.7337	999	17.7125	999	999	999	999	999	999	999	999	999	999	999	999	999	999	999	999	999	999	999	999	999	999	999	999	999	999	999	999	999	999	999	19.1957	999	999	999	999	999	999	999	999
MYB	21.7705	999	19.9718	18.5787	21.4878	19.3727	14.7086	999	16.3144	999	999	999	999	999	18.8693	18.2283	999	999	999	999	999	999	999	999	999	20.8362	999	999	21.2802	999	999	999	999	999	999	999	18.1713	20.3048	999	17.8162	14.4628	999	999	999	999	999	999	999	19.2092
MYOM1	999	999	999	999	999	999	21.3268	999	999	999	999	999	999	999	999	999	999	999	999	999	999	999	999	999	999	999	999	999	999	999	999	999	999	999	999	999	999	999	999	999	999	999	999	999	999	999	999	999	999
NOTCH1	18.8375	17.2217	17.2086	16.7398	16.2635	18.6052	18.7662	20.8825	19.282	19.4151	17.41	17.5439	18.8503	19.9595	17.5189	15.9141	16.7623	17.2344	19.0809	18.6281	18.2485	20.5947	16.8624	19.2773	18.4236	17.0026	16.8338	16.7091	15.6991	16.6936	16.8509	18.5578	19.3242	21.4147	18.573	18.5128	16.8649	17.4822	14.8632	16.1715	24.364	17.6451	19.4442	17.5344	18.4301	17.6158	17.2985	17.327	17.6151
NPR1	15.075	15.0828	14.3503	14.3699	14.0534	16.4415	18.7347	16.2662	15.5928	16.6761	15.111	13.9101	17.2549	13.9602	14.7549	13.8775	15.5263	15.5063	16.4324	16.4044	15.2022	15.6898	16.483	16.8851	13.9992	14.5407	14.5315	14.3217	14.587	14.4714	14.6828	15.6042	16.4062	16.6683	14.24	14.6271	16.2007	13.7926	14.6543	14.8526	17.0508	14.7521	16.8648	14.3963	14.4743	14.4963	15.223	14.5183	15.8304
PALLD	16.9086	16.9453	15.7155	15.8057	15.108	17.1165	15.9708	16.8547	15.7548	18.3137	17.7038	15.5225	19.9962	14.6999	16.5029	14.5026	13.8437	16.2081	16.1918	16.4825	16.7335	16.5492	16.4311	14.5191	16.5524	15.4247	15.5267	15.1632	15.4529	14.8139	14.4241	16.7473	15.7252	16.1399	15.9507	16.7049	17.533	14.1969	14.598	16.1567	16.156	15.5496	17.2705	16.1755	16.0341	17.1384	16.2159	15.4746	16.3431
PCDH12	15.1795	16.3098	15.4397	14.5721	13.8982	15.5712	18.5557	999	999	16.9753	17.4807	15.4662	17.4421	15.3998	15.1517	13.6993	14.5676	19.8254	20.4311	999	15.5049	22.1115	16.9674	17.7462	15.8143	14.1437	13.7781	14.152	15.4697	15.2082	16.431	999	19.7295	25.2579	20.8703	19.9589	16.4887	13.8532	12.9995	13.7734	999	16.9624	999	17.3144	999	19.7772	19.1951	13.8841	14.6091
PDZD2	19.2468	999	17.1553	17.4698	17.3195	17.4182	21.3615	19.6525	18.5342	17.7469	999	999	18.9912	17.252	17.4275	16.2849	15.0704	16.9415	20.2936	20.5604	18.4206	20.0013	17.1828	16.4132	16.7156	19.5468	19.358	16.012	17.1387	16.0051	20.3373	18.5878	19.6222	16.8508	19.0969	16.816	19.1376	16.2562	14.9109	16.4074	18.7469	16.0352	19.586	18.2865	15.8209	16.9008	17.2096	16.1073	17.9487
PECAM1	14.9817	14.4578	13.9263	13.3278	13.2591	16.461	13.6991	14.8979	12.727	13.2611	15.0405	14.6528	14.2411	14.4827	13.894	12.7199	12.0167	13.6037	14.3941	13.4815	14.3429	14.4133	14.9765	12.5368	13.9356	14.3802	12.6963	12.8552	13.3213	13.2682	12.1087	13.6763	15.1936	15.1324	13.1989	14.5693	14.8804	14.4292	11.9768	12.3246	13.83	12.7409	13.8025	13.9394	13.1857	13.9103	14.057	12.9334	13.4772
PLCD1	17.993	19.2785	18.6614	19.6934	17.3253	16.8808	17.5992	999	18.6517	18.0049	999	19.0566	19.2392	18.8842	17.3218	19.3744	17.7401	19.3275	18.1584	17.0385	20.371	999	17.8428	17.3481	17.5942	18.9984	999	17.6792	18.4149	17.8981	16.5806	20.8817	999	17.7253	17.5539	19.4338	19.8598	20.6786	16.6673	16.3981	19.4342	17.0967	20.1833	18.0129	17.1123	19.1668	18.1342	19.5844	999
PPIA	10.3638	10.8648	10.1214	9.583	9.16014	13.5116	8.63158	10.4874	8.67588	9.28139	10.9038	9.63611	12.2461	9.67875	9.80936	8.68139	9.03	9.8387	10.0116	10.1675	9.82761	12.3269	10.8988	9.18661	9.85498	10.2077	9.28427	10.0851	9.56985	8.91754	9.31267	9.65307	10.8044	8.66866	9.39449	10.2369	10.7354	8.98478	9.19736	9.97969	8.94613	9.69588	11.6379	9.80915	9.33196	11.1906	11.0095	9.42618	10.2866
PPP1R16B	19.628	20.4954	17.0479	16.6665	17.4668	22.1813	17.1222	19.8643	18.4274	19.1647	18.5911	17.8782	17.7339	999	17.9944	16.2721	17.5629	19.4195	18.5148	18.4527	18.8257	19.1394	17.483	18.154	16.704	17.6858	17.0797	16.1971	16.1939	15.9525	16.6772	18.4463	17.8824	999	17.9602	20.1065	17.3353	999	16.2793	15.7158	17.6256	16.497	18.0977	17.0403	18.7083	18.2512	17.9606	17.3007	17.7068
PTPRB	17.7861	15.0218	14.7357	13.6767	14.1548	16.7538	16.698	16.57	14.5919	16.2523	15.6731	14.4968	15.5297	15.0442	14.7219	14.2468	13.0988	14.6697	15.4231	14.3521	14.9559	15.3647	15.1577	15.8945	13.7742	14.4264	13.46	13.5425	13.7106	13.4844	14.1453	15.2098	15.8698	17.8707	14.9078	15.861	15.4634	13.8895	12.9668	13.4823	16.7102	13.4888	14.9249	14.5303	13.7927	13.9941	15.0637	14.6344	16.306
PTPRC	999	24.4659	18.1697	19.6315	20.7846	18.4457	17.2471	999	16.4132	999	19.6943	19.7353	21.0488	18.7336	21.439	19.1738	17.8753	18.3413	18.3571	21.8524	18.9655	18.2756	19.3256	17.6159	18.8648	24.6683	18.1189	18.6212	24.3268	18.9552	17.6692	999	999	18.6342	21.112	18.5558	17.9113	17.2874	19.6151	18.2257	15.331	20.0866	19.4885	19.7397	18.548	999	18.0941	19.1255	19.6628
PTPRM	17.6036	15.0443	14.5819	16.2058	14.892	15.7116	15.9842	19.5056	15.502	17.4238	16.581	14.927	17.4728	14.948	15.5106	14.5161	13.5592	14.6826	20.487	14.9286	15.212	16.2797	17.7445	13.6652	16.5042	15.4633	14.918	14.3575	15.5651	14.2129	14.1823	15.0395	16.5478	16.5347	15.1693	15.807	14.5556	14.515	13.8439	12.8381	17.5073	14.8613	14.0345	16.2785	14.2801	14.5703	15.1787	15.1713	16.0348
RAMP2	13.5023	13.3444	12.0656	11.8847	12.1108	15.2001	13.7484	12.9584	12.2303	12.4272	12.4909	11.8308	14.8339	12.7717	12.3754	11.6277	12.1909	12.9048	13.1488	11.5138	12.9158	15.7368	12.6554	12.9076	12.3766	12.6628	11.9405	12.497	11.2816	11.1948	12.1414	12.5927	13.281	13.661	12.0094	13.2563	13.7331	12.0677	10.8272	12.0509	16.0255	11.2657	12.5221	11.9605	11.1211	13.6924	14.3334	12.3146	13.2121
RUNX1	999	999	999	999	999	999	15.0026	999	16.4459	999	999	999	999	999	999	999	999	999	17.7171	999	999	999	999	999	999	999	999	999	999	999	999	999	999	999	999	999	999	999	999	19.2258	14.6456	18.0214	999	999	999	999	999	999	999
SAMD4	20.0106	999	999	19.5248	17.3244	999	999	19.5852	18.4477	19.8329	999	18.4803	19.8415	20.3495	17.6261	18.0572	16.9073	19.557	999	999	19.0973	999	999	17.1153	999	17.0064	18.0588	16.6796	999	19.75	17.194	18.8248	19.507	20.0438	18.9347	19.4168	999	19.3785	16.72	18.9927	999	999	999	17.8664	19.6659	19.4057	20.0663	17.464	17.6764
SASH1	999	999	999	999	19.5573	23.5807	19.7821	999	999	999	19.6687	17.8933	25.1206	999	25.1238	19.0725	25.0307	19.5601	999	999	22.283	999	25.3988	999	999	999	999	999	19.7491	999	19.4865	999	999	999	999	24.8663	23.9984	18.1603	20.43	18.4416	999	20.4723	19.2761	999	18.784	999	20.046	999	19.2095
SERPINE1	999	999	999	999	19.0892	999	999	999	999	999	999	999	999	999	999	999	999	999	999	999	999	999	999	18.0294	999	999	999	999	999	999	20.5538	999	999	19.0774	999	999	999	999	999	999	999	999	999	999	999	999	999	999	999
SFPI1	999	999	999	999	999	999	15.0124	999	14.2616	999	999	999	999	999	999	999	999	18.1475	19.4548	999	999	999	999	999	999	999	999	999	999	999	999	999	999	999	999	999	999	999	999	999	13.9519	19.8138	999	999	999	999	999	999	999
SHE	18.2093	999	18.2295	19.4183	21.2953	999	999	999	20.7461	19.4835	999	999	19.6396	999	999	16.9608	21.2389	19.6034	19.8554	999	999	999	18.2025	20.12	999	20.1855	20.4256	999	20.0394	17.3054	18.2253	19.4446	20.2928	999	18.9824	21.494	999	18.4288	16.5995	18.4205	18.046	18.6944	20.3868	999	18.8253	19.7179	999	21.7977	999
SLA	999	999	999	999	999	999	15.1097	21.0218	16.3304	999	999	999	999	999	999	999	999	999	999	999	999	999	999	999	999	999	999	999	999	999	999	999	999	999	999	999	999	999	999	999	16.0021	999	999	999	999	999	999	999	999
SMAD1	16.7736	16.8101	15.9019	16.1845	17.7127	17.6955	16.8864	16.188	14.8544	15.7397	19.3259	15.8059	18.7782	16.0835	16.4053	15.2893	15.5407	16.0313	16.9712	17.1281	16.8	17.8495	19.9863	14.1628	15.7592	16.2505	16.2241	15.1362	19.2074	15.8009	15.1011	16.9522	17.5941	16.9845	15.9119	16.5691	18.9219	14.9645	15.5376	16.3736	16.8625	17.1273	17.5266	17.0098	15.8065	17.8198	17.6611	15.7729	16.0261
SMAD2	18.4075	18.2712	19.3502	15.6936	17.3109	999	16.7451	18.2688	16.0184	16.9648	17.9583	999	18.6778	16.3696	17.3945	16.3532	17.1778	19.2445	19.6383	17.2894	18.7959	19.1989	18.0437	15.9758	17.9472	999	17.7137	17.0277	999	16.1211	15.4449	17.3171	17.1842	16.0522	16.9728	17.6232	18.5342	16.7343	16.1912	17.5129	16.5324	19.203	18.2618	17.1012	19.3352	999	999	16.9369	999
SMAD3	18.8687	999	999	999	18.9494	999	16.5233	999	16.715	18.6197	999	999	999	999	999	999	999	999	17.4888	20.1394	999	999	999	17.6732	999	18.6413	999	999	999	17.8323	999	999	999	15.6554	18.3606	999	999	999	17.0054	999	16.5334	19.0455	999	999	999	999	999	999	17.5605
SMAD4	16.2457	16.2255	15.3411	16.0533	15.3118	19.1688	15.4488	16.878	14.3973	15.3083	16.1055	16.6685	24.7896	16.7124	15.8272	14.8465	14.6535	16.5144	15.7285	15.582	15.7724	17.277	17.6907	14.1616	15.8739	16.3522	15.5185	16.3161	15.0101	15.1413	14.7022	16.6276	17.473	15.6999	15.5321	16.3834	17.7886	15.5983	13.9801	15.5492	15.1507	16.1512	16.6351	15.4929	14.9121	17.0096	16.5975	15.7326	16.731
SMAD5	19.298	17.3582	16.7134	16.3177	15.745	19.9467	16.2887	17.9844	15.867	16.8304	18.3638	16.7949	18.1458	17.5682	18.3978	17.3044	16.6334	17.7202	18.191	18.1493	16.5639	17.5551	18.8135	15.6706	16.8968	17.0936	17.1443	16.2763	17.2502	17.1001	15.2607	16.8071	17.7174	16.5711	17.019	19.4912	18.5749	17.5563	17.7533	16.5218	16.3357	17.4241	17.7532	16.17	16.1666	18.7924	17.4499	16.7809	17.1332
SMAD6	19.9259	19.6538	17.5343	999	17.6983	19.4374	16.9827	17.8966	18.6738	19.0227	17.7611	18.5849	19.7281	18.7631	999	18.1214	16.4537	16.9578	999	16.6474	19.6068	999	17.4808	17.2583	18.1558	999	19.435	16.9292	16.5289	17.4987	18.5529	999	19.245	18.4766	17.5711	18.8994	999	17.0334	14.5213	19.3561	999	16.2725	16.9405	18.024	18.1417	19.4087	999	19.2223	999
SMAD7	19.798	19.3013	20.2172	19.0952	19.3099	999	20.0052	999	17.6652	17.5378	18.2098	19.5874	19.6835	999	999	18.9995	999	999	999	19.0493	19.6422	999	19.9262	16.6448	19.4203	999	18.6956	23.3766	999	19.5334	999	19.59	19.3235	17.7657	18.052	19.5172	999	19.2077	16.795	19.4133	16.3711	16.4508	17.8077	999	18.0681	17.8604	999	999	999
SMAD9	999	999	999	999	999	999	999	999	999	24.355	999	999	999	999	24.873	999	999	999	999	25.7954	999	25.2897	999	999	999	999	999	999	999	999	999	999	999	999	999	999	999	999	999	999	999	999	999	999	999	25.6316	999	999	999
SNAI1	17.9139	18.37	17.8746	16.9985	16.4726	19.0758	999	19.4742	19.0075	19.9448	16.1202	17.1117	20.2473	18.5802	16.5618	16.5599	16.6453	20.8623	18.0996	20.4804	17.6804	19.3812	15.8539	16.6697	20.3789	17.3921	18.039	17.5706	17.517	17.7217	17.0564	15.981	18.2427	18.9521	20.1747	999	999	19.1555	15.5361	18.4857	999	18.9885	999	17.5856	16.9694	19.065	999	16.643	17.7665
SNAI2	18.673	999	19.7667	999	19.4587	999	999	999	999	999	999	18.5358	999	999	999	18.9684	26.9796	999	999	21.4869	999	999	999	19.2434	999	999	19.2303	999	999	18.7795	999	999	999	18.0662	999	999	999	18.7551	999	17.4616	999	999	22.271	999	19.3436	18.9166	999	17.0629	999
SOX7	999	999	16.9592	999	16.8514	999	19.9271	20.6869	20.8397	999	19.5366	999	999	19.8625	999	16.1164	15.7647	17.0993	999	21.3413	999	999	18.0699	14.7913	999	18.4436	19.8876	19.7726	18.8973	15.3905	20.0813	19.814	19.5643	999	17.465	18.4635	18.3975	18.7873	14.8102	15.9018	999	15.1073	18.3348	16.5659	18.8023	999	20.2158	999	20.5913
TAL1	20.2125	18.7858	23.5699	16.0116	17.1193	18.0124	18.2675	18.9144	16.3839	17.3465	999	18.3329	19.4101	17.3535	17.2451	18.2813	17.7092	999	17.4535	19.8382	18.0892	20.4964	19.445	16.6928	19.1793	16.8325	17.8663	999	17.5089	18.9612	17.3527	18.8646	17.221	999	18.3857	999	17.8912	17.1822	16.1677	999	16.5221	16.5697	21.0898	17.4914	18.549	999	18.6582	19.9928	17.7577
TEK	14.4	13.2466	13.3453	12.7167	13.1328	16.0586	14.6849	14.6027	13.3854	14.5645	14.2413	13.5057	15.8492	13.5029	13.4117	12.6691	13.0266	14.4575	14.5312	13.4505	13.3404	14.7147	13.915	14.1021	13.1153	14.0815	12.499	13.1575	13.1603	13.0504	13.6454	14.1489	14.2787	14.3992	13.4164	14.1044	14.3215	12.7397	11.9214	12.8692	14.5573	13.0601	14.4896	13.3095	12.7245	13.4137	13.471	13.3748	14.5866
TGFB1	14.5301	15.4217	14.4842	13.6804	13.5445	17.997	12.0743	14.9575	12.6482	16.0138	15.2253	13.6735	16.0701	13.4173	13.7375	13.3123	15.0118	15.1118	13.5109	13.9026	13.8979	17.1789	14.591	13.7754	15.2748	14.5296	14.087	15.1788	13.8456	13.6362	13.2237	14.055	15.7172	15.8419	14.2697	15.575	15.0907	13.4586	14.1498	14.7443	13.4848	14.0233	15.1619	13.5443	12.7592	15.0779	14.9458	13.8345	14.4033
TGFB2	999	999	999	999	18.869	999	999	999	999	18.5431	999	999	999	999	999	999	17.9078	999	999	999	999	999	999	18.2178	999	999	21.0541	999	999	999	999	999	999	21.7301	999	999	999	999	999	999	999	999	999	999	999	21.7458	999	999	999
TGFB3	999	999	999	999	999	999	999	999	999	999	999	999	999	999	999	999	999	999	19.2852	999	999	999	999	999	999	999	19.8083	999	999	999	999	999	999	999	999	999	999	999	999	999	999	999	999	999	999	999	999	999	999
TGFBR1	16.5521	17.8294	16.8954	15.5812	16.5271	20.0607	15.3463	19.8341	16.281	16.6227	18.0903	16.4598	17.2951	16.7674	16.0597	15.7898	17.4279	17.9732	16.2916	18.7545	15.4211	18.5838	16.6126	15.623	18.5344	16.6387	16.6104	16.4968	16.4699	15.0587	16.4324	19.3404	23.9823	15.1697	16.5055	17.2071	999	15.4721	17.0351	16.4849	16.4774	15.6889	20.6868	17.4861	16.6969	17.195	16.8273	16.1347	17.2558
TGFBR2	18.8101	20.0374	19.9377	21.7342	17.9922	999	19.2983	25.0054	18.5882	20.1798	19.6202	17.7823	18.5129	18.3862	19.8959	17.7296	18.5383	18.7075	999	18.2958	21.9728	18.5168	18.6025	20.8701	20.1578	18.2795	18.3892	17.0828	17.7715	18.3805	18.1199	19.7552	24.69	19.7873	999	23.3532	19.9272	18.818	18.9171	18.6229	18.9576	17.4596	20.1593	19.8354	19.4295	18.6016	20.0413	18.9778	18.4885
THPO	999	999	999	999	999	999	999	999	999	999	999	999	999	999	999	25.1805	999	999	999	999	999	999	999	999	999	999	999	999	999	999	999	999	999	999	999	999	999	999	999	999	999	999	999	999	999	999	999	999	999
UPP1	999	18.3825	15.9832	16.3006	17.7227	18.4548	999	16.8678	18.3859	15.5079	17.98	16.9782	17.8344	16.8986	16.9641	15.9113	14.0575	14.9817	18.5947	17.0397	16.2488	19.7	18.1592	14.9237	999	16.8226	15.1674	15.352	17.9478	15.1365	15.3394	17.3794	15.6742	16.0149	17.2101	19.1391	17.3081	14.5638	15.0868	15.2069	999	17.8567	15.7244	17.0259	15.4109	17.1194	18.9395	15.5381	16.2582
[truncated: 499 more columns]

## Sheet: log2ex_data
ID	P49_VE-Cad+_CD41neg_12	P49_VE-Cad+_CD41neg_26	P53_VE-Cad+_CD41neg_03	P51_VE-Cad+_CD41mid_27	P51_VE-Cad+_CD41mid_04	P53_VE-Cad+_CD41neg_07	P51_VE-Cad+_CD41neg_07	P49_VE-Cad+_CD41mid_15	P51_VE-Cad+_CD41mid_15	P51_VE-Cad+_CD41neg_29	P49_VE-Cad+_CD41neg_16	P51_VE-Cad+_CD41neg_01	P49_VE-Cad+_CD41neg_30	P49_VE-Cad+_CD41neg_19	P49_VE-Cad+_CD41mid_16	P49_VE-Cad+_CD41hi_08	P53_VE-Cad+_CD41neg_08	P49_VE-Cad+_CD41neg_02	P49_VE-Cad+_CD41neg_09	P53_VE-Cad+_CD41neg_26	P49_VE-Cad+_CD41neg_13	P49_VE-Cad+_CD41hi_16	P49_VE-Cad+_CD41neg_17	P51_VE-Cad+_CD41neg_30	P51_VE-Cad+_CD41neg_17	P51_VE-Cad+_CD41neg_15	P51_VE-Cad+_CD41mid_14	P51_VE-Cad+_CD41mid_02	P49_VE-Cad+_CD41neg_04	P53_VE-Cad+_CD41hi_17	P51_VE-Cad+_CD41mid_29	P51_VE-Cad+_CD41hi_01	P49_VE-Cad+_CD41mid_06	P51_VE-Cad+_CD41mid_30	P51_VE-Cad+_CD41mid_25	P53_VE-Cad+_CD41neg_27	P49_VE-Cad+_CD41mid_31	P49_VE-Cad+_CD41hi_23	P53_VE-Cad+_CD41mid_05	P53_VE-Cad+_CD41neg_23	P49_VE-Cad+_CD41neg_07	P49_VE-Cad+_CD41neg_27	P53_VE-Cad+_CD41neg_15	P51_VE-Cad+_CD41neg_22	P53_VE-Cad+_CD41neg_02	P53_VE-Cad+_CD41hi_15	P49_VE-Cad+_CD41hi_26	P53_VE-Cad+_CD41neg_06	P53_VE-Cad+_CD41hi_26
ACTA2	12.4666	0	0	0	0	0	3.71765	0	5.16716	5.83718	0	6.85883	8.4409	0	0	0	0	0	0	0	0	0	0	0	0	0	0	0	0	0	0	0	6.92633	9.4223	10.2618	0	7.02821	0	0	0	0	0	0	0	5.58765	0	0	0	0
ACVR1	4.61323	6.0728	5.84627	4.6389	8.22327	5.93984	5.87754	4.44392	0	0	0	3.89876	5.21664	0	5.05651	3.72933	5.73121	5.88822	5.98184	0	0	5.14163	5.42731	4.30031	4.13481	5.55128	0	6.26606	5.65234	3.79011	4.15005	4.8531	0	4.52113	4.99452	4.90184	4.45848	3.7894	4.7922	4.07681	5.88893	3.91446	6.0201	5.70187	3.44773	0	0	0	4.05755
ACVR1B	6.35733	5.9847	6.93994	5.45542	6.21122	6.28808	6.73985	5.51683	6.27943	5.43879	5.51601	4.71509	5.81768	4.35784	6.07416	6.40319	4.76503	4.9955	6.81438	2.70288	7.59764	6.11674	5.12729	6.41369	5.38345	6.89614	6.25876	6.10765	0.10367	3.25714	3.98767	5.52616	5.11418	5.93564	6.34561	6.02005	4.73228	5.49515	5.71135	5.68227	6.42644	5.55185	5.84702	6.9795	3.65535	3.71784	8.07031	3.73548	3.27639
ACVR2A	8.75778	6.08443	5.50303	4.9723	0	4.63724	4.7602	0	5.96887	4.61657	5.41264	5.26289	6.72168	7.07679	5.28664	0	5.95806	5.45483	4.57307	1.92124	5.40853	5.50435	4.70048	0	3.56619	4.59633	0	0	0	3.93306	0	0	4.63587	4.66132	0	6.645	3.70079	6.63534	4.94876	5.02292	7.37084	6.59029	5.74506	5.64596	0.61731	0	0	4.629	3.13772
ACVR2B	5.54591	7.2869	5.27354	0	4.34196	6.21109	4.89395	0	4.59424	0	6.26236	4.43747	3.53659	4.20872	5.43708	0	0	5.88873	0	4.44291	5.16004	3.11452	4.12821	5.98683	0	5.16742	4.77115	6.39631	3.97331	5.02592	6.56898	0	4.2959	0	0	0	3.60782	4.94925	0	0	0	4.23315	0	6.08584	1.85628	2.6036	4.41649	2.50397	0
ACVRL1	6.48956	5.34768	6.50032	9.23862	10.9129	9.05964	9.12422	9.16703	9.13334	8.41581	7.88245	8.84183	7.43333	4.18988	8.1088	7.70054	8.17284	8.50606	7.66289	8.73394	8.48938	8.37329	9.15305	8.32146	7.96736	8.07709	7.90726	8.21983	8.44657	8.41305	7.86007	7.91693	8.05439	8.7436	9.50672	9.76953	9.36971	8.4855	9.46771	7.42117	10.0652	8.86554	9.35792	9.94738	8.62749	9.4693	8.95032	7.55893	6.66349
ADCY4	7.08149	4.60838	7.5027	9.28611	9.43842	8.66413	5.92433	9.04107	7.88162	7.56504	6.47992	8.29208	7.25086	7.16138	7.22613	8.61057	7.90759	7.69597	7.75021	7.41219	7.01733	4.73289	8.71149	7.34696	4.81176	6.86425	5.6356	0.449125	7.25919	6.08744	5.58547	8.64872	6.27038	7.84109	8.49171	8.63629	8.50462	6.54424	8.91085	6.34901	8.19232	9.00826	8.89669	9.13229	5.45137	5.33407	3.95101	8.38965	8.28103
ATP2A3	0	0.769479	5.48253	4.36093	0	8.55234	0.682861	0	0	0	0	5.24466	4.25515	0	0	1.25578	0	3.99616	0	0	0	0	0	0	2.65162	0.64662	4.58171	4.17357	2.77745	5.61788	5.12037	5.74444	0	3.03931	1.78591	5.11805	0	3.85304	0	0	0.960818	0	0.722839	2.98283	0	0	0	4.07727	3.3576
BMP4	4.77749	8.46889	8.26768	7.78988	7.69642	5.56367	4.24865	4.12897	0	4.74572	8.63049	0	6.9182	8.01242	6.07828	6.31635	8.81328	7.48382	7.97054	4.75307	6.15376	9.38635	6.32667	8.81184	6.02017	7.81453	0	0	7.39729	0	0	0	0	0	6.74198	0	0	0	7.99048	0	0	8.27589	0	0	0	0	0	6.85835	6.92061
BMPR1A	7.47393	7.57394	6.53214	3.25734	6.53733	5.81804	5.07124	6.24659	4.69918	0	6.40488	5.80417	7.17226	6.2214	4.8183	4.93653	5.4282	0	0	3.46154	6.36202	2.63293	5.4224	0	3.82921	6.37993	0	0	6.17215	5.98497	0	7.03209	1.99811	5.07916	6.52513	0	5.65591	6.51835	6.54806	5.77759	5.13377	1.07475	5.62031	6.62535	4.87341	4.29405	4.61292	3.07114	3.77059
BMPR2	6.71998	5.90787	6.18907	8.40912	8.42158	7.24459	5.7971	4.86841	5.80538	0	5.83971	0	5.16525	0	5.30988	5.53856	5.73968	6.06075	6.36195	5.14296	5.72844	4.3572	6.08619	5.50299	3.73592	6.75777	4.02913	4.75894	6.42049	4.88534	6.2564	5.89935	5.99653	6.12672	4.83273	5.97462	6.30789	6.25942	7.90431	4.31525	7.45895	6.5747	6.9986	6.95426	5.11321	5.30475	6.77776	5.67736	0
CACNA2D1	4.38911	5.40873	3.56606	0	4.75042	0	0	0	0	0	0	4.19992	6.43651	0	1.79575	4.93712	0	4.05335	0	0	5.61202	0	0	0	3.29636	0	0	0	0	0	0	4.6939	0	0	0	0	0	0	0	0	0	2.48958	0	4.33066	0	0	4.67513	0	0
CDH2	8.08791	9.46258	5.30947	7.29561	9.03928	4.18937	7.67509	3.72872	9.00894	8.02731	8.10929	8.72214	8.57943	8.7985	7.48196	6.16899	0	6.9128	8.83167	2.37522	6.54261	6.52962	5.40004	8.05012	0	6.69344	8.71047	9.72583	8.12397	6.40264	7.78591	6.72503	6.32527	4.40027	8.19849	7.36895	6.01523	4.89365	8.75093	7.07914	9.86074	8.48105	10.9194	10.0278	1.13951	0	6.96359	8.27302	5.80423
CDH5	9.41451	8.36415	9.91937	12.2552	12.3444	10.6411	11.3315	11.7341	11.8307	11.6675	10.3891	11.311	10.4741	9.99118	10.6111	10.5715	11.8613	11.1686	11.3443	11.0464	10.4348	11.2403	12.183	11.8473	10.0095	11.0079	10.7655	11.175	10.7747	11.1191	11.0803	11.8647	11.4235	10.1576	12.1613	11.6936	11.541	11.5392	12.4224	11.6046	11.5007	11.3611	11.4474	11.7372	10.7903	11.3451	11.6435	11.0009	10.6326
CLDN5	1.64915	1.4523	0.924004	1.30939	0	1.56152	2.59476	3.70859	0	2.78489	3.02138	1.87738	0	2.73602	2.7016	1.20322	1.43122	2.64299	2.97672	1.01762	4.21229	3.3066	2.93339	2.23219	0.761841	2.50503	2.02699	2.1398	3.18093	0.10589	1.50072	4.08503	2.33212	1.57882	1.3537	1.72487	2.35476	4.0302	1.55612	1.32255	3.34536	2.56919	2.48706	3.35326	0	0	2.57744	0	0
COL4A2	9.31674	7.1214	9.46862	9.89765	10.4312	9.23427	9.87145	9.32557	11.0007	9.17745	8.20236	8.66243	9.37324	8.98915	8.85535	9.60885	9.92865	9.6804	9.17988	9.12474	8.40621	8.41296	9.99086	8.19182	7.90571	7.25595	8.86814	9.48463	9.04839	10.1321	7.31424	9.64748	9.41792	7.48774	10.2663	12.0545	9.92025	10.9938	10.687	10.483	10.5241	10.3971	10.3118	9.84252	8.40266	8.29273	8.22047	9.13933	8.22701
COL4A5	7.29492	3.0408	5.1857	0	4.21701	3.92426	6.44335	0	0	0	5.65008	1.21373	3.44957	5.86329	2.65629	4.29017	1.67818	0	5.12053	2.71205	5.72082	5.58513	6.03948	0	2.9779	4.40913	0	4.01808	0	4.139	4.9814	2.3743	4.47421	6.01933	5.69401	4.8894	7.74628	2.9673	3.35319	2.08126	4.45007	0	4.8835	4.16311	0	1.52513	0	4.37717	0
CTNNB1	10.6418	10.5055	10.1321	10.0271	11.4766	8.52379	10.6077	9.92688	9.29177	9.90446	10.0363	10.1212	10.0182	10.4056	10.0856	9.7889	10.194	10.6766	10.2148	10.4901	11.0119	9.80915	10.5219	9.74474	8.79354	10.5212	10.2335	10.461	10.0201	10.5464	10.2873	10.5881	9.75519	10.0671	10.6288	9.36788	9.70154	10.7624	11.5929	10.1428	10.2536	10.9254	10.2136	10.5954	9.52428	9.08788	9.59808	8.77927	9.15538
DCAF12L1	5.31017	3.05008	6.29692	0	4.08201	5.65673	0	5.29282	0	5.66207	4.63444	0	0	5.60701	0	0	1.63197	6.0794	0	6.33884	4.30218	4.54294	4.29997	0	2.49986	5.34491	6.31147	7.52103	5.90741	0	4.59531	6.53581	3.58782	0	1.31587	0	3.79687	0	1.4589	6.18883	6.76606	5.75755	3.65524	0	0	0	0	4.89004	7.11575
DPYSL3	0	7.79175	3.73054	0	0	6.45649	5.59035	5.91244	7.68187	6.79964	6.795	5.63825	0	3.69027	5.34807	6.59726	6.50518	7.00631	7.43911	6.34325	5.82625	7.0345	6.02938	7.50375	6.29402	5.84267	6.05912	6.11277	5.82707	4.6443	0	0	8.01991	8.07842	6.45678	5.23508	4.49649	5.86981	7.36411	6.5614	5.23612	5.69887	5.93074	4.43118	3.61076	6.68725	5.1686	4.71117	1.53947
ENG	8.87188	7.74304	8.50923	9.44058	10.0943	8.7594	8.90272	10.1361	8.81147	9.29485	8.97629	8.93199	8.09074	9.63563	8.74467	8.24332	9.2872	9.52234	9.15334	9.66796	8.10201	8.75505	8.85987	9.5538	9.761	10.2195	7.68338	8.96692	9.71581	9.7917	7.3771	9.30955	8.17906	6.95534	9.45915	10.5568	9.2412	9.20585	10.498	9.59935	9.94011	9.50179	9.79799	10.9185	8.04383	9.02749	9.02574	8.9268	8.63566
ENPP1	0	0	0	0	0	0	0	0	0	0	0	0	0	0	0.748881	0	0	0	0	0	0	0	0	0	0	0	0	0	0	0	0	0	0	0	0	0	0	4.13856	0	0	0	0	0	0	0	0	0	0	0
EPO	0	0	0	0	0	0	0	0	0	0	0	0	0	0	0	0	0	0	0	0	0	0	0	0	0	0	0	0	0	0	0	0	0	0	0	0	0	0	0	0	0	0	0	0	0	0	0	0	0
EPOR	0	0	0	0	0	0	0	0	0	0	0	0	0	0	4.72527	0	0	0	0	0	0	0	0	0	0	0	0	0	0	0	0	0	0	0	0	0	0	3.28141	0	0.638892	0	0	0	0	0	0	0	0	0.436176
EPS8	0	0	0	0	0	3.50395	0	4.22855	0	0	0	0	0	0	0	0	0	0	0	0	0	0	0	0	0	0	0	0	0	3.46796	0	0	4.88225	0	0	0	2.99981	0	0	0	0	0	0	0	0	0	0	0	0
ERG	7.71479	0	7.15366	7.14761	7.14244	6.6035	0	0	0	7.69509	6.42633	8.11529	6.89168	7.47166	7.00211	7.11706	7.2759	5.78836	7.22335	2.06288	7.96305	7.31447	6.45265	6.06315	6.31588	7.08989	8.17818	8.88961	7.76627	6.5847	6.11676	6.37534	6.99545	6.2761	7.30869	6.73585	7.0757	8.53497	7.44546	6.77764	6.56835	5.03971	2.6283	6.44207	2.17436	0	6.6271	4.10706	6.64943
ESAM	5.87831	5.76603	7.58647	7.89226	8.41563	7.65429	6.90227	7.19046	7.43126	7.0464	7.46649	7.21637	5.55279	3.61805	7.47935	7.19746	7.83133	7.77582	7.88223	5.76199	7.64017	7.89917	9.09103	8.32771	6.84145	6.51342	7.05826	7.47546	7.08172	7.093	6.53744	8.39508	7.39167	6.58497	6.76264	8.0291	8.21577	8.4598	9.04777	7.99261	9.50974	7.03477	7.89671	8.77096	5.96946	7.34326	7.84526	5.00147	4.6481
FAM122B	4.33932	3.83637	0	6.46146	6.55595	0	0	4.45254	0	4.30259	0	4.5488	3.84238	3.75419	5.15597	6.19217	0	3.85135	4.99854	3.18912	4.99454	0	0	0	5.81111	4.41234	5.1991	4.52605	4.60951	4.50263	4.79467	3.48418	4.14239	4.73134	7.1289	5.59719	0	6.0601	8.45352	5.05878	5.79347	5.62445	6.36638	3.97134	3.41073	4.2985	3.71267	3.94082	0
FBN1	6.08623	4.34022	7.57626	6.96413	8.63699	8.36365	8.91983	9.13849	4.03097	4.50535	0	4.81611	5.45447	6.2387	5.22453	0	0	3.08553	0	5.60082	6.43777	4.51884	8.17525	4.2494	4.67863	4.57021	0	0	0	0	7.18197	4.45008	7.6834	4.23849	8.22327	7.94736	8.65439	5.2304	0	3.68057	0	0	0	0	7.28624	6.56266	8.704	0	0
FLI1	7.78367	7.07723	7.26318	8.44677	10.6667	7.25778	10.0737	7.69543	6.389	9.15793	7.37894	9.61679	6.93995	6.87842	7.73472	6.3798	6.92253	8.47093	8.11684	8.61487	8.45226	8.0284	8.18182	8.08669	8.37057	8.02065	8.56792	9.9815	7.62094	8.62612	9.0934	9.12823	7.7827	7.90419	9.38525	8.1137	8.05995	8.85791	9.41667	7.7815	7.98625	7.58563	9.06379	10.4677	7.56964	8.82253	8.5864	6.38087	7.17203
FLRT2	0	0	0	0	0	0	0	0	0	0	0	0	0	3.72096	2.19923	3.25097	7.29443	3.77312	5.92054	0	0	0	0	3.73441	1.70843	5.43984	0	4.06775	0	0	0	0	0	0	0	0	0	0	0	0	0	0	0	0	0	0	0	0	3.09381
FMO1	0	0	0	4.93952	6.79465	0	6.67885	5.45855	5.77771	7.16336	5.54598	0	5.48956	7.38502	4.56586	0	4.15753	6.64895	6.04633	4.46215	6.80068	9.68128	7.50825	7.73658	5.86807	7.68835	0	0	0	0	9.31954	6.01921	6.38853	6.73395	5.48863	0	0	0	4.58524	0	7.03301	4.14196	3.86466	7.5072	4.71423	0	5.47501	6.5487	6.12909
GATA1	0	0	1.30172	1.31576	0	0	0	0	0	0	0	0	0	0	4.44695	0	0	0	0	0	0	0	0	0	0	0	0	0	0	1.77745	0	0	0	0	0	0	0	0	0	0.658048	0	0	0	0	0	0	0	0	0.978654
GATA2	0	0	0	0	5.68683	0	0	4.24498	0	0	0	4.90543	3.6012	0	0.47452	0	5.65507	4.52397	6.30509	1.05156	0	0	6.29105	0	5.52347	4.88174	0	0	0	0	5.39785	0	0	5.10851	0	4.84476	5.86142	0	0	0	0	0	0	0	0	0	3.34884	0	5.53849
GDPD5	5.33989	6.88769	4.39028	6.10671	7.75801	5.45176	6.75451	6.556	6.11365	7.60603	6.35082	8.17135	6.5989	5.67552	6.79724	5.9401	7.05826	5.02213	7.62771	5.18812	7.57728	4.87674	7.78334	6.79791	6.10083	6.37962	8.61725	6.74699	7.75624	7.83185	6.2972	8.17039	7.54233	7.12286	6.83793	6.31114	7.60647	8.78357	8.90783	7.986	8.66229	7.70771	7.76274	7.34068	4.57368	7.22417	7.85469	0	3.2374
GFI1	0	0	0	0	0	0	0	0	0	0	0	0	0	0	0	0	0	0	0	0	0	0	0	0	0	0	0	0	0	0	3.58235	0	0	0	0	0	0	0	0	0	0	0	0	0	0	4.573	4.42866	0	0
GFI1B	0	0	0	0	0	0	0	0	0	0	0	0	0	0	0	0	0	0	0	0	0	0	0	0	0	0	0	0	0	0	0	0	0	0	0	0.39145	0	0	0	0	0	0	0	0	0	0	0	0	1.11591
GPR126	6.76512	6.64619	4.73873	0	0	0	5.6752	6.41489	0	4.04693	3.43684	0	3.49083	0	5.71751	6.53901	7.15812	0	0	0	0	5.45538	5.19843	0	0	0	0	0	0	3.07746	0	0	0	4.78404	0	4.22648	8.32809	0	0	0	0	3.45	0	0	7.57941	6.52292	6.25734	8.93339	6.53336
GRIA4	4.57437	0	0	0	0	0	0	0	0	0	0	0	0	5.16354	1.12731	0	4.26037	0	0	0	0	0	0	3.87342	0	0	4.1863	0	0	0	0	0	0	0	0	0	0	0	0	0	5.63872	0	0	0	0	0	0	0	0
HBB-BH1	0	0	0	0	0	0	0	0	0	0	0	0	0	5.08503	16.1763	0	0	0	0	0	0	0	0	0	0	0	0	0	0	0	0	0	0	0	0	0	0	8.82763	0	0	0	0	0	0	0	0	0	0	0
ITGA2B	0	0	6.80977	0	0	0	2.44413	0	0	0	0	0	0	0	2.0037	0	2.91325	1.97493	0	3.00515	0	3.03389	2.10753	4.72682	0	0	0	7.05275	5.07973	6.16445	5.66944	6.85069	0	0	6.12198	7.17295	0	1.81762	0	7.50335	0	0	0	4.87279	0	0	4.24941	6.69047	5.56525
ITGAM	0	0	0	0	0	0	0	0	0	0	0	0	0	0	0	0	0	0	0	0	0	0	3.53556	0	0	0	0	0	0	0	0	0	0	0	0	0	0	0	0	0	0	0	0	0	0	0	0	0	0
ITGB3	0	0	2.98104	0	0	0	0	1.95375	4.18098	0	0	0.273259	4.12848	0	0.993516	0	0	0	0	0	0	0	0	0	0	0	0	1.93066	0	6.90271	6.48863	6.34413	5.68691	5.07244	0	2.89956	3.76818	7.22422	4.58431	2.95653	4.62745	0	4.19094	0	4.76382	0	5.58365	2.55545	5.08701
KDR	10.3268	7.7218	11.2166	10.7026	11.1549	10.0138	10.2103	11.0484	8.52902	10.7651	9.6943	11.0243	10.332	10.0014	10.5319	11.472	11.8462	11.6333	11.437	11.9699	11.897	11.3089	10.4498	11.5673	11.1902	10.8432	9.94915	11.3015	10.5809	10.7041	9.51232	11.5679	10.3102	10.1553	10.2333	10.7426	10.149	12.1033	12.2304	11.6204	12.4283	11.2109	12.0333	11.8838	10.4221	11.7761	10.3694	12.0008	11.6116
KIT	6.86668	7.12755	7.77307	0	0	5.25245	6.74502	5.3621	4.62544	6.47838	6.76704	0	0	7.15505	6.96986	8.54994	7.62058	6.37839	8.2475	8.12146	8.9839	7.54326	5.816	7.21957	8.30138	6.37649	7.07652	7.42455	8.09804	7.11549	7.99297	9.0354	7.14267	7.58332	6.7599	3.9318	5.84814	9.03515	6.34996	7.04184	8.64854	6.97303	8.94231	7.07923	7.40561	6.58783	6.52015	7.51521	6.82619
LAD1	0	6.48675	6.91161	0	0	4.92873	0	2.80523	1.57805	0	0	0	2.48691	0	1.13346	0	3.38613	4.71689	5.18895	4.89784	4.36059	4.73608	0	0	0	0	0	6.61037	0	0	5.86514	5.92037	0	0	0	4.6061	0	0	5.11977	4.89123	4.32823	2.43244	0	0	2.99902	0	3.55142	6.30478	6.87364
LAT	6.21253	0	5.275	0	6.41668	0	0	0	0	0	6.15133	6.41879	6.09769	6.31568	5.88545	7.36436	6.28295	6.82818	7.4949	4.67437	7.15686	5.39107	4.41459	5.21339	4.3486	6.17228	0	0	5.4322	5.39131	0	0	3.20151	0	0	2.82309	3.9327	4.36061	5.10665	0	0	0	4.62254	0	0	0	4.4284	4.55705	6.35946
LGR5	0	0	0	0	0	0	4.18646	0	0	0	4.14215	0	0	0	0	4.20282	0	0	0	0	0	0	0	0	0	0	0	0	0	0	0	0	0	0	0	0	0	0	0	0	0	0	0	0	0	0	0	0	0
LMO2	7.53057	4.44794	6.35719	7.43766	6.98049	7.53323	5.50324	6.8258	6.041	5.33226	6.37018	7.67913	6.71752	8.00227	7.52556	4.49734	5.97784	0	7.23933	8.2759	8.24564	4.62295	7.45975	8.50207	7.21984	6.81905	5.81916	9.35329	7.23377	7.53267	6.62547	7.72425	4.72331	6.7803	7.24624	5.36147	7.3712	8.40282	8.70263	8.25468	8.98866	8.31151	8.66446	9.62828	7.62677	8.95802	7.7142	6.02065	4.89057
LYL1	0	4.68288	3.87388	0	0	4.63103	4.89908	3.0509	0	5.00859	3.68502	5.45487	2.9074	3.28349	5.40885	4.76605	4.42344	6.83058	3.76378	3.73719	5.26954	5.67657	5.70119	5.22999	3.0281	5.37258	5.94529	4.39685	3.19852	3.70104	4.46979	4.40718	4.43793	3.11229	6.0267	4.34002	5.96928	2.71758	4.64276	2.33537	0	3.66599	4.77553	4.51749	5.27481	4.925	5.23987	3.93913	3.72126
MEIS2	7.17662	9.26901	8.78563	8.1371	8.56886	7.65979	6.45089	7.75693	6.9213	5.60038	8.57574	5.97914	7.2431	8.97928	4.14094	3.43125	7.50196	3.47533	0	5.58159	5.16446	0	6.78993	7.45591	4.06748	5.56363	0	7.12311	4.15009	8.04352	7.45991	3.51465	5.46543	5.56199	8.63024	5.23336	7.96993	6.27866	8.71412	3.14669	0	4.55976	0	6.02429	7.07957	6.23442	7.29512	0	6.79792
MET	0	0	0	0	0	0	0	7.47854	0	0	0	0	0	0	0	0	0	0	0	0	0	0	0	0	0	0	0	0	0	0	0	0	0	0	4.2901	5.2401	6.38339	3.3627	0	0	0	0	0	0	5.10004	6.25624	5.88964	0	0
MPO	0	0	0	0	0	0	0	0	0	0	0	0	0	0	0	0	0	0	3.64935	0	0	0	0	0	0	0	0	0	0	0	0	0	0	0	0	0	0	0	0	0	0	0	0	0	0	0	0	0	0
MYB	0	4.53764	5.07475	0	0	0	0	3.02281	0	0	0	0	0	3.22339	2.89068	0	0	4.60288	0.168159	3.53641	0	3.60479	4.50259	0	0	0	0	5.94785	0	0	0	4.56212	1.50042	3.54673	5.41978	4.47963	2.95921	0.15015	3.63907	5.68025	0	4.60416	0	0	0	0	0	4.8904	4.45493
MYOM1	5.13453	2.79634	3.89489	0	0	0	0	0	0	0	0	0	0	0	0	2.55979	0	0	0	4.96573	4.58736	0	0	0	0	0	0	0	0	1.3281	0	0	2.07495	3.95951	0	0	0	4.95032	3.57651	0	3.77083	3.18989	0	0	0	0	0	0	0
NOTCH1	6.80014	7.11186	6.52933	4.17673	7.84106	7.09933	5.43315	7.37378	4.99361	5.14075	6.65098	3.28136	7.46332	5.28038	6.12605	7.26067	7.18332	6.48452	5.42147	6.11892	5.49119	6.14923	7.64918	3.98579	1.36728	4.05845	4.11744	5.11135	6.22381	5.80988	6.47971	9.41046	7.25458	6.93677	6.4346	5.816	6.96636	7.93273	7.43659	7.38284	7.65026	7.47941	6.49352	4.98434	5.1955	5.95441	7.74421	6.88618	5.6218
NPR1	3.97813	6.0974	7.13367	7.4896	7.63378	7.57623	8.05316	7.47447	6.41656	7.56697	5.90825	7.17823	5.90983	7.00166	6.3232	5.5949	8.83039	7.13755	8.171	6.80524	7.15908	7.55955	7.11027	0	6.13033	7.94536	0	6.97133	7.14642	5.28732	6.09507	7.02537	5.54311	5.73929	7.94593	6.44847	6.79431	5.38785	7.28962	5.34287	0	7.62568	6.32078	6.02131	7.00298	6.69276	7.35925	7.86656	8.24097
PALLD	9.26754	7.62808	6.64892	7.95955	8.32417	3.98346	6.00993	7.86943	7.74962	5.21617	4.56458	6.9347	4.58568	5.29035	5.26258	6.87013	5.48311	6.69874	6.82474	3.72143	2.68363	5.23348	7.3666	6.14659	5.83453	5.3202	7.77287	0	0	4.76089	7.35935	5.40262	5.24908	7.79768	8.2374	6.23836	6.9894	6.24804	5.71541	0	0	4.11659	6.03303	6.07525	6.13136	3.34722	7.37731	3.61298	3.84118
PCDH12	6.72443	3.84931	6.62145	8.94648	8.361	5.70724	0	4.80048	8.69146	3.50331	6.94885	3.20926	5.72003	6.09177	8.16402	9.43797	8.57463	7.59042	8.53393	9.37824	8.35663	7.98162	7.80175	6.44123	0	0	7.7115	9.23163	8.17733	6.84846	6.75969	9.4979	6.88418	7.19129	7.79119	7.19056	6.7649	11.0462	9.85485	8.42545	9.24716	9.00257	9.08944	6.96037	6.72299	6.34818	0	8.22713	7.45041
PDZD2	4.12607	4.17612	8.64955	6.27277	7.41202	2.84605	5.23319	7.06322	6.41345	0	0	5.57782	0	0	2.8351	0	0	0	6.30702	0	0	4.71097	6.55519	0	0	0	0	0	0	4.54458	5.9553	6.38881	3.5542	4.29717	7.05514	4.54927	6.22531	7.5497	0	4.50735	5.71714	6.95243	6.90075	6.69985	3.69014	4.61368	3.74004	6.5524	4.19362
PECAM1	9.33173	8.0975	7.58804	10.3875	11.6234	10.4822	10.5719	10.6076	9.8841	10.5048	9.61908	8.85613	8.25783	10.034	9.73644	9.76189	10.3403	10.5518	10.4805	4.91467	7.84444	9.97522	11.0856	9.35203	9.82303	10.2114	10.1083	9.8401	10.514	10.7853	9.38332	11.1664	10.4033	9.03332	10.5361	11.351	10.4386	11.5666	11.6829	11.2969	11.0021	10.4271	10.8522	10.6233	6.80066	0.939304	10.4486	9.67619	10.0923
PLCD1	3.78403	6.35735	6.37271	0	4.55729	0	3.85452	3.72004	4.10467	0	4.58977	5.5281	3.19843	3.70335	3.73143	4.44498	0	0	4.17151	5.97204	5.41953	5.35804	5.28834	4.13613	3.51737	2.11544	0	0	5.25175	4.7725	6.61275	5.782	3.65805	0	1.31591	5.29391	6.22185	5.15672	6.77119	6.14288	5.07389	6.05311	4.62526	6.24066	4.39362	0	3.42161	4.52339	5.74056
PPIA	14.3817	14.1795	13.4556	13.9697	14.7637	11.9912	13.7514	12.6611	14.0786	14.7313	13.3965	14.7512	13.4463	14.2517	13.1781	13.2524	12.3842	14.2948	13.8957	13.1322	14.5434	12.7927	12.137	14.6915	13.7904	14.1918	14.3948	14.8906	13.9837	14.0441	13.4943	13.8726	12.5718	13.2607	14.3917	12.4673	12.4078	14.1209	14.1329	13.8676	13.7191	14.0855	13.9224	14.8508	11.6069	12.1669	12.2885	9.75216	12.836
PPP1R16B	6.37595	0.416547	4.46549	6.60226	7.73582	4.26111	4.72582	4.27106	4.93391	0	0	0	0	4.56009	4.82075	5.00575	5.03876	0	0	4.78507	0.192688	0	1.55368	0	0	0	4.29289	3.81167	5.3329	5.98009	2.58138	5.68304	0	4.55763	3.89773	0	3.51336	7.8021	7.00234	6.3112	5.60984	5.72078	3.47554	5.19639	4.0951	4.00006	5.10864	5.13153	0
PTPRB	7.6944	4.35706	8.02062	9.09827	10.8879	9.86199	9.09642	9.62352	8.88819	7.39813	8.13774	6.93044	8.06606	7.21325	7.69662	9.63737	8.64328	8.44557	7.65751	6.48163	6.94298	9.08186	10.2447	6.58821	6.94548	8.13991	5.9114	7.39992	7.28987	8.56044	8.00495	7.45074	9.27581	6.7546	10.0445	10.1662	9.31527	8.41923	9.46375	8.91823	7.27687	8.46247	9.1845	9.3936	9.30295	10.003	9.16794	10.2625	9.6132
PTPRC	5.88112	4.97516	6.28908	0	4.09607	0	4.38241	4.51418	0	0	5.95981	4.80798	1.44623	0	4.75037	6.27093	5.01278	5.36499	4.44547	4.62325	5.80281	0.862432	0	0	3.97824	4.84702	0	6.66197	0	5.5437	7.09581	7.18416	3.96214	5.69812	6.0053	4.9781	4.52421	4.96772	3.05425	4.84125	3.77263	5.1788	6.5673	6.0823	0	1.82323	3.01388	5.52583	3.225
PTPRM	9.67405	4.43479	6.08475	10.0929	10.4654	7.33241	4.44797	8.59782	9.58137	7.88342	4.4096	8.25089	6.74445	6.75497	8.77457	9.68076	7.29539	9.41672	8.49175	9.31466	9.10592	5.60728	9.87853	9.29895	8.62466	7.44341	9.64288	9.27793	9.61534	9.43349	8.61269	9.6974	9.64259	9.52723	9.69645	8.80532	8.68308	6.98389	10.4982	9.84561	10.3833	9.50907	8.87997	9.68896	0	7.7491	9.27277	7.72627	8.16792
RAMP2	8.52876	9.00059	9.31453	10.2013	11.446	11.486	10.7516	9.73816	8.92581	10.9508	9.07111	10.1812	7.33094	9.14486	9.08557	9.27928	9.85102	10.0849	9.79448	9.11566	9.92493	10.0748	10.9132	9.69886	10.9258	10.1538	9.18146	9.91878	9.95652	9.00898	9.55525	10.1937	8.3431	9.62479	10.4665	10.5718	10.6027	8.78648	10.8854	9.5386	9.65554	10.546	9.71833	9.7006	9.44474	8.7622	9.98184	8.43123	9.91755
RUNX1	3.39675	0	0	0	0	0	0	0	0	0	0	0	0	0	0	0	0	0	0	0	0	0	0	0	0	0	0	0	0	0	9.68173	6.98665	5.98901	0	0	0	0	4.1167	0	0	0	0	0	0	0	0	0	3.86364	0
SAMD4	8.09442	3.90362	5.62984	3.95965	4.73699	0	3.61909	0	5.25098	4.86447	0	4.87491	6.11089	5.70547	5.65934	4.46602	0	5.50446	6.58705	0	0	0	0	6.15705	4.40637	5.42032	6.75098	6.01464	7.21599	5.27149	4.82402	0	0	5.0427	0	0	5.03157	0	0	6.17592	4.71832	4.33879	5.50377	6.87041	0	0	0	0	0
SASH1	4.16642	0	0.877554	0	0	0	0	0	0	0	0	0	0	0	0.988999	0	0	0	0	0	0	0	0	0	0	0	0	0	5.28347	4.12009	0	5.71583	0	0	0	4.2932	0	0	4.34594	0	0	2.76717	0	0	0	3.96511	0	0	0
SERPINE1	0	0	4.21977	0	4.65249	0	0	0	8.73359	0	0	0	0	0	0.976731	0	0	0	0	0	0	0	0	0	0	0	4.61445	0	0	0	0	4.61672	0	0	7.11891	0	0	0	7.48644	7.46007	4.21703	0	0	0	0	0	0	0	0
SFPI1	0	0	0	0	0	0	0	0	0	0	0	0	0	0	0	0	0	0	0	0	0	0	0	0	0	0	0	0	0	0	0	5.70046	0	0	0	0	4.59046	6.19756	0	0	0	0	0	0	0	5.31012	0	0	0
SHE	3.27951	0	0	5.94418	5.35193	4.41161	4.42007	5.41846	0	4.87803	3.51901	0	0	4.39902	3.83644	0	0	5.29052	4.66279	0	6.09525	0	2.52589	5.43986	3.2006	4.23521	5.16077	0	3.94722	5.52973	4.88366	5.04842	4.00071	5.4157	0	0	0	5.56884	3.6491	3.24752	3.85637	4.28415	0	5.2332	0	5.94309	4.14732	0	5.75586
SLA	0	0	0	0	0	0	0	0	0	0	0	0	0	0	0	0	0	0	0	0	0	0	0	0	0	0	0	0	0	0	0	0	0	0	0	0	0	4.64585	0	0	0	0	0	0	0	0	0	0	0
SMAD1	7.88554	7.74773	5.46663	6.69514	7.29356	5.43542	6.46379	7.67008	7.729	7.78901	6.60531	7.83616	6.68081	8.41348	7.2174	6.27506	6.21297	7.25266	8.04134	8.34611	8.10079	5.90708	6.18792	7.76105	6.85161	6.13586	8.45726	7.71953	8.09768	7.00637	7.09717	7.40552	6.88732	5.82217	8.12385	5.80243	5.65717	8.92396	7.8015	8.32477	8.0639	8.14868	7.86092	7.74068	5.30609	6.54752	0	0	5.73157
SMAD2	6.33997	6.72675	6.40846	6.87039	7.2542	5.79681	6.48703	6.30067	5.18535	7.15299	6.45492	5.48256	6.59954	6.2376	5.75601	5.03426	6.68714	7.57591	6.79127	4.75617	7.06253	5.60175	6.22754	4.98454	5.86924	6.85559	6.86215	7.71095	6.34856	7.1023	6.58165	0	0	5.18626	6.58925	5.90515	4.63682	4.81237	7.02507	6.16527	5.91049	6.67522	6.03497	6.8605	5.80254	6.28108	6.99675	0	6.3335
SMAD3	6.32344	7.71737	5.61432	0	6.00597	5.34874	5.24614	5.73472	0	6.39326	5.3656	0	5.35633	7.23769	4.31787	5.52287	5.40141	6.23907	4.55596	4.19424	5.77079	4.68738	5.70432	7.50293	6.03721	5.67563	6.0809	6.60284	5.48325	7.58576	5.38872	4.23102	6.60445	6.22547	6.09983	4.31101	4.44334	5.15312	7.04137	5.60654	6.65404	6.11087	7.1068	6.38649	0	6.78114	6.2276	4.79948	4.81039
SMAD4	8.61783	8.35565	8.04669	7.385	7.33723	6.24146	7.85532	7.31413	7.80434	8.55876	8.46618	8.45755	7.62772	8.22422	7.75556	7.62277	7.1238	8.48354	7.66467	4.90504	8.83743	8.08449	0	7.47377	7.84719	8.83786	8.68263	9.54529	7.8726	8.26306	8.30966	8.35275	7.66768	7.67162	8.03978	5.89161	7.60711	8.07939	8.86959	8.74565	8.62442	8.46233	8.51541	8.84755	4.8033	1.373	7.20081	5.15549	6.56716
SMAD5	7.37678	7.83916	7.9752	0	7.34026	4.97237	6.42689	6.36121	4.83286	7.2857	7.07421	7.1234	7.69682	8.12244	6.77548	7.64779	5.4269	7.67448	7.50684	6.85983	8.56276	4.72823	3.76458	6.51807	7.46569	7.63926	7.08311	7.92465	7.49546	7.706	6.20668	7.87923	5.62501	4.36803	6.25241	5.69064	5.96572	7.54872	7.95622	8.0341	5.61617	8.24085	6.73723	7.20727	5.48954	4.74606	5.05686	4.33142	6.40666
SMAD6	0	4.32051	4.15129	0	6.49888	8.1736	6.09314	8.45713	7.6332	0	5.61735	6.4925	0	4.6377	5.20272	4.4704	4.39006	4.35097	0	0	4.3185	4.35616	8.38332	6.12285	8.95467	4.38673	4.55393	0	0	0	7.09278	5.83572	7.45269	0	8.35492	8.06651	7.09713	4.25426	7.12343	0	5.37804	4.44055	5.10988	5.74264	6.93347	7.17888	7.86484	0	5.21038
SMAD7	4.48813	7.72659	6.68756	7.23636	8.62361	7.50205	8.35156	8.21222	8.29228	0	0	6.38628	6.3535	7.50061	5.88683	4.07015	5.19489	5.63765	7.7173	5.16104	8.7149	6.31342	8.41471	5.52225	7.33864	4.34159	0	5.42212	0	1.09585	6.83592	0	6.79509	6.32833	7.71873	9.1121	7.7263	3.72507	5.44806	6.91329	7.24542	7.12519	5.37938	4.42832	6.48651	6.59013	7.94071	5.47108	3.87199
SMAD9	0	0	0	0	0	1.67941	0	3.67688	0	0	0	0	1.10834	0	0	0	0	0	0	0	0	0	0	0	0	0	0	0	0	0	0	0	0	0	0	0	0	0	0	0	0	0	0	0	0	0	0	0	0
SNAI1	7.28943	7.41149	4.4576	4.81183	0	0	3.17898	3.9001	4.76763	0	0	3.46374	6.26054	7.3898	6.25382	5.76946	7.00422	4.39044	6.40438	5.00703	7.14917	6.48582	3.9691	4.51511	2.54201	5.96924	4.52444	6.78578	0	4.21897	0	3.4224	4.25936	0	3.69584	0	0	3.79881	0	4.1999	7.11853	5.41218	3.88031	4.18677	0	0	3.98966	0	0
SNAI2	0	3.51294	5.13474	4.64693	3.47914	0	0	0	0	3.45659	0	0	5.16704	2.81377	0	0	0	1.5139	0	0	0	0	0	0	0	0	0	0	3.81137	0	0	0	0	0	0	0	0	0	0	6.34084	0	2.0537	0	3.44621	0	0	0	0	0
SOX7	0	0	0	6.16612	7.23135	5.29588	6.5058	4.61211	0	6.20872	4.10508	4.45273	3.76666	5.27772	5.43042	0	2.26525	5.38969	6.35333	4.39335	5.27008	4.6983	7.11852	3.87767	6.78771	7.34495	4.56112	5.61376	5.44471	8.58365	8.35633	9.18321	6.76652	6.90083	7.75103	8.30785	7.07344	7.69756	6.79576	6.54155	5.67551	0	5.51104	8.13471	5.6121	8.95752	7.15672	3.62953	4.53105
TAL1	4.14493	0	0	4.55947	5.99459	5.32234	5.13162	5.43721	0	5.07121	5.10974	6.35681	4.832	5.68296	7.49485	5.61911	5.54234	5.57896	6.01956	7.47607	6.83524	6.33041	6.94376	6.79434	4.18417	6.95869	0	8.14158	6.27414	5.117	6.14723	6.46579	7.4397	5.88716	0	6.38054	5.46132	7.40393	6.36452	4.4221	4.18256	6.13645	6.37409	1.29552	6.76502	8.15387	6.89906	4.78655	4.95008
TEK	5.03668	5.84051	8.70222	9.6434	9.62992	10.3135	8.76339	9.51868	8.67315	8.7728	9.26292	8.90683	8.45264	5.05915	8.53252	10.0627	9.72125	9.59798	8.7436	6.84877	10.2848	9.38812	10.0894	9.30433	8.8138	9.61384	8.40887	9.34646	9.61034	7.61679	8.52889	8.46711	7.84452	7.49676	9.56422	8.72529	10.1356	4.88453	9.2979	8.68903	7.855	9.5374	9.05362	9.09965	8.16482	5.79143	9.60555	9.57807	8.98904
TGFB1	8.92616	8.23585	8.04915	8.6535	9.76157	8.37396	9.27796	7.07615	8.43036	8.78581	8.89214	9.72772	4.37395	10.0021	9.13262	7.96101	9.11172	8.06087	9.06001	10.1692	9.62224	8.74457	8.62893	9.62084	9.25905	10.2167	8.94507	9.83752	8.67818	9.34072	6.92738	10.1202	6.4898	6.73686	8.85733	8.26324	8.5121	9.98185	9.84141	9.45313	9.06887	8.69106	8.41553	9.31743	8.85983	7.01396	9.07782	6.39323	9.44836
TGFB2	3.77072	5.039	5.86072	0	0	0	0	6.00726	5.4064	4.94424	5.44923	2.37254	5.92972	8.5318	3.19098	2.80315	4.3083	4.4043	4.62189	1.25996	4.93687	4.78872	0	0	0	4.6517	0	3.61699	4.85602	3.65885	3.36648	0	2.03143	3.36745	3.26726	4.44848	0	0	5.07813	5.29247	5.6199	4.79508	4.31029	5.63479	0	0	0	6.44397	0
TGFB3	7.1707	5.46354	4.22205	0	0	0	0	0	0	0	0	0	5.12864	5.18931	0.94694	0	0	0	0	0	0	0	0	0	3.53775	0	0	0	0	0	0	0	0	0	0	0	0	0	0	4.20421	4.02503	0	0	0	0	0	0	0	0
TGFBR1	8.28234	8.02027	7.5554	7.51666	7.35367	4.31521	5.89216	7.14448	6.87163	7.97351	7.82514	7.27061	8.00458	8.06171	6.61834	7.50437	6.41399	7.76587	7.84027	6.50523	8.7745	6.23969	6.28462	7.16872	6.35788	7.11079	8.38982	7.96348	6.91013	4.8024	6.16148	7.64289	6.41813	6.3338	7.01737	6.19836	7.25289	7.31694	7.82027	7.61538	8.32348	7.6089	7.90395	7.90512	6.87155	6.90327	5.70091	5.4011	6.54179
TGFBR2	5.83712	0	3.38987	0	3.07994	0	0	0	0	1.09874	2.72918	0	0	2.98587	3.40019	0	4.26831	4.17515	5.25864	6.74068	4.20631	3.64175	3.48899	0	0	2.7716	0	3.02816	0	5.21572	3.54683	4.56258	4.80808	0	4.81567	0	4.66432	6.11024	5.43896	0.77955	5.60454	5.41656	3.44588	6.17857	3.55749	5.34045	0	3.95244	3.18566
THPO	0	0	0	0	0	0	0	0	0	0	0	0	0	0	0	0	0	0	0	0	0	0	0	0	0	0	0	0	0	0	0	0	0	0	0	0	0	0	0	0	0	0	0	0	0	0	0	0	0
UPP1	5.63825	6.66733	5.28793	8.49654	9.15599	0	8.39648	6.32365	8.08678	7.54196	5.90286	6.15607	6.18303	7.02439	6.66381	7.38229	6.4792	7.42714	7.0223	7.82278	5.45531	7.54614	8.26624	8.48021	7.88727	6.84377	6.87056	7.14967	6.3525	6.93686	7.94898	7.21042	0	7.32486	7.14222	6.95942	5.44489	4.77355	6.77911	5.66073	8.32445	7.68099	7.05647	7.08498	0	8.81598	5.67451	0	6.40705
[truncated: 499 more columns]

## Sheet: Metadata
SampleID	Cell_Surface_Protein_Expression	GroupID_Figure1A	GroupID_Figure1B	Tissue_Origin	Time_Point	Mouse_Strain
P49_VE-Cad+_CD41hi_08	VE-Cad positive CD41 positive (High)	AGM_SC_1	Endo	Aorta-Gonad-Mesonephros (AGM)	Embryonic Stage E10.5	C57BL/6
P49_VE-Cad+_CD41hi_16	VE-Cad positive CD41 positive (High)	AGM_SC_1	Endo	Aorta-Gonad-Mesonephros (AGM)	Embryonic Stage E10.5	C57BL/6
P49_VE-Cad+_CD41hi_23	VE-Cad positive CD41 positive (High)	AGM_SC_1	Endo	Aorta-Gonad-Mesonephros (AGM)	Embryonic Stage E10.5	C57BL/6
P49_VE-Cad+_CD41hi_26	VE-Cad positive CD41 positive (High)	AGM_SC_1	Endo	Aorta-Gonad-Mesonephros (AGM)	Embryonic Stage E10.5	C57BL/6
P49_VE-Cad+_CD41mid_05	VE-Cad positive CD41 positive (Medium)	AGM_SC_1	Endo	Aorta-Gonad-Mesonephros (AGM)	Embryonic Stage E10.5	C57BL/6
P49_VE-Cad+_CD41mid_06	VE-Cad positive CD41 positive (Medium)	AGM_SC_1	Endo	Aorta-Gonad-Mesonephros (AGM)	Embryonic Stage E10.5	C57BL/6
P49_VE-Cad+_CD41mid_10	VE-Cad positive CD41 positive (Medium)	AGM_SC_1	Endo	Aorta-Gonad-Mesonephros (AGM)	Embryonic Stage E10.5	C57BL/6
P49_VE-Cad+_CD41mid_12	VE-Cad positive CD41 positive (Medium)	AGM_SC_1	Endo	Aorta-Gonad-Mesonephros (AGM)	Embryonic Stage E10.5	C57BL/6
P49_VE-Cad+_CD41mid_14	VE-Cad positive CD41 positive (Medium)	AGM_SC_1	Endo	Aorta-Gonad-Mesonephros (AGM)	Embryonic Stage E10.5	C57BL/6
P49_VE-Cad+_CD41mid_15	VE-Cad positive CD41 positive (Medium)	AGM_SC_1	Endo	Aorta-Gonad-Mesonephros (AGM)	Embryonic Stage E10.5	C57BL/6
P49_VE-Cad+_CD41mid_16	VE-Cad positive CD41 positive (Medium)	AGM_SC_1	Endo	Aorta-Gonad-Mesonephros (AGM)	Embryonic Stage E10.5	C57BL/6
P49_VE-Cad+_CD41mid_17	VE-Cad positive CD41 positive (Medium)	AGM_SC_1	Endo	Aorta-Gonad-Mesonephros (AGM)	Embryonic Stage E10.5	C57BL/6
P49_VE-Cad+_CD41mid_31	VE-Cad positive CD41 positive (Medium)	AGM_SC_1	Endo	Aorta-Gonad-Mesonephros (AGM)	Embryonic Stage E10.5	C57BL/6
P49_VE-Cad+_CD41neg_01	VE-Cad positive CD41 negative	AGM_SC_1	Endo	Aorta-Gonad-Mesonephros (AGM)	Embryonic Stage E10.5	C57BL/6
P49_VE-Cad+_CD41neg_02	VE-Cad positive CD41 negative	AGM_SC_1	Endo	Aorta-Gonad-Mesonephros (AGM)	Embryonic Stage E10.5	C57BL/6
P49_VE-Cad+_CD41neg_03	VE-Cad positive CD41 negative	AGM_SC_1	Endo	Aorta-Gonad-Mesonephros (AGM)	Embryonic Stage E10.5	C57BL/6
P49_VE-Cad+_CD41neg_04	VE-Cad positive CD41 negative	AGM_SC_1	Endo	Aorta-Gonad-Mesonephros (AGM)	Embryonic Stage E10.5	C57BL/6
P49_VE-Cad+_CD41neg_05	VE-Cad positive CD41 negative	AGM_SC_1	Endo	Aorta-Gonad-Mesonephros (AGM)	Embryonic Stage E10.5	C57BL/6
P49_VE-Cad+_CD41neg_06	VE-Cad positive CD41 negative	AGM_SC_1	Endo	Aorta-Gonad-Mesonephros (AGM)	Embryonic Stage E10.5	C57BL/6
P49_VE-Cad+_CD41neg_07	VE-Cad positive CD41 negative	AGM_SC_1	Endo	Aorta-Gonad-Mesonephros (AGM)	Embryonic Stage E10.5	C57BL/6
P49_VE-Cad+_CD41neg_08	VE-Cad positive CD41 negative	AGM_SC_1	Endo	Aorta-Gonad-Mesonephros (AGM)	Embryonic Stage E10.5	C57BL/6
P49_VE-Cad+_CD41neg_09	VE-Cad positive CD41 negative	AGM_SC_1	Endo	Aorta-Gonad-Mesonephros (AGM)	Embryonic Stage E10.5	C57BL/6
P49_VE-Cad+_CD41neg_11	VE-Cad positive CD41 negative	AGM_SC_1	Endo	Aorta-Gonad-Mesonephros (AGM)	Embryonic Stage E10.5	C57BL/6
P49_VE-Cad+_CD41neg_12	VE-Cad positive CD41 negative	AGM_SC_1	Endo	Aorta-Gonad-Mesonephros (AGM)	Embryonic Stage E10.5	C57BL/6
P49_VE-Cad+_CD41neg_13	VE-Cad positive CD41 negative	AGM_SC_1	Endo	Aorta-Gonad-Mesonephros (AGM)	Embryonic Stage E10.5	C57BL/6
P49_VE-Cad+_CD41neg_14	VE-Cad positive CD41 negative	AGM_SC_1	Endo	Aorta-Gonad-Mesonephros (AGM)	Embryonic Stage E10.5	C57BL/6
P49_VE-Cad+_CD41neg_15	VE-Cad positive CD41 negative	AGM_SC_1	Endo	Aorta-Gonad-Mesonephros (AGM)	Embryonic Stage E10.5	C57BL/6
P49_VE-Cad+_CD41neg_16	VE-Cad positive CD41 negative	AGM_SC_1	Endo	Aorta-Gonad-Mesonephros (AGM)	Embryonic Stage E10.5	C57BL/6
P49_VE-Cad+_CD41neg_17	VE-Cad positive CD41 negative	AGM_SC_1	Endo	Aorta-Gonad-Mesonephros (AGM)	Embryonic Stage E10.5	C57BL/6
P49_VE-Cad+_CD41neg_18	VE-Cad positive CD41 negative	AGM_SC_1	Endo	Aorta-Gonad-Mesonephros (AGM)	Embryonic Stage E10.5	C57BL/6
P49_VE-Cad+_CD41neg_19	VE-Cad positive CD41 negative	AGM_SC_1	Endo	Aorta-Gonad-Mesonephros (AGM)	Embryonic Stage E10.5	C57BL/6
P49_VE-Cad+_CD41neg_20	VE-Cad positive CD41 negative	AGM_SC_1	Endo	Aorta-Gonad-Mesonephros (AGM)	Embryonic Stage E10.5	C57BL/6
P49_VE-Cad+_CD41neg_22	VE-Cad positive CD41 negative	AGM_SC_1	Endo	Aorta-Gonad-Mesonephros (AGM)	Embryonic Stage E10.5	C57BL/6
P49_VE-Cad+_CD41neg_23	VE-Cad positive CD41 negative	AGM_SC_1	Endo	Aorta-Gonad-Mesonephros (AGM)	Embryonic Stage E10.5	C57BL/6
P49_VE-Cad+_CD41neg_24	VE-Cad positive CD41 negative	AGM_SC_1	Endo	Aorta-Gonad-Mesonephros (AGM)	Embryonic Stage E10.5	C57BL/6
P49_VE-Cad+_CD41neg_25	VE-Cad positive CD41 negative	AGM_SC_1	Endo	Aorta-Gonad-Mesonephros (AGM)	Embryonic Stage E10.5	C57BL/6
P49_VE-Cad+_CD41neg_26	VE-Cad positive CD41 negative	AGM_SC_1	Endo	Aorta-Gonad-Mesonephros (AGM)	Embryonic Stage E10.5	C57BL/6
P49_VE-Cad+_CD41neg_27	VE-Cad positive CD41 negative	AGM_SC_1	Endo	Aorta-Gonad-Mesonephros (AGM)	Embryonic Stage E10.5	C57BL/6
P49_VE-Cad+_CD41neg_28	VE-Cad positive CD41 negative	AGM_SC_1	Endo	Aorta-Gonad-Mesonephros (AGM)	Embryonic Stage E10.5	C57BL/6
P49_VE-Cad+_CD41neg_29	VE-Cad positive CD41 negative	AGM_SC_1	Endo	Aorta-Gonad-Mesonephros (AGM)	Embryonic Stage E10.5	C57BL/6
P49_VE-Cad+_CD41neg_30	VE-Cad positive CD41 negative	AGM_SC_1	Endo	Aorta-Gonad-Mesonephros (AGM)	Embryonic Stage E10.5	C57BL/6
P49_VE-Cad+_CD41neg_31	VE-Cad positive CD41 negative	AGM_SC_1	Endo	Aorta-Gonad-Mesonephros (AGM)	Embryonic Stage E10.5	C57BL/6
P51_VE-Cad+_CD41hi_01	VE-Cad positive CD41 positive (High)	AGM_SC_1	Endo	Aorta-Gonad-Mesonephros (AGM)	Embryonic Stage E9	C57BL/6
P51_VE-Cad+_CD41hi_04	VE-Cad positive CD41 positive (High)	AGM_SC_1	Endo	Aorta-Gonad-Mesonephros (AGM)	Embryonic Stage E9	C57BL/6
P51_VE-Cad+_CD41hi_05	VE-Cad positive CD41 positive (High)	AGM_SC_1	Endo	Aorta-Gonad-Mesonephros (AGM)	Embryonic Stage E9	C57BL/6
P51_VE-Cad+_CD41hi_06	VE-Cad positive CD41 positive (High)	AGM_SC_1	Endo	Aorta-Gonad-Mesonephros (AGM)	Embryonic Stage E9	C57BL/6
P51_VE-Cad+_CD41hi_10	VE-Cad positive CD41 positive (High)	AGM_SC_1	Endo	Aorta-Gonad-Mesonephros (AGM)	Embryonic Stage E9	C57BL/6
P51_VE-Cad+_CD41mid_01	VE-Cad positive CD41 positive (Medium)	AGM_SC_1	Endo	Aorta-Gonad-Mesonephros (AGM)	Embryonic Stage E9	C57BL/6
P51_VE-Cad+_CD41mid_02	VE-Cad positive CD41 positive (Medium)	AGM_SC_1	Endo	Aorta-Gonad-Mesonephros (AGM)	Embryonic Stage E9	C57BL/6
P51_VE-Cad+_CD41mid_03	VE-Cad positive CD41 positive (Medium)	AGM_SC_1	Endo	Aorta-Gonad-Mesonephros (AGM)	Embryonic Stage E9	C57BL/6
P51_VE-Cad+_CD41mid_04	VE-Cad positive CD41 positive (Medium)	AGM_SC_1	Endo	Aorta-Gonad-Mesonephros (AGM)	Embryonic Stage E9	C57BL/6
P51_VE-Cad+_CD41mid_05	VE-Cad positive CD41 positive (Medium)	AGM_SC_1	Endo	Aorta-Gonad-Mesonephros (AGM)	Embryonic Stage E9	C57BL/6
P51_VE-Cad+_CD41mid_06	VE-Cad positive CD41 positive (Medium)	AGM_SC_1	Endo	Aorta-Gonad-Mesonephros (AGM)	Embryonic Stage E9	C57BL/6
P51_VE-Cad+_CD41mid_07	VE-Cad positive CD41 positive (Medium)	AGM_SC_1	Endo	Aorta-Gonad-Mesonephros (AGM)	Embryonic Stage E9	C57BL/6
P51_VE-Cad+_CD41mid_09	VE-Cad positive CD41 positive (Medium)	AGM_SC_1	Endo	Aorta-Gonad-Mesonephros (AGM)	Embryonic Stage E9	C57BL/6
P51_VE-Cad+_CD41mid_10	VE-Cad positive CD41 positive (Medium)	AGM_SC_1	Endo	Aorta-Gonad-Mesonephros (AGM)	Embryonic Stage E9	C57BL/6
P51_VE-Cad+_CD41mid_11	VE-Cad positive CD41 positive (Medium)	AGM_SC_1	Endo	Aorta-Gonad-Mesonephros (AGM)	Embryonic Stage E9	C57BL/6
P51_VE-Cad+_CD41mid_12	VE-Cad positive CD41 positive (Medium)	AGM_SC_1	Endo	Aorta-Gonad-Mesonephros (AGM)	Embryonic Stage E9	C57BL/6
P51_VE-Cad+_CD41mid_13	VE-Cad positive CD41 positive (Medium)	AGM_SC_1	Endo	Aorta-Gonad-Mesonephros (AGM)	Embryonic Stage E9	C57BL/6
P51_VE-Cad+_CD41mid_14	VE-Cad positive CD41 positive (Medium)	AGM_SC_1	Endo	Aorta-Gonad-Mesonephros (AGM)	Embryonic Stage E9	C57BL/6
P51_VE-Cad+_CD41mid_15	VE-Cad positive CD41 positive (Medium)	AGM_SC_1	Endo	Aorta-Gonad-Mesonephros (AGM)	Embryonic Stage E9	C57BL/6
P51_VE-Cad+_CD41mid_16	VE-Cad positive CD41 positive (Medium)	AGM_SC_1	Endo	Aorta-Gonad-Mesonephros (AGM)	Embryonic Stage E9	C57BL/6
P51_VE-Cad+_CD41mid_17	VE-Cad positive CD41 positive (Medium)	AGM_SC_1	Endo	Aorta-Gonad-Mesonephros (AGM)	Embryonic Stage E9	C57BL/6
P51_VE-Cad+_CD41mid_19	VE-Cad positive CD41 positive (Medium)	AGM_SC_1	Endo	Aorta-Gonad-Mesonephros (AGM)	Embryonic Stage E9	C57BL/6
P51_VE-Cad+_CD41mid_20	VE-Cad positive CD41 positive (Medium)	AGM_SC_1	Endo	Aorta-Gonad-Mesonephros (AGM)	Embryonic Stage E9	C57BL/6
P51_VE-Cad+_CD41mid_21	VE-Cad positive CD41 positive (Medium)	AGM_SC_1	Endo	Aorta-Gonad-Mesonephros (AGM)	Embryonic Stage E9	C57BL/6
P51_VE-Cad+_CD41mid_22	VE-Cad positive CD41 positive (Medium)	AGM_SC_1	Endo	Aorta-Gonad-Mesonephros (AGM)	Embryonic Stage E9	C57BL/6
P51_VE-Cad+_CD41mid_23	VE-Cad positive CD41 positive (Medium)	AGM_SC_1	Endo	Aorta-Gonad-Mesonephros (AGM)	Embryonic Stage E9	C57BL/6
P51_VE-Cad+_CD41mid_24	VE-Cad positive CD41 positive (Medium)	AGM_SC_1	Endo	Aorta-Gonad-Mesonephros (AGM)	Embryonic Stage E9	C57BL/6
P51_VE-Cad+_CD41mid_25	VE-Cad positive CD41 positive (Medium)	AGM_SC_1	Endo	Aorta-Gonad-Mesonephros (AGM)	Embryonic Stage E9	C57BL/6
P51_VE-Cad+_CD41mid_26	VE-Cad positive CD41 positive (Medium)	AGM_SC_1	Endo	Aorta-Gonad-Mesonephros (AGM)	Embryonic Stage E9	C57BL/6
P51_VE-Cad+_CD41mid_27	VE-Cad positive CD41 positive (Medium)	AGM_SC_1	Endo	Aorta-Gonad-Mesonephros (AGM)	Embryonic Stage E9	C57BL/6
P51_VE-Cad+_CD41mid_28	VE-Cad positive CD41 positive (Medium)	AGM_SC_1	Endo	Aorta-Gonad-Mesonephros (AGM)	Embryonic Stage E9	C57BL/6
P51_VE-Cad+_CD41mid_29	VE-Cad positive CD41 positive (Medium)	AGM_SC_1	Endo	Aorta-Gonad-Mesonephros (AGM)	Embryonic Stage E9	C57BL/6
P51_VE-Cad+_CD41mid_30	VE-Cad positive CD41 positive (Medium)	AGM_SC_1	Endo	Aorta-Gonad-Mesonephros (AGM)	Embryonic Stage E9	C57BL/6
P51_VE-Cad+_CD41mid_31	VE-Cad positive CD41 positive (Medium)	AGM_SC_1	Endo	Aorta-Gonad-Mesonephros (AGM)	Embryonic Stage E9	C57BL/6
P51_VE-Cad+_CD41neg_01	VE-Cad positive CD41 negative	AGM_SC_1	Endo	Aorta-Gonad-Mesonephros (AGM)	Embryonic Stage E9	C57BL/6
P51_VE-Cad+_CD41neg_02	VE-Cad positive CD41 negative	AGM_SC_1	Endo	Aorta-Gonad-Mesonephros (AGM)	Embryonic Stage E9	C57BL/6
P51_VE-Cad+_CD41neg_05	VE-Cad positive CD41 negative	AGM_SC_1	Endo	Aorta-Gonad-Mesonephros (AGM)	Embryonic Stage E9	C57BL/6
P51_VE-Cad+_CD41neg_06	VE-Cad positive CD41 negative	AGM_SC_1	Endo	Aorta-Gonad-Mesonephros (AGM)	Embryonic Stage E9	C57BL/6
P51_VE-Cad+_CD41neg_07	VE-Cad positive CD41 negative	AGM_SC_1	Endo	Aorta-Gonad-Mesonephros (AGM)	Embryonic Stage E9	C57BL/6
P51_VE-Cad+_CD41neg_08	VE-Cad positive CD41 negative	AGM_SC_1	Endo	Aorta-Gonad-Mesonephros (AGM)	Embryonic Stage E9	C57BL/6
P51_VE-Cad+_CD41neg_09	VE-Cad positive CD41 negative	AGM_SC_1	Endo	Aorta-Gonad-Mesonephros (AGM)	Embryonic Stage E9	C57BL/6
P51_VE-Cad+_CD41neg_10	VE-Cad positive CD41 negative	AGM_SC_1	Endo	Aorta-Gonad-Mesonephros (AGM)	Embryonic Stage E9	C57BL/6
P51_VE-Cad+_CD41neg_11	VE-Cad positive CD41 negative	AGM_SC_1	Endo	Aorta-Gonad-Mesonephros (AGM)	Embryonic Stage E9	C57BL/6
P51_VE-Cad+_CD41neg_12	VE-Cad positive CD41 negative	AGM_SC_1	Endo	Aorta-Gonad-Mesonephros (AGM)	Embryonic Stage E9	C57BL/6
P51_VE-Cad+_CD41neg_14	VE-Cad positive CD41 negative	AGM_SC_1	Endo	Aorta-Gonad-Mesonephros (AGM)	Embryonic Stage E9	C57BL/6
P51_VE-Cad+_CD41neg_15	VE-Cad positive CD41 negative	AGM_SC_1	Endo	Aorta-Gonad-Mesonephros (AGM)	Embryonic Stage E9	C57BL/6
P51_VE-Cad+_CD41neg_16	VE-Cad positive CD41 negative	AGM_SC_1	Endo	Aorta-Gonad-Mesonephros (AGM)	Embryonic Stage E9	C57BL/6
P51_VE-Cad+_CD41neg_17	VE-Cad positive CD41 negative	AGM_SC_1	Endo	Aorta-Gonad-Mesonephros (AGM)	Embryonic Stage E9	C57BL/6
P51_VE-Cad+_CD41neg_18	VE-Cad positive CD41 negative	AGM_SC_1	Endo	Aorta-Gonad-Mesonephros (AGM)	Embryonic Stage E9	C57BL/6
P51_VE-Cad+_CD41neg_20	VE-Cad positive CD41 negative	AGM_SC_1	Endo	Aorta-Gonad-Mesonephros (AGM)	Embryonic Stage E9	C57BL/6
P51_VE-Cad+_CD41neg_21	VE-Cad positive CD41 negative	AGM_SC_1	Endo	Aorta-Gonad-Mesonephros (AGM)	Embryonic Stage E9	C57BL/6
P51_VE-Cad+_CD41neg_22	VE-Cad positive CD41 negative	AGM_SC_1	Endo	Aorta-Gonad-Mesonephros (AGM)	Embryonic Stage E9	C57BL/6
P51_VE-Cad+_CD41neg_23	VE-Cad positive CD41 negative	AGM_SC_1	Endo	Aorta-Gonad-Mesonephros (AGM)	Embryonic Stage E9	C57BL/6
P51_VE-Cad+_CD41neg_25	VE-Cad positive CD41 negative	AGM_SC_1	Endo	Aorta-Gonad-Mesonephros (AGM)	Embryonic Stage E9	C57BL/6
P51_VE-Cad+_CD41neg_26	VE-Cad positive CD41 negative	AGM_SC_1	Endo	Aorta-Gonad-Mesonephros (AGM)	Embryonic Stage E9	C57BL/6
P51_VE-Cad+_CD41neg_27	VE-Cad positive CD41 negative	AGM_SC_1	Endo	Aorta-Gonad-Mesonephros (AGM)	Embryonic Stage E9	C57BL/6
P51_VE-Cad+_CD41neg_28	VE-Cad positive CD41 negative	AGM_SC_1	Endo	Aorta-Gonad-Mesonephros (AGM)	Embryonic Stage E9	C57BL/6
P51_VE-Cad+_CD41neg_29	VE-Cad positive CD41 negative	AGM_SC_1	Endo	Aorta-Gonad-Mesonephros (AGM)	Embryonic Stage E9	C57BL/6
P51_VE-Cad+_CD41neg_30	VE-Cad positive CD41 negative	AGM_SC_1	Endo	Aorta-Gonad-Mesonephros (AGM)	Embryonic Stage E9	C57BL/6
P53_VE-Cad+_CD41hi_15	VE-Cad positive CD41 positive (High)	AGM_SC_1	Endo	Aorta-Gonad-Mesonephros (AGM)	Embryonic Stage E11	C57BL/6
P53_VE-Cad+_CD41hi_17	VE-Cad positive CD41 positive (High)	AGM_SC_1	Endo	Aorta-Gonad-Mesonephros (AGM)	Embryonic Stage E11	C57BL/6
P53_VE-Cad+_CD41hi_26	VE-Cad positive CD41 positive (High)	AGM_SC_1	Endo	Aorta-Gonad-Mesonephros (AGM)	Embryonic Stage E11	C57BL/6
P53_VE-Cad+_CD41mid_03	VE-Cad positive CD41 positive (Medium)	AGM_SC_1	Endo	Aorta-Gonad-Mesonephros (AGM)	Embryonic Stage E11	C57BL/6
P53_VE-Cad+_CD41mid_05	VE-Cad positive CD41 positive (Medium)	AGM_SC_1	Endo	Aorta-Gonad-Mesonephros (AGM)	Embryonic Stage E11	C57BL/6
P53_VE-Cad+_CD41mid_11	VE-Cad positive CD41 positive (Medium)	AGM_SC_1	Endo	Aorta-Gonad-Mesonephros (AGM)	Embryonic Stage E11	C57BL/6
P53_VE-Cad+_CD41mid_16	VE-Cad positive CD41 positive (Medium)	AGM_SC_1	Endo	Aorta-Gonad-Mesonephros (AGM)	Embryonic Stage E11	C57BL/6
P53_VE-Cad+_CD41neg_01	VE-Cad positive CD41 negative	AGM_SC_1	Endo	Aorta-Gonad-Mesonephros (AGM)	Embryonic Stage E11	C57BL/6
P53_VE-Cad+_CD41neg_02	VE-Cad positive CD41 negative	AGM_SC_1	Endo	Aorta-Gonad-Mesonephros (AGM)	Embryonic Stage E11	C57BL/6
P53_VE-Cad+_CD41neg_03	VE-Cad positive CD41 negative	AGM_SC_1	Endo	Aorta-Gonad-Mesonephros (AGM)	Embryonic Stage E11	C57BL/6
P53_VE-Cad+_CD41neg_04	VE-Cad positive CD41 negative	AGM_SC_1	Endo	Aorta-Gonad-Mesonephros (AGM)	Embryonic Stage E11	C57BL/6
P53_VE-Cad+_CD41neg_05	VE-Cad positive CD41 negative	AGM_SC_1	Endo	Aorta-Gonad-Mesonephros (AGM)	Embryonic Stage E11	C57BL/6
P53_VE-Cad+_CD41neg_06	VE-Cad positive CD41 negative	AGM_SC_1	Endo	Aorta-Gonad-Mesonephros (AGM)	Embryonic Stage E11	C57BL/6
P53_VE-Cad+_CD41neg_07	VE-Cad positive CD41 negative	AGM_SC_1	Endo	Aorta-Gonad-Mesonephros (AGM)	Embryonic Stage E11	C57BL/6
P53_VE-Cad+_CD41neg_08	VE-Cad positive CD41 negative	AGM_SC_1	Endo	Aorta-Gonad-Mesonephros (AGM)	Embryonic Stage E11	C57BL/6
P53_VE-Cad+_CD41neg_10	VE-Cad positive CD41 negative	AGM_SC_1	Endo	Aorta-Gonad-Mesonephros (AGM)	Embryonic Stage E11	C57BL/6
P53_VE-Cad+_CD41neg_11	VE-Cad positive CD41 negative	AGM_SC_1	Endo	Aorta-Gonad-Mesonephros (AGM)	Embryonic Stage E11	C57BL/6
P53_VE-Cad+_CD41neg_12	VE-Cad positive CD41 negative	AGM_SC_1	Endo	Aorta-Gonad-Mesonephros (AGM)	Embryonic Stage E11	C57BL/6
P53_VE-Cad+_CD41neg_13	VE-Cad positive CD41 negative	AGM_SC_1	Endo	Aorta-Gonad-Mesonephros (AGM)	Embryonic Stage E11	C57BL/6
P53_VE-Cad+_CD41neg_14	VE-Cad positive CD41 negative	AGM_SC_1	Endo	Aorta-Gonad-Mesonephros (AGM)	Embryonic Stage E11	C57BL/6
P53_VE-Cad+_CD41neg_15	VE-Cad positive CD41 negative	AGM_SC_1	Endo	Aorta-Gonad-Mesonephros (AGM)	Embryonic Stage E11	C57BL/6
P53_VE-Cad+_CD41neg_16	VE-Cad positive CD41 negative	AGM_SC_1	Endo	Aorta-Gonad-Mesonephros (AGM)	Embryonic Stage E11	C57BL/6
P53_VE-Cad+_CD41neg_17	VE-Cad positive CD41 negative	AGM_SC_1	Endo	Aorta-Gonad-Mesonephros (AGM)	Embryonic Stage E11	C57BL/6
P53_VE-Cad+_CD41neg_18	VE-Cad positive CD41 negative	AGM_SC_1	Endo	Aorta-Gonad-Mesonephros (AGM)	Embryonic Stage E11	C57BL/6
P53_VE-Cad+_CD41neg_21	VE-Cad positive CD41 negative	AGM_SC_1	Endo	Aorta-Gonad-Mesonephros (AGM)	Embryonic Stage E11	C57BL/6
P53_VE-Cad+_CD41neg_22	VE-Cad positive CD41 negative	AGM_SC_1	Endo	Aorta-Gonad-Mesonephros (AGM)	Embryonic Stage E11	C57BL/6
P53_VE-Cad+_CD41neg_23	VE-Cad positive CD41 negative	AGM_SC_1	Endo	Aorta-Gonad-Mesonephros (AGM)	Embryonic Stage E11	C57BL/6
P53_VE-Cad+_CD41neg_25	VE-Cad positive CD41 negative	AGM_SC_1	Endo	Aorta-Gonad-Mesonephros (AGM)	Embryonic Stage E11	C57BL/6
P53_VE-Cad+_CD41neg_26	VE-Cad positive CD41 negative	AGM_SC_1	Endo	Aorta-Gonad-Mesonephros (AGM)	Embryonic Stage E11	C57BL/6
P53_VE-Cad+_CD41neg_27	VE-Cad positive CD41 negative	AGM_SC_1	Endo	Aorta-Gonad-Mesonephros (AGM)	Embryonic Stage E11	C57BL/6
P53_VE-Cad+_CD41neg_28	VE-Cad positive CD41 negative	AGM_SC_1	Endo	Aorta-Gonad-Mesonephros (AGM)	Embryonic Stage E11	C57BL/6
P53_VE-Cad+_CD41neg_30	VE-Cad positive CD41 negative	AGM_SC_1	Endo	Aorta-Gonad-Mesonephros (AGM)	Embryonic Stage E11	C57BL/6
P53_VE-Cad+_CD41neg_31	VE-Cad positive CD41 negative	AGM_SC_1	Endo	Aorta-Gonad-Mesonephros (AGM)	Embryonic Stage E11	C57BL/6
P48_VE-Cad+_CD41hi_01	VE-Cad positive CD41 positive (High)	YS_SC_1	Endo	Yolk Sac (YS)	Embryonic Stage E10.5	C57BL/6
P48_VE-Cad+_CD41hi_02	VE-Cad positive CD41 positive (High)	YS_SC_1	Endo	Yolk Sac (YS)	Embryonic Stage E10.5	C57BL/6
P48_VE-Cad+_CD41hi_03	VE-Cad positive CD41 positive (High)	YS_SC_1	Endo	Yolk Sac (YS)	Embryonic Stage E10.5	C57BL/6
P48_VE-Cad+_CD41hi_04	VE-Cad positive CD41 positive (High)	YS_SC_1	Endo	Yolk Sac (YS)	Embryonic Stage E10.5	C57BL/6
P48_VE-Cad+_CD41hi_05	VE-Cad positive CD41 positive (High)	YS_SC_1	Endo	Yolk Sac (YS)	Embryonic Stage E10.5	C57BL/6
P48_VE-Cad+_CD41hi_06	VE-Cad positive CD41 positive (High)	YS_SC_1	Endo	Yolk Sac (YS)	Embryonic Stage E10.5	C57BL/6
P48_VE-Cad+_CD41hi_07	VE-Cad positive CD41 positive (High)	YS_SC_1	Endo	Yolk Sac (YS)	Embryonic Stage E10.5	C57BL/6
P48_VE-Cad+_CD41hi_09	VE-Cad positive CD41 positive (High)	YS_SC_1	Endo	Yolk Sac (YS)	Embryonic Stage E10.5	C57BL/6
P48_VE-Cad+_CD41hi_10	VE-Cad positive CD41 positive (High)	YS_SC_1	Endo	Yolk Sac (YS)	Embryonic Stage E10.5	C57BL/6
P48_VE-Cad+_CD41hi_12	VE-Cad positive CD41 positive (High)	YS_SC_1	Endo	Yolk Sac (YS)	Embryonic Stage E10.5	C57BL/6
P48_VE-Cad+_CD41hi_13	VE-Cad positive CD41 positive (High)	YS_SC_1	Endo	Yolk Sac (YS)	Embryonic Stage E10.5	C57BL/6
P48_VE-Cad+_CD41hi_14	VE-Cad positive CD41 positive (High)	YS_SC_1	Endo	Yolk Sac (YS)	Embryonic Stage E10.5	C57BL/6
P48_VE-Cad+_CD41hi_15	VE-Cad positive CD41 positive (High)	YS_SC_1	Endo	Yolk Sac (YS)	Embryonic Stage E10.5	C57BL/6
P48_VE-Cad+_CD41hi_16	VE-Cad positive CD41 positive (High)	YS_SC_1	Endo	Yolk Sac (YS)	Embryonic Stage E10.5	C57BL/6
P48_VE-Cad+_CD41hi_17	VE-Cad positive CD41 positive (High)	YS_SC_1	Endo	Yolk Sac (YS)	Embryonic Stage E10.5	C57BL/6
P48_VE-Cad+_CD41hi_18	VE-Cad positive CD41 positive (High)	YS_SC_1	Endo	Yolk Sac (YS)	Embryonic Stage E10.5	C57BL/6
P48_VE-Cad+_CD41hi_19	VE-Cad positive CD41 positive (High)	YS_SC_1	Endo	Yolk Sac (YS)	Embryonic Stage E10.5	C57BL/6
P48_VE-Cad+_CD41hi_20	VE-Cad positive CD41 positive (High)	YS_SC_1	Endo	Yolk Sac (YS)	Embryonic Stage E10.5	C57BL/6
P48_VE-Cad+_CD41hi_21	VE-Cad positive CD41 positive (High)	YS_SC_1	Endo	Yolk Sac (YS)	Embryonic Stage E10.5	C57BL/6
P48_VE-Cad+_CD41hi_22	VE-Cad positive CD41 positive (High)	YS_SC_1	Endo	Yolk Sac (YS)	Embryonic Stage E10.5	C57BL/6
P48_VE-Cad+_CD41hi_23	VE-Cad positive CD41 positive (High)	YS_SC_1	Endo	Yolk Sac (YS)	Embryonic Stage E10.5	C57BL/6
P48_VE-Cad+_CD41hi_26	VE-Cad positive CD41 positive (High)	YS_SC_1	Endo	Yolk Sac (YS)	Embryonic Stage E10.5	C57BL/6
P48_VE-Cad+_CD41hi_27	VE-Cad positive CD41 positive (High)	YS_SC_1	Endo	Yolk Sac (YS)	Embryonic Stage E10.5	C57BL/6
P48_VE-Cad+_CD41hi_28	VE-Cad positive CD41 positive (High)	YS_SC_1	Endo	Yolk Sac (YS)	Embryonic Stage E10.5	C57BL/6
P48_VE-Cad+_CD41hi_29	VE-Cad positive CD41 positive (High)	YS_SC_1	Endo	Yolk Sac (YS)	Embryonic Stage E10.5	C57BL/6
P48_VE-Cad+_CD41hi_30	VE-Cad positive CD41 positive (High)	YS_SC_1	Endo	Yolk Sac (YS)	Embryonic Stage E10.5	C57BL/6
P48_VE-Cad+_CD41hi_31	VE-Cad positive CD41 positive (High)	YS_SC_1	Endo	Yolk Sac (YS)	Embryonic Stage E10.5	C57BL/6
P48_VE-Cad+_CD41mid_01	VE-Cad positive CD41 positive (Medium)	YS_SC_1	Endo	Yolk Sac (YS)	Embryonic Stage E10.5	C57BL/6
P48_VE-Cad+_CD41mid_02	VE-Cad positive CD41 positive (Medium)	YS_SC_1	Endo	Yolk Sac (YS)	Embryonic Stage E10.5	C57BL/6
P48_VE-Cad+_CD41mid_03	VE-Cad positive CD41 positive (Medium)	YS_SC_1	Endo	Yolk Sac (YS)	Embryonic Stage E10.5	C57BL/6
P48_VE-Cad+_CD41mid_04	VE-Cad positive CD41 positive (Medium)	YS_SC_1	Endo	Yolk Sac (YS)	Embryonic Stage E10.5	C57BL/6
P48_VE-Cad+_CD41mid_05	VE-Cad positive CD41 positive (Medium)	YS_SC_1	Endo	Yolk Sac (YS)	Embryonic Stage E10.5	C57BL/6
P48_VE-Cad+_CD41mid_06	VE-Cad positive CD41 positive (Medium)	YS_SC_1	Endo	Yolk Sac (YS)	Embryonic Stage E10.5	C57BL/6
P48_VE-Cad+_CD41mid_07	VE-Cad positive CD41 positive (Medium)	YS_SC_1	Endo	Yolk Sac (YS)	Embryonic Stage E10.5	C57BL/6
P48_VE-Cad+_CD41mid_08	VE-Cad positive CD41 positive (Medium)	YS_SC_1	Endo	Yolk Sac (YS)	Embryonic Stage E10.5	C57BL/6
P48_VE-Cad+_CD41mid_09	VE-Cad positive CD41 positive (Medium)	YS_SC_1	Endo	Yolk Sac (YS)	Embryonic Stage E10.5	C57BL/6
P48_VE-Cad+_CD41mid_10	VE-Cad positive CD41 positive (Medium)	YS_SC_1	Endo	Yolk Sac (YS)	Embryonic Stage E10.5	C57BL/6
P48_VE-Cad+_CD41mid_11	VE-Cad positive CD41 positive (Medium)	YS_SC_1	Endo	Yolk Sac (YS)	Embryonic Stage E10.5	C57BL/6
P48_VE-Cad+_CD41mid_13	VE-Cad positive CD41 positive (Medium)	YS_SC_1	Endo	Yolk Sac (YS)	Embryonic Stage E10.5	C57BL/6
P48_VE-Cad+_CD41mid_14	VE-Cad positive CD41 positive (Medium)	YS_SC_1	Endo	Yolk Sac (YS)	Embryonic Stage E10.5	C57BL/6
P48_VE-Cad+_CD41mid_15	VE-Cad positive CD41 positive (Medium)	YS_SC_1	Endo	Yolk Sac (YS)	Embryonic Stage E10.5	C57BL/6
P48_VE-Cad+_CD41mid_16	VE-Cad positive CD41 positive (Medium)	YS_SC_1	Endo	Yolk Sac (YS)	Embryonic Stage E10.5	C57BL/6
P48_VE-Cad+_CD41mid_17	VE-Cad positive CD41 positive (Medium)	YS_SC_1	Endo	Yolk Sac (YS)	Embryonic Stage E10.5	C57BL/6
P48_VE-Cad+_CD41mid_18	VE-Cad positive CD41 positive (Medium)	YS_SC_1	Endo	Yolk Sac (YS)	Embryonic Stage E10.5	C57BL/6
P48_VE-Cad+_CD41mid_19	VE-Cad positive CD41 positive (Medium)	YS_SC_1	Endo	Yolk Sac (YS)	Embryonic Stage E10.5	C57BL/6
P48_VE-Cad+_CD41mid_21	VE-Cad positive CD41 positive (Medium)	YS_SC_1	Endo	Yolk Sac (YS)	Embryonic Stage E10.5	C57BL/6
P48_VE-Cad+_CD41mid_22	VE-Cad positive CD41 positive (Medium)	YS_SC_1	Endo	Yolk Sac (YS)	Embryonic Stage E10.5	C57BL/6
P48_VE-Cad+_CD41mid_23	VE-Cad positive CD41 positive (Medium)	YS_SC_1	Endo	Yolk Sac (YS)	Embryonic Stage E10.5	C57BL/6
P48_VE-Cad+_CD41mid_24	VE-Cad positive CD41 positive (Medium)	YS_SC_1	Endo	Yolk Sac (YS)	Embryonic Stage E10.5	C57BL/6
P48_VE-Cad+_CD41mid_25	VE-Cad positive CD41 positive (Medium)	YS_SC_1	Endo	Yolk Sac (YS)	Embryonic Stage E10.5	C57BL/6
P48_VE-Cad+_CD41mid_26	VE-Cad positive CD41 positive (Medium)	YS_SC_1	Endo	Yolk Sac (YS)	Embryonic Stage E10.5	C57BL/6
P48_VE-Cad+_CD41mid_27	VE-Cad positive CD41 positive (Medium)	YS_SC_1	Endo	Yolk Sac (YS)	Embryonic Stage E10.5	C57BL/6
P48_VE-Cad+_CD41mid_28	VE-Cad positive CD41 positive (Medium)	YS_SC_1	Endo	Yolk Sac (YS)	Embryonic Stage E10.5	C57BL/6
P48_VE-Cad+_CD41mid_29	VE-Cad positive CD41 positive (Medium)	YS_SC_1	Endo	Yolk Sac (YS)	Embryonic Stage E10.5	C57BL/6
P48_VE-Cad+_CD41mid_30	VE-Cad positive CD41 positive (Medium)	YS_SC_1	Endo	Yolk Sac (YS)	Embryonic Stage E10.5	C57BL/6
P48_VE-Cad+_CD41mid_31	VE-Cad positive CD41 positive (Medium)	YS_SC_1	Endo	Yolk Sac (YS)	Embryonic Stage E10.5	C57BL/6
P48_VE-Cad+_CD41neg_02	VE-Cad positive CD41 negative	YS_SC_1	Endo	Yolk Sac (YS)	Embryonic Stage E10.5	C57BL/6
P48_VE-Cad+_CD41neg_03	VE-Cad positive CD41 negative	YS_SC_1	Endo	Yolk Sac (YS)	Embryonic Stage E10.5	C57BL/6
P48_VE-Cad+_CD41neg_04	VE-Cad positive CD41 negative	YS_SC_1	Endo	Yolk Sac (YS)	Embryonic Stage E10.5	C57BL/6
P48_VE-Cad+_CD41neg_05	VE-Cad positive CD41 negative	YS_SC_1	Endo	Yolk Sac (YS)	Embryonic Stage E10.5	C57BL/6
P48_VE-Cad+_CD41neg_06	VE-Cad positive CD41 negative	YS_SC_1	Endo	Yolk Sac (YS)	Embryonic Stage E10.5	C57BL/6
P48_VE-Cad+_CD41neg_07	VE-Cad positive CD41 negative	YS_SC_1	Endo	Yolk Sac (YS)	Embryonic Stage E10.5	C57BL/6
P48_VE-Cad+_CD41neg_08	VE-Cad positive CD41 negative	YS_SC_1	Endo	Yolk Sac (YS)	Embryonic Stage E10.5	C57BL/6
P48_VE-Cad+_CD41neg_09	VE-Cad positive CD41 negative	YS_SC_1	Endo	Yolk Sac (YS)	Embryonic Stage E10.5	C57BL/6
P48_VE-Cad+_CD41neg_10	VE-Cad positive CD41 negative	YS_SC_1	Endo	Yolk Sac (YS)	Embryonic Stage E10.5	C57BL/6
P48_VE-Cad+_CD41neg_11	VE-Cad positive CD41 negative	YS_SC_1	Endo	Yolk Sac (YS)	Embryonic Stage E10.5	C57BL/6
P48_VE-Cad+_CD41neg_12	VE-Cad positive CD41 negative	YS_SC_1	Endo	Yolk Sac (YS)	Embryonic Stage E10.5	C57BL/6
P48_VE-Cad+_CD41neg_15	VE-Cad positive CD41 negative	YS_SC_1	Endo	Yolk Sac (YS)	Embryonic Stage E10.5	C57BL/6
P48_VE-Cad+_CD41neg_16	VE-Cad positive CD41 negative	YS_SC_1	Endo	Yolk Sac (YS)	Embryonic Stage E10.5	C57BL/6
P48_VE-Cad+_CD41neg_19	VE-Cad positive CD41 negative	YS_SC_1	Endo	Yolk Sac (YS)	Embryonic Stage E10.5	C57BL/6
P48_VE-Cad+_CD41neg_20	VE-Cad positive CD41 negative	YS_SC_1	Endo	Yolk Sac (YS)	Embryonic Stage E10.5	C57BL/6
P48_VE-Cad+_CD41neg_21	VE-Cad positive CD41 negative	YS_SC_1	Endo	Yolk Sac (YS)	Embryonic Stage E10.5	C57BL/6
P48_VE-Cad+_CD41neg_23	VE-Cad positive CD41 negative	YS_SC_1	Endo	Yolk Sac (YS)	Embryonic Stage E10.5	C57BL/6
P48_VE-Cad+_CD41neg_24	VE-Cad positive CD41 negative	YS_SC_1	Endo	Yolk Sac (YS)	Embryonic Stage E10.5	C57BL/6
P48_VE-Cad+_CD41neg_25	VE-Cad positive CD41 negative	YS_SC_1	Endo	Yolk Sac (YS)	Embryonic Stage E10.5	C57BL/6
P48_VE-Cad+_CD41neg_28	VE-Cad positive CD41 negative	YS_SC_1	Endo	Yolk Sac (YS)	Embryonic Stage E10.5	C57BL/6
P48_VE-Cad+_CD41neg_29	VE-Cad positive CD41 negative	YS_SC_1	Endo	Yolk Sac (YS)	Embryonic Stage E10.5	C57BL/6
P48_VE-Cad+_CD41neg_30	VE-Cad positive CD41 negative	YS_SC_1	Endo	Yolk Sac (YS)	Embryonic Stage E10.5	C57BL/6
P48_VE-Cad+_CD41neg_31	VE-Cad positive CD41 negative	YS_SC_1	Endo	Yolk Sac (YS)	Embryonic Stage E10.5	C57BL/6
P50_VE-Cad+_CD41hi_01	VE-Cad positive CD41 positive (High)	YS_SC_1	Endo	Yolk Sac (YS)	Embryonic Stage E9	C57BL/6
P50_VE-Cad+_CD41hi_02	VE-Cad positive CD41 positive (High)	YS_SC_1	Endo	Yolk Sac (YS)	Embryonic Stage E9	C57BL/6
P50_VE-Cad+_CD41hi_03	VE-Cad positive CD41 positive (High)	YS_SC_1	Endo	Yolk Sac (YS)	Embryonic Stage E9	C57BL/6
P50_VE-Cad+_CD41hi_09	VE-Cad positive CD41 positive (High)	YS_SC_1	Endo	Yolk Sac (YS)	Embryonic Stage E9	C57BL/6
P50_VE-Cad+_CD41hi_10	VE-Cad positive CD41 positive (High)	YS_SC_1	Endo	Yolk Sac (YS)	Embryonic Stage E9	C57BL/6
P50_VE-Cad+_CD41hi_13	VE-Cad positive CD41 positive (High)	YS_SC_1	Endo	Yolk Sac (YS)	Embryonic Stage E9	C57BL/6
P50_VE-Cad+_CD41hi_14	VE-Cad positive CD41 positive (High)	YS_SC_1	Endo	Yolk Sac (YS)	Embryonic Stage E9	C57BL/6
P50_VE-Cad+_CD41hi_16	VE-Cad positive CD41 positive (High)	YS_SC_1	Endo	Yolk Sac (YS)	Embryonic Stage E9	C57BL/6
P50_VE-Cad+_CD41hi_17	VE-Cad positive CD41 positive (High)	YS_SC_1	Endo	Yolk Sac (YS)	Embryonic Stage E9	C57BL/6
P50_VE-Cad+_CD41hi_18	VE-Cad positive CD41 positive (High)	YS_SC_1	Endo	Yolk Sac (YS)	Embryonic Stage E9	C57BL/6
P50_VE-Cad+_CD41hi_19	VE-Cad positive CD41 positive (High)	YS_SC_1	Endo	Yolk Sac (YS)	Embryonic Stage E9	C57BL/6
P50_VE-Cad+_CD41hi_20	VE-Cad positive CD41 positive (High)	YS_SC_1	Endo	Yolk Sac (YS)	Embryonic Stage E9	C57BL/6
P50_VE-Cad+_CD41hi_22	VE-Cad positive CD41 positive (High)	YS_SC_1	Endo	Yolk Sac (YS)	Embryonic Stage E9	C57BL/6
P50_VE-Cad+_CD41hi_23	VE-Cad positive CD41 positive (High)	YS_SC_1	Endo	Yolk Sac (YS)	Embryonic Stage E9	C57BL/6
P50_VE-Cad+_CD41hi_25	VE-Cad positive CD41 positive (High)	YS_SC_1	Endo	Yolk Sac (YS)	Embryonic Stage E9	C57BL/6
P50_VE-Cad+_CD41hi_26	VE-Cad positive CD41 positive (High)	YS_SC_1	Endo	Yolk Sac (YS)	Embryonic Stage E9	C57BL/6
P50_VE-Cad+_CD41hi_27	VE-Cad positive CD41 positive (High)	YS_SC_1	Endo	Yolk Sac (YS)	Embryonic Stage E9	C57BL/6
P50_VE-Cad+_CD41hi_28	VE-Cad positive CD41 positive (High)	YS_SC_1	Endo	Yolk Sac (YS)	Embryonic Stage E9	C57BL/6
P50_VE-Cad+_CD41hi_29	VE-Cad positive CD41 positive (High)	YS_SC_1	Endo	Yolk Sac (YS)	Embryonic Stage E9	C57BL/6
P50_VE-Cad+_CD41hi_30	VE-Cad positive CD41 positive (High)	YS_SC_1	Endo	Yolk Sac (YS)	Embryonic Stage E9	C57BL/6
P50_VE-Cad+_CD41hi_31	VE-Cad positive CD41 positive (High)	YS_SC_1	Endo	Yolk Sac (YS)	Embryonic Stage E9	C57BL/6
P50_VE-Cad+_CD41mid_01	VE-Cad positive CD41 positive (Medium)	YS_SC_1	Endo	Yolk Sac (YS)	Embryonic Stage E9	C57BL/6
P50_VE-Cad+_CD41mid_02	VE-Cad positive CD41 positive (Medium)	YS_SC_1	Endo	Yolk Sac (YS)	Embryonic Stage E9	C57BL/6
P50_VE-Cad+_CD41mid_04	VE-Cad positive CD41 positive (Medium)	YS_SC_1	Endo	Yolk Sac (YS)	Embryonic Stage E9	C57BL/6
P50_VE-Cad+_CD41mid_05	VE-Cad positive CD41 positive (Medium)	YS_SC_1	Endo	Yolk Sac (YS)	Embryonic Stage E9	C57BL/6
P50_VE-Cad+_CD41mid_06	VE-Cad positive CD41 positive (Medium)	YS_SC_1	Endo	Yolk Sac (YS)	Embryonic Stage E9	C57BL/6
P50_VE-Cad+_CD41mid_07	VE-Cad positive CD41 positive (Medium)	YS_SC_1	Endo	Yolk Sac (YS)	Embryonic Stage E9	C57BL/6
P50_VE-Cad+_CD41mid_08	VE-Cad positive CD41 positive (Medium)	YS_SC_1	Endo	Yolk Sac (YS)	Embryonic Stage E9	C57BL/6
P50_VE-Cad+_CD41mid_10	VE-Cad positive CD41 positive (Medium)	YS_SC_1	Endo	Yolk Sac (YS)	Embryonic Stage E9	C57BL/6
P50_VE-Cad+_CD41mid_11	VE-Cad positive CD41 positive (Medium)	YS_SC_1	Endo	Yolk Sac (YS)	Embryonic Stage E9	C57BL/6
P50_VE-Cad+_CD41mid_12	VE-Cad positive CD41 positive (Medium)	YS_SC_1	Endo	Yolk Sac (YS)	Embryonic Stage E9	C57BL/6
P50_VE-Cad+_CD41mid_13	VE-Cad positive CD41 positive (Medium)	YS_SC_1	Endo	Yolk Sac (YS)	Embryonic Stage E9	C57BL/6
P50_VE-Cad+_CD41mid_14	VE-Cad positive CD41 positive (Medium)	YS_SC_1	Endo	Yolk Sac (YS)	Embryonic Stage E9	C57BL/6
P50_VE-Cad+_CD41mid_15	VE-Cad positive CD41 positive (Medium)	YS_SC_1	Endo	Yolk Sac (YS)	Embryonic Stage E9	C57BL/6
P50_VE-Cad+_CD41mid_16	VE-Cad positive CD41 positive (Medium)	YS_SC_1	Endo	Yolk Sac (YS)	Embryonic Stage E9	C57BL/6
P50_VE-Cad+_CD41mid_17	VE-Cad positive CD41 positive (Medium)	YS_SC_1	Endo	Yolk Sac (YS)	Embryonic Stage E9	C57BL/6
P50_VE-Cad+_CD41mid_18	VE-Cad positive CD41 positive (Medium)	YS_SC_1	Endo	Yolk Sac (YS)	Embryonic Stage E9	C57BL/6
P50_VE-Cad+_CD41mid_19	VE-Cad positive CD41 positive (Medium)	YS_SC_1	Endo	Yolk Sac (YS)	Embryonic Stage E9	C57BL/6
P50_VE-Cad+_CD41mid_20	VE-Cad positive CD41 positive (Medium)	YS_SC_1	Endo	Yolk Sac (YS)	Embryonic Stage E9	C57BL/6
P50_VE-Cad+_CD41mid_21	VE-Cad positive CD41 positive (Medium)	YS_SC_1	Endo	Yolk Sac (YS)	Embryonic Stage E9	C57BL/6
P50_VE-Cad+_CD41mid_22	VE-Cad positive CD41 positive (Medium)	YS_SC_1	Endo	Yolk Sac (YS)	Embryonic Stage E9	C57BL/6
P50_VE-Cad+_CD41mid_23	VE-Cad positive CD41 positive (Medium)	YS_SC_1	Endo	Yolk Sac (YS)	Embryonic Stage E9	C57BL/6
P50_VE-Cad+_CD41mid_24	VE-Cad positive CD41 positive (Medium)	YS_SC_1	Endo	Yolk Sac (YS)	Embryonic Stage E9	C57BL/6
P50_VE-Cad+_CD41mid_25	VE-Cad positive CD41 positive (Medium)	YS_SC_1	Endo	Yolk Sac (YS)	Embryonic Stage E9	C57BL/6
P50_VE-Cad+_CD41mid_26	VE-Cad positive CD41 positive (Medium)	YS_SC_1	Endo	Yolk Sac (YS)	Embryonic Stage E9	C57BL/6
P50_VE-Cad+_CD41mid_27	VE-Cad positive CD41 positive (Medium)	YS_SC_1	Endo	Yolk Sac (YS)	Embryonic Stage E9	C57BL/6
P50_VE-Cad+_CD41mid_29	VE-Cad positive CD41 positive (Medium)	YS_SC_1	Endo	Yolk Sac (YS)	Embryonic Stage E9	C57BL/6
P50_VE-Cad+_CD41mid_30	VE-Cad positive CD41 positive (Medium)	YS_SC_1	Endo	Yolk Sac (YS)	Embryonic Stage E9	C57BL/6
P50_VE-Cad+_CD41mid_31	VE-Cad positive CD41 positive (Medium)	YS_SC_1	Endo	Yolk Sac (YS)	Embryonic Stage E9	C57BL/6
P50_VE-Cad+_CD41neg_01	VE-Cad positive CD41 negative	YS_SC_1	Endo	Yolk Sac (YS)	Embryonic Stage E9	C57BL/6
P50_VE-Cad+_CD41neg_02	VE-Cad positive CD41 negative	YS_SC_1	Endo	Yolk Sac (YS)	Embryonic Stage E9	C57BL/6
P50_VE-Cad+_CD41neg_03	VE-Cad positive CD41 negative	YS_SC_1	Endo	Yolk Sac (YS)	Embryonic Stage E9	C57BL/6
P50_VE-Cad+_CD41neg_04	VE-Cad positive CD41 negative	YS_SC_1	Endo	Yolk Sac (YS)	Embryonic Stage E9	C57BL/6
P50_VE-Cad+_CD41neg_05	VE-Cad positive CD41 negative	YS_SC_1	Endo	Yolk Sac (YS)	Embryonic Stage E9	C57BL/6
P50_VE-Cad+_CD41neg_06	VE-Cad positive CD41 negative	YS_SC_1	Endo	Yolk Sac (YS)	Embryonic Stage E9	C57BL/6
P50_VE-Cad+_CD41neg_07	VE-Cad positive CD41 negative	YS_SC_1	Endo	Yolk Sac (YS)	Embryonic Stage E9	C57BL/6
P50_VE-Cad+_CD41neg_08	VE-Cad positive CD41 negative	YS_SC_1	Endo	Yolk Sac (YS)	Embryonic Stage E9	C57BL/6
P50_VE-Cad+_CD41neg_09	VE-Cad positive CD41 negative	YS_SC_1	Endo	Yolk Sac (YS)	Embryonic Stage E9	C57BL/6
P50_VE-Cad+_CD41neg_10	VE-Cad positive CD41 negative	YS_SC_1	Endo	Yolk Sac (YS)	Embryonic Stage E9	C57BL/6
P50_VE-Cad+_CD41neg_11	VE-Cad positive CD41 negative	YS_SC_1	Endo	Yolk Sac (YS)	Embryonic Stage E9	C57BL/6
P50_VE-Cad+_CD41neg_12	VE-Cad positive CD41 negative	YS_SC_1	Endo	Yolk Sac (YS)	Embryonic Stage E9	C57BL/6
P50_VE-Cad+_CD41neg_13	VE-Cad positive CD41 negative	YS_SC_1	Endo	Yolk Sac (YS)	Embryonic Stage E9	C57BL/6
P50_VE-Cad+_CD41neg_14	VE-Cad positive CD41 negative	YS_SC_1	Endo	Yolk Sac (YS)	Embryonic Stage E9	C57BL/6
P50_VE-Cad+_CD41neg_15	VE-Cad positive CD41 negative	YS_SC_1	Endo	Yolk Sac (YS)	Embryonic Stage E9	C57BL/6
P50_VE-Cad+_CD41neg_16	VE-Cad positive CD41 negative	YS_SC_1	Endo	Yolk Sac (YS)	Embryonic Stage E9	C57BL/6
P50_VE-Cad+_CD41neg_17	VE-Cad positive CD41 negative	YS_SC_1	Endo	Yolk Sac (YS)	Embryonic Stage E9	C57BL/6
P50_VE-Cad+_CD41neg_18	VE-Cad positive CD41 negative	YS_SC_1	Endo	Yolk Sac (YS)	Embryonic Stage E9	C57BL/6
P50_VE-Cad+_CD41neg_19	VE-Cad positive CD41 negative	YS_SC_1	Endo	Yolk Sac (YS)	Embryonic Stage E9	C57BL/6
P50_VE-Cad+_CD41neg_20	VE-Cad positive CD41 negative	YS_SC_1	Endo	Yolk Sac (YS)	Embryonic Stage E9	C57BL/6
P50_VE-Cad+_CD41neg_21	VE-Cad positive CD41 negative	YS_SC_1	Endo	Yolk Sac (YS)	Embryonic Stage E9	C57BL/6
P50_VE-Cad+_CD41neg_22	VE-Cad positive CD41 negative	YS_SC_1	Endo	Yolk Sac (YS)	Embryonic Stage E9	C57BL/6
P50_VE-Cad+_CD41neg_23	VE-Cad positive CD41 negative	YS_SC_1	Endo	Yolk Sac (YS)	Embryonic Stage E9	C57BL/6
P50_VE-Cad+_CD41neg_24	VE-Cad positive CD41 negative	YS_SC_1	Endo	Yolk Sac (YS)	Embryonic Stage E9	C57BL/6
P50_VE-Cad+_CD41neg_25	VE-Cad positive CD41 negative	YS_SC_1	Endo	Yolk Sac (YS)	Embryonic Stage E9	C57BL/6
P50_VE-Cad+_CD41neg_26	VE-Cad positive CD41 negative	YS_SC_1	Endo	Yolk Sac (YS)	Embryonic Stage E9	C57BL/6
P50_VE-Cad+_CD41neg_27	VE-Cad positive CD41 negative	YS_SC_1	Endo	Yolk Sac (YS)	Embryonic Stage E9	C57BL/6
P50_VE-Cad+_CD41neg_28	VE-Cad positive CD41 negative	YS_SC_1	Endo	Yolk Sac (YS)	Embryonic Stage E9	C57BL/6
P50_VE-Cad+_CD41neg_29	VE-Cad positive CD41 negative	YS_SC_1	Endo	Yolk Sac (YS)	Embryonic Stage E9	C57BL/6
P50_VE-Cad+_CD41neg_30	VE-Cad positive CD41 negative	YS_SC_1	Endo	Yolk Sac (YS)	Embryonic Stage E9	C57BL/6
P50_VE-Cad+_CD41neg_31	VE-Cad positive CD41 negative	YS_SC_1	Endo	Yolk Sac (YS)	Embryonic Stage E9	C57BL/6
P52_VE-Cad+_CD41hi_01	VE-Cad positive CD41 positive (High)	YS_SC_1	Endo	Yolk Sac (YS)	Embryonic Stage E11	C57BL/6
P52_VE-Cad+_CD41hi_02	VE-Cad positive CD41 positive (High)	YS_SC_1	Endo	Yolk Sac (YS)	Embryonic Stage E11	C57BL/6
P52_VE-Cad+_CD41hi_04	VE-Cad positive CD41 positive (High)	YS_SC_1	Endo	Yolk Sac (YS)	Embryonic Stage E11	C57BL/6
P52_VE-Cad+_CD41hi_05	VE-Cad positive CD41 positive (High)	YS_SC_1	Endo	Yolk Sac (YS)	Embryonic Stage E11	C57BL/6
P52_VE-Cad+_CD41hi_08	VE-Cad positive CD41 positive (High)	YS_SC_1	Endo	Yolk Sac (YS)	Embryonic Stage E11	C57BL/6
P52_VE-Cad+_CD41hi_09	VE-Cad positive CD41 positive (High)	YS_SC_1	Endo	Yolk Sac (YS)	Embryonic Stage E11	C57BL/6
P52_VE-Cad+_CD41hi_11	VE-Cad positive CD41 positive (High)	YS_SC_1	Endo	Yolk Sac (YS)	Embryonic Stage E11	C57BL/6
P52_VE-Cad+_CD41hi_12	VE-Cad positive CD41 positive (High)	YS_SC_1	Endo	Yolk Sac (YS)	Embryonic Stage E11	C57BL/6
P52_VE-Cad+_CD41hi_14	VE-Cad positive CD41 positive (High)	YS_SC_1	Endo	Yolk Sac (YS)	Embryonic Stage E11	C57BL/6
P52_VE-Cad+_CD41hi_16	VE-Cad positive CD41 positive (High)	YS_SC_1	Endo	Yolk Sac (YS)	Embryonic Stage E11	C57BL/6
P52_VE-Cad+_CD41hi_18	VE-Cad positive CD41 positive (High)	YS_SC_1	Endo	Yolk Sac (YS)	Embryonic Stage E11	C57BL/6
P52_VE-Cad+_CD41hi_20	VE-Cad positive CD41 positive (High)	YS_SC_1	Endo	Yolk Sac (YS)	Embryonic Stage E11	C57BL/6
P52_VE-Cad+_CD41hi_24	VE-Cad positive CD41 positive (High)	YS_SC_1	Endo	Yolk Sac (YS)	Embryonic Stage E11	C57BL/6
P52_VE-Cad+_CD41hi_25	VE-Cad positive CD41 positive (High)	YS_SC_1	Endo	Yolk Sac (YS)	Embryonic Stage E11	C57BL/6
P52_VE-Cad+_CD41hi_26	VE-Cad positive CD41 positive (High)	YS_SC_1	Endo	Yolk Sac (YS)	Embryonic Stage E11	C57BL/6
P52_VE-Cad+_CD41hi_27	VE-Cad positive CD41 positive (High)	YS_SC_1	Endo	Yolk Sac (YS)	Embryonic Stage E11	C57BL/6
P52_VE-Cad+_CD41hi_28	VE-Cad positive CD41 positive (High)	YS_SC_1	Endo	Yolk Sac (YS)	Embryonic Stage E11	C57BL/6
P52_VE-Cad+_CD41hi_29	VE-Cad positive CD41 positive (High)	YS_SC_1	Endo	Yolk Sac (YS)	Embryonic Stage E11	C57BL/6
P52_VE-Cad+_CD41hi_30	VE-Cad positive CD41 positive (High)	YS_SC_1	Endo	Yolk Sac (YS)	Embryonic Stage E11	C57BL/6
P52_VE-Cad+_CD41hi_31	VE-Cad positive CD41 positive (High)	YS_SC_1	Endo	Yolk Sac (YS)	Embryonic Stage E11	C57BL/6
P52_VE-Cad+_CD41mid_01	VE-Cad positive CD41 positive (Medium)	YS_SC_1	Endo	Yolk Sac (YS)	Embryonic Stage E11	C57BL/6
P52_VE-Cad+_CD41mid_03	VE-Cad positive CD41 positive (Medium)	YS_SC_1	Endo	Yolk Sac (YS)	Embryonic Stage E11	C57BL/6
P52_VE-Cad+_CD41mid_04	VE-Cad positive CD41 positive (Medium)	YS_SC_1	Endo	Yolk Sac (YS)	Embryonic Stage E11	C57BL/6
P52_VE-Cad+_CD41mid_06	VE-Cad positive CD41 positive (Medium)	YS_SC_1	Endo	Yolk Sac (YS)	Embryonic Stage E11	C57BL/6
P52_VE-Cad+_CD41mid_07	VE-Cad positive CD41 positive (Medium)	YS_SC_1	Endo	Yolk Sac (YS)	Embryonic Stage E11	C57BL/6
P52_VE-Cad+_CD41mid_08	VE-Cad positive CD41 positive (Medium)	YS_SC_1	Endo	Yolk Sac (YS)	Embryonic Stage E11	C57BL/6
P52_VE-Cad+_CD41mid_12	VE-Cad positive CD41 positive (Medium)	YS_SC_1	Endo	Yolk Sac (YS)	Embryonic Stage E11	C57BL/6
P52_VE-Cad+_CD41mid_13	VE-Cad positive CD41 positive (Medium)	YS_SC_1	Endo	Yolk Sac (YS)	Embryonic Stage E11	C57BL/6
P52_VE-Cad+_CD41mid_15	VE-Cad positive CD41 positive (Medium)	YS_SC_1	Endo	Yolk Sac (YS)	Embryonic Stage E11	C57BL/6
P52_VE-Cad+_CD41mid_16	VE-Cad positive CD41 positive (Medium)	YS_SC_1	Endo	Yolk Sac (YS)	Embryonic Stage E11	C57BL/6
P52_VE-Cad+_CD41mid_19	VE-Cad positive CD41 positive (Medium)	YS_SC_1	Endo	Yolk Sac (YS)	Embryonic Stage E11	C57BL/6
P52_VE-Cad+_CD41mid_23	VE-Cad positive CD41 positive (Medium)	YS_SC_1	Endo	Yolk Sac (YS)	Embryonic Stage E11	C57BL/6
P52_VE-Cad+_CD41mid_24	VE-Cad positive CD41 positive (Medium)	YS_SC_1	Endo	Yolk Sac (YS)	Embryonic Stage E11	C57BL/6
P52_VE-Cad+_CD41mid_25	VE-Cad positive CD41 positive (Medium)	YS_SC_1	Endo	Yolk Sac (YS)	Embryonic Stage E11	C57BL/6
P52_VE-Cad+_CD41mid_28	VE-Cad positive CD41 positive (Medium)	YS_SC_1	Endo	Yolk Sac (YS)	Embryonic Stage E11	C57BL/6
P52_VE-Cad+_CD41mid_30	VE-Cad positive CD41 positive (Medium)	YS_SC_1	Endo	Yolk Sac (YS)	Embryonic Stage E11	C57BL/6
P52_VE-Cad+_CD41mid_31	VE-Cad positive CD41 positive (Medium)	YS_SC_1	Endo	Yolk Sac (YS)	Embryonic Stage E11	C57BL/6
P52_VE-Cad+_CD41neg_01	VE-Cad positive CD41 negative	YS_SC_1	Endo	Yolk Sac (YS)	Embryonic Stage E11	C57BL/6
P52_VE-Cad+_CD41neg_02	VE-Cad positive CD41 negative	YS_SC_1	Endo	Yolk Sac (YS)	Embryonic Stage E11	C57BL/6
P52_VE-Cad+_CD41neg_03	VE-Cad positive CD41 negative	YS_SC_1	Endo	Yolk Sac (YS)	Embryonic Stage E11	C57BL/6
P52_VE-Cad+_CD41neg_04	VE-Cad positive CD41 negative	YS_SC_1	Endo	Yolk Sac (YS)	Embryonic Stage E11	C57BL/6
P52_VE-Cad+_CD41neg_05	VE-Cad positive CD41 negative	YS_SC_1	Endo	Yolk Sac (YS)	Embryonic Stage E11	C57BL/6
P52_VE-Cad+_CD41neg_06	VE-Cad positive CD41 negative	YS_SC_1	Endo	Yolk Sac (YS)	Embryonic Stage E11	C57BL/6
P52_VE-Cad+_CD41neg_07	VE-Cad positive CD41 negative	YS_SC_1	Endo	Yolk Sac (YS)	Embryonic Stage E11	C57BL/6
P52_VE-Cad+_CD41neg_08	VE-Cad positive CD41 negative	YS_SC_1	Endo	Yolk Sac (YS)	Embryonic Stage E11	C57BL/6
P52_VE-Cad+_CD41neg_09	VE-Cad positive CD41 negative	YS_SC_1	Endo	Yolk Sac (YS)	Embryonic Stage E11	C57BL/6
P52_VE-Cad+_CD41neg_10	VE-Cad positive CD41 negative	YS_SC_1	Endo	Yolk Sac (YS)	Embryonic Stage E11	C57BL/6
P52_VE-Cad+_CD41neg_11	VE-Cad positive CD41 negative	YS_SC_1	Endo	Yolk Sac (YS)	Embryonic Stage E11	C57BL/6
P52_VE-Cad+_CD41neg_12	VE-Cad positive CD41 negative	YS_SC_1	Endo	Yolk Sac (YS)	Embryonic Stage E11	C57BL/6
P52_VE-Cad+_CD41neg_13	VE-Cad positive CD41 negative	YS_SC_1	Endo	Yolk Sac (YS)	Embryonic Stage E11	C57BL/6
P52_VE-Cad+_CD41neg_14	VE-Cad positive CD41 negative	YS_SC_1	Endo	Yolk Sac (YS)	Embryonic Stage E11	C57BL/6
P52_VE-Cad+_CD41neg_15	VE-Cad positive CD41 negative	YS_SC_1	Endo	Yolk Sac (YS)	Embryonic Stage E11	C57BL/6
P52_VE-Cad+_CD41neg_16	VE-Cad positive CD41 negative	YS_SC_1	Endo	Yolk Sac (YS)	Embryonic Stage E11	C57BL/6
P52_VE-Cad+_CD41neg_17	VE-Cad positive CD41 negative	YS_SC_1	Endo	Yolk Sac (YS)	Embryonic Stage E11	C57BL/6
P52_VE-Cad+_CD41neg_18	VE-Cad positive CD41 negative	YS_SC_1	Endo	Yolk Sac (YS)	Embryonic Stage E11	C57BL/6
P52_VE-Cad+_CD41neg_19	VE-Cad positive CD41 negative	YS_SC_1	Endo	Yolk Sac (YS)	Embryonic Stage E11	C57BL/6
P52_VE-Cad+_CD41neg_20	VE-Cad positive CD41 negative	YS_SC_1	Endo	Yolk Sac (YS)	Embryonic Stage E11	C57BL/6
P52_VE-Cad+_CD41neg_21	VE-Cad positive CD41 negative	YS_SC_1	Endo	Yolk Sac (YS)	Embryonic Stage E11	C57BL/6
P52_VE-Cad+_CD41neg_22	VE-Cad positive CD41 negative	YS_SC_1	Endo	Yolk Sac (YS)	Embryonic Stage E11	C57BL/6
P52_VE-Cad+_CD41neg_23	VE-Cad positive CD41 negative	YS_SC_1	Endo	Yolk Sac (YS)	Embryonic Stage E11	C57BL/6
P52_VE-Cad+_CD41neg_24	VE-Cad positive CD41 negative	YS_SC_1	Endo	Yolk Sac (YS)	Embryonic Stage E11	C57BL/6
P52_VE-Cad+_CD41neg_25	VE-Cad positive CD41 negative	YS_SC_1	Endo	Yolk Sac (YS)	Embryonic Stage E11	C57BL/6
P52_VE-Cad+_CD41neg_26	VE-Cad positive CD41 negative	YS_SC_1	Endo	Yolk Sac (YS)	Embryonic Stage E11	C57BL/6
P52_VE-Cad+_CD41neg_27	VE-Cad positive CD41 negative	YS_SC_1	Endo	Yolk Sac (YS)	Embryonic Stage E11	C57BL/6
P52_VE-Cad+_CD41neg_28	VE-Cad positive CD41 negative	YS_SC_1	Endo	Yolk Sac (YS)	Embryonic Stage E11	C57BL/6
P52_VE-Cad+_CD41neg_29	VE-Cad positive CD41 negative	YS_SC_1	Endo	Yolk Sac (YS)	Embryonic Stage E11	C57BL/6
P52_VE-Cad+_CD41neg_30	VE-Cad positive CD41 negative	YS_SC_1	Endo	Yolk Sac (YS)	Embryonic Stage E11	C57BL/6
P52_VE-Cad+_CD41neg_31	VE-Cad positive CD41 negative	YS_SC_1	Endo	Yolk Sac (YS)	Embryonic Stage E11	C57BL/6
P49_VE-Cad+_CD41hi_03	VE-Cad positive CD41 positive (High)	AGM_SC_2	Pre-HSPC	Aorta-Gonad-Mesonephros (AGM)	Embryonic Stage E10.5	C57BL/6
P49_VE-Cad+_CD41hi_04	VE-Cad positive CD41 positive (High)	AGM_SC_2	Pre-HSPC	Aorta-Gonad-Mesonephros (AGM)	Embryonic Stage E10.5	C57BL/6
P49_VE-Cad+_CD41hi_05	VE-Cad positive CD41 positive (High)	AGM_SC_2	Pre-HSPC	Aorta-Gonad-Mesonephros (AGM)	Embryonic Stage E10.5	C57BL/6
P49_VE-Cad+_CD41hi_09	VE-Cad positive CD41 positive (High)	AGM_SC_2	Pre-HSPC	Aorta-Gonad-Mesonephros (AGM)	Embryonic Stage E10.5	C57BL/6
P49_VE-Cad+_CD41hi_10	VE-Cad positive CD41 positive (High)	AGM_SC_2	Pre-HSPC	Aorta-Gonad-Mesonephros (AGM)	Embryonic Stage E10.5	C57BL/6
P49_VE-Cad+_CD41hi_13	VE-Cad positive CD41 positive (High)	AGM_SC_2	Pre-HSPC	Aorta-Gonad-Mesonephros (AGM)	Embryonic Stage E10.5	C57BL/6
P49_VE-Cad+_CD41hi_14	VE-Cad positive CD41 positive (High)	AGM_SC_2	Pre-HSPC	Aorta-Gonad-Mesonephros (AGM)	Embryonic Stage E10.5	C57BL/6
P49_VE-Cad+_CD41hi_15	VE-Cad positive CD41 positive (High)	AGM_SC_2	Pre-HSPC	Aorta-Gonad-Mesonephros (AGM)	Embryonic Stage E10.5	C57BL/6
P49_VE-Cad+_CD41hi_17	VE-Cad positive CD41 positive (High)	AGM_SC_2	Pre-HSPC	Aorta-Gonad-Mesonephros (AGM)	Embryonic Stage E10.5	C57BL/6
P49_VE-Cad+_CD41hi_18	VE-Cad positive CD41 positive (High)	AGM_SC_2	Pre-HSPC	Aorta-Gonad-Mesonephros (AGM)	Embryonic Stage E10.5	C57BL/6
P49_VE-Cad+_CD41hi_20	VE-Cad positive CD41 positive (High)	AGM_SC_2	Pre-HSPC	Aorta-Gonad-Mesonephros (AGM)	Embryonic Stage E10.5	C57BL/6
P49_VE-Cad+_CD41hi_21	VE-Cad positive CD41 positive (High)	AGM_SC_2	Pre-HSPC	Aorta-Gonad-Mesonephros (AGM)	Embryonic Stage E10.5	C57BL/6
P49_VE-Cad+_CD41hi_22	VE-Cad positive CD41 positive (High)	AGM_SC_2	Pre-HSPC	Aorta-Gonad-Mesonephros (AGM)	Embryonic Stage E10.5	C57BL/6
P49_VE-Cad+_CD41hi_24	VE-Cad positive CD41 positive (High)	AGM_SC_2	Pre-HSPC	Aorta-Gonad-Mesonephros (AGM)	Embryonic Stage E10.5	C57BL/6
P49_VE-Cad+_CD41hi_27	VE-Cad positive CD41 positive (High)	AGM_SC_2	Pre-HSPC	Aorta-Gonad-Mesonephros (AGM)	Embryonic Stage E10.5	C57BL/6
P49_VE-Cad+_CD41hi_29	VE-Cad positive CD41 positive (High)	AGM_SC_2	Pre-HSPC	Aorta-Gonad-Mesonephros (AGM)	Embryonic Stage E10.5	C57BL/6
P49_VE-Cad+_CD41hi_30	VE-Cad positive CD41 positive (High)	AGM_SC_2	Pre-HSPC	Aorta-Gonad-Mesonephros (AGM)	Embryonic Stage E10.5	C57BL/6
P49_VE-Cad+_CD41hi_31	VE-Cad positive CD41 positive (High)	AGM_SC_2	Pre-HSPC	Aorta-Gonad-Mesonephros (AGM)	Embryonic Stage E10.5	C57BL/6
P49_VE-Cad+_CD41mid_11	VE-Cad positive CD41 positive (Medium)	AGM_SC_2	Pre-HSPC	Aorta-Gonad-Mesonephros (AGM)	Embryonic Stage E10.5	C57BL/6
P51_VE-Cad+_CD41hi_02	VE-Cad positive CD41 positive (High)	AGM_SC_2	Pre-HSPC	Aorta-Gonad-Mesonephros (AGM)	Embryonic Stage E9	C57BL/6
P51_VE-Cad+_CD41hi_09	VE-Cad positive CD41 positive (High)	AGM_SC_2	Pre-HSPC	Aorta-Gonad-Mesonephros (AGM)	Embryonic Stage E9	C57BL/6
P53_VE-Cad+_CD41hi_05	VE-Cad positive CD41 positive (High)	AGM_SC_2	Pre-HSPC	Aorta-Gonad-Mesonephros (AGM)	Embryonic Stage E11	C57BL/6
P53_VE-Cad+_CD41hi_07	VE-Cad positive CD41 positive (High)	AGM_SC_2	Pre-HSPC	Aorta-Gonad-Mesonephros (AGM)	Embryonic Stage E11	C57BL/6
P53_VE-Cad+_CD41hi_09	VE-Cad positive CD41 positive (High)	AGM_SC_2	Pre-HSPC	Aorta-Gonad-Mesonephros (AGM)	Embryonic Stage E11	C57BL/6
P53_VE-Cad+_CD41hi_10	VE-Cad positive CD41 positive (High)	AGM_SC_2	Pre-HSPC	Aorta-Gonad-Mesonephros (AGM)	Embryonic Stage E11	C57BL/6
P53_VE-Cad+_CD41hi_31	VE-Cad positive CD41 positive (High)	AGM_SC_2	Pre-HSPC	Aorta-Gonad-Mesonephros (AGM)	Embryonic Stage E11	C57BL/6
P48_VE-Cad+_CD41hi_08	VE-Cad positive CD41 positive (High)	YS_SC_2	Pre-HSPC	Yolk Sac (YS)	Embryonic Stage E10.5	C57BL/6
P48_VE-Cad+_CD41hi_25	VE-Cad positive CD41 positive (High)	YS_SC_2	Pre-HSPC	Yolk Sac (YS)	Embryonic Stage E10.5	C57BL/6
P50_VE-Cad+_CD41hi_04	VE-Cad positive CD41 positive (High)	YS_SC_2	Pre-HSPC	Yolk Sac (YS)	Embryonic Stage E9	C57BL/6
P50_VE-Cad+_CD41hi_05	VE-Cad positive CD41 positive (High)	YS_SC_2	Pre-HSPC	Yolk Sac (YS)	Embryonic Stage E9	C57BL/6
P50_VE-Cad+_CD41hi_07	VE-Cad positive CD41 positive (High)	YS_SC_2	Pre-HSPC	Yolk Sac (YS)	Embryonic Stage E9	C57BL/6
P50_VE-Cad+_CD41hi_08	VE-Cad positive CD41 positive (High)	YS_SC_2	Pre-HSPC	Yolk Sac (YS)	Embryonic Stage E9	C57BL/6
P50_VE-Cad+_CD41hi_11	VE-Cad positive CD41 positive (High)	YS_SC_2	Pre-HSPC	Yolk Sac (YS)	Embryonic Stage E9	C57BL/6
P50_VE-Cad+_CD41hi_12	VE-Cad positive CD41 positive (High)	YS_SC_2	Pre-HSPC	Yolk Sac (YS)	Embryonic Stage E9	C57BL/6
P50_VE-Cad+_CD41hi_15	VE-Cad positive CD41 positive (High)	YS_SC_2	Pre-HSPC	Yolk Sac (YS)	Embryonic Stage E9	C57BL/6
P50_VE-Cad+_CD41hi_21	VE-Cad positive CD41 positive (High)	YS_SC_2	Pre-HSPC	Yolk Sac (YS)	Embryonic Stage E9	C57BL/6
P50_VE-Cad+_CD41hi_24	VE-Cad positive CD41 positive (High)	YS_SC_2	Pre-HSPC	Yolk Sac (YS)	Embryonic Stage E9	C57BL/6
P52_VE-Cad+_CD41hi_23	VE-Cad positive CD41 positive (High)	YS_SC_2	Pre-HSPC	Yolk Sac (YS)	Embryonic Stage E11	C57BL/6
P49_VE-Cad+_CD41hi_02	VE-Cad positive CD41 positive (High)	AGM_SC_3	HSPC	Aorta-Gonad-Mesonephros (AGM)	Embryonic Stage E10.5	C57BL/6
P49_VE-Cad+_CD41hi_06	VE-Cad positive CD41 positive (High)	AGM_SC_3	HSPC	Aorta-Gonad-Mesonephros (AGM)	Embryonic Stage E10.5	C57BL/6
P49_VE-Cad+_CD41hi_07	VE-Cad positive CD41 positive (High)	AGM_SC_3	HSPC	Aorta-Gonad-Mesonephros (AGM)	Embryonic Stage E10.5	C57BL/6
P49_VE-Cad+_CD41hi_12	VE-Cad positive CD41 positive (High)	AGM_SC_3	HSPC	Aorta-Gonad-Mesonephros (AGM)	Embryonic Stage E10.5	C57BL/6
P49_VE-Cad+_CD41hi_19	VE-Cad positive CD41 positive (High)	AGM_SC_3	HSPC	Aorta-Gonad-Mesonephros (AGM)	Embryonic Stage E10.5	C57BL/6
P49_VE-Cad+_CD41hi_25	VE-Cad positive CD41 positive (High)	AGM_SC_3	HSPC	Aorta-Gonad-Mesonephros (AGM)	Embryonic Stage E10.5	C57BL/6
P49_VE-Cad+_CD41hi_28	VE-Cad positive CD41 positive (High)	AGM_SC_3	HSPC	Aorta-Gonad-Mesonephros (AGM)	Embryonic Stage E10.5	C57BL/6
P49_VE-Cad+_CD41mid_03	VE-Cad positive CD41 positive (Medium)	AGM_SC_3	HSPC	Aorta-Gonad-Mesonephros (AGM)	Embryonic Stage E10.5	C57BL/6
P49_VE-Cad+_CD41mid_04	VE-Cad positive CD41 positive (Medium)	AGM_SC_3	HSPC	Aorta-Gonad-Mesonephros (AGM)	Embryonic Stage E10.5	C57BL/6
P49_VE-Cad+_CD41mid_07	VE-Cad positive CD41 positive (Medium)	AGM_SC_3	HSPC	Aorta-Gonad-Mesonephros (AGM)	Embryonic Stage E10.5	C57BL/6
P49_VE-Cad+_CD41mid_08	VE-Cad positive CD41 positive (Medium)	AGM_SC_3	HSPC	Aorta-Gonad-Mesonephros (AGM)	Embryonic Stage E10.5	C57BL/6
P49_VE-Cad+_CD41mid_09	VE-Cad positive CD41 positive (Medium)	AGM_SC_3	HSPC	Aorta-Gonad-Mesonephros (AGM)	Embryonic Stage E10.5	C57BL/6
P49_VE-Cad+_CD41mid_13	VE-Cad positive CD41 positive (Medium)	AGM_SC_3	HSPC	Aorta-Gonad-Mesonephros (AGM)	Embryonic Stage E10.5	C57BL/6
P49_VE-Cad+_CD41mid_18	VE-Cad positive CD41 positive (Medium)	AGM_SC_3	HSPC	Aorta-Gonad-Mesonephros (AGM)	Embryonic Stage E10.5	C57BL/6
P49_VE-Cad+_CD41mid_19	VE-Cad positive CD41 positive (Medium)	AGM_SC_3	HSPC	Aorta-Gonad-Mesonephros (AGM)	Embryonic Stage E10.5	C57BL/6
P49_VE-Cad+_CD41mid_20	VE-Cad positive CD41 positive (Medium)	AGM_SC_3	HSPC	Aorta-Gonad-Mesonephros (AGM)	Embryonic Stage E10.5	C57BL/6
P49_VE-Cad+_CD41mid_21	VE-Cad positive CD41 positive (Medium)	AGM_SC_3	HSPC	Aorta-Gonad-Mesonephros (AGM)	Embryonic Stage E10.5	C57BL/6
P49_VE-Cad+_CD41mid_22	VE-Cad positive CD41 positive (Medium)	AGM_SC_3	HSPC	Aorta-Gonad-Mesonephros (AGM)	Embryonic Stage E10.5	C57BL/6
P49_VE-Cad+_CD41mid_23	VE-Cad positive CD41 positive (Medium)	AGM_SC_3	HSPC	Aorta-Gonad-Mesonephros (AGM)	Embryonic Stage E10.5	C57BL/6
P49_VE-Cad+_CD41mid_24	VE-Cad positive CD41 positive (Medium)	AGM_SC_3	HSPC	Aorta-Gonad-Mesonephros (AGM)	Embryonic Stage E10.5	C57BL/6
P49_VE-Cad+_CD41mid_25	VE-Cad positive CD41 positive (Medium)	AGM_SC_3	HSPC	Aorta-Gonad-Mesonephros (AGM)	Embryonic Stage E10.5	C57BL/6
P49_VE-Cad+_CD41mid_26	VE-Cad positive CD41 positive (Medium)	AGM_SC_3	HSPC	Aorta-Gonad-Mesonephros (AGM)	Embryonic Stage E10.5	C57BL/6
P49_VE-Cad+_CD41mid_27	VE-Cad positive CD41 positive (Medium)	AGM_SC_3	HSPC	Aorta-Gonad-Mesonephros (AGM)	Embryonic Stage E10.5	C57BL/6
P49_VE-Cad+_CD41mid_29	VE-Cad positive CD41 positive (Medium)	AGM_SC_3	HSPC	Aorta-Gonad-Mesonephros (AGM)	Embryonic Stage E10.5	C57BL/6
P51_VE-Cad+_CD41hi_07	VE-Cad positive CD41 positive (High)	AGM_SC_3	HSPC	Aorta-Gonad-Mesonephros (AGM)	Embryonic Stage E9	C57BL/6
P53_VE-Cad+_CD41hi_01	VE-Cad positive CD41 positive (High)	AGM_SC_3	HSPC	Aorta-Gonad-Mesonephros (AGM)	Embryonic Stage E11	C57BL/6
P53_VE-Cad+_CD41hi_02	VE-Cad positive CD41 positive (High)	AGM_SC_3	HSPC	Aorta-Gonad-Mesonephros (AGM)	Embryonic Stage E11	C57BL/6
P53_VE-Cad+_CD41hi_04	VE-Cad positive CD41 positive (High)	AGM_SC_3	HSPC	Aorta-Gonad-Mesonephros (AGM)	Embryonic Stage E11	C57BL/6
P53_VE-Cad+_CD41hi_06	VE-Cad positive CD41 positive (High)	AGM_SC_3	HSPC	Aorta-Gonad-Mesonephros (AGM)	Embryonic Stage E11	C57BL/6
P53_VE-Cad+_CD41hi_11	VE-Cad positive CD41 positive (High)	AGM_SC_3	HSPC	Aorta-Gonad-Mesonephros (AGM)	Embryonic Stage E11	C57BL/6
P53_VE-Cad+_CD41hi_12	VE-Cad positive CD41 positive (High)	AGM_SC_3	HSPC	Aorta-Gonad-Mesonephros (AGM)	Embryonic Stage E11	C57BL/6
P53_VE-Cad+_CD41hi_13	VE-Cad positive CD41 positive (High)	AGM_SC_3	HSPC	Aorta-Gonad-Mesonephros (AGM)	Embryonic Stage E11	C57BL/6
P53_VE-Cad+_CD41hi_14	VE-Cad positive CD41 positive (High)	AGM_SC_3	HSPC	Aorta-Gonad-Mesonephros (AGM)	Embryonic Stage E11	C57BL/6
P53_VE-Cad+_CD41hi_16	VE-Cad positive CD41 positive (High)	AGM_SC_3	HSPC	Aorta-Gonad-Mesonephros (AGM)	Embryonic Stage E11	C57BL/6
P53_VE-Cad+_CD41hi_20	VE-Cad positive CD41 positive (High)	AGM_SC_3	HSPC	Aorta-Gonad-Mesonephros (AGM)	Embryonic Stage E11	C57BL/6
P53_VE-Cad+_CD41hi_21	VE-Cad positive CD41 positive (High)	AGM_SC_3	HSPC	Aorta-Gonad-Mesonephros (AGM)	Embryonic Stage E11	C57BL/6
P53_VE-Cad+_CD41hi_22	VE-Cad positive CD41 positive (High)	AGM_SC_3	HSPC	Aorta-Gonad-Mesonephros (AGM)	Embryonic Stage E11	C57BL/6
P53_VE-Cad+_CD41hi_24	VE-Cad positive CD41 positive (High)	AGM_SC_3	HSPC	Aorta-Gonad-Mesonephros (AGM)	Embryonic Stage E11	C57BL/6
P53_VE-Cad+_CD41hi_25	VE-Cad positive CD41 positive (High)	AGM_SC_3	HSPC	Aorta-Gonad-Mesonephros (AGM)	Embryonic Stage E11	C57BL/6
P53_VE-Cad+_CD41hi_28	VE-Cad positive CD41 positive (High)	AGM_SC_3	HSPC	Aorta-Gonad-Mesonephros (AGM)	Embryonic Stage E11	C57BL/6
P53_VE-Cad+_CD41hi_29	VE-Cad positive CD41 positive (High)	AGM_SC_3	HSPC	Aorta-Gonad-Mesonephros (AGM)	Embryonic Stage E11	C57BL/6
P53_VE-Cad+_CD41hi_30	VE-Cad positive CD41 positive (High)	AGM_SC_3	HSPC	Aorta-Gonad-Mesonephros (AGM)	Embryonic Stage E11	C57BL/6
P53_VE-Cad+_CD41mid_02	VE-Cad positive CD41 positive (Medium)	AGM_SC_3	HSPC	Aorta-Gonad-Mesonephros (AGM)	Embryonic Stage E11	C57BL/6
P53_VE-Cad+_CD41mid_04	VE-Cad positive CD41 positive (Medium)	AGM_SC_3	HSPC	Aorta-Gonad-Mesonephros (AGM)	Embryonic Stage E11	C57BL/6
P53_VE-Cad+_CD41mid_06	VE-Cad positive CD41 positive (Medium)	AGM_SC_3	HSPC	Aorta-Gonad-Mesonephros (AGM)	Embryonic Stage E11	C57BL/6
P53_VE-Cad+_CD41mid_07	VE-Cad positive CD41 positive (Medium)	AGM_SC_3	HSPC	Aorta-Gonad-Mesonephros (AGM)	Embryonic Stage E11	C57BL/6
P53_VE-Cad+_CD41mid_08	VE-Cad positive CD41 positive (Medium)	AGM_SC_3	HSPC	Aorta-Gonad-Mesonephros (AGM)	Embryonic Stage E11	C57BL/6
P53_VE-Cad+_CD41mid_09	VE-Cad positive CD41 positive (Medium)	AGM_SC_3	HSPC	Aorta-Gonad-Mesonephros (AGM)	Embryonic Stage E11	C57BL/6
P53_VE-Cad+_CD41mid_10	VE-Cad positive CD41 positive (Medium)	AGM_SC_3	HSPC	Aorta-Gonad-Mesonephros (AGM)	Embryonic Stage E11	C57BL/6
P53_VE-Cad+_CD41mid_12	VE-Cad positive CD41 positive (Medium)	AGM_SC_3	HSPC	Aorta-Gonad-Mesonephros (AGM)	Embryonic Stage E11	C57BL/6
P53_VE-Cad+_CD41mid_13	VE-Cad positive CD41 positive (Medium)	AGM_SC_3	HSPC	Aorta-Gonad-Mesonephros (AGM)	Embryonic Stage E11	C57BL/6
P53_VE-Cad+_CD41mid_14	VE-Cad positive CD41 positive (Medium)	AGM_SC_3	HSPC	Aorta-Gonad-Mesonephros (AGM)	Embryonic Stage E11	C57BL/6
P53_VE-Cad+_CD41mid_15	VE-Cad positive CD41 positive (Medium)	AGM_SC_3	HSPC	Aorta-Gonad-Mesonephros (AGM)	Embryonic Stage E11	C57BL/6
P53_VE-Cad+_CD41mid_17	VE-Cad positive CD41 positive (Medium)	AGM_SC_3	HSPC	Aorta-Gonad-Mesonephros (AGM)	Embryonic Stage E11	C57BL/6
P53_VE-Cad+_CD41mid_18	VE-Cad positive CD41 positive (Medium)	AGM_SC_3	HSPC	Aorta-Gonad-Mesonephros (AGM)	Embryonic Stage E11	C57BL/6
P53_VE-Cad+_CD41mid_19	VE-Cad positive CD41 positive (Medium)	AGM_SC_3	HSPC	Aorta-Gonad-Mesonephros (AGM)	Embryonic Stage E11	C57BL/6
P53_VE-Cad+_CD41mid_21	VE-Cad positive CD41 positive (Medium)	AGM_SC_3	HSPC	Aorta-Gonad-Mesonephros (AGM)	Embryonic Stage E11	C57BL/6
P53_VE-Cad+_CD41mid_22	VE-Cad positive CD41 positive (Medium)	AGM_SC_3	HSPC	Aorta-Gonad-Mesonephros (AGM)	Embryonic Stage E11	C57BL/6
P53_VE-Cad+_CD41mid_24	VE-Cad positive CD41 positive (Medium)	AGM_SC_3	HSPC	Aorta-Gonad-Mesonephros (AGM)	Embryonic Stage E11	C57BL/6
P53_VE-Cad+_CD41mid_25	VE-Cad positive CD41 positive (Medium)	AGM_SC_3	HSPC	Aorta-Gonad-Mesonephros (AGM)	Embryonic Stage E11	C57BL/6
P53_VE-Cad+_CD41mid_26	VE-Cad positive CD41 positive (Medium)	AGM_SC_3	HSPC	Aorta-Gonad-Mesonephros (AGM)	Embryonic Stage E11	C57BL/6
P53_VE-Cad+_CD41mid_27	VE-Cad positive CD41 positive (Medium)	AGM_SC_3	HSPC	Aorta-Gonad-Mesonephros (AGM)	Embryonic Stage E11	C57BL/6
P53_VE-Cad+_CD41mid_28	VE-Cad positive CD41 positive (Medium)	AGM_SC_3	HSPC	Aorta-Gonad-Mesonephros (AGM)	Embryonic Stage E11	C57BL/6
P53_VE-Cad+_CD41mid_29	VE-Cad positive CD41 positive (Medium)	AGM_SC_3	HSPC	Aorta-Gonad-Mesonephros (AGM)	Embryonic Stage E11	C57BL/6
P53_VE-Cad+_CD41mid_31	VE-Cad positive CD41 positive (Medium)	AGM_SC_3	HSPC	Aorta-Gonad-Mesonephros (AGM)	Embryonic Stage E11	C57BL/6
P48_VE-Cad+_CD41hi_24	VE-Cad positive CD41 positive (High)	YS_SC_3	HSPC	Yolk Sac (YS)	Embryonic Stage E10.5	C57BL/6
P48_VE-Cad+_CD41mid_12	VE-Cad positive CD41 positive (Medium)	YS_SC_3	HSPC	Yolk Sac (YS)	Embryonic Stage E10.5	C57BL/6
P52_VE-Cad+_CD41hi_03	VE-Cad positive CD41 positive (High)	YS_SC_3	HSPC	Yolk Sac (YS)	Embryonic Stage E11	C57BL/6
P52_VE-Cad+_CD41hi_07	VE-Cad positive CD41 positive (High)	YS_SC_3	HSPC	Yolk Sac (YS)	Embryonic Stage E11	C57BL/6
P52_VE-Cad+_CD41hi_10	VE-Cad positive CD41 positive (High)	YS_SC_3	HSPC	Yolk Sac (YS)	Embryonic Stage E11	C57BL/6
P52_VE-Cad+_CD41hi_13	VE-Cad positive CD41 positive (High)	YS_SC_3	HSPC	Yolk Sac (YS)	Embryonic Stage E11	C57BL/6
P52_VE-Cad+_CD41hi_15	VE-Cad positive CD41 positive (High)	YS_SC_3	HSPC	Yolk Sac (YS)	Embryonic Stage E11	C57BL/6
P52_VE-Cad+_CD41hi_17	VE-Cad positive CD41 positive (High)	YS_SC_3	HSPC	Yolk Sac (YS)	Embryonic Stage E11	C57BL/6
P52_VE-Cad+_CD41hi_19	VE-Cad positive CD41 positive (High)	YS_SC_3	HSPC	Yolk Sac (YS)	Embryonic Stage E11	C57BL/6
P52_VE-Cad+_CD41hi_21	VE-Cad positive CD41 positive (High)	YS_SC_3	HSPC	Yolk Sac (YS)	Embryonic Stage E11	C57BL/6
P52_VE-Cad+_CD41hi_22	VE-Cad positive CD41 positive (High)	YS_SC_3	HSPC	Yolk Sac (YS)	Embryonic Stage E11	C57BL/6
P52_VE-Cad+_CD41mid_02	VE-Cad positive CD41 positive (Medium)	YS_SC_3	HSPC	Yolk Sac (YS)	Embryonic Stage E11	C57BL/6
P52_VE-Cad+_CD41mid_05	VE-Cad positive CD41 positive (Medium)	YS_SC_3	HSPC	Yolk Sac (YS)	Embryonic Stage E11	C57BL/6
P52_VE-Cad+_CD41mid_09	VE-Cad positive CD41 positive (Medium)	YS_SC_3	HSPC	Yolk Sac (YS)	Embryonic Stage E11	C57BL/6
P52_VE-Cad+_CD41mid_10	VE-Cad positive CD41 positive (Medium)	YS_SC_3	HSPC	Yolk Sac (YS)	Embryonic Stage E11	C57BL/6
P52_VE-Cad+_CD41mid_11	VE-Cad positive CD41 positive (Medium)	YS_SC_3	HSPC	Yolk Sac (YS)	Embryonic Stage E11	C57BL/6
P52_VE-Cad+_CD41mid_14	VE-Cad positive CD41 positive (Medium)	YS_SC_3	HSPC	Yolk Sac (YS)	Embryonic Stage E11	C57BL/6
P52_VE-Cad+_CD41mid_17	VE-Cad positive CD41 positive (Medium)	YS_SC_3	HSPC	Yolk Sac (YS)	Embryonic Stage E11	C57BL/6
P52_VE-Cad+_CD41mid_18	VE-Cad positive CD41 positive (Medium)	YS_SC_3	HSPC	Yolk Sac (YS)	Embryonic Stage E11	C57BL/6
P52_VE-Cad+_CD41mid_20	VE-Cad positive CD41 positive (Medium)	YS_SC_3	HSPC	Yolk Sac (YS)	Embryonic Stage E11	C57BL/6
P52_VE-Cad+_CD41mid_21	VE-Cad positive CD41 positive (Medium)	YS_SC_3	HSPC	Yolk Sac (YS)	Embryonic Stage E11	C57BL/6
P52_VE-Cad+_CD41mid_22	VE-Cad positive CD41 positive (Medium)	YS_SC_3	HSPC	Yolk Sac (YS)	Embryonic Stage E11	C57BL/6
P52_VE-Cad+_CD41mid_26	VE-Cad positive CD41 positive (Medium)	YS_SC_3	HSPC	Yolk Sac (YS)	Embryonic Stage E11	C57BL/6
P52_VE-Cad+_CD41mid_27	VE-Cad positive CD41 positive (Medium)	YS_SC_3	HSPC	Yolk Sac (YS)	Embryonic Stage E11	C57BL/6
P52_VE-Cad+_CD41mid_29	VE-Cad positive CD41 positive (Medium)	YS_SC_3	HSPC	Yolk Sac (YS)	Embryonic Stage E11	C57BL/6
P31_GFP (+)_02	GFP positive	Not applicable	Gfi1-/-_Gfi1b-/-	Yolk Sac (YS)	Embryonic Stage E9.5	Gfi1GFP/GFP_Gfi1bGFP/GFP
P31_GFP (+)_03	GFP positive	Not applicable	Gfi1-/-_Gfi1b-/-	Yolk Sac (YS)	Embryonic Stage E9.5	Gfi1GFP/GFP_Gfi1bGFP/GFP
P31_GFP (+)_04	GFP positive	Not applicable	Gfi1-/-_Gfi1b-/-	Yolk Sac (YS)	Embryonic Stage E9.5	Gfi1GFP/GFP_Gfi1bGFP/GFP
P31_GFP (+)_05	GFP positive	Not applicable	Gfi1-/-_Gfi1b-/-	Yolk Sac (YS)	Embryonic Stage E9.5	Gfi1GFP/GFP_Gfi1bGFP/GFP
P31_GFP (+)_06	GFP positive	Not applicable	Gfi1-/-_Gfi1b-/-	Yolk Sac (YS)	Embryonic Stage E9.5	Gfi1GFP/GFP_Gfi1bGFP/GFP
P31_GFP (+)_07	GFP positive	Not applicable	Gfi1-/-_Gfi1b-/-	Yolk Sac (YS)	Embryonic Stage E9.5	Gfi1GFP/GFP_Gfi1bGFP/GFP
P31_GFP (+)_08	GFP positive	Not applicable	Gfi1-/-_Gfi1b-/-	Yolk Sac (YS)	Embryonic Stage E9.5	Gfi1GFP/GFP_Gfi1bGFP/GFP
P31_GFP (+)_09	GFP positive	Not applicable	Gfi1-/-_Gfi1b-/-	Yolk Sac (YS)	Embryonic Stage E9.5	Gfi1GFP/GFP_Gfi1bGFP/GFP
P31_GFP (+)_10	GFP positive	Not applicable	Gfi1-/-_Gfi1b-/-	Yolk Sac (YS)	Embryonic Stage E9.5	Gfi1GFP/GFP_Gfi1bGFP/GFP
P31_GFP (+)_11	GFP positive	Not applicable	Gfi1-/-_Gfi1b-/-	Yolk Sac (YS)	Embryonic Stage E9.5	Gfi1GFP/GFP_Gfi1bGFP/GFP
P31_GFP (+)_12	GFP positive	Not applicable	Gfi1-/-_Gfi1b-/-	Yolk Sac (YS)	Embryonic Stage E9.5	Gfi1GFP/GFP_Gfi1bGFP/GFP
P31_GFP (+)_13	GFP positive	Not applicable	Gfi1-/-_Gfi1b-/-	Yolk Sac (YS)	Embryonic Stage E9.5	Gfi1GFP/GFP_Gfi1bGFP/GFP
P31_GFP (+)_14	GFP positive	Not applicable	Gfi1-/-_Gfi1b-/-	Yolk Sac (YS)	Embryonic Stage E9.5	Gfi1GFP/GFP_Gfi1bGFP/GFP
P31_GFP (+)_15	GFP positive	Not applicable	Gfi1-/-_Gfi1b-/-	Yolk Sac (YS)	Embryonic Stage E9.5	Gfi1GFP/GFP_Gfi1bGFP/GFP
P31_GFP (+)_16	GFP positive	Not applicable	Gfi1-/-_Gfi1b-/-	Yolk Sac (YS)	Embryonic Stage E9.5	Gfi1GFP/GFP_Gfi1bGFP/GFP
P31_GFP (+)_17	GFP positive	Not applicable	Gfi1-/-_Gfi1b-/-	Yolk Sac (YS)	Embryonic Stage E9.5	Gfi1GFP/GFP_Gfi1bGFP/GFP
P31_GFP (+)_18	GFP positive	Not applicable	Gfi1-/-_Gfi1b-/-	Yolk Sac (YS)	Embryonic Stage E9.5	Gfi1GFP/GFP_Gfi1bGFP/GFP
P31_GFP (+)_19	GFP positive	Not applicable	Gfi1-/-_Gfi1b-/-	Yolk Sac (YS)	Embryonic Stage E9.5	Gfi1GFP/GFP_Gfi1bGFP/GFP
P31_GFP (+)_20	GFP positive	Not applicable	Gfi1-/-_Gfi1b-/-	Yolk Sac (YS)	Embryonic Stage E9.5	Gfi1GFP/GFP_Gfi1bGFP/GFP
P31_GFP (+)_21	GFP positive	Not applicable	Gfi1-/-_Gfi1b-/-	Yolk Sac (YS)	Embryonic Stage E9.5	Gfi1GFP/GFP_Gfi1bGFP/GFP
P31_GFP (+)_23	GFP positive	Not applicable	Gfi1-/-_Gfi1b-/-	Yolk Sac (YS)	Embryonic Stage E9.5	Gfi1GFP/GFP_Gfi1bGFP/GFP
P31_GFP (+)_24	GFP positive	Not applicable	Gfi1-/-_Gfi1b-/-	Yolk Sac (YS)	Embryonic Stage E9.5	Gfi1GFP/GFP_Gfi1bGFP/GFP
P31_GFP (+)_25	GFP positive	Not applicable	Gfi1-/-_Gfi1b-/-	Yolk Sac (YS)	Embryonic Stage E9.5	Gfi1GFP/GFP_Gfi1bGFP/GFP
P31_GFP (+)_26	GFP positive	Not applicable	Gfi1-/-_Gfi1b-/-	Yolk Sac (YS)	Embryonic Stage E9.5	Gfi1GFP/GFP_Gfi1bGFP/GFP
P31_GFP (+)_27	GFP positive	Not applicable	Gfi1-/-_Gfi1b-/-	Yolk Sac (YS)	Embryonic Stage E9.5	Gfi1GFP/GFP_Gfi1bGFP/GFP
P31_GFP (+)_28	GFP positive	Not applicable	Gfi1-/-_Gfi1b-/-	Yolk Sac (YS)	Embryonic Stage E9.5	Gfi1GFP/GFP_Gfi1bGFP/GFP
P31_GFP (+)_29	GFP positive	Not applicable	Gfi1-/-_Gfi1b-/-	Yolk Sac (YS)	Embryonic Stage E9.5	Gfi1GFP/GFP_Gfi1bGFP/GFP
P31_GFP (+)_30	GFP positive	Not applicable	Gfi1-/-_Gfi1b-/-	Yolk Sac (YS)	Embryonic Stage E9.5	Gfi1GFP/GFP_Gfi1bGFP/GFP
P31_GFP (+)_31	GFP positive	Not applicable	Gfi1-/-_Gfi1b-/-	Yolk Sac (YS)	Embryonic Stage E9.5	Gfi1GFP/GFP_Gfi1bGFP/GFP
P31_GFP (+)_32	GFP positive	Not applicable	Gfi1-/-_Gfi1b-/-	Yolk Sac (YS)	Embryonic Stage E9.5	Gfi1GFP/GFP_Gfi1bGFP/GFP
P31_GFP (+)_33	GFP positive	Not applicable	Gfi1-/-_Gfi1b-/-	Yolk Sac (YS)	Embryonic Stage E9.5	Gfi1GFP/GFP_Gfi1bGFP/GFP
P31_GFP (+)_34	GFP positive	Not applicable	Gfi1-/-_Gfi1b-/-	Yolk Sac (YS)	Embryonic Stage E9.5	Gfi1GFP/GFP_Gfi1bGFP/GFP
P31_GFP (+)_35	GFP positive	Not applicable	Gfi1-/-_Gfi1b-/-	Yolk Sac (YS)	Embryonic Stage E9.5	Gfi1GFP/GFP_Gfi1bGFP/GFP
P31_GFP (+)_36	GFP positive	Not applicable	Gfi1-/-_Gfi1b-/-	Yolk Sac (YS)	Embryonic Stage E9.5	Gfi1GFP/GFP_Gfi1bGFP/GFP
P31_GFP (+)_37	GFP positive	Not applicable	Gfi1-/-_Gfi1b-/-	Yolk Sac (YS)	Embryonic Stage E9.5	Gfi1GFP/GFP_Gfi1bGFP/GFP
P31_GFP (+)_38	GFP positive	Not applicable	Gfi1-/-_Gfi1b-/-	Yolk Sac (YS)	Embryonic Stage E9.5	Gfi1GFP/GFP_Gfi1bGFP/GFP
P31_GFP (+)_39	GFP positive	Not applicable	Gfi1-/-_Gfi1b-/-	Yolk Sac (YS)	Embryonic Stage E9.5	Gfi1GFP/GFP_Gfi1bGFP/GFP
P31_GFP (+)_40	GFP positive	Not applicable	Gfi1-/-_Gfi1b-/-	Yolk Sac (YS)	Embryonic Stage E9.5	Gfi1GFP/GFP_Gfi1bGFP/GFP
P31_GFP (+)_41	GFP positive	Not applicable	Gfi1-/-_Gfi1b-/-	Yolk Sac (YS)	Embryonic Stage E9.5	Gfi1GFP/GFP_Gfi1bGFP/GFP
P31_GFP (+)_42	GFP positive	Not applicable	Gfi1-/-_Gfi1b-/-	Yolk Sac (YS)	Embryonic Stage E9.5	Gfi1GFP/GFP_Gfi1bGFP/GFP
P31_GFP (+)_43	GFP positive	Not applicable	Gfi1-/-_Gfi1b-/-	Yolk Sac (YS)	Embryonic Stage E9.5	Gfi1GFP/GFP_Gfi1bGFP/GFP
P31_GFP (+)_44	GFP positive	Not applicable	Gfi1-/-_Gfi1b-/-	Yolk Sac (YS)	Embryonic Stage E9.5	Gfi1GFP/GFP_Gfi1bGFP/GFP
P31_GFP (+)_45	GFP positive	Not applicable	Gfi1-/-_Gfi1b-/-	Yolk Sac (YS)	Embryonic Stage E9.5	Gfi1GFP/GFP_Gfi1bGFP/GFP
P31_GFP (+)_46	GFP positive	Not applicable	Gfi1-/-_Gfi1b-/-	Yolk Sac (YS)	Embryonic Stage E9.5	Gfi1GFP/GFP_Gfi1bGFP/GFP
P31_GFP (+)_47	GFP positive	Not applicable	Gfi1-/-_Gfi1b-/-	Yolk Sac (YS)	Embryonic Stage E9.5	Gfi1GFP/GFP_Gfi1bGFP/GFP
P31_GFP (+)_48	GFP positive	Not applicable	Gfi1-/-_Gfi1b-/-	Yolk Sac (YS)	Embryonic Stage E9.5	Gfi1GFP/GFP_Gfi1bGFP/GFP
P31_GFP (+)_49	GFP positive	Not applicable	Gfi1-/-_Gfi1b-/-	Yolk Sac (YS)	Embryonic Stage E9.5	Gfi1GFP/GFP_Gfi1bGFP/GFP
P31_GFP (+)_50	GFP positive	Not applicable	Gfi1-/-_Gfi1b-/-	Yolk Sac (YS)	Embryonic Stage E9.5	Gfi1GFP/GFP_Gfi1bGFP/GFP
P31_GFP (+)_51	GFP positive	Not applicable	Gfi1-/-_Gfi1b-/-	Yolk Sac (YS)	Embryonic Stage E9.5	Gfi1GFP/GFP_Gfi1bGFP/GFP
P31_GFP (+)_52	GFP positive	Not applicable	Gfi1-/-_Gfi1b-/-	Yolk Sac (YS)	Embryonic Stage E9.5	Gfi1GFP/GFP_Gfi1bGFP/GFP
P31_GFP (+)_53	GFP positive	Not applicable	Gfi1-/-_Gfi1b-/-	Yolk Sac (YS)	Embryonic Stage E9.5	Gfi1GFP/GFP_Gfi1bGFP/GFP
P31_GFP (+)_54	GFP positive	Not applicable	Gfi1-/-_Gfi1b-/-	Yolk Sac (YS)	Embryonic Stage E9.5	Gfi1GFP/GFP_Gfi1bGFP/GFP
P31_GFP (+)_55	GFP positive	Not applicable	Gfi1-/-_Gfi1b-/-	Yolk Sac (YS)	Embryonic Stage E9.5	Gfi1GFP/GFP_Gfi1bGFP/GFP
P31_GFP (+)_56	GFP positive	Not applicable	Gfi1-/-_Gfi1b-/-	Yolk Sac (YS)	Embryonic Stage E9.5	Gfi1GFP/GFP_Gfi1bGFP/GFP
P31_GFP (+)_57	GFP positive	Not applicable	Gfi1-/-_Gfi1b-/-	Yolk Sac (YS)	Embryonic Stage E9.5	Gfi1GFP/GFP_Gfi1bGFP/GFP
P31_GFP (+)_58	GFP positive	Not applicable	Gfi1-/-_Gfi1b-/-	Yolk Sac (YS)	Embryonic Stage E9.5	Gfi1GFP/GFP_Gfi1bGFP/GFP
P31_GFP (+)_59	GFP positive	Not applicable	Gfi1-/-_Gfi1b-/-	Yolk Sac (YS)	Embryonic Stage E9.5	Gfi1GFP/GFP_Gfi1bGFP/GFP
P31_GFP (+)_60	GFP positive	Not applicable	Gfi1-/-_Gfi1b-/-	Yolk Sac (YS)	Embryonic Stage E9.5	Gfi1GFP/GFP_Gfi1bGFP/GFP
P31_GFP (+)_61	GFP positive	Not applicable	Gfi1-/-_Gfi1b-/-	Yolk Sac (YS)	Embryonic Stage E9.5	Gfi1GFP/GFP_Gfi1bGFP/GFP
