# Supplementary material for: Single-cell transcriptomics reveals a new dynamical function of transcription factors during embryonic hematopoiesis
Source: eLife. 2018 Mar 20;7:e29312. doi: 10.7554/eLife.29312 (PMC5860872; doi:10.7554/eLife.29312)
Supplement: Supplementary file 3. — The first worksheet contains Ct values, the second log2 expression data and the third the metadata relative to the cells shown in Figure 1D. [file elife-29312-supp3.xlsx]

## Sheet: Ctvalue_data
ID	p7_P4_1	p7_P4_2	p7_P4_3	p7_P4_4	p7_P4_5	p7_P4_6	p7_P4_7	p7_P4_8	p7_P4_9	p7_P4_10	p7_P4_11	p7_P4_12	p7_P4_13	p7_P4_14	p7_P4_15	p7_P4_16	p7_P4_17	p7_P4_18	p7_P4_20	p7_P4_21	p7_P4_22	p7_P4_23	p7_P4_24	p7_P4_26	p7_P4_27	p7_P4_28	p7_P4_29	p7_P4_30	p7_P4_31	p7_P4_32	p7_P4_33	p7_P4_34	p7_P4_35	p7_P4_36	p7_P4_37	p7_P4_38	p7_P4_39	p7_P4_40	p7_P4_41	p7_P4_42	p7_P4_43	p7_P4_44	p7_P4_45	p7_P4_46	p7_P4_47	p7_P4_48	p7_P4_49	p7_P4_50	p7_P4_51
ACTA2	999	999	8.22024	12.6161	999	7.83387	13.3392	14.386	8.24303	17.156	12.4734	13.1862	999	999	19.2725	18.1888	18.4051	11.4317	15.7857	15.0085	11.6018	999	8.68041	14.2147	999	999	999	999	999	999	999	999	999	999	999	17.6145	13.8262	10.0093	16.8687	17.3087	999	19.3177	8.30822	8.34674	999	999	999	18.73	999
ACVR1	21.1768	999	18.4674	999	999	17.8199	17.8251	999	19.1894	18.6149	17.6046	23.0553	999	999	21.917	17.0119	18.6438	999	20.3718	999	18.405	19.0468	17.3649	19.5504	999	22.9908	999	24.4444	18.3183	999	999	18.3765	999	18.1778	17.2357	999	19.8678	17.7846	19.3509	999	17.2404	999	18.0343	19.8065	18.503	999	999	16.1162	21.4935
ACVR1B	15.963	16.9551	16.9331	15.8722	16.3425	16.1213	14.7366	15.7014	16.5945	15.64	15.3826	17.2695	17.2354	16.4933	16.7949	16.4345	14.2697	16.7964	16.5529	16.5187	15.084	17.47	16.9062	15.8089	15.689	17.7901	16.7076	14.371	16.0851	17.2855	16.553	14.9579	15.0869	15.582	15.6544	15.2235	16.7317	16.9842	15.2771	14.4481	15.4592	16.7314	19.2407	17.6089	16.066	18.0601	16.6182	14.2161	15.4853
ACVR2A	20.8982	19.4541	19.0865	16.8344	19.4238	15.6211	16.6864	18.3072	15.2024	18.7146	16.9722	20.6893	999	18.823	999	18.1579	16.826	17.3879	999	17.9825	17.6207	17.7778	15.0255	18.7531	18.0528	999	17.7979	17.64	18.0605	18.4391	19.4883	18.243	17.6829	18.1862	999	999	19.1081	17.0422	17.615	17.8187	17.8295	18.7518	16.6933	16.8326	17.1178	19.1	18.5685	16.1606	999
ACVR2B	999	19.9684	20.0824	19.1595	999	20.1447	19.8517	19.976	21.1808	19.5994	19.007	24.9266	19.4143	19.5456	17.8527	19.4359	17.3385	18.2953	18.1622	19.4647	19.6076	999	999	19.56	18.0724	19.9904	999	999	18.4157	18.1983	17.8662	18.6602	17.7767	999	21.373	18.6746	18.1155	17.2658	19.0507	16.7588	19.8316	19.4108	17.2773	18.3178	999	19.3299	17.9191	17.1032	18.1792
ACVRL1	14.8695	999	17.1764	999	15.6378	19.5291	13.0816	17.5684	999	15.02	14.3185	24.7169	999	999	999	14.956	13.2411	16.1932	999	16.1632	16.225	999	999	14.1262	999	999	14.895	18.4199	15.1375	999	999	14.5235	999	15.0907	15.0361	999	16.6907	18.5005	14.4596	999	13.1993	999	999	999	13.9848	999	999	13.2033	999
ADCY4	17.248	20.1112	999	18.3277	20.4737	26.2276	16.2726	999	19.4815	15.9117	16.2717	999	20.3465	19.184	19.6643	16.5671	15.1049	17.0265	20.0287	16.9598	16.6057	999	20.7559	17.3511	21.1606	999	16.7339	20.8275	18.1102	26.2871	19.7178	16.281	19.6212	14.839	16.3558	19.2937	17.142	19.1471	16.2068	18.5089	14.8727	999	19.8104	19.7492	16.5126	999	19.1437	13.7178	999
ATP2A3	18.0663	16.2603	999	15.3059	15.169	20.3538	18.249	16.7354	20.0938	15.597	18.5441	17.0374	14.6639	16.3271	14.023	999	17.7678	21.1173	14.4035	19.7898	18.5415	14.2632	19.1895	17.368	14.0652	14.1102	19.1056	13.167	15.0105	13.6509	14.0899	14.7019	16.121	17.8685	15.3042	14.048	19.2489	19.0085	15.7115	17.8094	999	15.2397	20.2525	23.5921	21.8414	15.751	999	15.4583	15.3927
BMP4	999	999	12.4061	15.2818	16.1353	11.3865	17.9777	999	11.3585	18.1096	15.3653	16.9388	999	999	999	15.0922	16.3971	16.4036	999	17.0359	16.1998	999	11.5841	17.7381	999	999	18.3045	15.9795	16.7447	999	999	17.8759	17.5872	999	999	999	16.2201	12.0111	15.4796	15.9094	15.5099	999	12.6925	11.4188	16.0934	999	999	999	999
BMPR1A	17.9346	17.5008	16.1306	16.5966	17.6981	15.8825	16.5679	19.4852	15.9414	18.7936	17.4914	17.0757	18.0924	16.7122	18.2058	23.2686	16.9175	17.1068	18.2625	16.7483	16.4816	19.1625	16.002	18.5856	17.164	19.7598	19.3909	18.1065	16.8918	16.9892	16.7129	16.6712	17.9537	17.2591	17.1208	16.9785	15.7949	16.4579	16.8821	16.2731	17.7847	17.9326	16.7811	15.6941	16.7789	17.5727	16.6353	14.7164	16.8908
BMPR2	19.8563	20.2589	16.7454	19.5324	19.4207	16.8563	15.8586	18.1186	16.4392	17.8584	17.655	21.6374	19.4221	19.5718	17.9223	18.2798	15.5142	17.7431	18.2994	17.1309	21.0158	18.128	15.5784	18.0198	19.7529	20.3556	16.9947	16.836	16.9364	999	19.5526	16.7643	18.5141	16.4093	17.4957	20.6312	17.024	17.2219	16.6525	17.9797	15.4339	18.8671	15.8742	16.5953	17.5129	19.5339	17.4663	14.289	17.4814
CACNA2D1	999	999	999	999	999	999	999	999	18.3181	999	19.501	999	999	999	999	999	999	999	999	999	999	999	999	999	999	999	999	999	999	999	999	999	999	999	999	999	999	18.9396	999	999	999	999	999	19.6498	999	999	999	999	999
CDH2	18.6217	19.792	14.0924	15.1496	999	12.8258	18.96	16.2944	13.0349	17.3677	17.0472	18.1646	999	999	999	16.5972	14.5406	16.2535	999	18.7862	15.3381	18.5602	13.3529	16.2313	18.4091	999	17.6173	14.3146	15.9423	19.3397	999	17.4787	999	18.5267	17.2069	999	14.561	12.7837	15.5701	999	17.1437	999	15.0286	12.5319	16.3581	999	15.3668	14.8757	17.2547
CDH5	12.4944	999	999	16.8519	13.2433	999	11.0347	14.4704	999	12.2342	12.129	999	999	999	19.6204	11.8988	10.5903	15.3809	18.5529	12.5361	11.9959	16.0426	999	11.608	999	17.962	12.5701	12.3252	11.2493	21.5097	18.9461	11.2473	12.8665	11.8568	12.7366	17.4218	12.6765	999	11.8691	13.221	10.5079	999	999	999	11.9159	999	15.3385	9.82567	12.3353
CLDN5	23.3993	24.7877	999	21.4918	999	23.5149	999	999	999	23.6889	23.1898	23.7075	22.7349	25.2185	23.571	999	999	999	999	999	999	999	999	24.6496	23.5716	999	22.4007	24.584	23.168	999	24.4439	24.6097	24.8479	999	999	23.827	999	23.7675	999	999	22.5037	23.7919	999	23.8105	21.5969	999	999	24.3267	24.8346
COL4A2	13.5894	20.5121	13.5094	16.5116	14.36	12.6769	12.4386	17.8077	14.6663	13.7438	13.2517	17.5803	19.951	18.4888	999	13.8928	12.0222	13.7494	17.4878	14.0914	12.6449	15.9875	13.7689	12.6924	16.2102	18.9152	14.5028	13.8684	12.5366	999	19.6332	12.818	14.3899	13.3145	14.0834	16.3155	12.9003	15.7443	12.6438	15.2511	12.0369	19.4306	14.5462	13.9104	13.5593	999	15.2375	11.192	16.7095
COL4A5	17.2149	19.8385	15.1628	20.4834	20.0154	14.5449	14.8062	999	19.105	19.3474	15.6179	20.2476	17.4784	18.8926	18.6087	17.3911	15.9095	16.7591	17.0208	15.7045	15.8318	20.0213	15.875	16.7314	19.1872	22.3103	18.8541	18.8192	17.5718	23.4335	999	15.021	17.0201	17.1182	15.3487	19.7438	15.8173	16.3942	999	18.1982	15.1395	20.0771	15.5511	15.5251	18.2608	999	19.5102	14.4992	17.5584
CTNNB1	15.0409	14.4851	13.7855	14.0312	14.5425	13.4043	12.8097	14.2793	13.3768	13.02	13.5659	15.5345	16.2292	14.5157	14.7811	13.5814	12.1772	14.1645	14.0146	13.7199	13.2625	14.9657	13.0612	13.3321	13.7061	15.0109	14.6156	14.0081	13.3715	14.6378	14.8625	12.7971	14.8902	13.1875	13.5552	14.2163	13.7081	13.1977	12.7914	13.4025	12.5633	15.4299	13.4433	12.9921	13.2317	15.5857	14.0808	11.7368	14.018
DCAF12L1	13.2736	16.5145	13.9132	15.3755	17.6047	13.9846	14.642	14.9898	16.6962	16.8894	15.21	19.2894	15.5492	15.9762	21.3785	14.3063	14.7971	12.0969	16.0749	14.8662	13.0717	19.2507	15.4643	14.7139	16.3609	19.2362	15.9123	16.2047	15.9318	17.314	16.4419	14.2781	15.9728	12.6315	16.595	16.5681	13.9902	16.229	12.3293	16.5641	14.7311	15.7506	14.8575	16.7699	14.8988	17.1017	15.7556	15.341	16.9067
DPYSL3	15.2557	19.6174	19.3507	999	19.2305	17.7421	14.4225	15.8734	999	15.0559	15.5161	23.9216	999	999	999	15.8392	14.2571	19.9917	18.1178	15.6785	15.2495	18.1863	20.0222	15.2086	999	999	16.669	15.589	14.3019	999	19.9818	15.6293	17.8842	15.9087	16.6677	999	16.714	999	15.7708	16.8318	15.0742	19.481	19.2547	999	15.7579	999	19.4441	14.7425	19.94
ENG	13.6116	18.7743	18.3427	18.1605	14.9845	15.6269	13.0976	16.9827	18.6667	14.3195	13.637	18.0533	17.9419	18.4621	17.1124	13.7956	13.0017	16.0357	18.0502	15.0397	14.1025	16.9761	17.9045	14.2201	21.2839	16.7508	15.332	14.5983	14.7069	22.8956	999	13.2892	14.4442	13.6631	14.9738	15.3536	14.1475	20.8464	14.1305	14.7881	12.6172	18.4569	17.4654	999	13.5601	18.9923	17.8945	12.2573	14.5893
ENPP1	999	16.6969	999	16.4695	999	999	999	999	999	999	999	20.1838	20.5166	16.9163	16.8174	999	999	999	15.6112	999	20.1634	17.3959	999	999	18.2148	999	999	19.7874	999	999	16.9306	999	19.8512	999	999	999	999	999	999	19.9735	999	17.3601	999	999	999	999	16.3677	999	999
EPO	999	999	999	999	999	999	999	999	999	999	999	999	999	999	999	999	999	999	999	999	999	999	999	999	999	999	999	999	999	999	999	999	999	999	999	999	999	999	999	999	999	999	999	999	999	999	999	999	999
EPOR	999	18.1426	999	18.4768	999	999	19.9097	999	999	23.9656	25.7837	16.4395	16.6825	16.7095	18.45	999	18.4382	999	17.526	999	999	17.6237	999	999	16.8999	19.0885	999	999	24.1302	16.6814	16.9495	999	999	18.7297	999	999	999	22.9897	999	21.1334	999	15.3726	999	999	999	17.7681	19.1298	999	22.8584
EPS8	18.2484	999	999	999	999	999	20.7814	999	999	19.054	18.1464	999	999	999	999	999	16.5183	20.1268	999	17.3972	999	999	999	16.5746	999	999	999	17.4039	999	19.2049	999	16.4912	999	18.0387	16.3882	999	15.9379	999	15.4939	20.4134	17.6111	999	20.2309	999	999	999	19.8534	15.0826	17.5932
ERG	17.0483	999	999	16.3121	16.2517	18.1732	15.1293	17.6777	18.4703	16.1205	16.6434	24.1048	999	999	999	15.7296	14.633	19.6606	18.1413	16.0888	16.3427	999	19.6989	14.939	999	18.8467	15.7835	15.392	15.0603	999	999	15.0444	15.2552	15.7968	16.2113	16.6465	18.1959	999	16.6336	15.2085	15.3568	999	999	999	15.6557	999	19.4239	14.183	17.7187
ESAM	15.0979	20.6205	999	16.5229	16.4993	999	15.2095	17.9457	999	15.6896	16.4722	19.2243	19.7678	16.929	18.5483	16.7768	14.559	20.3087	18.392	16.2874	15.81	16.7065	17.9603	15.1112	19.7618	17.6027	15.8295	15.8359	14.6709	17.7726	17.2238	15.0397	15.8442	15.4096	15.9962	16.2146	15.8554	17.2399	15.6157	17.0487	14.9492	17.7565	17.8174	18.0201	15.5462	17.8992	17.7342	13.5503	16.7745
FAM122B	18.2539	17.7832	15.7486	18.032	17.5459	15.4359	17.0229	18.0798	16.8073	16.9996	17.569	17.9651	18.0622	17.7663	17.6456	17.6345	16.9246	17.8098	18.9341	18.9659	17.5291	19.2649	14.2977	16.8868	17.0816	999	19.1871	18.8923	16.9336	18.9504	17.7722	17.2228	17.2978	19.0813	18.9531	18.2577	17.4838	16.0918	16.8264	18.056	15.4214	18.9482	17.7037	16.9544	19.9936	18.0246	20.0348	14.3666	18.0837
FBN1	13.6864	19.2742	18.0474	17.3308	19.2558	14.2013	14.4071	18.197	14.8163	14.7119	14.2046	19.6459	999	999	19.0065	16.5307	13.2524	15.8845	999	14.9839	14.7354	999	16.2306	13.804	999	999	17.0767	17.5245	18.0246	999	999	13.1655	17.9109	13.7309	13.4383	999	14.18	18.1203	14.2941	15.8849	14.5126	999	17.5278	15.5684	14.8411	999	14.0815	11.9261	13.6704
FLI1	15.7121	17.0108	20.1344	14.1339	17.1386	999	14.3848	16.517	19.7747	16.1132	14.9328	999	18.8348	999	14.6155	14.7945	12.961	15.0883	15.5039	16.7783	15.104	14.8702	18.4537	14.4909	17.3032	15.541	15.5791	13.7764	14.5249	999	16.1362	14.9745	14.9943	14.9036	15.0315	15.4541	15.8699	20.061	13.8525	14.5132	13.9021	999	18.6186	999	15.7344	999	15.4458	13.1259	15.0035
FLRT2	999	999	999	999	20.2337	20.4507	18.3017	999	999	19.6773	18.7144	24.8277	999	999	999	20.3091	20.2808	26.1889	999	999	20.0263	25.7857	25.9829	999	999	999	25.2311	24.9674	25.4544	999	25.4622	26.6859	999	999	20.3588	999	999	999	25.8235	999	999	999	999	27.917	27.1833	999	999	18.6733	999
FMO1	14.1989	19.1683	999	999	19.7326	999	12.9739	15.6299	999	14.4928	14.1777	21.0251	15.466	16.6673	17.082	16.5231	14.1695	20.2043	17.6275	13.8672	15.9243	14.1413	999	15.3216	16.8915	16.9452	14.7974	20.2796	15.249	17.0823	14.5591	13.9896	16.9643	14.6372	14.9943	999	18.081	19.0969	14.7513	17.6211	14.7036	16.6182	999	999	13.6706	16.167	16.0377	14.1473	19.1527
GATA1	999	16.4851	999	24.3956	25.3394	999	999	18.7969	999	999	999	14.0376	14.784	13.7386	13.5858	999	999	999	14.1268	999	999	14.6496	999	999	13.9531	14.4712	999	999	999	13.3038	13.8873	999	999	999	999	25.4443	999	999	999	19.7323	999	14.8723	999	25.2993	999	14.543	999	999	999
GATA2	17.8151	999	999	999	21.8748	999	999	999	999	999	18.8433	999	999	999	999	999	999	22.047	19.4014	19.1519	999	999	18.9643	999	999	999	999	19.0825	999	999	999	999	999	19.8857	18.3549	999	19.8099	999	17.1365	19.035	999	999	999	999	999	999	19.4527	18.5832	999
GDPD5	16.2012	999	16.6109	999	17.5755	15.14	15.5664	18.9924	16.6614	16.0823	15.8007	21.3358	999	999	999	16.9776	14.7362	999	999	19.4206	16.7446	999	999	15.9211	999	999	17.4251	15.7354	14.7386	999	999	15.7522	19.5648	17.7245	16.9185	999	17.3312	18.8569	16.2178	18.1616	15.1997	999	17.4697	16.9888	15.9885	999	999	13.2547	18.1939
GFI1	19.6722	18.9918	999	999	999	999	20.2724	999	999	999	999	999	999	999	999	999	999	999	999	999	999	999	999	18.1412	999	999	999	999	999	999	999	19.2576	999	999	18.2672	999	19.8803	999	16.7943	17.0389	999	999	999	999	999	999	18.0889	999	999
GFI1B	25.9936	16.863	999	18.6973	21.6046	999	999	25.7216	999	999	25.8301	18.4685	17.6169	17.4925	23.9675	999	999	999	20.3264	999	24.5466	17.1926	24.4157	999	17.8928	17.4709	999	19.4708	25.0964	16.808	16.9545	999	18.3047	999	25.5339	18.7581	999	25.8227	999	18.5501	999	999	999	24.8103	999	17.8906	999	25.6359	999
GPR126	18.5335	999	21.5732	999	999	999	999	999	999	19.7025	18.7625	999	999	999	999	18.5087	18.9035	999	999	19.8286	19.7073	999	999	999	999	999	999	999	999	999	999	999	999	999	999	999	17.8267	20.3956	999	999	18.9157	999	999	999	999	999	20.816	999	999
GRIA4	999	999	999	999	999	999	999	999	999	999	999	999	19.6614	999	999	999	999	19.8922	999	999	999	16.3042	999	999	19.2065	999	999	999	999	999	17.3727	999	999	999	999	999	999	999	999	18.9354	999	999	999	999	20.6353	999	999	999	999
HBB-B1	15.9673	16.7579	17.114	15.4423	17.3202	16.4242	15.5568	17.9435	16.0606	18.4494	16.7009	12.0803	12.2794	13.4746	17.6886	18.8869	15.6176	18.1951	15.0427	17.0302	16.4967	15.9697	15.8655	16.179	15.0383	25.3068	18.1905	999	16.2257	17.7654	11.3083	999	14.402	18.1451	18.181	17.9993	16.6416	17.2161	17.7649	16.2016	17.1709	16.5511	20.0444	16.3033	15.7622	15.3102	17.1369	999	16.4049
HBB-BH1	999	13.0367	19.6753	17.2461	17.8976	999	999	15.1296	999	999	999	6.3725	6.50896	5.71747	7.76693	18.6848	14.0342	999	13.9185	999	999	10.798	19.9561	999	6.48057	12.3952	19.2567	19.5194	16.2461	6.91481	8.99336	999	13.809	999	14.1052	14.6964	999	999	999	12.8227	999	6.63727	999	999	16.5792	6.90967	999	999	15.1833
ITGA2B	15.7144	14.658	999	15.207	14.8164	17.7765	16.1463	19.3316	17.5305	17.6466	15.678	15.2309	14.4061	16.437	14.0442	16.3868	14.769	16.4951	15.4478	16.8303	16.2774	14.9032	999	14.5447	15.4575	14.7292	16.3864	13.1525	14.6284	15.1434	13.9267	14.1043	15.0703	15.0408	15.6758	14.8884	15.0777	16.2223	15.5793	15.4017	18.2991	15.5446	17.9941	15.6264	17.4104	16.4821	17.6372	12.8531	14.9126
ITGAM	999	999	999	999	999	999	999	999	999	999	999	999	999	999	999	999	999	999	999	999	999	999	999	999	999	999	999	999	999	999	999	999	999	999	999	999	999	999	999	999	999	999	999	999	999	999	999	999	999
ITGB3	24.1965	15.0458	19.436	13.7605	15.0115	19.036	999	16.853	18.6723	23.5438	999	16.4479	14.3958	16.6101	12.808	999	22.9934	19.6266	13.5259	22.7439	22.9908	13.5345	22.8492	19.1643	15.795	13.6671	22.4889	14.427	18.0438	13.5133	14.9814	999	12.9181	17.3171	25.1581	14.2968	999	20.9597	999	15.4212	999	17.4858	19.801	26.6328	19.0295	19.4428	14.5423	16.4867	15.8755
KDR	12.802	19.3793	20.6029	15.3891	13.2602	17.5187	11.128	14.9444	16.2224	11.9614	13.05	25.001	16.9698	999	15.9659	12.7523	11.4852	12.763	16.6766	12.5558	12.2331	15.0439	999	11.74	18.9048	15.5	13.0857	12.5559	11.7705	999	18.4392	11.2074	13.4189	12.9352	12.5466	14.2283	12.7798	17.0499	12.1727	13.9939	11.9861	999	999	999	12.1356	999	15.6801	10.6178	13.7954
KIT	15.2732	15.5378	999	15.8493	17.1128	999	14.3975	15.762	999	15.7757	17.1439	19.303	18.5611	21.7459	16.9275	15.4371	15.3573	999	16.5708	18.2976	17.2833	16.2631	20.8203	14.016	15.9601	15.9609	16.1307	15.7006	15.2667	18.1511	17.6578	15.4057	13.5132	17.4824	16.1188	15.115	22.2368	22.3274	15.2417	14.4734	14.4658	21.1692	23.7368	21.6134	14.4087	18.9944	14.5261	13.435	16.1086
LAD1	17.4393	999	999	16.6036	18.7573	17.1017	18.5746	999	18.6078	16.752	15.6953	21.4499	999	17.391	16.5841	20.5683	15.9164	18.5826	17.4242	16.692	15.852	999	17.3503	22.6621	17.5644	21.4442	17.3474	999	23.4618	999	16.3676	20.9797	15.2502	16.9514	999	17.6816	999	19.5082	999	999	17.6282	16.0953	19.5413	19.6809	16.7145	20.8308	17.4784	21.6955	15.9135
LAT	999	999	999	19.3089	18.369	19.3957	17.9518	17.4949	999	18.2174	999	999	999	999	15.3075	999	19.576	999	19.4033	999	17.7189	999	19.2566	16.7232	18.6672	999	999	999	999	18.9594	18.5493	15.8458	19.4715	17.5845	15.3067	16.0796	999	19.1251	999	999	15.5781	999	999	18.8782	17.3549	999	19.1694	16.032	19.1471
LGR5	999	999	999	999	999	999	999	999	999	999	999	999	999	999	999	999	999	999	999	999	999	999	999	999	999	999	999	999	19.4637	999	999	999	999	999	999	999	999	999	999	17.9256	999	999	999	999	999	999	999	999	999
LMO2	18.3361	16.6916	999	16.6406	16.831	999	17.3152	17.5992	999	18.1038	16.6877	16.8594	19.2068	14.671	14.275	17.1031	16.292	18.3791	15.5265	20.8312	999	18.6976	999	17.5098	15.1249	999	19.1084	16.1365	16.1597	13.8587	15.728	17.8017	15.5027	19.0387	999	19.0487	999	999	16.2505	15.9539	17.1656	17.9707	999	999	17.6868	16.6857	999	15.2001	17.5432
LYL1	16.9872	17.6193	999	15.8418	18.1667	19.9033	16.8256	16.7799	999	17.9158	18.9208	16.62	16.0861	16.7063	15.5734	20.7085	18.2747	21.3614	16.4189	20.5564	17.456	16.0885	999	16.4288	16.5691	16.1266	18.7975	16.92	16.4911	16.552	16.4044	17.3301	15.8255	17.973	18.5044	16.5287	18.246	21.1474	16.6755	16.2798	17.027	20.7843	999	999	19.4089	18.3887	17.5199	18.207	16.525
MEIS2	20.1609	999	17.4132	999	999	23.2164	17.008	999	20.2726	18.0712	20.8536	999	999	999	999	19.8622	15.4012	17.7341	999	16.6343	18.203	999	16.7408	15.5178	999	999	999	24.1081	999	999	999	15.5899	999	17.4305	15.8216	999	16.1158	16.721	999	999	16.5451	999	15.8191	17.1551	18.415	999	999	15.4866	999
MET	18.9396	999	999	999	999	999	999	999	999	999	20.4926	999	999	999	999	999	999	999	999	999	999	999	999	999	999	999	999	999	999	999	999	999	999	999	999	999	999	999	999	999	999	999	999	27.1092	999	999	999	999	999
MPO	999	17.4484	999	18.6371	19.3254	999	999	22.1387	999	999	999	999	999	999	999	999	999	999	19.4854	999	999	999	999	999	999	999	999	999	17.9022	999	999	999	19.0858	999	999	20.2314	19.7555	999	999	19.71	999	999	999	999	999	999	999	999	20.252
MYB	16.7158	15.1998	18.7556	14.7087	20.2042	999	18.028	16.0459	999	999	17.2622	17.6303	17.9767	17.1011	16.7358	999	19.037	18.3599	15.2084	19.1582	17.62	16.9262	24.3621	17.621	16.2825	19.2051	18.6558	14.9993	22.3601	16.8036	15.0401	999	15.5749	19.7241	23.5232	14.7843	18.0664	17.4499	17.6054	14.9574	999	17.9753	999	19.0758	17.8101	18.4219	15.117	18.1351	16.0317
MYOM1	999	999	999	21.5584	21.3758	19.7404	999	999	18.1856	999	999	20.1301	20.1142	20.9458	18.7325	999	999	999	19.2152	999	999	19.248	999	999	999	20.5151	999	999	20.9748	20.0948	999	999	999	999	999	18.0862	20.4833	999	999	23.737	999	999	999	999	999	999	999	19.2604	999
NOTCH1	16.403	19.7185	19.9466	19.5959	18.0183	16.8822	15.5509	21.976	18.9524	15.397	15.5443	18.4109	18.2769	19.8512	19.9198	17.2198	14.8776	17.9316	19.3741	15.3375	15.895	18.9916	19.1554	16.1346	19.5108	20.9682	17.5103	17.1519	17.6477	17.9729	19.5837	14.828	16.995	14.9531	15.7138	18.1044	15.9371	20.3096	15.8715	16.7428	15.1597	21.1502	19.4447	18.0681	18.2702	999	19.6045	13.889	16.5252
NPR1	18.5782	999	999	999	20.0359	20.1961	16.3723	999	999	18.3109	17.7867	24.2952	999	999	999	19.4395	18.736	22.6669	999	17.9581	19.6471	999	999	18.877	999	999	19.8315	999	18.3874	999	999	17.4595	999	18.8423	18.0447	999	16.1929	999	18.1077	999	16.5411	999	999	999	16.9922	999	999	17.6731	999
PALLD	17.1016	999	13.8322	17.2772	15.6839	12.3484	15.7929	18.9679	12.5007	15.1835	13.8986	18.1378	999	999	19.0669	15.1353	14.6496	16.2122	999	17.1203	14.1626	17.408	12.5912	15.7598	999	20.6902	999	15.9921	15.9365	999	999	16.5675	16.5858	18.1065	16.0844	999	15.9534	14.1419	15.1335	16.9621	14.5364	999	13.0841	12.2693	17.0013	999	16.6095	17.532	999
PCDH12	16.381	999	999	999	18.8066	17.0741	14.4208	999	20.486	15.9094	16.2236	22.5344	999	999	999	14.8348	14.2494	999	999	18.3195	15.4188	999	999	15.4552	999	999	16.1125	22.1656	15.5006	999	999	15.5898	999	15.7628	15.6487	999	999	999	16.4965	999	14.0138	999	999	999	14.9416	999	999	13.2696	999
PDZD2	999	999	999	999	999	17.4996	17.54	999	16.7632	999	15.272	23.0614	999	999	999	16.9568	16.0658	18.6468	999	999	18.6559	999	999	999	19.5728	999	19.7594	999	999	999	999	19.7076	999	999	999	999	999	999	999	999	16.8558	999	18.0189	19.1944	999	999	999	16.7101	999
PECAM1	14.3107	15.5695	20.4614	16.1876	14.4389	20.5648	12.32	15.837	999	13.6298	13.3399	17.6594	15.345	18.3465	14.7298	13.1221	12.2951	15.0971	14.4769	14.6065	12.8147	15.2509	17.2395	13.3756	15.0258	15.3328	14.3137	13.2806	12.721	15.4357	14.7068	12.996	14.2687	13.5772	16.5331	14.1537	13.4276	18.0122	13.3478	13.5926	11.941	15.985	17.5876	19.2213	13.2155	16.2773	14.6885	11.9392	14.9582
PLCD1	16.9078	17.7403	999	17.7403	19.4542	17.2384	17.878	999	19.2739	17.3282	17.9994	17.3649	999	19.1969	17.5561	20.1987	17.9283	18.1901	19.3129	19.9421	19.2772	21.9102	18.0841	19.5494	17.9847	999	19.0412	21.7344	18.4551	23.8923	17.8905	17.876	18.8704	17.9815	18.9113	17.5351	17.9526	17.5392	999	999	17.7638	18.5456	17.3534	17.0653	17.9583	19.0527	20.7255	16.083	19.741
PPIA	11.2495	9.28276	9.09843	8.72901	9.88298	8.26464	9.40036	9.11537	8.8127	9.32988	9.83643	9.943	9.64247	8.92175	8.65022	9.59941	8.49357	9.79481	8.73258	9.78964	9.10285	9.58292	8.14139	8.646	8.10106	10.1831	10.9282	8.88855	8.75337	8.46391	8.81084	8.88126	9.24473	9.89514	9.62265	8.84928	9.19697	8.78313	8.35209	8.47997	9.68374	8.91313	8.60552	8.19195	10.2369	9.95592	9.67414	8.28604	9.80058
PPP1R16B	17.265	22.4002	21.6002	19.205	17.4803	16.8135	16.9233	999	17.0621	16.3214	16.4298	18.4431	19.7559	18.5477	19.5924	18.9574	16.3512	19.9822	19.4505	18.4405	18.0432	18.4991	18.1928	19.3544	19.2407	999	18.9313	17.2027	16.3916	17.8167	999	16.6206	19.0958	17.7215	16.9297	20.1512	19.5427	17.9942	999	999	15.9736	20.9952	20.0829	20.3648	16.8421	999	999	16.1883	18.0715
PTPRB	14.7312	20.6019	18.3173	999	16.6376	15.8311	13.7495	16.2487	16.9533	15.1213	15.6387	21.1275	999	999	999	14.9168	13.296	13.4813	999	15.8674	14.4656	999	999	14.1391	999	999	14.5896	14.6014	14.655	999	999	13.5007	18.8949	14.9226	13.7882	999	18.7839	999	13.9738	14.6333	14.0685	999	16.9123	16.5473	15.0016	999	18.8781	12.1983	17.5238
PTPRC	18.9375	22.7151	25.0045	19.5599	17.9865	17.4036	17.9207	999	18.9305	18.3081	20.0916	18.6727	19.6616	17.2064	17.0426	18.9745	17.8886	18.0938	23.5686	17.6171	18.2352	20.2959	17.685	18.9984	18.7416	19.4062	18.6585	18.9297	17.4384	18.196	17.7702	999	17.3024	20.5434	19.044	18.6473	23.7849	17.8846	23.8239	999	18.9565	17.516	999	17.4888	17.7636	18.6641	17.9431	17.1085	19.3283
PTPRM	15.6121	19.757	18.1225	999	16.2276	17.1578	14.1381	999	999	15.197	14.5518	23.917	999	999	999	17.1821	12.3508	16.8096	999	15.4498	14.9404	19.1445	17.2839	13.6801	999	999	999	15.3756	15.9216	999	999	13.5678	17.5756	15.5751	15.3025	999	14.2895	18.7142	14.9987	999	12.6474	999	999	18.0412	14.5476	999	999	12.9086	18.7176
RAMP2	13.2244	999	19.2823	16.3636	17.4382	999	11.9091	15.5882	23.1945	13.798	13.3193	999	999	999	999	13.2959	11.4237	13.8536	999	13.1735	12.9741	999	999	12.8669	999	999	12.7071	16.7754	14.0449	999	18.9118	11.8263	16.9122	12.684	11.8751	999	12.3993	999	11.6276	18.0525	11.3454	17.7505	999	999	12.0553	999	16.573	11.2472	13.8148
RUNX1	999	15.9513	18.0522	15.0013	16.5972	999	19.0347	15.1249	19.4874	999	999	17.3785	999	16.4017	14.2598	999	999	19.2301	15.9089	999	999	17.1134	999	999	15.6336	16.3625	20.1298	15.8871	17.7254	15.2759	15.4012	999	15.7971	20.3652	999	16.5304	999	999	999	14.1187	999	16.8992	19.8987	18.0378	999	19.443	15.4428	999	19.0708
SAMD4	999	999	17.4861	999	999	17.3861	999	999	16.7454	999	19.3702	23.1919	999	999	999	999	19.133	20.0827	999	20.0238	18.4156	999	17.1422	18.749	19.7486	999	999	999	21.2198	999	999	18.8657	999	999	24.0635	999	999	17.9169	999	999	19.2641	999	17.0456	16.3196	999	999	999	17.1961	999
SASH1	999	999	999	999	999	999	20.9626	999	999	999	19.6041	999	999	999	999	21.151	20.8266	999	999	999	999	999	19.7654	999	999	999	20.5262	19.3768	19.9142	999	999	999	19.8412	19.4714	999	999	19.4369	999	19.4809	999	19.8038	999	999	999	999	999	999	19.799	19.1294
SERPINE1	999	999	13.2066	17.5939	999	15.6409	999	19.7105	15.2028	999	17.5787	20.9817	999	999	999	999	18.2338	999	999	999	16.6998	999	15.215	999	999	999	999	999	999	999	999	19.5511	999	999	999	999	999	16.4975	999	999	16.0248	19.3665	16.6544	18.1753	999	999	999	18.2605	999
SFPI1	999	999	999	999	19.8088	999	999	18.8473	999	20.2828	999	999	999	19.7368	999	999	999	999	999	999	999	999	999	17.2679	18.4457	999	19.5393	21.7088	16.9567	999	999	18.4025	18.2761	16.2993	19.7162	14.651	999	999	20.1755	999	999	999	999	999	999	999	18.9342	999	17.6369
SHE	19.9392	999	999	999	18.3671	999	18.7071	24.8588	999	19.6528	19.5094	24.569	999	999	999	999	17.3531	19.0949	999	20.4823	999	999	999	18.1934	999	999	999	999	19.1885	999	999	19.1428	999	17.8489	19.2102	999	19.9394	999	18.8343	999	999	999	999	999	23.7511	999	19.5826	21.489	999
SLA	999	20.2717	999	999	999	999	999	999	999	999	999	999	17.9951	999	20.4672	999	999	999	999	999	999	17.2848	999	999	999	19.0812	999	999	999	999	999	999	20.6077	999	999	14.5832	999	20.3984	999	20.0938	999	999	999	999	999	999	17.7092	999	999
SMAD1	16.1945	16.4038	16.4053	17.5386	15.6807	14.9419	14.0864	16.5968	16.237	15.0835	14.9479	20.434	999	999	18.5451	15.1848	13.6964	15.5844	18.6549	15.5572	15.1303	17.9423	15.0396	14.5477	16.4752	19.5986	18.0456	16.543	14.2096	18.5256	19.3861	14.2573	999	15.23	15.2216	16.2637	14.404	16.6045	14.4605	14.5136	15.2786	19.0145	15.5115	14.6354	16.437	999	16.5529	12.8971	16.3061
SMAD2	17.9207	17.1732	15.2814	15.4427	999	14.4648	16.5593	16.366	15.4508	18.6491	15.9599	19.8363	18.0446	16.2551	16.8339	16.2028	15.5998	16.9817	16.5093	17.148	16.0468	16.9103	14.6003	15.9371	15.3549	18.0834	999	16.9677	16.4155	16.3967	16.6913	17.7139	16.5048	16.6437	16.5796	15.7938	16.5845	14.8178	16.0783	15.2146	15.181	16.9771	14.6691	14.6939	17.2451	17.7139	17.8914	15.0833	17.8871
SMAD3	19.6363	19.0093	17.1294	17.3278	18.4972	15.2179	999	17.6417	16.0684	19.4132	17.2302	20.9222	999	17.6942	17.9491	18.2894	16.6041	19.3061	17.6072	999	999	999	16.0887	18.3919	17.5679	19.8433	999	17.7956	16.5069	999	19.2218	19.1443	17.4378	17.5509	19.5046	16.7522	999	15.9359	17.0437	18.1236	18.0477	17.9873	15.4456	14.6314	999	19.5517	16.7203	15.9759	16.6816
SMAD4	16.4588	15.8022	14.5919	15.5306	16.21	13.7471	14.5823	15.3639	14.4507	14.7233	15.1688	17.2739	15.9414	15.0495	15.985	15.721	13.6505	15.0169	15.3408	15.1879	14.5558	15.9969	13.8709	14.7123	14.4039	15.7828	15.6926	15.0008	14.0612	15.6296	15.6164	14.7365	15.3353	14.8759	15.3725	14.8916	14.3544	14.3587	13.9035	14.996	15.0306	16.7473	14.2892	13.8923	15.4481	16.7148	15.8088	13.298	15.7433
SMAD5	19.0411	17.7873	16.2592	17.7083	18.7643	16.6522	16.2207	16.6534	16.696	16.1161	16.7768	18.6198	18.1288	16.2953	16.0887	17.6621	15.951	17.6446	17.3503	16.3656	16.7582	18.5286	16.5814	16.5049	16.1051	17.6001	20.1098	18.4957	15.6172	16.2737	17.5052	16.464	16.2555	15.9267	16.9708	16.182	18.7889	16.3587	16.364	17.3647	16.778	999	17.1504	16.8017	17.4639	17.8086	17.3597	14.3242	18.4776
SMAD6	15.8523	16.4173	16.4687	17.4537	17.7951	15.6079	15.217	16.5024	16.0395	16.3226	14.597	16.842	999	15.9585	16.2312	16.7405	14.2674	16.5619	17.0474	16.2657	15.6174	19.5609	15.3939	16.3915	16.202	16.2295	19.3293	16.2594	16.0183	16.9438	19.3073	14.6231	15.6708	15.0796	15.949	17.5254	15.7183	16.5311	16.3118	15.6573	14.2981	18.9726	14.0836	13.8135	16.0099	999	17.7939	15.2922	14.4089
SMAD7	17.9057	16.5459	15.3015	999	18.1317	15.0222	17.4288	19.4058	15.6435	999	15.5099	17.4018	17.5848	18.3221	15.267	18.3661	15.5589	14.8827	15.8135	18.3655	17.4175	16.2019	14.9114	16.2463	15.3181	14.999	19.172	18.2512	18.467	19.4918	16.0209	15.6528	16.9434	17.486	16.6798	999	15.4868	15.6618	16.9165	15.0535	16.1594	999	13.7062	14.4051	18.2288	20.4692	17.0493	17.4551	15.1942
SMAD9	999	999	999	999	999	999	999	999	999	25.0426	999	999	999	999	999	999	999	999	999	999	999	999	25.302	999	999	999	999	999	999	999	999	999	999	999	999	999	999	999	999	999	999	999	20.6851	999	999	999	999	999	18.9137
SNAI1	999	999	17.1102	20.1004	999	16.5407	999	999	15.4419	999	999	23.5463	999	999	999	20.1146	16.9251	18.3579	999	999	999	999	15.1161	18.1824	999	999	19.5647	24.6373	999	999	999	999	999	18.3706	19.6702	999	17.9464	20.0179	16.5528	999	17.8521	999	14.3536	15.1813	19.3352	999	999	16.4778	999
SNAI2	999	999	19.4343	999	999	18.293	999	999	20.3577	999	999	23.1355	999	999	999	999	999	999	999	999	999	999	15.8195	999	999	999	999	999	999	999	999	999	999	25.8314	999	999	999	20.2016	999	999	20.5002	999	16.0468	18.9683	999	999	999	999	999
SOX7	16.2148	999	999	999	999	999	17.8738	999	999	17.162	17.4146	999	999	999	999	19.8233	14.0911	16.5057	999	18.307	16.9609	999	999	15.854	999	999	18.2859	23.2961	17.3398	999	999	18.3063	999	17.5701	18.0431	999	16.2958	999	15.6213	999	15.7294	999	999	999	17.8552	999	999	15.1174	999
TAL1	15.6243	14.6118	999	13.6975	16.5187	999	16.2955	15.9472	999	18.0812	17.5188	15.0126	14.7938	14.4691	13.8501	18.8429	16.0208	15.4237	13.941	18.4342	17.6221	14.6514	17.9612	16.1113	13.7667	14.6273	17.8792	15.0359	16.7075	13.8948	13.7453	15.5849	15.1411	16.2674	16.6776	15.9697	17.0104	999	16.2094	13.7858	17.3188	15.1662	999	999	18.5222	15.4549	14.8409	15.9568	14.9224
TEK	14.0219	19.0283	17.77	16.4031	14.9071	17.7781	13.1546	15.6627	999	14.0437	13.3893	23.4273	17.5283	999	17.3793	13.6493	12.2107	13.5659	18.742	14.1943	13.0803	16.0084	16.5989	12.6427	18.0141	16.2523	14.0907	15.0776	14.0279	999	17.9996	12.3238	14.2431	13.3554	12.9221	15.8046	12.5474	16.466	14.0862	13.9721	12.9781	22.5412	18.6152	999	13.1195	18.8999	15.2178	11.2785	14.0488
TGFB1	15.655	14.2683	14.9398	13.6605	13.6481	16.9763	14.8032	13.1847	16.9475	14.2264	17.3364	16.639	15.8882	16.0004	12.6427	18.0428	14.0584	17.5165	13.1304	14.4984	15.5973	13.3518	18.4284	13.9062	19.0863	12.8778	16.9719	12.2977	14.4052	14.7201	12.9423	13.4258	13.3964	13.999	13.6881	12.3455	14.2272	18.6758	15.1755	14.6916	14.3677	15.637	15.6986	999	14.9902	15.2913	14.0317	11.8681	14.5561
TGFB2	999	999	13.4337	17.2513	999	13.9414	999	999	13.5637	999	18.3563	19.8364	999	999	999	20.8124	20.8035	20.9733	999	999	18.1081	999	14.3647	999	20.6151	999	20.7381	999	18.28	999	999	999	999	20.9058	999	999	999	15.5365	21.206	999	18.574	999	15.6399	13.1061	17.1667	999	999	999	999
TGFB3	999	999	19.236	999	999	14.195	999	999	14.6749	999	999	19.6762	999	999	999	999	999	999	999	999	999	999	19.3653	999	999	999	999	999	999	999	999	999	999	999	19.8127	999	999	999	19.5568	999	999	999	999	17.5251	999	999	999	999	999
TGFBR1	17.8558	16.5012	15.1341	17.101	16.8496	15.401	15.7947	16.2275	16.0024	16.1955	16.5434	17.2373	17.7248	16.6452	15.9888	17.4064	15.3411	16.7639	15.7032	17.3381	16.8393	16.5326	14.7296	16.1896	15.022	18.0478	17.5986	15.7968	15.5736	16.5632	16.009	16.0678	16.4574	17.0627	16.9647	16.1244	15.6247	15.7662	16.3179	16.5826	16.1049	16.6803	16.3892	15.3875	16.294	17.3275	15.5536	14.5933	17.0261
TGFBR2	19.3393	999	999	999	999	999	17.5633	999	999	19.5974	999	999	999	999	999	18.8149	19.4332	999	999	20.9359	19.9048	20.6954	20.4036	17.3171	999	21.2669	19.9249	19.9676	17.9611	999	999	18.4385	18.7115	18.3364	18.9064	22.056	20.3541	999	20.1352	999	18.5325	999	999	999	18.3121	999	999	17.412	20.285
THPO	999	999	999	999	999	999	999	999	18.4303	999	999	999	999	999	999	999	999	999	999	999	999	999	999	999	999	999	999	999	999	999	999	999	999	999	999	999	999	999	999	999	999	999	999	999	999	999	999	999	999
UPP1	17.4032	999	999	999	999	20.7005	15.2776	999	999	16.5034	17.4627	18.3414	16.9126	18.9833	999	17.0412	15.3169	18.7944	999	17.166	17.8847	999	999	999	999	999	19.4965	999	999	19.3041	17.2028	19.0924	999	999	999	999	999	999	16.9343	999	15.9622	999	999	999	18.2564	999	19.4632	14.5961	999
[truncated: 125 more columns]

## Sheet: log2ex_data
ID	p12_P4_10	p7_P4_50	p12_P4_26	p7_P4_17	p12_P4_58	p12_P4_72	p12_P4_17	p7_P4_72	p7_P4_70	p7_P4_68	p7_P4_22	p7_P4_11	p12_P4_25	p7_P4_18	p7_P4_39	p7_P4_29	p7_P4_78	p7_P4_47	p12_P4_1	p12_P4_71	p12_P4_82	p7_P4_91	p7_P4_41	p12_P4_30	p7_P4_34	p7_P4_26	p12_P4_51	p7_P4_37	p12_P4_53	p7_P4_76	p12_P4_91	p7_P4_60	p7_P4_85	p12_P4_55	p12_P4_7	p12_P4_42	p7_P4_83	p7_P4_36	p7_P4_1	p7_P4_54	p12_P4_22	p12_P4_84	p7_P4_16	p12_P4_86	p7_P4_62	p7_P4_82	p12_P4_57	p12_P4_39	p12_P4_79
ACTA2	12.6343	5.26997	8.97104	5.59492	8.51078	13.5467	10.5916	8.25311	13.242	15.0046	12.3982	11.5266	8.58543	12.5683	10.1738	0	0	0	0	0	4.51176	0	7.13131	0	0	9.7853	0	0	0	4.77019	0	0	0	0	0	0	0	0	0	0	0	7.24121	5.81115	3.61127	0	0	0	0	0
ACVR1	8.13594	7.88377	6.51719	5.35623	4.41235	6.98524	6.86986	5.60265	4.44492	5.97765	5.59504	6.39544	0	0	4.13216	0	4.22248	5.49695	3.86295	4.55124	3.43494	5.4428	4.64914	5.41586	5.62348	4.4496	2.96884	6.76425	3.83321	6.58738	4.75609	6.16491	4.11795	2.02096	3.53679	3.75657	3.79359	5.82217	2.82321	4.74052	5.35459	0	6.98808	2.42029	5.87906	6.0557	4.36402	0.62351	4.96683
ACVR1B	10.9976	9.78387	9.50752	9.7303	9.01281	8.70834	9.95447	9.49785	9.33096	7.53708	8.91602	8.61745	7.49507	7.20361	7.2683	7.29241	8.3726	7.93404	7.56985	8.04787	8.00947	6.32946	8.72286	8.76975	9.0421	8.19105	8.32517	8.34564	8.18026	7.55337	7.41468	7.53007	7.43666	8.05353	7.96994	7.30316	8.78122	8.418	8.03698	7.2157	6.78955	8.81455	7.56551	7.20525	8.17425	8.62141	8.24091	9.05786	7.82872
ACVR2A	9.26427	7.83943	6.6863	7.17401	4.18508	6.8116	8.02157	5.04198	6.71707	7.60843	6.37929	7.02782	6.19227	6.61209	4.89191	6.20207	6.39606	6.88219	4.84342	5.50565	5.50864	5.15018	6.38497	5.84293	5.75695	5.24695	4.16747	0	4.76076	5.90959	4.2144	6.98976	7.24863	5.64396	4.67603	0	5.87705	5.81384	3.10177	1.92041	4.58105	6.07933	5.84208	5.66222	5.74047	5.2915	5.87215	6.06861	4.20363
ACVR2B	7.49763	6.89685	0	6.66146	0	5.0034	4.74962	4.17292	0	4.43006	4.39237	4.993	6.00692	5.70467	5.88453	0	4.66303	0	4.41881	0	3.88485	4.81041	4.94932	3.93847	5.3398	4.43998	0	2.62695	4.82669	0	3.57263	4.26379	4.90335	4.16607	2.64913	0	0	0	0	0	0	3.4232	4.56405	4.69074	5.61546	5.17916	5.23841	0	4.5211
ACVRL1	11.8605	10.7967	10.296	10.7589	10.8464	10.0671	10.9736	7.30959	6.14191	7.69677	7.77504	9.68154	9.28452	7.80679	7.30934	9.10504	10.2097	10.0152	6.62056	7.5752	7.52271	8.54659	9.54038	9.07791	9.47648	9.87377	9.77773	8.96387	9.72243	8.88165	8.53531	9.57642	7.97695	9.62471	9.38273	9.54417	9.53977	8.90931	9.13046	9.23945	9.1747	10.5913	9.04398	9.0612	9.59758	10.2332	9.68866	10.739	10.4329
ADCY4	8.71964	10.2822	8.326	8.89508	9.257	8.88035	9.32511	7.08609	6.72728	6.25899	7.39433	7.72829	6.48272	6.97352	6.858	7.26614	7.51883	7.48737	4.21474	5.64073	7.83645	8.25901	7.79319	6.4574	7.71902	6.64894	7.33746	7.64423	7.81381	7.25976	7.10265	7.83731	7.55559	7.1248	7.66971	7.66874	7.7431	9.16098	6.75205	7.25215	7.50125	7.10476	7.43294	8.3426	7.87433	9.15649	8.21275	7.67048	8.51869
ATP2A3	7.93061	8.5417	3.43965	6.2322	4.55445	6.43454	5.26055	6.63119	6.38487	3.65133	5.45852	5.45586	0	2.88272	4.75106	4.89443	4.12426	2.15859	8.46446	7.56337	5.71003	7.99377	8.2885	8.26485	9.29808	6.632	4.1376	8.69576	5.55729	3.23571	3.033	4.72734	5.25068	0	0	0.788124	2.79897	6.13153	5.93369	5.05864	4.645	5.31126	0	3.49929	1.14903	6.69267	4.69522	0	5.8362
BMP4	11.6539	0	10.5914	7.60294	9.66862	11.2581	8.92817	8.75015	8.20595	11.5742	7.80016	8.63471	0	7.5964	7.77986	5.69552	5.46541	7.90662	0	4.95073	0	7.19749	8.5204	9.66319	6.12406	6.26189	8.62075	0	7.65941	4.67417	0	6.27193	4.82253	0	4.65273	5.87021	0	0	0	1.19865	7.44625	9.62369	8.90781	8.32914	8.91676	7.33984	8.25976	8.87965	7.14596
BMPR1A	10.1944	9.28365	7.6813	7.08255	7.70517	7.23196	7.97008	7.63397	7.65344	7.9731	7.51837	6.50858	5.74485	6.89317	8.20506	4.6091	4.81429	7.22114	7.4706	5.73671	6.33234	5.56653	7.11792	6.48961	7.32884	5.41445	4.03788	6.87915	6.52957	5.65472	6.52307	7.17355	7.14714	3.30367	5.93191	6.00419	7.00503	6.7409	6.06544	5.95491	6.05328	6.3797	0.731356	5.62966	5.88436	4.40176	5.51569	7.62162	7.12486
BMPR2	9.03493	9.71099	7.75503	8.48577	8.70173	7.9148	8.641	6.42736	7.35752	6.91863	2.98423	6.34495	5.67296	6.25688	6.97602	7.0053	7.15877	6.48707	4.61162	6.54202	7.34729	6.70812	7.34753	8.57854	7.23569	5.98025	6.8209	6.50434	6.33596	7.61049	5.84688	7.2709	7.27709	7.10064	6.34007	6.40692	7.26768	7.59075	4.14372	6.03151	6.71856	7.80932	5.72018	6.99608	6.66254	7.77257	7.26961	7.07785	7.95592
CACNA2D1	0	0	0	0	0	0	4.25195	0	3.61099	5.4438	0	4.49895	0	0	0	0	0	0	0	0	0	0	0	0	0	0	0	0	0	0	0	5.58981	0	0	5.49658	0	0	0	0	1.81538	0	3.41875	0	0	0	0	0	0	0
CDH2	9.87727	9.12434	7.66742	9.45935	5.78566	8.47192	8.2474	7.73585	8.94824	9.68628	8.66187	6.95282	5.85784	7.74651	9.43896	6.38273	8.59943	7.64191	0	8.08296	6.66975	7.11166	8.42992	8.65248	6.52129	7.76869	6.8833	6.79314	7.95249	5.715	6.80742	6.57126	9.33626	0	0	4.21555	7.833	5.47332	5.37834	0.768988	5.0164	0	7.40279	3.62888	4.74028	5.79661	6.70719	5.68163	7.93041
CDH5	14.8291	14.1743	13.4153	13.4097	12.9688	12.8347	13.5941	11.5664	10.6353	10.2958	12.0041	11.871	11.7434	8.61909	11.3235	11.4299	11.7165	12.0841	10.6893	11.8651	11.5071	12.3694	12.1309	12.5675	12.7527	12.392	12.4266	11.2634	12.1864	11.9994	11.2935	12.3288	11.828	12.2629	11.8281	12.0322	12.5324	12.1432	11.5056	11.6766	11.6666	12.3216	12.1012	11.6075	12.0596	12.4062	12.5426	12.3366	11.9196
CLDN5	3.20569	0	2.64942	0	0	0.909754	2.98461	0	0.340977	0.807007	0	0.810228	0	0	0	1.59934	2.41013	2.40307	0	0	0	0	0	1.60523	0	0	0.660969	0	1.67566	0	0	0	0	1.22825	0	1.30793	0	0	0.600694	0	0.6885	0	0	0.499772	1.37888	1.17957	0.0350242	1.11586	0
COL4A2	13.6525	12.808	12.2032	11.9778	11.4158	11.6091	11.9579	10.8569	11.0943	10.1331	11.3551	10.7483	11.336	10.2506	11.0997	9.49716	9.92917	10.4407	9.4087	10.6413	10.4735	10.8838	11.3562	11.3444	11.182	11.3076	11.0377	9.91663	10.3892	9.94197	10.1391	10.1642	9.88267	10.9422	7.7151	10.2115	10.7151	10.6855	10.4106	9.6327	9.84884	11.3021	10.1072	11.2408	10.1058	11.0297	11.9079	11.4127	10.9846
COL4A5	11.2457	9.50076	6.54999	8.0905	7.78018	8.97883	9.09867	7.33959	6.75284	8.43469	8.16816	8.38211	7.1041	7.24091	8.18269	5.14592	6.93479	5.73918	4.07616	5.04729	8.28826	9.34093	0	4.80429	8.97901	7.26862	5.90714	8.65126	6.15227	7.60285	5.33321	7.01124	7.76445	7.30534	6.02242	5.33821	8.72018	6.88184	6.7851	6.83102	7.0447	8.82637	6.60886	6.53456	8.92191	9.25521	3.51994	7.57671	7.88942
CTNNB1	13.6924	12.2632	11.3324	11.8228	11.3857	11.4018	11.7357	10.8241	9.99586	10.5762	10.7375	10.4341	10.5884	9.8355	10.2919	9.3844	9.46153	10.7683	9.6673	9.95868	10.2997	11.0991	11.2086	10.8148	11.2029	10.6679	10.297	10.4448	10.5295	10.548	9.49228	11.2371	10.5495	10.2527	10.1992	10.2247	10.8279	10.8125	8.95907	10.2065	10.4592	9.63486	10.4186	10.1462	10.2494	10.3774	10.9059	10.3595	10.4584
DCAF12L1	12.3298	8.65898	10.9331	9.20291	9.28392	9.47514	10.5392	9.07196	11.6489	8.46578	10.9283	8.78997	9.2049	11.9031	10.0098	8.08766	10.7542	9.10121	6.05162	8.6761	8.0754	8.76657	11.6707	8.71302	9.72193	9.28608	6.57366	7.40501	8.99465	9.63057	9.08385	8.74613	8.26588	7.46331	7.43723	6.17897	9.97328	11.3685	10.7264	8.64564	5.98842	0	9.69367	8.33503	6.93763	6.3334	8.52459	10.314	8.8876
DPYSL3	11.5103	9.25754	10.5266	9.74289	8.62128	10.3338	9.93693	9.61866	5.18675	6.94158	8.75046	8.4839	6.69347	4.00831	7.28596	7.33102	7.37693	8.24211	8.435	8.39176	6.9493	8.80721	8.22918	8.31654	8.37067	8.79144	8.3013	7.33228	8.16925	7.0269	7.78363	7.95133	8.40105	8.3257	7.25358	7.96582	9.36536	8.09133	8.74431	8.07957	6.77492	8.26549	8.16082	7.36978	8.39526	8.92544	8.88505	6.53808	8.2564
ENG	13.0188	11.7427	10.9495	10.9983	10.6016	10.8117	11.1341	8.61815	9.04648	8.72978	9.89746	10.363	9.42822	7.96428	9.85245	8.66799	10.5121	10.4399	7.76401	9.71031	8.66825	9.8407	9.86948	9.7745	10.7108	9.77989	9.07664	9.02624	9.8921	10.2964	9.17558	9.30352	10.173	9.13877	9.64128	9.34618	10.3306	10.3369	10.3884	9.07523	9.56536	9.81418	10.2044	10.2495	10.3936	10.5436	9.44331	10.5998	10.4783
ENPP1	0	0	0	0	0	0	0	0	0	2.8864	3.83663	0	6.03581	0	0	0	0	0	3.09164	0	3.1343	0	0	0	0	0	4.00139	0	0	0	0	0	0	0	0	0	0	0	0	0	0	0	0	0	0	0	0	0	0
EPO	0	0	0	0	0	0	0	0	0	0	0	0	0	0	0	0	0	0	0	0	0	0	0	0	0	0	0	0	0	0	0	0	0	0	0	0	0	0	0	0	0	0	0	0	0	0	0	0	0
EPOR	4.50412	0	4.63921	5.56179	0	0	1.22317	0	0	0	0	0	0	0	0	0	0	0	5.13015	5.01828	5.17105	6.1155	0	5.61609	0	0	0	0	4.2992	3.84259	3.55061	0	0	0	4.34454	0	0.354473	5.27028	0	0	0	0	0	0	0	1.21513	4.75941	3.57782	0
EPS8	9.09553	8.91741	7.03633	7.48168	0	6.97014	7.44503	0	0	0	0	5.8536	0	3.8732	8.06206	0	0	0	6.36549	6.68795	5.44431	8.31249	8.50605	5.78912	7.50876	7.42536	6.75415	7.61181	7.73756	8.00456	7.01834	7.48792	7.50409	6.63074	5.634	6.31287	8.71892	5.96131	5.75163	2.70692	0	0	0	0	3.3568	0	0	0	3.13334
ERG	11.1511	9.81699	9.52125	9.36697	8.407	8.84043	9.72363	7.86379	7.27281	7.44439	7.65731	7.3566	7.41471	4.33938	5.80412	8.21649	6.76833	8.34429	8.59956	6.98724	8.25702	7.95179	7.36636	8.77949	8.95563	9.06096	8.15033	7.78873	8.34065	8.57832	7.86517	8.48306	7.7337	8.06587	7.24336	7.72165	7.79896	8.20323	6.95169	7.97992	7.58409	8.7981	8.27043	6.98404	8.46257	8.15967	7.30632	7.23209	8.43819
ESAM	11.4037	10.4497	9.86693	9.44097	9.19174	9.4261	10.4993	8.13408	7.54881	7.77953	8.19	7.5278	6.81855	3.6913	8.14461	8.17049	8.87262	8.45376	7.72991	8.06186	7.40517	8.85323	8.38426	8.731	8.96026	8.88882	9.22322	8.00384	8.31949	8.70891	8.88061	8.70132	7.43876	8.51842	8.97856	9.24862	8.72061	8.59039	8.9021	7.99341	8.81531	8.22252	7.22319	8.61954	8.1675	8.77537	8.9157	7.98339	9.15209
FAM122B	9.88871	9.63338	8.05975	7.07538	6.53981	5.5277	6.74332	5.93945	6.02812	8.13327	6.47086	6.43104	4.53983	6.19024	6.51618	4.81293	4.95331	4.00636	5.37729	4.15294	3.34135	6.6501	7.17362	7.73549	6.77721	7.11316	6.19562	5.04692	7.06538	7.154	4.27117	7.34592	6.92406	5.49047	4.61828	6.54852	6.55283	4.91871	5.74614	5.67302	4.72968	7.6092	6.36547	6.35998	6.552	6.86093	4.94314	4.81717	6.6337
FBN1	12.8141	12.0739	10.743	10.7476	10.3199	11.172	10.2919	10.7977	9.73705	7.93373	9.26456	9.79537	7.23808	8.11551	9.82004	6.92325	7.22573	9.15894	8.89298	10.0149	10.942	10.3567	9.70594	10.7369	10.8345	10.196	9.41488	10.5617	9.71852	10.4434	8.26885	10.3195	10.367	9.25462	9.54111	9.65652	10.073	10.2691	10.3136	8.55275	8.95884	9.15874	7.46934	6.6361	7.92974	8.83974	9.83516	7.43352	8.60317
FLI1	11.5855	10.8741	10.6429	11.039	10.2875	10.0393	10.4599	10.5772	9.99923	7.21616	8.896	9.06717	8.9312	8.91168	8.13009	8.42093	7.85253	8.26563	8.70231	8.87924	6.86557	8.2872	10.1475	9.89426	9.02549	9.50908	7.9509	8.96847	9.60863	9.44775	8.38973	7.5423	7.79185	8.59617	8.08483	9.14233	8.22628	9.09639	8.28788	8.25111	8.15661	9.3196	9.20546	9.09858	8.64151	9.7533	9.60112	7.62464	9.83176
FLRT2	7.21838	5.32666	0	3.71917	0	3.88847	0	4.49579	0	0	3.97373	5.28557	0	0	0	0	0	0	0	0	0	0	0	0	0	0	0	3.64116	0	0	4.27224	0	0	6.07322	3.30001	0.943635	0	0	0	0	0	0	3.6909	0	3.54261	5.04226	0	2.91172	0
FMO1	12.8793	9.85273	10.9519	9.83047	10.1929	9.63557	11.9817	7.68561	6.5782	7.72922	8.07567	9.82225	10.7168	3.79568	5.91904	9.20256	9.80815	10.3294	6.2355	6.90149	8.01767	10.1961	9.24867	9.82867	10.0104	8.67841	9.83286	9.00572	9.9099	11.5955	8.5334	9.78713	9.3133	9.87915	10.2837	8.99033	9.28881	9.36279	9.80114	8.14264	8.66864	11.9852	7.47691	10.6227	10.7331	10.0802	9.74322	11.4804	11.7757
GATA1	0	0	3.21509	0	0	0	0	0	0	0	0	0	0	0	0	0	0	0	0	0	4.79347	6.20373	0	3.76909	0	0	0	0	0	0	0	0	0	0	0	0	0	0	0	0	0	3.07254	0	0	0	0	0	0	0
GATA2	6.77283	5.41679	4.67861	0	2.02143	5.95403	4.5877	0	0	0	0	5.15666	0	1.95301	4.19014	0	0	0	4.83889	6.38202	4.1876	0	6.86348	0	0	0	0	5.64512	4.24016	0	4.55461	0	6.67486	0	0	0	5.7253	4.11435	6.18493	0	2.29231	0	0	0	0	0	0	0	0
GDPD5	10.8734	10.7453	9.05127	9.26378	8.7158	7.88917	9.38273	6.98923	7.33495	7.02217	7.25545	8.19929	7.94608	0	6.66878	6.57488	8.48029	8.01154	6.5129	7.21266	5.99117	8.2008	7.78217	8.53087	8.24782	8.07887	7.94341	7.08151	8.30602	8.3359	7.30449	7.81644	7.0475	7.61436	6.45741	8.06732	9.13902	6.27551	7.79878	7.12156	7.16003	7.76697	7.02241	6.69936	5.14815	8.44611	8.31746	8.42624	8.31411
GFI1	0	0	0	0	0	0	0	0	5.10465	0	0	0	2.03585	0	4.11968	0	0	0	3.01711	0	0	0	7.20568	3.22861	4.74242	5.85877	4.85479	5.73283	0	0	0	0	0	0	0	0	0	0	4.32779	0	0	0	0	0	0	0	0	0	0
GFI1B	0	0	0	0	0	0	0	0	0	0	0	0	0	0	0	0	0	0	4.47147	4.8873	0	0	0	5.09367	0	0	0	0	0	0	0	0	0	0	0	0	0	0	0	0	0	0	0	0	0	0	0	0	0
GPR126	7.50242	0	0	5.0965	3.14812	0	0	0	0	0	4.29267	5.23751	0	0	6.17332	0	0	0	0	0	8.05827	6.54127	0	0	0	0	0	0	0	4.24331	0	4.91037	0	0	4.10096	5.26572	3.72895	0	5.46652	0	0	6.26165	5.49129	0	4.11312	0	3.66456	0	0
GRIA4	0	0	4.77865	0	0	0	0	0	0	3.57092	0	0	4.02375	4.10777	0	0	0	3.36467	0	0	0	0	0	0	0	0	0	0	0	0	0	0	4.76154	0	0	0	0	0	0	0	0	0	0	4.47671	0	0	3.9015	0	5.01323
HBB-BH1	9.56243	0	9.39381	9.96582	0	0	0	0	5.05704	2.41753	0	0	4.43865	0	0	4.74333	6.1332	7.42083	10.5253	11.6281	9.31388	12.9148	0	9.42509	0	0	9.02341	9.89482	10.006	10.9359	0	0	0	0	0	0	4.38755	0	0	7.37334	0	7.79042	5.31518	0	0	4.50393	0	0	0
ITGA2B	10.618	11.1469	9.68853	9.23097	7.31046	7.86622	8.45692	8.96751	8.8267	6.95493	7.72258	8.32203	0	7.50486	8.92229	7.61364	7.19409	6.58962	7.57009	9.4224	6.39555	6.82494	8.42074	8.58281	9.89567	9.45534	9.1735	8.32419	8.62778	7.37459	8.23154	8.25761	6.6884	5.88643	6.59649	7.84698	6.98262	8.95918	8.28556	6.64318	7.53867	7.87941	7.61317	5.23245	7.99088	9.35011	6.55343	8.3461	8.38377
ITGAM	0	0	0	0	0	0	0	0	0	0	0	0	0	0	0	0	0	0	0	0	0	0	0	0	0	0	0	0	0	0	0	0	0	0	0	0	0	0	0	0	0	0	0	0	0	0	0	0	0
ITGB3	9.86265	7.51329	5.88577	1.00655	0	1.55843	0	1.27914	8.32289	1.82293	1.00917	0	4.76132	4.37342	0	1.51114	0	4.97052	0	4.73411	0	6.55691	0	4.27899	0	4.83569	5.75437	0	0	0	0.71255	0	4.73844	0	0	0	1.12923	6.68292	0	0	0	0	0	5.4048	5.06332	6.81991	0	0	1.44571
KDR	14.5049	13.3822	12.732	12.5148	11.6097	12.2906	13.1677	10.9345	11.1028	10.0069	11.7669	10.95	10.9058	11.237	11.2202	10.9143	11.6884	11.8644	9.9922	10.7604	11.3556	11.792	11.8273	11.9795	12.7926	12.26	12.604	11.4534	11.5081	12.0496	11.6469	12.1135	10.9211	11.5436	10.848	11.0939	11.588	11.0648	11.198	10.9902	10.8138	12.4567	11.2477	10.9794	12.0201	11.8809	11.2891	11.5176	12.104
KIT	10.9655	10.565	9.11374	8.64267	7.94614	9.54164	10.2803	7.43292	4.97474	7.52351	6.71675	6.85612	9.79222	0	1.76318	7.86935	6.91548	9.59131	7.75896	8.6746	6.79542	8.94122	8.75827	9.48512	8.59429	9.98402	9.33028	7.8812	8.94821	8.33928	7.70978	7.21901	7.22134	6.6693	7.35096	9.05313	7.60324	6.5176	8.72683	7.17676	6.27908	7.57117	8.56295	9.57288	9.18499	7.98225	9.28904	8.79129	9.55665
LAD1	7.1182	2.30454	7.56337	8.08362	1.34342	5.93382	7.06528	5.69609	6.49868	7.06869	8.14804	8.30472	0	5.41738	0	6.65259	0	7.28555	5.38555	7.88788	3.01868	7.08906	0	5.83863	3.02026	1.33795	0.276238	0	1.24094	0	0	0	0	5.06285	0	6.91607	0	7.04862	6.56075	5.85254	5.7831	0	3.4317	2.78209	0	2.70618	0	4.14249	7.17832
LAT	7.66545	7.96797	6.06501	4.42403	7.92418	4.66943	6.28769	5.78816	7.42787	5.17421	6.28114	0	8.02299	0	0	0	6.63105	6.64508	4.5915	7.67132	5.45904	4.57227	0	8.06548	8.15417	7.2768	8.93728	8.69329	5.66131	6.67392	0	6.41917	6.49744	0	5.87077	8.2733	0	6.41546	0	0.948012	0	0	0	0	5.97108	6.70163	6.36622	6.16607	6.50127
LGR5	0	0	0	0	0	0	0	0	0	0	0	0	0	0	0	0	0	0	4.41962	0	0	0	0	0	0	0	0	0	0	0	0	0	0	0	0	0	0	0	0	0	0	0	0	0	0	0	0	0	0
LMO2	9.98463	8.79986	8.38832	7.70802	6.94426	6.9422	7.10896	7.38887	4.53876	5.18287	0	7.31232	0	5.62092	0	4.89159	6.19252	6.31323	6.30426	5.99106	0	6.74957	7.74949	7.56379	6.1983	6.49018	8.16782	0	8.01705	5.60012	7.07903	5.89737	4.97025	6.57713	6.45573	6.22384	6.58031	4.96127	5.66389	1.90036	5.96043	7.99409	6.89692	4.82646	6.42591	6.43606	4.91101	6.73905	6.81468
LYL1	9.27181	5.79301	6.96757	5.7253	6.53228	6.30838	7.48718	5.2098	6.7727	0	6.54404	5.07916	6.5036	2.63863	5.75405	5.20247	6.33904	4.59115	6.32965	6.81121	6.15953	5.57162	7.32449	7.83274	6.66986	7.57121	6.24624	5.49557	6.38448	6.25829	4.34799	6.08597	4.23523	4.80178	6.20833	7.3086	6.26289	6.02701	7.01284	5.2368	5.42319	5.00185	3.29153	4.67466	5.60997	4.05483	7.19942	6.16218	5.96085
MEIS2	9.81109	8.51337	6.61385	8.59882	6.77965	8.52445	7.25791	6.68006	0	6.04834	5.79702	3.14644	0	6.26591	7.88419	0	3.21965	5.58498	3.18956	0	6.2769	7.73343	0	0	8.41011	8.48225	4.97918	8.1784	5.57916	6.98049	6.31362	7.60556	7.43229	8.03989	6.30227	6.79247	7.05139	6.5695	3.83912	4.99034	6.1476	6.71983	4.13781	0	7.87953	0	5.201	6.20171	5.14133
MET	6.03998	0	3.48467	0	4.77061	0	4.73183	4.30021	6.41619	0	0	3.50739	0	0	0	0	0	0	0	0	6.24104	0	0	3.92623	0	0	0	0	0	0	0	0	0	0	0	0	0	0	5.06043	0	0	0	0	0	4.67223	4.84371	0	0	0
MPO	3.74863	0	0	0	0	0	0	0	0	0	0	0	0	0	4.24452	0	0	0	0	0	0	0	0	0	0	0	0	0	0	0	0	0	0	0	0	0	0	0	0	0	0	0	0	0	0	0	0	0	0
MYB	6.55973	5.86491	5.192	4.96295	4.45744	4.92115	6.3589	0.434867	5.6848	3.77411	6.38001	6.73775	0	5.64009	5.93363	5.34423	3.5376	6.18989	0	0	4.03136	0	6.39459	7.17002	0	6.37897	0	0.476847	3.1945	5.22231	0	0	5.69127	0	0	0	3.1544	4.27585	7.28422	0	5.21269	0	0	3.06814	2.6343	5.19546	0.843764	0	5.23461
MYOM1	0	4.73957	0	0	0	3.10424	0	0	4.69002	0	0	0	0	0	3.51672	0	0	0	3.05647	0	0	1.5718	0	3.07187	0	0	0	0	0	0	0	0	0	0	0	0	0	0	0	0	0	0	0	0	0	0	0	0	0
NOTCH1	11.1141	10.111	7.91315	9.12236	8.41582	8.58255	8.96382	7.60993	6.53189	5.70518	8.105	8.45567	7.71087	6.06843	8.06286	6.48973	8.35048	5.72978	8.5492	6.97852	7.37594	7.90118	8.12848	8.93503	9.17202	7.86538	7.66098	8.28625	8.1646	7.38917	7.83581	8.48923	9.1034	7.81214	8.08429	7.75446	9.10048	9.04689	7.59703	7.3054	8.09021	8.08539	6.78021	6.87722	8.45426	8.22476	8.43577	6.10089	7.97679
NPR1	9.78925	6.32687	7.08064	5.26398	7.87217	7.20162	7.76692	0	0	5.06807	4.35293	6.21333	0	1.33309	7.80709	4.16849	7.76283	7.00775	0	0	5.11529	5.91749	5.89233	6.86299	6.54051	5.12302	5.00868	5.95532	6.20222	6.11297	6.46671	6.53204	5.27637	6.89758	7.25285	5.23587	7.02102	5.1577	5.42184	7.00618	5.50685	6.8454	4.56051	5.46338	7.11033	5.84061	6.32233	7.87336	3.38061
PALLD	11.3175	6.46802	8.98461	9.35039	9.68327	9.48305	9.42616	7.85623	10.2149	10.6303	9.83739	10.1014	5.1814	7.78778	8.04664	0	5.64683	6.99872	7.02593	8.1542	5.68423	6.82958	8.86645	8.39442	7.43251	8.24017	8.18398	7.91563	6.78678	5.09631	2.55437	6.58726	7.98888	7.38683	4.57447	7.61666	6.01666	5.89348	6.8984	6.27128	4.46315	9.21877	8.86469	8.35078	8.03985	8.82984	6.1009	6.66178	5.33099
PCDH12	11.1932	10.7304	10.0296	9.75062	8.37154	9.54569	10.0594	8.03945	3.87725	6.9331	8.58123	7.77641	7.22439	0	0	7.88748	8.27366	9.0584	6.01789	0	6.15909	8.81512	7.50348	6.20137	8.41017	8.54482	8.05096	8.35127	8.13052	7.87496	6.47464	7.80681	7.80446	8.88189	8.61003	8.03526	8.61413	8.2372	7.61898	9.53078	7.70768	8.47446	9.16517	8.20755	7.56858	9.70407	7.61448	7.62285	9.31788
PDZD2	8.70732	7.28994	2.60339	7.93419	7.73843	8.20188	7.86007	7.07449	4.95504	6.05851	5.34409	8.72796	0	5.35319	0	4.24065	0	0	0	0	4.06889	7.63765	0	0	4.29244	0	0	0	0	0	0	5.64804	5.23026	3.81542	4.97858	0	6.85943	0	0	1.99271	7.67616	9.08891	7.04319	7.82919	4.04029	8.20256	3.26922	0	6.71959
PECAM1	13.7911	12.0608	11.7548	11.7049	11.5327	10.6067	12.1678	10.4866	11.3043	8.75415	11.1853	10.6601	11.2192	8.90286	10.5724	9.68629	10.9575	10.7845	9.15479	9.99061	10.3281	10.7257	10.6522	11.3681	11.004	10.6244	10.754	7.46693	10.7655	10.5712	9.70894	10.4827	10.2253	10.6765	10.3581	10.7371	10.1166	10.4228	9.68934	10.0173	9.95834	11.0358	10.8779	11.1291	10.8203	12.07	10.9739	10.6669	11.9959
PLCD1	8.12505	7.91699	6.5568	6.0717	6.77463	5.03051	7.02822	0	0	6.17241	4.72285	6.00058	6.098	5.80988	6.04739	4.9588	3.78178	6.04169	4.14569	5.8571	6.56071	6.2121	0	3.67958	6.12404	4.45062	0	5.08866	6.28299	6.30346	3.67375	3.52786	5.3461	5.35104	5.92345	2.34104	6.16699	6.01853	7.09222	4.76182	4.16423	3.10646	3.80135	4.42891	6.87572	5.67768	6.0933	5.61553	6.03002
PPIA	17.4281	15.714	15.8206	15.5064	14.3649	15.5918	15.4636	15.0734	15.4704	15.273	14.8972	14.1636	13.9413	14.2052	14.803	13.0718	13.4897	13.7631	14.9832	14.3154	13.7951	14.7851	15.6479	14.9446	15.1187	15.354	14.0684	14.3774	14.5051	14.0121	13.3978	13.9343	14.5478	13.3763	13.4769	13.4298	14.8484	14.1049	12.7505	13.3111	13.5981	14.5949	14.4006	14.0687	13.9295	15.2956	13.9144	13.169	14.3692
PPP1R16B	8.57026	7.81174	6.79258	7.64885	7.00325	7.39198	7.77405	7.01602	4.29682	6.74675	5.95678	7.57018	6.61552	4.01776	4.45726	5.06866	6.7074	7.15787	2.76206	4.7938	1.09039	6.79772	0	0	7.3794	4.6456	6.5283	7.07034	6.19019	6.66301	4.69482	6.07558	3.93271	3.91482	6.68003	6.09824	6.14647	6.2785	6.73497	6.11673	6.9159	6.92784	5.04258	5.19238	7.12756	8.36703	6.57233	5.99313	7.40584
PTPRB	12.3157	11.8017	10.4194	10.704	10.2601	10.0645	10.3428	10.1953	10.272	7.94801	9.53437	8.36131	7.48409	10.5187	5.21607	9.4104	6.68382	8.99842	9.91497	9.02762	9.24443	9.9779	10.0262	10.4767	10.4993	9.86088	8.97904	10.2118	10.0142	9.28894	8.36929	9.47206	8.37876	9.20426	8.98589	9.0789	8.80162	9.07743	9.26879	8.99863	9.51625	9.98684	9.08323	9.22174	9.63034	9.6243	9.31469	9.14946	8.5736
PTPRC	8.41395	6.8915	6.0059	6.11142	4.61517	5.32619	6.76574	0	6.17164	5.41201	5.76477	3.90838	0	5.90616	0.215069	5.34148	4.36944	6.2364	0	6.096	5.92224	6.10244	0.176125	5.17095	0	5.00158	0	4.95599	3.17392	5.35412	0	0	4.36912	3.22705	0	5.21418	5.81895	3.45663	5.06252	1.24245	5.92973	0.163044	5.02549	6.22508	2.70793	5.14526	0	0	5.92539
PTPRM	12.1554	11.0914	8.02733	11.6492	11.0311	10.9726	10.879	4.29991	0	7.91132	9.05956	9.44822	9.08282	7.1904	9.71053	0	9.65817	9.45241	0	7.9864	4.46587	10.0617	9.0013	10.0928	10.4322	10.3199	9.75008	8.69752	9.88042	9.89695	8.75625	6.71235	10.1221	10.5359	9.60622	10.1684	9.7208	8.42487	8.38793	1.59609	4.67748	9.88818	6.81788	9.56693	9.67342	9.74094	10.1822	9.85863	10.1624
RAMP2	14.6704	12.7528	12.4806	12.5763	11.7479	12.5482	12.7684	11.4006	10.513	9.22025	11.0259	10.6807	12.4006	10.1464	11.6007	11.2929	12.5849	11.9447	8.92391	10.065	11.943	11.3776	12.3724	12.019	12.1737	11.1331	10.2415	12.1249	11.2959	11.5893	10.3192	10.9241	11.1172	11.4584	10.9434	11.7528	11.4049	11.316	10.7756	10.9434	10.4614	12.2866	10.7041	11.4066	11.3219	12.06	12.0475	11.4424	11.8711
RUNX1	8.98422	0	0	0	0	0	0	0	4.18028	0	0	0	2.53692	4.7699	0	3.87023	0	0	0	0	0	0	0	0	0	0	0	0	3.51626	0	3.30525	0	0	0	4.36122	3.65185	0	3.63483	0	0	0	0	0	0	0	0	0	0	0
SAMD4	5.07217	6.80391	1.36838	4.86701	4.83147	5.28155	4.77415	3.62044	6.31228	6.0496	5.58445	4.6298	0	3.91733	0	0	4.55013	0	0	0	0	0	0	0	5.13434	5.25104	0	0	0	2.36085	0	0	0	2.24548	3.13997	4.90608	0	0	0	0	0	4.36465	0	2.5887	0	4.57247	0	4.06578	2.05126
SASH1	6.05722	4.20103	0	3.17341	4.28578	5.1987	5.74531	0	0	4.76738	0	4.3959	0	0	4.5631	3.4738	0	0	0	5.7549	0	4.51482	4.51907	0	0	0	5.56881	0	0	0	0	0	0	0	4.25154	5.8136	4.24746	4.5286	0	0	0	3.58048	2.84896	5.18246	6.39807	0	4.05646	5.15798	5.17261
SERPINE1	6.11363	5.73953	3.83613	5.76615	0	4.40802	5.86262	7.53762	10.2951	8.76562	7.30022	6.42131	0	0	0	0	0	0	0	6.53531	0	0	0	0	4.44887	0	0	0	0	0	0	0	0	0	0	0	0	0	0	0	0	0	0	9.72566	0	0	0	4.85411	0
SFPI1	4.78876	0	0	0	0	1.35194	0	0	0	3.17519	0	0	0	0	0	4.46071	3.68368	0	0	6.98052	0	0	3.82452	3.50918	5.59751	6.73205	0	4.28377	0	4.01048	3.74761	0	0	0	0	0	4.39983	7.70072	0	0	0	0	0	0	0	0	5.15889	4.93687	0
SHE	7.04684	2.51097	3.64854	6.64688	3.75451	5.48861	6.40391	4.37563	4.15542	3.25708	0	4.49058	0	4.90514	4.06059	0	4.4503	0.248891	5.48975	5.44685	5.15802	5.92086	5.16565	0	4.85716	5.8066	6.16815	4.78981	3.15629	4.53057	0	0	0	5.45193	3.8195	4.81409	4.27163	6.15114	4.06084	5.20403	5.05807	5.76125	0	0	4.23314	4.42761	0	0	3.46256
SLA	5.94983	0	0	0	0	0	0	0	0	0	0	0	0	0	0	0	4.6093	0	0	0	0	3.88683	0	0	0	0	0	0	0	0	0	0	0	0	0	0	0	0	0	0	0	0	0	0	0	0	0	0	0
SMAD1	11.4749	11.1029	9.91039	10.3036	9.01166	8.83936	10.0826	8.76242	8.3407	8.65213	8.86968	9.05208	6.35391	8.41555	9.59604	5.95437	7.67716	7.56297	8.66588	8.50999	7.89577	9.07706	9.53954	9.39427	9.74265	9.45226	8.99034	8.77838	8.49167	9.08407	0	8.19287	8.80684	7.68137	7.5422	7.85221	9.59478	8.77	7.80552	7.15465	6.74077	9.05248	8.81524	9.24543	8.69486	8.76697	8.18145	8.63669	7.72486
SMAD2	10.0852	8.91668	8.77395	8.40024	7.01864	8.52507	8.74951	8.57399	9.67791	8.9193	7.95317	8.04013	7.31585	7.01826	7.41548	0	6.16096	6.75488	7.24665	7.28373	6.60113	7.73065	7.92175	8.48002	6.28609	8.06291	7.30767	7.42038	7.2799	5.19189	6.37783	6.14444	7.9039	6.88968	6.1415	6.49488	6.86263	7.35632	6.0793	7.06068	5.65878	7.48945	7.7972	7.45866	6.56966	7.28087	7.55694	7.76365	7.0866
SMAD3	7.39616	8.02411	7.21029	7.39587	5.08156	6.06767	7.30119	5.78682	7.18624	7.82833	0	6.76982	0	4.69391	0	0	4.84155	0	5.96792	7.06385	5.61331	6.58941	6.95631	6.67119	4.85574	5.60805	6.41099	4.4954	0	6.02367	4.50811	5.01999	6.61707	0	4.84809	4.10323	0	6.44914	4.36375	5.68327	5.43187	5.9269	5.71062	0	0	6.2153	3.7368	5.83664	6.13823
SMAD4	12.0494	10.702	10.069	10.3495	9.20593	9.84756	10.0397	9.48717	9.7668	9.6961	9.44418	8.83123	8.5396	8.98305	9.64564	8.30737	8.06327	8.55192	8.94868	8.73424	8.19445	8.59151	10.0965	9.53699	9.26353	9.28775	8.42052	8.62754	9.04326	8.62094	8.29691	8.46913	9.28258	8.33776	8.20632	9.12834	8.53644	9.12414	7.5412	7.61857	7.98629	9.46048	8.27902	8.41795	8.72439	9.1363	7.75482	8.77738	8.84739
SMAD5	10.2446	9.67581	8.20244	8.04902	7.87686	7.92708	8.97704	6.88522	7.43657	7.71378	7.24178	7.22315	7.36142	6.35539	5.21108	3.8902	0	6.5361	5.93115	7.21932	6.29736	7.72305	7.63596	7.46428	7.53603	7.49512	7.4622	7.02924	6.55725	7.05144	0	6.55188	7.29727	6.36933	4.74861	7.37134	8.25044	8.07334	4.95888	5.88818	6.06487	7.09662	6.33792	7.22078	3.80339	7.1184	6.43789	6.44279	7.17136
SMAD6	10.9416	8.70779	8.19521	9.7326	8.76454	9.22799	8.48101	7.90512	8.74104	7.85173	8.38256	9.40299	6.68846	7.43814	8.28172	4.67075	9.20324	7.99009	7.07242	7.34974	8.23286	8.41424	7.68823	5.73206	9.37688	7.60852	5.7623	8.05095	7.378	7.93953	6.50764	6.36169	8.36005	2.92749	6.91385	8.03505	8.34423	8.92038	8.14775	6.6759	8.46887	7.65884	7.25952	6.35355	8.21958	4.9785	6.61573	8.44216	7.62575
SMAD7	10.0364	6.54489	6.80548	8.44114	7.92786	5.82181	7.35325	8.76561	7.72344	9.18151	6.58246	8.49012	5.70518	9.11732	8.51318	4.82796	6.83263	5.77119	6.41775	6.58554	5.99246	4.62676	7.08354	6.12208	8.34718	7.75372	6.06951	7.32024	4.67311	6.73099	6.22694	0	7.00475	5.30233	6.34531	4.47426	8.28541	6.51397	6.09434	4.34263	4.40435	6.75608	5.63387	6.08986	6.27795	6.36952	4.07407	5.05029	8.24555
SMAD9	4.30554	0	0	0	0	1.30498	0	0	0	0	0	0	0	0	0	0	0	0	0	0	0	0	0	0	0	0	0	0	0	3.93382	0	0	0	0	0	0	0	0	0	0	0	0	0	0	0	0	0	4.04381	0
SNAI1	8.00508	7.52224	7.75018	7.07493	5.97487	6.60917	8.49385	5.42486	5.26641	7.43041	0	0	6.31459	5.64214	6.0536	4.43529	0	4.66478	0	0	0	4.37296	7.44721	4.86327	0	5.81762	4.1245	4.32984	3.78177	0	0	3.95086	0	0	0	3.78462	6.44667	5.6294	0	5.34334	0	7.37607	3.88539	0	0	3.90952	5.09211	5.81281	4.41606
SNAI2	0	0	0	0	0	0	0	0	0	7.00415	0	0	0	0	0	0	0	0	0	0	0	0	0	0	0	0	0	0	0	0	0	0	0	0	0	0	0	0	0	0	0	0.150321	0	0	0	0	0	0	5.17711
SOX7	9.79301	8.8826	7.79854	9.90887	7.74411	7.74088	8.32458	0	6.7573	6.24888	7.03909	6.5854	6.83298	7.4943	7.70423	5.71411	7.64988	6.14479	5.80882	8.38916	5.23926	3.78371	8.37867	7.45977	5.69372	8.14604	6.84661	5.95692	6.60324	8.61654	5.96196	6.65662	7.00837	7.70474	5.67195	6.16401	6.95539	6.42994	7.78516	7.1419	5.18197	6.38266	4.17669	6.5333	5.12757	6.85519	6.25116	6.95435	7.33685
TAL1	9.79253	8.04322	6.67113	7.97919	8.12162	7.36437	8.14704	8.04667	8.15417	5.91916	6.37793	6.48119	6.56278	8.57627	6.98956	6.12084	0	5.47781	8.56268	6.31633	5.47558	7.69596	7.79056	6.93892	8.41512	7.88874	5.80968	7.32236	6.10615	7.27294	6.75001	5.89327	7.28212	5.45867	0.516555	2.62109	7.18683	7.73257	8.37566	4.7583	4.40436	6.97494	5.15708	5.00574	5.11159	4.54438	6.95026	6.63005	6.74103
TEK	13.2686	12.7215	10.9236	11.7893	11.1705	11.557	11.6119	10.6681	11.3817	8.49901	10.9197	10.6107	9.75517	10.4341	11.4526	9.90934	10.0597	10.8805	9.88845	9.89362	9.98621	11.1021	9.91376	10.1586	11.6762	11.3573	11.0691	11.0779	10.512	10.0996	10.1654	10.7692	9.3371	10.5324	10.195	10.4111	10.9848	10.6446	9.97813	9.96335	9.51431	11.5523	10.3507	10.5825	10.9696	10.5821	9.4263	10.4724	9.98965
TGFB1	11.8898	12.1319	10.5234	9.94163	9.79996	10.3287	9.63041	8.83055	8.85859	8.79781	8.40272	6.66359	8.47971	6.48353	9.77284	7.02806	8.39689	9.0098	9.22184	7.70912	9.94256	9.726	8.82449	8.04653	10.5742	10.0938	7.98349	10.3119	8.00858	8.43175	8.34085	9.37188	9.49862	9.20787	8.53831	7.96496	9.75246	10.001	8.34495	8.11688	8.99264	9.36059	5.9572	9.007	9.04903	9.38124	9.27155	8.36985	9.46774
TGFB2	7.58834	0	3.14666	3.19646	6.88491	0	6.31653	5.403	8.51774	8.41224	5.89194	5.64367	0	3.02668	0	3.26195	6.6575	6.83333	0	0	0	5.57785	2.794	0	0	0	0	0	3.39968	2.88212	0	0	0	5.7354	0	0	4.49137	3.09421	0	2.79453	0	4.87649	3.18758	5.62419	0	3.52065	3.21241	7.37152	4.23584
TGFB3	0	0	0	0	0	0	0	0	0	0	0	0	0	0	0	0	0	0	0	0	0	0	4.44322	0	0	0	0	4.18729	0	0	0	0	0	0	0	0	0	0	0	0	0	0	0	0	0	0	0	0	0
TGFBR1	10.382	9.40666	8.59675	8.65895	7.60331	7.74041	8.22291	8.08166	8.33923	8.22689	7.16069	7.45656	7.03876	7.2361	8.37535	6.40144	4.55366	7.706	6.37376	6.89733	7.3046	7.45514	7.68213	8.00249	7.9322	7.8104	4.73763	7.03528	6.84841	6.57361	5.42313	8.28906	7.67293	7.10021	6.48881	7.12294	7.761	6.93729	6.14416	6.08069	6.65117	7.31242	6.59357	7.7574	6.78657	8.35142	7.18368	6.95056	7.4143
TGFBR2	8.84693	6.58798	4.10075	4.56675	7.59642	6.04274	5.17151	3.7928	0	3.08451	4.09518	0	5.40818	0	3.64594	4.07512	3.59216	5.6879	4.05233	0	6.08912	6.16227	3.86482	5.84596	5.56155	6.68292	4.90072	5.09355	5.4546	6.23016	4.5994	5.18337	5.55919	4.88547	2.65376	6.36838	4.742	5.66356	4.66065	4.4295	5.64215	4.67219	5.18508	6.02974	4.72447	5.49579	5.24517	5.34544	2.2476
THPO	0	0	0	0	0	0	0	0	0	0	0	0	0	0	0	0	0	0	0	0	0	0	0	0	0	0	0	0	0	0	0	0	0	0	0	0	0	0	0	0	0	0	0	0	0	0	0	0	0
UPP1	8.79842	9.40388	7.44384	8.68305	8.34614	6.51095	8.67303	4.39828	2.66616	6.36654	6.11529	6.53731	0	5.20557	0	4.50349	6.12695	5.74364	0	0	4.0841	7.61854	7.06568	4.83318	4.90757	0	0	0	0	4.33133	0	0	0	7.22811	6.1411	7.65759	6.63593	0	6.59685	6.68117	7.84698	7.39471	6.95882	7.16451	8.0953	8.77959	7.80293	6.67008	8.66546
[truncated: 125 more columns]

## Sheet: Metadata
SampleID	GroupID	Cell_Culture_Assay	Time_Point	Cell_Line_ID
p12_P4_10	in vitro Endo	BL_CFC	Day 1.5	Runx1+/hCD4
p7_P4_50	in vitro Endo	BL_CFC	Day 1.5	Runx1+/hCD4
p12_P4_26	in vitro Endo	BL_CFC	Day 1.5	Runx1+/hCD4
p7_P4_17	in vitro Endo	BL_CFC	Day 1.5	Runx1+/hCD4
p12_P4_58	in vitro Endo	BL_CFC	Day 1.5	Runx1+/hCD4
p12_P4_72	in vitro Endo	BL_CFC	Day 1.5	Runx1+/hCD4
p12_P4_17	in vitro Endo	BL_CFC	Day 1.5	Runx1+/hCD4
p7_P4_72	in vitro Endo	BL_CFC	Day 1.5	Runx1+/hCD4
p7_P4_70	in vitro Endo	BL_CFC	Day 1.5	Runx1+/hCD4
p7_P4_68	in vitro Endo	BL_CFC	Day 1.5	Runx1+/hCD4
p7_P4_22	in vitro Endo	BL_CFC	Day 1.5	Runx1+/hCD4
p7_P4_11	in vitro Endo	BL_CFC	Day 1.5	Runx1+/hCD4
p12_P4_25	in vitro Endo	BL_CFC	Day 1.5	Runx1+/hCD4
p7_P4_18	in vitro Endo	BL_CFC	Day 1.5	Runx1+/hCD4
p7_P4_39	in vitro Endo	BL_CFC	Day 1.5	Runx1+/hCD4
p7_P4_29	in vitro Endo	BL_CFC	Day 1.5	Runx1+/hCD4
p7_P4_78	in vitro Endo	BL_CFC	Day 1.5	Runx1+/hCD4
p7_P4_47	in vitro Endo	BL_CFC	Day 1.5	Runx1+/hCD4
p12_P4_1	in vitro Endo	BL_CFC	Day 1.5	Runx1+/hCD4
p12_P4_71	in vitro Endo	BL_CFC	Day 1.5	Runx1+/hCD4
p12_P4_82	in vitro Endo	BL_CFC	Day 1.5	Runx1+/hCD4
p7_P4_91	in vitro Endo	BL_CFC	Day 1.5	Runx1+/hCD4
p7_P4_41	in vitro Endo	BL_CFC	Day 1.5	Runx1+/hCD4
p12_P4_30	in vitro Endo	BL_CFC	Day 1.5	Runx1+/hCD4
p7_P4_34	in vitro Endo	BL_CFC	Day 1.5	Runx1+/hCD4
p7_P4_26	in vitro Endo	BL_CFC	Day 1.5	Runx1+/hCD4
p12_P4_51	in vitro Endo	BL_CFC	Day 1.5	Runx1+/hCD4
p7_P4_37	in vitro Endo	BL_CFC	Day 1.5	Runx1+/hCD4
p12_P4_53	in vitro Endo	BL_CFC	Day 1.5	Runx1+/hCD4
p7_P4_76	in vitro Endo	BL_CFC	Day 1.5	Runx1+/hCD4
p12_P4_91	in vitro Endo	BL_CFC	Day 1.5	Runx1+/hCD4
p7_P4_60	in vitro Endo	BL_CFC	Day 1.5	Runx1+/hCD4
p7_P4_85	in vitro Endo	BL_CFC	Day 1.5	Runx1+/hCD4
p12_P4_55	in vitro Endo	BL_CFC	Day 1.5	Runx1+/hCD4
p12_P4_7	in vitro Endo	BL_CFC	Day 1.5	Runx1+/hCD4
p12_P4_42	in vitro Endo	BL_CFC	Day 1.5	Runx1+/hCD4
p7_P4_83	in vitro Endo	BL_CFC	Day 1.5	Runx1+/hCD4
p7_P4_36	in vitro Endo	BL_CFC	Day 1.5	Runx1+/hCD4
p7_P4_1	in vitro Endo	BL_CFC	Day 1.5	Runx1+/hCD4
p7_P4_54	in vitro Endo	BL_CFC	Day 1.5	Runx1+/hCD4
p12_P4_22	in vitro Endo	BL_CFC	Day 1.5	Runx1+/hCD4
p12_P4_84	in vitro Endo	BL_CFC	Day 1.5	Runx1+/hCD4
p7_P4_16	in vitro Endo	BL_CFC	Day 1.5	Runx1+/hCD4
p12_P4_86	in vitro Endo	BL_CFC	Day 1.5	Runx1+/hCD4
p7_P4_62	in vitro Endo	BL_CFC	Day 1.5	Runx1+/hCD4
p7_P4_82	in vitro Endo	BL_CFC	Day 1.5	Runx1+/hCD4
p12_P4_57	in vitro Endo	BL_CFC	Day 1.5	Runx1+/hCD4
p12_P4_39	in vitro Endo	BL_CFC	Day 1.5	Runx1+/hCD4
p12_P4_79	in vitro Endo	BL_CFC	Day 1.5	Runx1+/hCD4
p7_P4_43	in vitro Endo	BL_CFC	Day 1.5	Runx1+/hCD4
p7_P4_80	in vitro Endo	BL_CFC	Day 1.5	Runx1+/hCD4
p12_P4_2	in vitro Endo	BL_CFC	Day 1.5	Runx1+/hCD4
p12_P4_68	in vitro Endo	BL_CFC	Day 1.5	Runx1+/hCD4
p7_P4_21	in vitro Endo	BL_CFC	Day 1.5	Runx1+/hCD4
p12_P4_64	in vitro Endo	BL_CFC	Day 1.5	Runx1+/hCD4
p7_P4_52	in vitro Endo	BL_CFC	Day 1.5	Runx1+/hCD4
p7_P4_7	in vitro Endo	BL_CFC	Day 1.5	Runx1+/hCD4
p7_P4_10	in vitro Endo	BL_CFC	Day 1.5	Runx1+/hCD4
p12_P4_45	in vitro Endo	BL_CFC	Day 1.5	Runx1+/hCD4
p12_P4_20	in vitro Endo	BL_CFC	Day 1.5	Runx1+/hCD4
p7_P4_31	in vitro Pre-HSPCs	BL_CFC	Day 1.5	Runx1+/hCD4
p7_P4_4	in vitro Pre-HSPCs	BL_CFC	Day 1.5	Runx1+/hCD4
p12_P4_12	in vitro Pre-HSPCs	BL_CFC	Day 1.5	Runx1+/hCD4
p7_P4_92	in vitro Pre-HSPCs	BL_CFC	Day 1.5	Runx1+/hCD4
p7_P4_66	in vitro Pre-HSPCs	BL_CFC	Day 1.5	Runx1+/hCD4
p12_P4_87	in vitro Pre-HSPCs	BL_CFC	Day 1.5	Runx1+/hCD4
p7_P4_81	in vitro Pre-HSPCs	BL_CFC	Day 1.5	Runx1+/hCD4
p12_P4_40	in vitro Pre-HSPCs	BL_CFC	Day 1.5	Runx1+/hCD4
p12_P4_38	in vitro Pre-HSPCs	BL_CFC	Day 1.5	Runx1+/hCD4
p12_P4_54	in vitro Pre-HSPCs	BL_CFC	Day 1.5	Runx1+/hCD4
p12_P4_24	in vitro Pre-HSPCs	BL_CFC	Day 1.5	Runx1+/hCD4
p12_P4_32	in vitro Pre-HSPCs	BL_CFC	Day 1.5	Runx1+/hCD4
p12_P4_6	in vitro Pre-HSPCs	BL_CFC	Day 1.5	Runx1+/hCD4
p7_P4_49	in vitro Pre-HSPCs	BL_CFC	Day 1.5	Runx1+/hCD4
p12_P4_27	in vitro Pre-HSPCs	BL_CFC	Day 1.5	Runx1+/hCD4
p7_P4_57	in vitro Pre-HSPCs	BL_CFC	Day 1.5	Runx1+/hCD4
p7_P4_42	in vitro Pre-HSPCs	BL_CFC	Day 1.5	Runx1+/hCD4
p12_P4_35	in vitro Pre-HSPCs	BL_CFC	Day 1.5	Runx1+/hCD4
p12_P4_73	in vitro Pre-HSPCs	BL_CFC	Day 1.5	Runx1+/hCD4
p7_P4_63	in vitro Pre-HSPCs	BL_CFC	Day 1.5	Runx1+/hCD4
p7_P4_51	in vitro Pre-HSPCs	BL_CFC	Day 1.5	Runx1+/hCD4
p12_P4_3	in vitro Pre-HSPCs	BL_CFC	Day 1.5	Runx1+/hCD4
p7_P4_8	in vitro Pre-HSPCs	BL_CFC	Day 1.5	Runx1+/hCD4
p12_P4_52	in vitro Pre-HSPCs	BL_CFC	Day 1.5	Runx1+/hCD4
p7_P4_89	in vitro Pre-HSPCs	BL_CFC	Day 1.5	Runx1+/hCD4
p7_P4_35	in vitro Pre-HSPCs	BL_CFC	Day 1.5	Runx1+/hCD4
p12_P4_61	in vitro Pre-HSPCs	BL_CFC	Day 1.5	Runx1+/hCD4
p7_P4_77	in vitro Pre-HSPCs	BL_CFC	Day 1.5	Runx1+/hCD4
p12_P4_15	in vitro Pre-HSPCs	BL_CFC	Day 1.5	Runx1+/hCD4
p7_P4_30	in vitro Pre-HSPCs	BL_CFC	Day 1.5	Runx1+/hCD4
p7_P4_5	in vitro Pre-HSPCs	BL_CFC	Day 1.5	Runx1+/hCD4
p7_P4_65	in vitro Pre-HSPCs	BL_CFC	Day 1.5	Runx1+/hCD4
p12_P4_47	in vitro Pre-HSPCs	BL_CFC	Day 1.5	Runx1+/hCD4
p12_P4_70	in vitro Pre-HSPCs	BL_CFC	Day 1.5	Runx1+/hCD4
p7_P4_56	in vitro Pre-HSPCs	BL_CFC	Day 1.5	Runx1+/hCD4
p12_P4_37	in vitro HSPCs	BL_CFC	Day 1.5	Runx1+/hCD4
p12_P4_31	in vitro HSPCs	BL_CFC	Day 1.5	Runx1+/hCD4
p12_P4_46	in vitro HSPCs	BL_CFC	Day 1.5	Runx1+/hCD4
p12_P4_83	in vitro HSPCs	BL_CFC	Day 1.5	Runx1+/hCD4
p7_P4_38	in vitro HSPCs	BL_CFC	Day 1.5	Runx1+/hCD4
p7_P4_84	in vitro HSPCs	BL_CFC	Day 1.5	Runx1+/hCD4
p7_P4_53	in vitro HSPCs	BL_CFC	Day 1.5	Runx1+/hCD4
p12_P4_4	in vitro HSPCs	BL_CFC	Day 1.5	Runx1+/hCD4
p7_P4_28	in vitro HSPCs	BL_CFC	Day 1.5	Runx1+/hCD4
p7_P4_13	in vitro HSPCs	BL_CFC	Day 1.5	Runx1+/hCD4
p7_P4_73	in vitro HSPCs	BL_CFC	Day 1.5	Runx1+/hCD4
p7_P4_86	in vitro HSPCs	BL_CFC	Day 1.5	Runx1+/hCD4
p7_P4_67	in vitro HSPCs	BL_CFC	Day 1.5	Runx1+/hCD4
p12_P4_33	in vitro HSPCs	BL_CFC	Day 1.5	Runx1+/hCD4
p7_P4_23	in vitro HSPCs	BL_CFC	Day 1.5	Runx1+/hCD4
p7_P4_2	in vitro HSPCs	BL_CFC	Day 1.5	Runx1+/hCD4
p7_P4_58	in vitro HSPCs	BL_CFC	Day 1.5	Runx1+/hCD4
p12_P4_5	in vitro HSPCs	BL_CFC	Day 1.5	Runx1+/hCD4
p7_P4_33	in vitro HSPCs	BL_CFC	Day 1.5	Runx1+/hCD4
p12_P4_56	in vitro HSPCs	BL_CFC	Day 1.5	Runx1+/hCD4
p12_P4_13	in vitro HSPCs	BL_CFC	Day 1.5	Runx1+/hCD4
p7_P4_27	in vitro HSPCs	BL_CFC	Day 1.5	Runx1+/hCD4
p12_P4_67	in vitro HSPCs	BL_CFC	Day 1.5	Runx1+/hCD4
p7_P4_15	in vitro HSPCs	BL_CFC	Day 1.5	Runx1+/hCD4
p12_P4_34	in vitro HSPCs	BL_CFC	Day 1.5	Runx1+/hCD4
p7_P4_20	in vitro HSPCs	BL_CFC	Day 1.5	Runx1+/hCD4
p12_P4_11	in vitro HSPCs	BL_CFC	Day 1.5	Runx1+/hCD4
p12_P4_89	in vitro HSPCs	BL_CFC	Day 1.5	Runx1+/hCD4
p12_P4_44	in vitro HSPCs	BL_CFC	Day 1.5	Runx1+/hCD4
p12_P4_16	in vitro HSPCs	BL_CFC	Day 1.5	Runx1+/hCD4
p12_P4_60	in vitro HSPCs	BL_CFC	Day 1.5	Runx1+/hCD4
p7_P4_12	in vitro HSPCs	BL_CFC	Day 1.5	Runx1+/hCD4
p7_P4_32	in vitro HSPCs	BL_CFC	Day 1.5	Runx1+/hCD4
p12_P4_75	in vitro HSPCs	BL_CFC	Day 1.5	Runx1+/hCD4
p12_P4_76	in vitro HSPCs	BL_CFC	Day 1.5	Runx1+/hCD4
p12_P4_77	in vitro HSPCs	BL_CFC	Day 1.5	Runx1+/hCD4
p7_P4_14	in vitro HSPCs	BL_CFC	Day 1.5	Runx1+/hCD4
p12_P4_14	in vitro HSPCs	BL_CFC	Day 1.5	Runx1+/hCD4
p12_P4_93	in vitro HSPCs	BL_CFC	Day 1.5	Runx1+/hCD4
p7_P4_75	in vitro HSPCs	BL_CFC	Day 1.5	Runx1+/hCD4
p12_P4_19	in vitro HSPCs	BL_CFC	Day 1.5	Runx1+/hCD4
p12_P4_41	in vitro HSPCs	BL_CFC	Day 1.5	Runx1+/hCD4
p12_P4_49	in vitro HSPCs	BL_CFC	Day 1.5	Runx1+/hCD4
p7_P4_88	in vitro HSPCs	BL_CFC	Day 1.5	Runx1+/hCD4
p7_P4_79	in vitro HSPCs	BL_CFC	Day 1.5	Runx1+/hCD4
p12_P4_9	in vitro HSPCs	BL_CFC	Day 1.5	Runx1+/hCD4
p7_P4_74	in vitro HSPCs	BL_CFC	Day 1.5	Runx1+/hCD4
p12_P4_21	in vitro HSPCs	BL_CFC	Day 1.5	Runx1+/hCD4
p7_P4_64	in vitro HSPCs	BL_CFC	Day 1.5	Runx1+/hCD4
p7_P4_44	in vitro HSPCs	BL_CFC	Day 1.5	Runx1+/hCD4
p7_P4_48	in vitro HSPCs	BL_CFC	Day 1.5	Runx1+/hCD4
p12_P4_59	in vitro HSPCs	BL_CFC	Day 1.5	Runx1+/hCD4
p12_P4_29	in vitro HSPCs	BL_CFC	Day 1.5	Runx1+/hCD4
p12_P4_81	in vitro HSPCs	BL_CFC	Day 1.5	Runx1+/hCD4
p12_P4_18	in vitro HSPCs	BL_CFC	Day 1.5	Runx1+/hCD4
p12_P4_23	in vitro HSPCs	BL_CFC	Day 1.5	Runx1+/hCD4
p12_P4_78	in vitro HSPCs	BL_CFC	Day 1.5	Runx1+/hCD4
p7_P4_55	VSM	BL_CFC	Day 1.5	Runx1+/hCD4
p12_P4_74	VSM	BL_CFC	Day 1.5	Runx1+/hCD4
p12_P4_69	VSM	BL_CFC	Day 1.5	Runx1+/hCD4
p12_P4_8	VSM	BL_CFC	Day 1.5	Runx1+/hCD4
p7_P4_87	VSM	BL_CFC	Day 1.5	Runx1+/hCD4
p7_P4_24	VSM	BL_CFC	Day 1.5	Runx1+/hCD4
p12_P4_43	VSM	BL_CFC	Day 1.5	Runx1+/hCD4
p7_P4_93	VSM	BL_CFC	Day 1.5	Runx1+/hCD4
p7_P4_90	VSM	BL_CFC	Day 1.5	Runx1+/hCD4
p7_P4_45	VSM	BL_CFC	Day 1.5	Runx1+/hCD4
p7_P4_40	VSM	BL_CFC	Day 1.5	Runx1+/hCD4
p7_P4_46	VSM	BL_CFC	Day 1.5	Runx1+/hCD4
p12_P4_48	VSM	BL_CFC	Day 1.5	Runx1+/hCD4
p12_P4_90	VSM	BL_CFC	Day 1.5	Runx1+/hCD4
p12_P4_62	VSM	BL_CFC	Day 1.5	Runx1+/hCD4
p7_P4_9	VSM	BL_CFC	Day 1.5	Runx1+/hCD4
p7_P4_6	VSM	BL_CFC	Day 1.5	Runx1+/hCD4
p7_P4_59	VSM	BL_CFC	Day 1.5	Runx1+/hCD4
p7_P4_3	VSM	BL_CFC	Day 1.5	Runx1+/hCD4
p7_P4_71	VSM	BL_CFC	Day 1.5	Runx1+/hCD4
p12_P4_92	VSM	BL_CFC	Day 1.5	Runx1+/hCD4
p12_P4_65	VSM	BL_CFC	Day 1.5	Runx1+/hCD4
