# Supplementary material for: Single-cell transcriptomics reveals a new dynamical function of transcription factors during embryonic hematopoiesis
Source: eLife. 2018 Mar 20;7:e29312. doi: 10.7554/eLife.29312 (PMC5860872; doi:10.7554/eLife.29312)
Supplement: Supplementary file 4. — The first worksheet contains Ct values, the second log2 expression data and the third the metadata relative to the cells shown in the Figure 3—figure supplement 2. [file elife-29312-supp4.xlsx]

## Sheet: Ctvalue_data
ID	P1_Vecad-_CD41-_01	P1_Vecad-_CD41-_02	P1_Vecad-_CD41-_03	P1_Vecad-_CD41-_04	P1_Vecad-_CD41-_05	P1_Vecad-_CD41-_06	P1_Vecad-_CD41-_07	P1_Vecad-_CD41-_08	P1_Vecad-_CD41-_09	P1_Vecad-_CD41-_10	P1_Vecad-_CD41-_11	P1_Vecad-_CD41-_12	P1_Vecad-_CD41-_13	P1_Vecad-_CD41-_14	P1_Vecad-_CD41-_15	P1_Vecad-_CD41-_16	P1_Vecad-_CD41-_17	P1_Vecad-_CD41-_18	P1_Vecad-_CD41-_19	P1_Vecad-_CD41-_20	P1_Vecad-_CD41-_21	P1_Vecad-_CD41-_22	P1_Vecad-_CD41-_23	P1_Vecad-_CD41-_24	P1_Vecad-_CD41-_25	P1_Vecad-_CD41-_26	P1_Vecad-_CD41-_27	P1_Vecad-_CD41-_28	P1_Vecad-_CD41-_29	P1_Vecad-_CD41-_30	P1_Vecad-_CD41-_31	P1_Vecad-_CD41-_32	P1_Vecad-_CD41-_33	P1_Vecad-_CD41-_34	P1_Vecad-_CD41-_35	P1_Vecad-_CD41-_36	P1_Vecad-_CD41-_37	P1_Vecad-_CD41-_38	P1_Vecad-_CD41-_39	P1_Vecad-_CD41-_40	P1_Vecad-_CD41-_41	P1_Vecad-_CD41-_42	P1_Vecad-_CD41-_43	P1_Vecad-_CD41-_44	P1_Vecad-_CD41-_45	P1_Vecad-_CD41-_46	P1_Vecad-_CD41-_47	P1_Vecad-_CD41-_48	P1_Vecad-_CD41-_49
ACTA2	8.51789	8.6498	9.04579	9.01789	10.3945	9.50128	9.73871	10.3511	9.54025	9.37362	8.61518	9.7472	8.85549	8.5166	15.0729	10.2739	10.045	10.6793	12.3077	10.7907	9.35386	11.3295	9.82553	10.1816	9.96284	13.4304	9.79979	9.02537	11.4724	11.1186	12.6391	8.91734	10.6065	10.0183	9.09919	10.1901	8.56961	10.999	11.2052	10.13	12.2339	10.7741	12.8215	9.68589	9.96583	9.80954	11.2148	9.52644	10.6411
ACVR1	18.337	18.1239	999	19.5822	17.728	18.347	20.2023	20.6659	18.5902	999	18.0718	999	18.3651	17.621	999	999	18.4818	999	19.5442	999	19.1464	19.7247	999	18.5153	19.1045	21.0705	18.6073	20.3747	18.0463	18.3087	999	999	20.8152	18.4427	22.9189	20.3722	20.1287	19.5941	18.3299	20.1029	19.9494	999	21.1894	20.5916	999	999	19.9947	18.8595	999
ACVR1B	16.5878	17.7404	16.8093	16.2521	17.2845	16.594	18.3809	17.4472	18.5337	17.6341	17.7274	16.3657	18.5067	17.8115	16.6527	17.7077	18.3988	17.2911	17.4592	16.9999	17.335	19.9884	20.1925	17.3228	17.2975	17.8471	16.7291	18.2651	15.0571	17.1477	16.2679	19.4756	17.7082	17.6582	15.1863	16.1072	16.6448	18.3725	17.5572	18.4379	18.7998	17.247	17.8993	18.4197	17.1269	19.5522	15.0764	18.7534	17.9151
ACVR2A	16.6165	16.0825	18.2999	16.8698	18.255	17.9858	17.8554	16.3174	16.7272	18.4715	17.3075	17.4495	17.8087	17.5369	999	18.192	16.8578	17.379	17.8528	17.7819	17.5344	17.2523	18.4778	17.1648	17.218	17.8014	19.5482	16.8528	22.4057	16.3528	17.5013	18.7048	17.2359	16.3034	16.1867	16.7684	17.7508	17.8994	18.3552	18.2472	999	17.8495	16.9578	18.1068	19.3932	18.3148	19.1494	16.7304	18.568
ACVR2B	18.3887	20.5036	18.6819	18.4152	22.409	20.0393	18.3458	18.835	18.2029	18.3562	999	18.7328	19.5689	18.2441	17.1553	18.4663	17.8038	19.2332	19.756	17.0217	18.9022	17.9323	18.0036	17.6203	17.5821	18.2221	18.045	999	19.9373	19.1272	18.7582	17.9536	18.4416	20.3555	19.799	17.965	17.4706	19.6357	999	999	17.6458	17.1796	20.0416	20.263	18.7346	999	18.251	999	21.6651
ACVRL1	20.0338	19.9579	20.0905	999	999	999	999	999	999	999	999	999	999	999	999	999	999	999	23.3543	999	20.0792	999	999	999	999	999	999	999	16.3039	999	999	999	19.998	999	999	20.0823	999	999	999	999	999	999	24.8769	999	999	23.8169	14.9146	999	999
ADCY4	999	22.3372	24.6345	999	999	999	999	999	999	999	19.7484	19.1896	20.9974	20.9248	999	20.2227	23.649	20.9234	999	20.3629	19.9657	19.8925	999	999	999	999	23.8669	999	18.2751	999	20.6975	999	22.1714	22.453	999	999	999	999	999	999	18.4345	20.5206	18.8025	999	20.9364	999	16.6032	20.334	999
ATP2A3	999	20.1149	23.4102	999	22.184	23.8357	999	999	21.4766	22.0935	20.1806	21.3642	22.7082	999	14.9197	23.6402	21.2369	999	999	999	21.4151	23.2597	999	999	999	999	999	999	999	22.237	16.9628	999	20.189	21.0022	19.9683	20.6075	999	23.0956	999	999	22.0678	999	20.8302	999	19.9667	19.1039	999	23.4116	999
BMP4	11.7946	11.7392	12.5655	11.5987	12.3372	13.0251	12.7866	11.5866	12.2189	12.3302	11.2452	12.1615	11.7217	11.2067	16.5835	12.2312	13.5481	14.5891	12.8818	13.8338	13.3269	12.6958	12.1265	12.4374	13.1936	12.9387	12.6781	11.8475	13.5424	11.8416	15.8485	12.6271	12.786	11.8042	11.5468	12.7571	13.3188	13.0542	12.1352	13.2068	20.4243	11.7701	11.8047	12.7749	12.7244	12.77	15.0776	13.1572	12.0585
BMPR1A	16.1484	15.4826	15.9785	16.3304	16.7765	16.3635	16.5923	16.3417	17.1524	15.8833	15.6805	16.5203	15.7197	16.3404	17.6299	16.2114	16.4301	16.8345	17.0976	15.6816	16.5174	16.1985	16.92	16.1548	16.4838	16.8055	16.3574	16.5959	16.2828	15.7129	15.8843	16.4663	16.9847	15.4876	16.3298	16.1024	16.8416	16.6314	16.1943	18.0957	16.727	17.403	16.0803	16.4576	15.4856	16.2832	15.9045	16.787	17.2614
BMPR2	16.6733	16.5511	15.9344	15.9178	16.7855	15.8766	16.9512	16.1297	19.2478	15.6527	15.4022	15.7477	16.9544	15.6783	18.7806	17.1299	16.1647	15.8814	19.4615	16.6476	17.8364	16.8506	17.4775	17.7692	16.7356	16.9484	16.3156	16.4136	17.1181	17.8257	16.6308	16.7269	16.7216	17.6628	14.8786	16.9069	16.1023	17.2736	16.7743	18.4922	18.0903	17.0095	17.676	15.119	17.5623	18.3309	16.3829	16.6499	18.5616
CACNA2D1	19.1896	18.726	19.1086	20.2185	19.9148	999	999	999	20.9419	999	19.5978	18.0793	17.3834	19.0975	18.1372	19.1661	20.3029	18.3495	999	999	18.7351	999	20.6267	20.18	20.1809	19.8269	999	18.1817	999	19.6922	999	999	999	18.9371	19.9304	18.283	18.7634	20.2412	999	21.9584	999	999	999	19.7887	18.8189	999	17.8034	999	999
CDH2	13.5994	13.3833	12.6865	12.2018	13.47	13.2726	13.0328	13.0338	13.4099	13.0791	12.9166	12.5524	12.6295	13.0781	22.5181	12.9242	12.6266	14.7385	14.2107	12.6237	13.3728	13.4125	13.5569	15.3844	13.7359	13.7533	13.0433	12.4072	13.805	13.7002	15.9326	12.9836	14.2588	13.4009	12.5169	13.9948	13.3667	14	12.8454	15.1954	15.6844	13.0418	13.0589	13.3864	15.9804	14.4436	16.0287	12.7774	14.4197
CDH5	999	999	999	999	999	999	999	999	999	999	999	999	999	999	999	999	999	18.257	999	999	999	999	999	999	999	999	999	999	17.0524	999	999	999	999	999	999	999	999	999	999	999	17.2816	999	18.9732	999	999	999	15.5165	999	999
CLDN5	999	999	999	999	999	24.9892	999	999	999	999	23.2932	23.9022	999	23.4927	999	23.3191	999	999	999	24.9311	999	24.9702	999	999	999	25.0313	23.9064	999	26.0447	24.9186	999	999	999	999	999	24.7875	999	25.3661	999	999	24.7907	999	999	999	999	24.6678	999	22.9681	999
COL4A2	13.2706	14.7765	14.8589	14.7273	15.9565	14.4535	14.3653	15.2873	15.5143	15.9207	14.801	15.1166	14.5531	14.1106	16.205	16.2452	15.1212	14.1193	16.3126	14.5128	14.0618	15.8143	15.1858	14.3196	14.2061	15.6738	13.9787	14.8192	14.908	14.5131	13.7871	16.0679	15.3586	16.3553	15.4051	14.8341	13.7007	16.2355	14.5033	15.7213	14.8706	16.0131	16.0729	15.8558	14.4238	16.3659	14.3708	14.5033	16.063
COL4A5	16.6007	24.7343	16.0345	17.9828	17.696	16.6772	17.0833	19.0585	16.6163	15.8631	16.0028	17.432	16.8317	17.4251	24.3201	16.5833	15.9751	17.5597	18.8011	16.9211	18.3285	17.6497	16.933	999	17.1557	16.7035	17.1679	20.1108	15.1255	17.041	22.4448	19.3003	16.9882	16.8735	17.1866	17.9315	16.3536	16.7657	15.7121	17.2572	23.6866	16.5068	17.4867	16.9667	19.8841	19.155	17.2846	15.7108	999
CTNNB1	13.5027	13.7157	13.7193	13.9717	14.1906	13.8795	14.0719	13.6657	14.3945	13.2069	13.4673	13.1244	13.4605	13.9103	13.9925	13.7439	13.8565	14.3927	14.0362	13.869	13.7891	14.038	13.8909	14.0113	14.2033	13.841	13.5725	13.5629	13.6936	14.165	13.6132	13.6194	13.7323	13.6686	13.6322	13.8282	13.6469	13.6675	13.7691	14.2505	14.0924	13.5195	14.4007	14.0849	13.6965	14.3589	14.3236	14.21	14.3998
DCAF12L1	11.6437	17.7658	16.6002	999	17.9027	14.6298	15.8311	15.1281	19.6698	19.4706	17.9646	17.6854	17.7441	19.1996	19.1083	19.2646	14.3098	13.7498	999	13.8981	14.3989	18.4642	18.6479	15.4738	13.6593	999	17.2138	19.6663	16.2687	14.4604	19.8781	14.767	14.5694	16.8592	999	16.6976	14.1708	16.7991	18.3064	18.9245	15.8285	999	19.7675	15.5089	999	17.6592	12.744	15.8182	16.2142
DPYSL3	17.1787	19.8059	17.2108	16.6713	19.9028	999	999	999	20.703	999	18.0364	17.3972	999	20.4703	17.8636	19.3753	999	20.265	19.4132	17.8673	22.7801	20.276	999	999	19.907	19.5409	999	16.3059	16.1051	20.5712	15.3792	17.3146	999	999	16.7057	19.2289	999	19.6111	999	19.9999	20.6781	999	25.2188	16.9089	999	999	17.5008	999	999
ENG	16.742	15.301	21.2373	20.4493	20.6605	17.9689	999	19.7927	18.5875	18.7404	17.388	16.6132	19.4241	16.4556	19.5643	999	999	17.855	19.0343	17.916	18.652	18.025	16.4712	999	19.8708	16.7121	23.7404	16.6889	14.1577	999	17.5034	17.6591	17.8751	24.0406	15.3063	999	15.9054	19.2179	17.0297	16.3695	18.8134	21.2218	18.4094	24.9373	16.5418	21.4499	15.5567	18.7986	19.8697
ENPP1	17.0599	999	999	999	999	999	999	999	999	999	999	19.7821	999	999	999	999	999	999	999	999	999	999	999	19.0212	999	999	999	999	999	999	20.632	999	999	999	999	999	999	999	999	999	999	20.0773	999	999	999	999	999	999	999
EPO	999	999	999	999	999	999	999	999	999	999	999	999	999	999	999	999	999	999	999	999	999	999	999	999	999	999	999	999	999	999	999	999	999	999	999	999	999	999	999	999	999	999	999	999	999	999	999	999	999
EPOR	999	999	999	999	999	999	999	999	999	999	999	999	999	999	19.9462	999	999	999	20.1034	999	999	999	999	999	999	999	999	999	999	999	999	999	999	999	999	999	999	999	999	999	19.3849	999	999	999	999	999	999	999	999
EPS8	21.7855	999	999	24.239	999	999	999	999	999	999	999	999	999	999	20.8136	999	999	999	999	999	999	22.6231	999	999	999	999	999	999	21.4264	999	999	999	20.4777	19.6322	999	999	999	999	999	999	999	999	999	999	999	999	999	999	999
ERG	999	999	999	999	999	999	999	999	999	999	999	20.8729	999	999	999	999	999	999	999	999	999	999	999	999	999	999	999	999	20.1358	999	999	999	999	999	999	999	999	999	999	999	20.9684	999	24.0831	999	999	999	17.1392	999	999
ESAM	999	20.009	999	999	999	22.1926	999	999	999	999	20.2468	19.6629	999	19.7816	999	21.2168	19.2423	20.019	24.3025	999	19.8534	999	999	999	999	999	999	999	21.3059	19.1829	19.3938	21.8812	999	19.8246	999	18.8196	20.4022	999	20.2183	999	21.4568	999	18.353	999	999	999	18.7624	20.1554	999
FAM122B	16.5884	18.091	16.2086	15.7791	999	15.5046	16.4778	15.3564	19.2687	19.0011	15.0999	17.9479	16.3787	18.1232	19.132	16.6914	15.7513	18.5693	17.2324	17.9586	18.8722	16.1888	16.4647	17.5442	17.0581	999	16.9382	16.4652	16.7204	17.6834	20.5764	17.3955	17.3066	18.0379	16.0586	16.4423	14.6967	16.458	17.4495	18.0888	19.8878	15.9305	19.3245	16.9741	15.7161	17.976	17.7995	17.7866	18.115
FBN1	17.1845	16.8395	16.1439	16.1968	16.0297	16.4012	17.033	17.9556	17.8827	16.9201	16.2697	15.5647	15.7893	16.6259	19.7356	17.2642	16.1438	15.6233	17.3343	14.5484	16.5089	16.5423	18.8309	16.6625	17.5892	18.1806	16.34	15.9985	15.8522	18.1766	16.5072	17.2296	16.8893	18.1766	14.7591	15.7237	16.1477	17.4976	16.6485	17.3624	15.9129	16.9284	19.6084	18.3118	18.2113	17.5109	15.1484	17.2244	20.1436
FLI1	15.7321	999	999	999	999	17.7512	999	999	999	999	999	999	999	24.8204	13.198	999	999	15.3979	999	17.6757	999	999	23.2288	17.508	20.331	999	999	999	15.0147	999	15.6302	999	999	999	999	19.5544	18.3661	999	18.9733	999	14.0319	999	24.8283	20.5878	20.6799	999	14.1325	999	20.0215
FLRT2	999	25.2882	26.1173	999	27.8946	26.2675	25.5028	25.7173	25.2044	999	27.842	24.6165	25.3745	25.0669	999	27.2167	26.4374	25.7563	24.6338	24.9865	999	25.8287	999	999	25.4207	24.6764	26.7625	999	26.9454	26.9223	26.108	25.0833	26.4339	25.3907	999	26.5548	25.6684	999	27.3292	999	25.3601	27.6704	27.6622	999	27.8522	24.4475	25.4725	24.3307	26.0382
FMO1	999	16.857	999	999	999	999	999	999	999	999	999	999	999	999	17.8369	999	999	999	999	999	999	999	999	999	999	999	999	999	14.4085	999	999	999	999	999	999	999	999	999	999	999	20.407	999	999	999	999	999	999	999	999
GATA1	999	999	20.9353	999	999	999	999	999	999	20.0404	999	999	26.012	20.3937	14.4855	999	999	999	999	999	21.1926	999	999	26.6597	999	999	999	999	21.3732	999	999	999	999	25.8226	999	999	999	999	999	999	21.0212	20.2671	999	999	16.6971	999	999	25.6451	999
GATA2	17.4605	999	19.3837	23.5749	999	21.7773	18.5868	20.7479	999	999	999	999	999	18.1905	17.3648	999	18.9571	18.4428	999	21.0333	999	999	999	17.6751	19.1651	999	20.5949	999	22.063	19.8911	18.6371	999	19.2887	22.8332	999	999	999	999	999	999	16.3484	999	999	999	15.9025	999	19.2882	18.2472	19.2
GDPD5	20.5891	18.8614	18.1235	17.5392	17.6916	18.1659	17.8553	17.3015	18.1486	19.5455	16.0469	16.9366	18.0028	18.9724	999	18.8163	999	999	16.1052	18.3729	15.8355	17.0167	19.0749	26.2769	18.7969	16.3336	17.5759	17.8514	20.0989	999	19.8026	17.1415	17.3382	20.0487	14.8119	19.6224	17.6304	999	19.0144	17.7565	19.0018	999	999	18.3357	19.826	19.1516	16.5679	18.6866	19.8883
GFI1	999	999	999	999	999	999	999	999	999	999	999	999	999	25.5537	19.3343	999	999	20.2281	999	19.4235	999	999	999	999	999	999	999	999	999	999	19.2207	999	999	999	999	999	999	999	999	999	17.2793	999	999	999	22.1185	999	999	999	999
GFI1B	999	26.7002	999	999	999	999	999	999	999	999	999	999	999	999	16.68	999	999	999	999	999	999	999	999	999	999	999	999	999	999	25.8626	999	999	24.3643	999	999	999	999	999	999	999	20.1661	999	999	999	999	999	999	26.5371	999
GPR126	18.3712	999	999	999	999	18.7672	999	999	999	999	999	999	999	20.3799	999	999	999	20.9802	999	999	999	999	999	999	999	999	999	999	19.1897	999	999	999	999	999	999	999	20.0097	999	999	999	20.018	999	999	999	999	999	999	999	999
GRIA4	19.3184	999	999	999	19.9099	999	999	999	999	20.6802	19.4066	999	19.9544	19.8169	999	999	999	999	999	999	999	999	999	999	19.3979	20.1777	999	999	999	19.96	999	999	999	999	20.7872	999	19.8378	999	999	999	999	999	999	999	999	999	999	999	999
HBB-B1	999	999	21.2606	999	17.3575	23.1908	999	20.2738	18.3048	999	18.6177	17.6053	999	17.9999	19.9032	19.1565	19.7049	24.0228	20.7125	17.6113	19.0433	18.9635	999	999	17.8565	19.3962	17.4812	999	17.5511	19.7589	17.6439	17.8585	17.0393	20.1098	999	16.8882	999	999	999	999	19.1241	18.8284	19.4911	20.7029	999	18.9015	999	18.794	999
HBB-BH1	999	999	999	999	999	999	999	999	999	999	999	999	19.6284	999	10.9605	999	20.0185	999	999	19.8016	999	999	999	999	999	999	18.8514	999	999	18.7912	999	20.7531	999	999	999	999	999	999	999	999	15.7169	999	999	999	999	999	999	999	999
ITGA2B	18.7348	23.4706	20.022	21.7476	999	22.8263	999	21.6013	19.9161	20.5607	999	17.9516	21.2889	22.0141	17.6178	999	19.2789	19.8097	999	21.9066	18.9796	22.2291	999	999	19.9077	999	19.8229	999	19.2087	999	17.6954	23.7127	23.5444	18.9842	999	999	999	999	999	21.5333	19.6882	999	18.6887	22.5845	999	999	18.9347	19.0211	999
ITGAM	999	999	999	999	999	999	999	999	999	999	999	999	999	999	999	999	999	999	999	999	999	999	999	999	999	999	999	999	999	999	999	999	999	999	999	999	999	999	999	999	999	999	999	999	999	999	999	999	999
ITGB3	999	18.4183	24.7845	19.4096	19.2615	24.0386	999	24.4996	19.8019	19.5877	20.3496	19.7334	999	25.4687	15.4257	24.5845	23.8316	999	999	17.1698	24.9536	26.6481	999	20.6212	19.6675	19.4706	18.4808	999	999	999	25.7734	19.4979	999	999	999	999	999	999	999	999	15.4933	999	24.7436	19.6991	17.2855	19.466	999	20.2442	999
KDR	13.1434	999	999	999	999	16.3759	19.6928	19.0606	18.6906	999	17.9242	999	17.6847	17.8132	14.7994	999	16.8758	14.5747	19.9955	13.9326	19.4348	18.1513	999	15.5852	14.2691	16.2461	999	999	13.6133	18.4928	13.7897	999	18.8972	20.7319	999	19.1213	16.0352	19.8189	17.6804	999	15.2058	999	17.3441	999	16.039	999	12.6115	23.9965	18.5392
KIT	18.4421	24.8271	999	21.2149	23.8944	999	999	999	24.8577	22.3247	24.8107	24.2173	999	23.7704	18.0313	25.1497	25.0742	999	999	26.6835	24.1408	999	999	999	999	999	999	999	18.58	22.993	999	24.8663	23.6478	22.9445	999	999	999	999	999	25.5384	17.5921	999	24.9087	24.8881	22.7264	24.7475	17.8366	24.8522	23.7705
LAD1	999	18.5804	19.2161	20.927	999	999	999	18.8357	19.7516	19.1779	18.8611	17.3633	20.6607	19.0663	999	20.6433	19.4681	17.8174	22.1142	999	19.4995	19.5856	20.3594	999	22.9445	999	19.1205	999	24.0613	21.2692	20.1649	18.4606	18.569	19.3619	19.1785	22.3988	23.5268	18.7524	19.543	999	18.6307	21.3117	17.601	999	18.9519	23.1402	18.4761	19.775	19.7431
LAT	999	18.5078	999	999	999	19.6577	999	999	999	999	999	999	999	999	999	999	999	999	19.5304	19.6199	999	999	999	999	19.2778	18.5222	999	999	999	20.6751	16.8962	999	999	999	999	999	19.0886	999	999	999	19.6459	999	18.5608	999	20.9318	999	999	19.4705	999
LGR5	999	999	999	999	999	999	999	999	999	999	999	999	999	999	19.8372	999	999	999	999	15.2604	999	999	999	18.2868	999	999	999	20.7621	999	17.958	18.4424	999	999	999	999	999	999	999	999	999	17.8099	17.4979	999	999	15.7301	999	999	999	999
LMO2	999	999	999	999	999	999	999	999	999	999	999	999	999	999	16.975	999	999	19.0238	999	999	999	999	999	999	999	999	999	999	999	999	18.4922	999	999	18.9484	999	999	999	999	999	999	16.639	999	999	999	999	999	17.6626	999	999
LYL1	21.0268	999	999	999	999	999	999	999	999	999	999	999	999	999	17.0003	999	999	21.3184	999	21.8614	999	999	999	21.538	999	999	999	999	21.2704	999	18.5451	999	999	999	999	999	999	999	999	999	19.7319	999	999	999	20.085	21.3995	18.9037	21.3304	999
MEIS2	20.5381	999	999	999	15.5745	19.5957	20.2463	19.474	17.368	18.9477	999	18.7802	18.3528	19.3611	999	17.6566	16.184	19.9888	19.9691	18.1516	999	16.2307	20.9765	999	18.9727	18.1192	19.3118	999	18.36	17.4104	999	18.8546	19.1215	17.5048	999	18.2184	999	15.9697	17.4121	18.77	20.0122	17.4736	999	18.5834	999	999	999	999	20.1181
MET	999	999	999	999	999	20.4607	999	20.5404	999	19.7879	19.9765	999	999	19.0589	999	999	999	999	999	999	999	999	20.305	999	999	20.5046	999	999	20.851	19.4044	999	999	999	999	999	999	999	999	20.7124	999	999	999	999	20.4242	999	999	19.9182	999	999
MPO	999	999	999	999	999	999	999	999	999	999	999	999	999	999	999	999	999	999	999	999	999	999	999	999	999	999	999	999	999	999	999	999	999	999	999	999	999	999	999	999	999	999	999	999	999	999	999	999	999
MYB	999	21.7634	23.9154	21.0027	999	999	999	20.9618	20.5726	999	20.2306	19.1214	19.4196	999	15.2585	22.3245	20.8655	999	22.8087	19.5897	18.3147	999	23.5268	999	20.5809	999	19.2406	999	19.1854	999	17.3076	999	21.041	19.6473	999	999	19.2179	999	999	999	16.3132	999	18.7697	999	999	999	999	999	22.8892
MYOM1	999	18.5609	20.3735	22.4088	999	999	999	21.6992	999	20.8431	999	20.1707	999	999	999	21.3705	20.1633	999	999	999	20.3288	999	22.7083	999	999	20.6399	22.0424	18.3352	999	999	999	19.805	19.7599	999	999	999	999	999	999	999	999	21.7845	999	999	999	20.8087	999	20.1354	21.1362
NOTCH1	17.4575	19.2207	18.2762	19.0399	20.7658	18.8896	18.7204	19.303	21.4237	21.3659	19.5017	18.2825	19.8858	17.5528	20.5746	18.7274	20.7489	19.2848	18.9044	999	17.3181	19.413	999	19.0027	21.8955	999	19.3077	21.5737	16.3246	18.911	18.5868	21.692	18.9789	24.3481	17.6044	18.2823	17.0642	18.8984	999	18.9359	19.7539	18.9378	999	19.1262	999	18.7315	17.9302	19.2025	20.778
NPR1	999	999	999	999	999	999	19.9464	999	999	999	999	999	999	999	999	999	999	999	20.3084	999	999	18.988	999	999	20.6908	999	999	999	20.2497	999	20.3701	999	999	999	999	999	999	26.3918	999	22.1606	999	999	19.4689	999	999	999	999	999	999
PALLD	13.9024	13.3708	13.6788	14.0098	14.5865	15.332	14.6884	14.2136	14.2894	13.8809	13.6144	14.3777	14.1849	13.9022	19.3127	14.8629	14.5986	15.5194	16.1348	17.4741	13.7379	14.0919	14.8215	15.9958	14.609	16.5469	13.7814	13.7016	16.0593	14.5513	17.512	14.1925	14.809	14.8014	13.6977	14.6405	13.7055	16.2708	15.2071	15.0524	19.0244	15.0405	14.6517	14.5446	16.5568	14.6393	16.3091	14.1881	15.8276
PCDH12	16.0794	17.5401	999	999	999	999	999	999	999	999	999	999	999	999	999	999	999	999	999	999	999	999	999	999	999	999	999	20.0208	19.0223	999	17.5147	19.9946	999	999	999	999	17.7516	999	999	999	999	999	23.2352	999	999	999	18.0197	999	999
PDZD2	20.3565	999	999	999	999	999	999	999	20.0228	18.2848	19.4233	19.1525	19.9275	21.193	999	17.7276	999	999	999	999	999	19.0274	999	999	999	999	999	999	20.0347	19.772	19.4292	999	999	999	20.157	999	999	19.9769	999	20.0574	999	999	999	999	999	999	999	19.5849	999
PECAM1	17.1925	19.2344	22.9195	18.6492	999	23.1533	999	999	21.9704	18.9285	21.4971	19.8364	18.737	18.4173	17.8154	18.2842	23.404	18.1702	24.7096	20.9576	20.0102	22.4224	999	999	19.7952	19.3572	23.7713	999	13.7441	999	20.879	23.8784	18.6368	27.0015	999	999	17.1058	18.1935	999	18.4064	18.7751	18.1243	22.3052	25.6141	999	24.9305	14.338	17.4148	18.6114
PLCD1	20.2027	17.8316	999	17.6752	18.0778	20.4287	19.5638	23.2849	23.8244	19.2642	17.9339	18.7176	17.7345	19.2779	999	18.9791	20.3252	999	20.1755	19.8793	20.0428	999	999	20.2666	19.3612	17.978	17.9423	17.9498	18.6694	20.0163	18.3988	999	17.929	19.3132	20.5239	17.6756	21.3027	19.8947	999	20.5828	19.9869	999	18.7235	20.6328	999	19.8578	19.1552	21.5708	999
PPIA	8.48288	8.91891	8.6361	8.85661	9.55343	9.00408	8.93958	8.74838	9.27867	8.39323	8.63822	8.65622	8.62645	8.59257	8.56619	8.84544	8.78325	9.13551	9.81924	8.8092	8.70891	8.87006	8.70073	9.06787	9.41643	9.41117	8.83524	9.07841	9.23578	9.02457	8.48435	8.94505	9.19555	9.12865	8.75624	9.52513	8.34215	9.11077	8.91001	9.51633	8.98227	9.05553	8.91437	9.11917	8.51372	9.69559	8.83486	8.75824	9.20084
PPP1R16B	999	999	23.3557	999	999	999	999	999	999	23.9928	999	999	22.8787	999	999	19.6754	999	999	999	999	19.5965	999	999	999	999	999	19.9518	999	23.5004	19.8176	22.8697	23.8852	999	19.838	999	999	20.3619	20.2692	999	999	999	999	999	999	23.9285	999	999	999	999
PTPRB	18.6726	18.8001	999	17.8669	999	18.6866	19.0054	19.8209	19.5695	16.9528	19.6131	17.0965	19.617	999	999	17.9356	999	17.2395	999	999	18.9261	19.6324	17.8502	999	999	18.0215	999	999	19.7449	17.346	20.1589	18.1004	16.6414	17.5484	15.8751	18.4962	999	19.5982	18.3443	999	16.0377	18.1802	19.8309	999	18.9454	999	13.9171	17.8558	999
PTPRC	24.7898	22.3939	25.027	999	999	999	999	20.1221	19.8293	19.1961	19.0784	18.0942	18.1446	20.8018	999	17.8091	18.9611	20.3271	18.828	999	999	999	999	999	23.762	999	21.9464	999	999	18.8388	18.0885	19.2716	19.1075	19.2909	999	999	999	999	999	999	18.999	999	17.939	999	20.6024	999	21.46	20.3326	999
PTPRM	18.2723	999	18.4005	17.5112	19.9411	999	18.9916	999	20.2094	18.5027	19.0808	18.244	19.2488	19.269	999	999	17.9636	999	18.3497	999	18.7396	999	19.2308	999	17.9366	17.8433	18.6797	999	999	17.8419	999	19.6689	999	16.8939	999	19.7944	18.5668	17.3628	17.1977	999	999	999	17.7717	19.374	999	999	18.3814	17.5353	18.2956
RAMP2	17.472	19.3376	999	999	999	20.9294	999	999	999	999	999	999	20.2948	999	22.8346	999	999	17.9407	999	18.4481	22.3243	999	999	999	999	999	23.1038	999	15.0966	999	16.6784	999	22.6593	999	999	23.8784	999	999	999	999	17.3722	999	23.3632	999	999	999	13.9275	999	19.7885
RUNX1	19.5201	999	16.6196	17.1626	18.1147	19.6678	20.662	16.6537	18.4894	16.9344	16.901	17.4196	18.9801	19.0741	14.6307	18.7769	17.2789	999	17.8276	15.4145	15.8707	20.3437	18.4018	19.7526	19.384	19.58	16.7342	19.7984	999	17.8413	20.3624	17.2113	18.0217	17.5749	16.1995	17.5668	17.4865	18.8554	17.1085	20.053	16.4562	17.1555	16.4573	17.0014	16.5208	18.1983	17.3378	999	18.8252
SAMD4	18.2426	16.8834	18.3102	17.701	20.2084	17.8355	18.5289	21.2421	18.825	18.3814	16.9303	16.9014	17.6002	18.8593	999	17.5155	18.6575	20.5512	19.678	20.7634	16.4617	17.9543	18.8616	20.0553	20.1806	19.4718	16.8284	19.9363	19.7412	18.5509	999	18.1576	20.1558	19.4107	16.9681	18.5654	17.0117	18.2074	18.7453	18.0389	20.357	18.3876	21.5551	17.9917	19.8626	18.928	24.4565	21.3066	19.2941
SASH1	21.9801	999	999	19.8511	23.6974	999	19.8583	999	999	999	999	18.7028	19.8562	999	999	999	21.8101	999	999	25.7256	999	19.2947	19.7422	999	999	999	999	999	999	999	999	999	999	999	999	999	19.5943	999	19.8141	999	999	999	21.7198	999	999	21.137	21.1208	19.1832	20.3996
SERPINE1	16.5019	14.3563	14.9636	14.7336	999	999	15.4077	19.9093	16.5856	999	14.2989	19.3813	14.0134	13.3066	999	999	17.6743	999	999	999	13.2168	999	15.2143	18.6784	999	999	18.9922	999	19.9195	17.6069	15.2538	18.8618	999	999	16.4937	17.4167	12.4182	999	999	999	999	19.8721	999	16.7878	999	999	999	17.297	999
SFPI1	999	999	999	999	999	999	999	999	999	999	999	999	999	999	19.3695	999	999	999	999	999	999	999	999	999	999	999	999	999	999	999	999	999	999	999	999	999	999	999	999	999	999	999	999	999	999	999	999	999	999
SHE	999	999	999	999	999	999	999	999	999	999	999	999	999	999	999	999	999	999	999	999	999	999	999	999	999	999	999	999	999	999	999	999	999	999	999	999	999	999	999	999	999	999	999	999	999	999	999	999	999
SLA	999	999	999	999	999	999	999	999	999	999	999	999	999	999	999	999	20.0639	999	999	999	999	999	999	999	999	999	999	999	999	19.9749	999	999	999	999	999	999	999	20.6741	999	21.2793	999	999	999	999	999	999	999	20.1041	999
SMAD1	15.6767	15.9429	16.0511	15.736	16.1272	15.569	16.0817	16.1322	15.7086	16.501	15.3861	16.139	16.1171	15.9482	16.6696	16.5486	16.3334	16.9946	17.6289	16.6768	16.1316	14.7199	18.8415	15.8913	17.1956	17.0689	16.7562	16.3167	15.9773	15.8745	16.5053	15.5251	15.4631	16.68	15.2067	16.5631	16.0724	15.8577	15.9373	15.8003	15.4289	17.8167	15.487	15.7608	16.5579	17.6111	16.0198	15.5793	16.6131
SMAD2	15.6129	15.354	16.0112	16.5216	16.8648	16.1339	15.204	15.1549	15.7265	15.8346	15.9301	17.15	16.0214	16.8366	15.866	15.1739	16.7537	16.1031	16.9907	15.4203	16.5152	15.4372	15.8425	15.2635	16.5248	16.6166	15.7618	16.9696	17.6647	16.6624	14.7442	15.7119	16.292	16.6998	15.0947	17.5313	15.041	16.4956	15.2118	16.4647	16.5318	16.052	16.5315	18.1398	15.5502	17.198	17.0633	16.1321	15.9001
SMAD3	16.1529	16.2288	15.4979	16.114	16.6209	16.933	16.3147	15.9239	16.5186	15.7701	16.6531	15.7393	16.2377	15.783	17.7856	15.657	16.0517	17.6844	17.0251	19.4459	15.3383	15.8945	17.2959	999	16.2858	17.4625	14.9178	16.3637	15.9549	16.547	18.5895	16.946	16.0674	16.3817	15.5852	16.9188	15.344	17.3356	15.5637	16.9045	19.9752	17.3738	17.774	16.6309	16.2394	17.0292	20.1513	16.915	19.7094
SMAD4	14.5522	14.569	14.6719	14.9126	15.3922	14.9184	14.6135	15.1793	15.2372	14.4759	13.828	14.3388	14.4902	14.4062	15.6602	15.0146	14.7687	15.4585	15.4763	14.8526	14.7017	14.9511	14.7661	15.39	15.0011	14.3819	14.7553	15.3132	15.0435	14.9212	14.4538	14.8618	14.6595	15.1524	14.1892	14.7523	14.2952	15.8003	14.9557	15.1644	14.7177	14.9752	14.9606	14.5385	15.1276	15.2697	14.2565	14.5269	15.8065
SMAD5	16.3669	16.2207	16.0533	16.032	16.7556	17.2233	16.6709	16.8569	17.6545	16.3771	15.6528	16.8018	16.2138	15.976	17.1083	16.4753	17.3958	17.4413	16.692	16.3868	16.8233	16.4111	16.1547	18.037	18.378	20.1672	16.465	17.8104	16.0161	18.3089	16.3099	16.5563	17.0764	18.8156	15.7373	17.6611	16.5484	18.2532	16.437	17.5803	18.1474	17.444	18.2565	16.0983	16.7689	17.844	17.3584	16.2483	18.3621
SMAD6	14.632	15.785	17.1479	17.4309	15.1094	16.9767	16.666	16.0096	16.7389	14.3768	15.3064	15.7973	15.4318	15.4546	16.0829	14.5138	16.4265	16.6191	16.2367	16.004	15.7523	16.5432	15.6927	16.12	15.8686	15.5961	17.0372	15.3364	14.5756	14.8009	15.2871	16.6011	15.8525	15.2106	16.8501	15.668	15.77	15.9423	16.0621	15.892	15.2116	16.7746	16.5838	15.3024	15.2571	999	13.4943	15.1033	17.0444
SMAD7	16.031	16.0581	15.567	17.8955	16.0844	15.9906	16.0951	15.5412	15.923	14.8128	14.5018	14.4514	16.3202	16.2433	15.5862	15.3519	15.7162	16.528	16.5848	16.2183	15.0284	16.2408	15.6	15.6629	17.8808	15.4963	14.9504	15.4855	15.4325	14.8964	15.6643	16.18	15.3428	16.9077	15.0002	14.9772	14.8419	15.7283	16.1233	17.6887	17.3627	15.5646	15.4597	15.1569	15.4529	17.5696	15.85	15.294	16.6298
SMAD9	999	22.5506	999	999	999	999	999	999	999	999	999	999	25.3141	23.2566	999	24.4103	999	999	999	999	999	999	999	999	999	19.983	999	999	999	999	999	999	999	19.1234	999	999	999	999	999	999	999	999	999	999	999	999	999	999	999
SNAI1	16.5445	19.8063	17.4438	16.3673	15.8329	18.4184	17.8793	14.7638	17.4364	15.7288	14.7695	16.2966	15.3525	15.1025	999	18.6735	17.1618	16.9391	17.1814	18.2272	16.8504	15.1619	15.7264	16.8191	16.7745	15.784	17.2731	15.6458	20.2275	13.9117	17.4068	16.8189	16.7896	16.1425	16.7565	16.93	16.8384	18.2145	16.3662	17.5036	18.7801	17.788	17.2768	14.7667	999	19.9118	17.7022	16.5106	17.7471
SNAI2	18.4497	999	19.441	999	16.2858	17.3102	999	20.2264	16.9214	999	18.4587	999	16.4409	15.8063	999	16.3051	15.3192	999	999	999	20.6069	17.2909	999	21.6751	999	999	17.7237	999	999	18.8503	999	20.2605	17.5185	16.1085	999	17.0757	999	16.921	19.1889	17.121	999	18.5751	999	16.7585	999	999	999	19.1106	17.1195
SOX7	18.6406	999	999	999	999	999	999	999	999	999	999	999	999	999	20.4375	999	999	16.7224	999	16.5145	999	999	999	20.1408	20.039	999	999	999	16.9809	999	15.678	999	999	999	999	20.2285	999	999	999	999	16.766	999	25.0121	999	20.0379	999	15.7888	999	999
TAL1	17.3357	20.1194	999	999	999	19.5085	18.7618	999	999	999	999	999	999	999	14.5485	999	999	17.1502	999	16.5207	999	999	999	16.7616	17.3075	999	999	999	18.4194	999	16.4016	999	999	999	999	999	19.5932	999	999	999	15.0806	999	999	999	16.5379	999	15.5868	999	999
TEK	13.5713	15.6998	15.1715	18.7202	14.8732	13.9988	21.8118	999	16.9229	18.3425	17.8899	16.7407	17.7289	19.4283	19.4666	14.2755	17.2037	15.6543	999	17.1856	18.6254	18.0464	17.7314	18.3785	15.8016	999	17.7631	14.3776	13.2233	19.6549	20.947	16.3356	18.441	17.4144	999	19.0721	19.3698	15.8727	18.6289	17.8924	16.1509	18.6683	18.9098	18.3333	999	999	14.1178	16.1058	19.3773
TGFB1	18.249	19.4985	15.922	16.4973	16.5247	18.9497	17.2008	17.7057	17.1308	999	16.4044	17.1212	999	16.6278	19.6967	18.928	16.9595	19.1322	17.9366	999	16.4148	18.4135	18.0096	999	18.7505	17.3426	17.3889	15.8724	16.6154	999	19.2247	17.1838	17.5403	16.2321	15.9408	16.3896	999	19.4552	17.1423	999	17.1714	19.4438	16.8404	16.343	18.5046	19.3966	16.2793	19.5	18.0149
TGFB2	15.0439	13.4264	15.3312	13.309	14.7376	14.7891	14.5112	14.4852	14.7497	14.1113	12.8623	14.484	13.4764	14.4584	999	15.1568	13.746	17.601	14.966	999	13.8137	14.4666	14.7169	16.1512	15.0101	16.2223	14.5246	12.2581	18.1035	14.8674	21.2478	14.3828	15.4038	14.6919	12.743	15.9641	14.7461	15.8191	13.9102	15.5046	20.3087	13.8821	15.9156	14.0423	20.6361	14.4601	20.5374	16.173	14.5695
TGFB3	999	16.1799	999	18.8658	19.2613	18.4005	19.2173	18.7731	19.116	19.5261	15.6201	16.9975	999	17.809	999	999	18.2545	999	999	999	999	999	19.0705	999	999	19.1559	19.0586	16.1572	999	999	999	15.6374	999	999	19.6745	19.992	18.6336	999	18.3312	999	999	999	999	20.052	999	999	999	16.021	19.3653
TGFBR1	15.4333	16.1295	15.7055	15.9193	16.5967	15.5693	16.1523	15.5648	17.0357	15.1846	15.5042	15.8122	15.9868	15.4123	16.4339	15.587	14.8982	16.6901	15.7103	15.9713	16.2438	16.3019	16.2732	16.6785	15.1434	16.6187	15.6516	15.9582	16.0547	14.6545	15.9173	16.8089	15.9898	15.6166	15.2908	15.643	16.2318	16.1494	15.4681	16.3579	16.6062	15.6427	15.8983	15.5941	15.3335	16.8549	15.8808	16.5414	17.7472
TGFBR2	22.668	999	21.1462	18.9905	20.4589	999	21.5318	22.4036	999	999	999	20.2624	999	21.143	20.8765	999	20.7198	999	999	19.7129	999	999	999	999	21.1736	19.8303	999	999	999	20.9516	999	999	22.2066	23.0644	23.6583	999	999	999	999	999	999	999	999	999	999	999	20.8622	20.1494	999
THPO	999	999	999	999	999	999	999	999	999	999	999	999	999	999	999	999	999	999	999	999	999	999	999	999	999	999	999	21.5364	999	999	999	999	999	999	999	999	999	999	999	999	999	999	999	999	999	999	999	999	999
UPP1	999	999	999	999	999	999	999	21.7127	999	999	999	17.6347	21.3988	999	16.8621	999	999	999	17.8885	999	19.4798	19.7197	20.0961	999	999	19.8169	999	19.1628	999	19.7408	17.7282	999	999	999	999	19.8419	999	999	999	999	999	18.3885	18.5443	18.45	999	999	19.3127	999	999
[truncated: 45 more columns]

## Sheet: log2ex_data
ID	P1_Vecad-_CD41-_01	P1_Vecad-_CD41-_02	P1_Vecad-_CD41-_03	P1_Vecad-_CD41-_04	P1_Vecad-_CD41-_05	P1_Vecad-_CD41-_06	P1_Vecad-_CD41-_07	P1_Vecad-_CD41-_08	P1_Vecad-_CD41-_09	P1_Vecad-_CD41-_10	P1_Vecad-_CD41-_11	P1_Vecad-_CD41-_12	P1_Vecad-_CD41-_13	P1_Vecad-_CD41-_14	P1_Vecad-_CD41-_15	P1_Vecad-_CD41-_16	P1_Vecad-_CD41-_17	P1_Vecad-_CD41-_18	P1_Vecad-_CD41-_19	P1_Vecad-_CD41-_20	P1_Vecad-_CD41-_21	P1_Vecad-_CD41-_22	P1_Vecad-_CD41-_23	P1_Vecad-_CD41-_24	P1_Vecad-_CD41-_25	P1_Vecad-_CD41-_26	P1_Vecad-_CD41-_27	P1_Vecad-_CD41-_28	P1_Vecad-_CD41-_29	P1_Vecad-_CD41-_30	P1_Vecad-_CD41-_31	P1_Vecad-_CD41-_32	P1_Vecad-_CD41-_33	P1_Vecad-_CD41-_34	P1_Vecad-_CD41-_35	P1_Vecad-_CD41-_36	P1_Vecad-_CD41-_37	P1_Vecad-_CD41-_38	P1_Vecad-_CD41-_39	P1_Vecad-_CD41-_40	P1_Vecad-_CD41-_41	P1_Vecad-_CD41-_42	P1_Vecad-_CD41-_43	P1_Vecad-_CD41-_44	P1_Vecad-_CD41-_45	P1_Vecad-_CD41-_46	P1_Vecad-_CD41-_47	P1_Vecad-_CD41-_48	P1_Vecad-_CD41-_49
ACTA2	15.4821	15.3502	14.9542	14.9821	13.6055	14.4987	14.2613	13.6489	14.4598	14.6264	15.3848	14.2528	15.1445	15.4834	8.92714	13.7261	13.955	13.3207	11.6923	13.2093	14.6461	12.6705	14.1745	13.8184	14.0372	10.5696	14.2002	14.9746	12.5276	12.8814	11.3609	15.0827	13.3935	13.9817	14.9008	13.8099	15.4304	13.001	12.7948	13.87	11.7661	13.2259	11.1785	14.3141	14.0342	14.1905	12.7852	14.4736	13.3589
ACVR1	5.66295	5.87613	0	4.41781	6.27197	5.65303	3.79768	3.33406	5.40981	0	5.92824	0	5.63494	6.379	0	0	5.51819	0	4.45575	0	4.8536	4.27525	0	5.48471	4.89549	2.9295	5.39266	3.62529	5.95372	5.6913	0	0	3.18479	5.55729	1.08112	3.62779	3.87133	4.40593	5.67006	3.8971	4.05062	0	2.8106	3.40836	0	0	4.00527	5.14052	0
ACVR1B	7.41216	6.25957	7.19067	7.74791	6.71547	7.40604	5.61914	6.55277	5.46626	6.36591	6.27265	7.63435	5.49331	6.18847	7.34725	6.29229	5.60117	6.70888	6.54081	7.00008	6.665	4.01164	3.80755	6.67723	6.70254	6.15295	7.27091	5.7349	8.94289	6.85234	7.73211	4.5244	6.29182	6.34175	8.81368	7.89276	7.35523	5.62752	6.44277	5.56211	5.20024	6.75301	6.1007	5.58026	6.87312	4.44783	8.92364	5.24664	6.0849
ACVR2A	7.38349	7.91752	5.70007	7.13021	5.74496	6.0142	6.14457	7.6826	7.27281	5.52851	6.69252	6.55052	6.19134	6.46313	0	5.80796	7.14217	6.62102	6.14717	6.21812	6.46557	6.74766	5.52219	6.83515	6.78195	6.19865	4.45183	7.14717	1.59431	7.64716	6.49868	5.2952	6.76409	7.69662	7.81327	7.23163	6.24918	6.10058	5.64478	5.75276	0	6.15051	7.04217	5.89317	4.60678	5.68517	4.85059	7.26957	5.432
ACVR2B	5.61132	3.49637	5.31805	5.58479	1.591	3.96069	5.65422	5.16497	5.79708	5.64378	0	5.26718	4.43106	5.75589	6.84472	5.53373	6.19621	4.76683	4.24401	6.97834	5.09776	6.0677	5.99636	6.37967	6.41794	5.77786	5.95497	0	4.0627	4.87284	5.24175	6.0464	5.55836	3.64452	4.20103	6.03503	6.52941	4.36427	0	0	6.35424	6.82042	3.95838	3.73702	5.26537	0	5.74897	0	2.33493
ACVRL1	3.96619	4.04206	3.90952	0	0	0	0	0	0	0	0	0	0	0	0	0	0	0	0.645743	0	3.92076	0	0	0	0	0	0	0	7.69606	0	0	0	4.00196	0	0	3.91771	0	0	0	0	0	0	0	0	0	0.18314	9.08537	0	0
ADCY4	0	1.66281	0	0	0	0	0	0	0	0	4.25162	4.81045	3.00258	3.07521	0	3.77727	0.351022	3.07664	0	3.63706	4.03427	4.10747	0	0	0	0	0.13315	0	5.72491	0	3.30249	0	1.82856	1.54699	0	0	0	0	0	0	5.56551	3.47944	5.19748	0	3.06363	0	7.39679	3.666	0
ATP2A3	0	3.88506	0.589769	0	1.81603	0.164258	0	0	2.5234	1.90649	3.81942	2.63576	1.29181	0	9.08033	0.359812	2.76312	0	0	0	2.58485	0.740337	0	0	0	0	0	0	0	1.76304	7.03721	0	3.811	2.99777	4.03174	3.39252	0	0.904421	0	0	1.93217	0	3.16976	0	4.03325	4.89615	0	0.588446	0
BMP4	12.2054	12.2608	11.4345	12.4013	11.6628	10.9749	11.2134	12.4134	11.7811	11.6698	12.7548	11.8385	12.2783	12.7933	7.41653	11.7688	10.4519	9.41093	11.1182	10.1662	10.6731	11.3042	11.8735	11.5626	10.8064	11.0613	11.3219	12.1525	10.4576	12.1584	8.15152	11.3729	11.214	12.1958	12.4532	11.2429	10.6812	10.9458	11.8648	10.7932	3.57571	12.2299	12.1953	11.2251	11.2756	11.23	8.92241	10.8428	11.9415
BMPR1A	7.85157	8.51737	8.02149	7.66958	7.22355	7.6365	7.40773	7.65829	6.84761	8.11666	8.31951	7.47972	8.28026	7.65955	6.37008	7.78864	7.56994	7.16554	6.90245	8.31839	7.48257	7.80146	7.08003	7.84516	7.51617	7.19452	7.64265	7.40414	7.71723	8.28711	8.11572	7.53371	7.01531	8.51242	7.67016	7.89761	7.15839	7.3686	7.8057	5.90432	7.27299	6.59695	7.91973	7.54237	8.51444	7.71678	8.09547	7.21298	6.7386
BMPR2	7.32673	7.44894	8.06555	8.08224	7.21452	8.1234	7.04881	7.87035	4.75224	8.34727	8.5978	8.25232	7.04562	8.32171	5.21938	6.8701	7.83529	8.11862	4.53854	7.35241	6.16362	7.14941	6.52246	6.2308	7.26438	7.05164	7.68444	7.58636	6.88194	6.17426	7.36925	7.27309	7.27845	6.3372	9.12142	7.09312	7.89772	6.72637	7.22574	5.50781	5.90973	6.99048	6.324	8.881	6.43768	5.66908	7.61715	7.35006	5.43842
CACNA2D1	4.81041	5.27404	4.89139	3.78149	4.08515	0	0	0	3.05814	0	4.40218	5.92071	6.61658	4.90253	5.86277	4.83391	3.69705	5.65053	0	0	5.26492	0	3.37327	3.81998	3.81906	4.17312	0	5.81833	0	4.30778	0	0	0	5.06293	4.0696	5.71705	5.23663	3.75878	0	2.04155	0	0	0	4.21134	5.1811	0	6.19657	0	0
CDH2	10.4006	10.6167	11.3135	11.7982	10.53	10.7274	10.9672	10.9662	10.5901	10.9209	11.0834	11.4476	11.3705	10.9219	1.48188	11.0758	11.3734	9.26148	9.78925	11.3763	10.6272	10.5875	10.4431	8.61565	10.2641	10.2467	10.9567	11.5928	10.195	10.2998	8.06744	11.0164	9.74115	10.5991	11.4831	10.0052	10.6333	9.99999	11.1546	8.8046	8.31555	10.9582	10.9411	10.6136	8.0196	9.55643	7.97134	11.2226	9.58032
CDH5	0	0	0	0	0	0	0	0	0	0	0	0	0	0	0	0	0	5.74296	0	0	0	0	0	0	0	0	0	0	6.94757	0	0	0	0	0	0	0	0	0	0	0	6.71841	0	5.02683	0	0	0	8.48348	0	0
CLDN5	0	0	0	0	0	0	0	0	0	0	0.706829	0.0978088	0	0.507345	0	0.680913	0	0	0	0	0	0	0	0	0	0	0.0935961	0	0	0	0	0	0	0	0	0	0	0	0	0	0	0	0	0	0	0	0	1.0319	0
COL4A2	10.7294	9.22355	9.14114	9.27271	8.04349	9.5465	9.63471	8.7127	8.48571	8.07926	9.199	8.88338	9.4469	9.88939	7.79498	7.7548	8.87877	9.88071	7.68738	9.48721	9.93816	8.18574	8.81424	9.68042	9.79385	8.32624	10.0213	9.18077	9.092	9.48692	10.2129	7.93214	8.64142	7.64471	8.59487	9.16588	10.2993	7.76449	9.49667	8.27873	9.12945	7.98689	7.92713	8.14416	9.57621	7.63414	9.62921	9.49669	7.937
COL4A5	7.3993	0	7.9655	6.01719	6.30405	7.32279	6.91665	4.94153	7.38367	8.13695	7.99715	6.568	7.16833	6.57489	0	7.41668	8.02488	6.44029	5.1989	7.07886	5.67152	6.3503	7.06704	0	6.84428	7.29651	6.83214	3.88918	8.87454	6.95897	1.55521	4.69969	7.01183	7.12649	6.81337	6.06847	7.64641	7.23431	8.28787	6.74283	0.3134	7.49322	6.51331	7.0333	4.11587	4.84501	6.71543	8.28919	0
CTNNB1	10.4973	10.2843	10.2807	10.0283	9.80938	10.1205	9.92809	10.3343	9.60553	10.7931	10.5327	10.8756	10.5395	10.0897	10.0075	10.2561	10.1435	9.60732	9.96384	10.131	10.2109	9.96198	10.1091	9.98874	9.79673	10.159	10.4275	10.4371	10.3064	9.83496	10.3868	10.3806	10.2677	10.3314	10.3678	10.1718	10.3531	10.3325	10.2309	9.74946	9.90758	10.4805	9.59929	9.91513	10.3035	9.64113	9.67641	9.78999	9.6002
DCAF12L1	12.3563	6.23418	7.39979	0	6.09731	9.37016	8.16886	8.8719	4.33022	4.52937	6.03542	6.31455	6.25586	4.80038	4.89169	4.73537	9.69024	10.2502	0	10.1019	9.60107	5.53582	5.35212	8.52618	10.3407	0	6.7862	4.33368	7.73129	9.53958	4.12194	9.23301	9.43059	7.1408	0	7.30241	9.82924	7.20091	5.69361	5.07553	8.17152	0	4.23248	8.49114	0	6.34082	11.256	8.18182	7.7858
DPYSL3	6.82127	4.19412	6.78924	7.32874	4.09724	0	0	0	3.29699	0	5.96364	6.60281	0	3.52973	6.13638	4.62465	0	3.73504	4.58685	6.13272	1.21992	3.72402	0	0	4.093	4.4591	0	7.69405	7.89487	3.42884	8.62081	6.68541	0	0	7.29426	4.77105	0	4.38886	0	4.00009	3.3219	0	0	7.09113	0	0	6.49916	0	0
ENG	7.25802	8.69899	2.76275	3.55068	3.33955	6.03108	0	4.20733	5.41253	5.25957	6.61202	7.38679	4.57586	7.54442	4.43571	0	0	6.14501	4.96575	6.08403	5.34802	5.97496	7.52881	0	4.12922	7.28795	0.259596	7.31113	9.8423	0	6.49655	6.34089	6.12493	0	8.69373	0	8.09462	4.78213	6.97032	7.63051	5.18664	2.77815	5.59056	0	7.45816	2.55011	8.44329	5.20141	4.13033
ENPP1	6.94008	0	0	0	0	0	0	0	0	0	0	4.21787	0	0	0	0	0	0	0	0	0	0	0	4.97876	0	0	0	0	0	0	3.368	0	0	0	0	0	0	0	0	0	0	3.92272	0	0	0	0	0	0	0
EPO	0	0	0	0	0	0	0	0	0	0	0	0	0	0	0	0	0	0	0	0	0	0	0	0	0	0	0	0	0	0	0	0	0	0	0	0	0	0	0	0	0	0	0	0	0	0	0	0	0
EPOR	0	0	0	0	0	0	0	0	0	0	0	0	0	0	4.0538	0	0	0	3.8966	0	0	0	0	0	0	0	0	0	0	0	0	0	0	0	0	0	0	0	0	0	4.61513	0	0	0	0	0	0	0	0
EPS8	2.21446	0	0	0	0	0	0	0	0	0	0	0	0	0	3.18636	0	0	0	0	0	0	1.37689	0	0	0	0	0	0	2.57361	0	0	0	3.52232	4.36777	0	0	0	0	0	0	0	0	0	0	0	0	0	0	0
ERG	0	0	0	0	0	0	0	0	0	0	0	3.12712	0	0	0	0	0	0	0	0	0	0	0	0	0	0	0	0	3.86419	0	0	0	0	0	0	0	0	0	0	0	3.03162	0	0	0	0	0	6.86079	0	0
ESAM	0	3.99102	0	0	0	1.80736	0	0	0	0	3.75318	4.33705	0	4.21841	0	2.78319	4.75775	3.98098	0	0	4.14659	0	0	0	0	0	0	0	2.69408	4.81709	4.60619	2.11881	0	4.17544	0	5.18039	3.59784	0	3.7817	0	2.54317	0	5.64699	0	0	0	5.23758	3.84458	0
FAM122B	7.41163	5.90902	7.79144	8.22091	0	8.49544	7.52217	8.64363	4.73132	4.9989	8.90012	6.05208	7.62129	5.87675	4.86797	7.30861	8.24871	5.43067	6.76758	6.04136	5.1278	7.81122	7.53531	6.45579	6.94188	0	7.06181	7.53482	7.27961	6.31658	3.42359	6.60451	6.69336	5.96208	7.94138	7.55767	9.30325	7.54197	6.55048	5.91123	4.1122	8.06947	4.67549	7.0259	8.28389	6.02395	6.20048	6.21341	5.88503
FBN1	6.81554	7.16049	7.8561	7.80316	7.97029	7.59883	6.96696	6.04443	6.11728	7.07992	7.73032	8.43531	8.21074	7.37415	4.26442	6.73582	7.85616	8.37671	6.66574	9.45161	7.49109	7.45772	5.16912	7.33747	6.41078	5.81942	7.65997	8.00152	8.14781	5.82342	7.49281	6.77035	7.11075	5.82343	9.24091	8.27633	7.85227	6.50241	7.35153	6.6376	8.08707	7.07156	4.39163	5.68824	5.78866	6.48907	8.85164	6.77564	3.85637
FLI1	8.26788	0	0	0	0	6.24883	0	0	0	0	0	0	0	0	10.802	0	0	8.60206	0	6.32427	0	0	0.771217	6.49199	3.66904	0	0	0	8.98528	0	8.36983	0	0	0	0	4.44557	5.63392	0	5.02668	0	9.96806	0	0	3.41216	3.32009	0	9.8675	0	3.97847
FLRT2	0	0	0	0	0	0	0	0	0	0	0	0	0	0	0	0	0	0	0	0	0	0	0	0	0	0	0	0	0	0	0	0	0	0	0	0	0	0	0	0	0	0	0	0	0	0	0	0	0
FMO1	0	7.143	0	0	0	0	0	0	0	0	0	0	0	0	6.1631	0	0	0	0	0	0	0	0	0	0	0	0	0	9.59147	0	0	0	0	0	0	0	0	0	0	0	3.59304	0	0	0	0	0	0	0	0
GATA1	0	0	3.06471	0	0	0	0	0	0	3.95959	0	0	0	3.60631	9.51448	0	0	0	0	0	2.80739	0	0	0	0	0	0	0	2.62684	0	0	0	0	0	0	0	0	0	0	0	2.97878	3.73294	0	0	7.3029	0	0	0	0
GATA2	6.53948	0	4.61627	0.425052	0	2.22267	5.41321	3.25207	0	0	0	0	0	5.80945	6.63518	0	5.04287	5.55721	0	2.96673	0	0	0	6.3249	4.83494	0	3.40505	0	1.93701	4.10888	5.36292	0	4.71129	1.16677	0	0	0	0	0	0	7.65159	0	0	0	8.09752	0	4.71184	5.75281	4.80003
GDPD5	3.41092	5.13858	5.87647	6.46081	6.30839	5.83405	6.14471	6.6985	5.85145	4.45448	7.95311	7.06335	5.99718	5.02761	0	5.18369	0	0	7.89479	5.62706	8.16445	6.98333	4.92509	0	5.20315	7.66638	6.42409	6.14863	3.90111	0	4.19744	6.85854	6.66177	3.95127	9.18805	4.37762	6.36957	0	4.98559	6.24351	4.99817	0	0	5.66425	4.174	4.84842	7.43211	5.31343	4.11172
GFI1	0	0	0	0	0	0	0	0	0	0	0	0	0	0	4.66574	0	0	3.77192	0	4.57653	0	0	0	0	0	0	0	0	0	0	4.77932	0	0	0	0	0	0	0	0	0	6.72074	0	0	0	1.88152	0	0	0	0
GFI1B	0	0	0	0	0	0	0	0	0	0	0	0	0	0	7.31998	0	0	0	0	0	0	0	0	0	0	0	0	0	0	0	0	0	0	0	0	0	0	0	0	0	3.83388	0	0	0	0	0	0	0	0
GPR126	5.62884	0	0	0	0	5.23284	0	0	0	0	0	0	0	3.62007	0	0	0	3.01979	0	0	0	0	0	0	0	0	0	0	4.81027	0	0	0	0	0	0	0	3.99026	0	0	0	3.98202	0	0	0	0	0	0	0	0
GRIA4	4.68155	0	0	0	4.09013	0	0	0	0	3.31979	4.59345	0	4.0456	4.18307	0	0	0	0	0	0	0	0	0	0	4.60212	3.82229	0	0	0	4.04004	0	0	0	0	3.21277	0	4.16221	0	0	0	0	0	0	0	0	0	0	0	0
HBB-B1	0	0	2.73938	0	6.6425	0.809168	0	3.72618	5.69523	0	5.38233	6.39466	0	6.00015	4.09675	4.84348	4.29508	0	3.28746	6.38867	4.95671	5.03648	0	0	6.14352	4.60383	6.51876	0	6.44892	4.24108	6.35613	6.14151	6.96074	3.89025	0	7.1118	0	0	0	0	4.87594	5.17163	4.50888	3.29707	0	5.09849	0	5.206	0
HBB-BH1	0	0	0	0	0	0	0	0	0	0	0	0	4.37157	0	13.0395	0	3.98153	0	0	4.19839	0	0	0	0	0	0	5.14862	0	0	5.20879	0	3.24694	0	0	0	0	0	0	0	0	8.28314	0	0	0	0	0	0	0	0
ITGA2B	5.26522	0.529403	3.97799	2.25243	0	1.17369	0	2.39868	4.08392	3.43929	0	6.04841	2.7111	1.98587	6.38219	0	4.72115	4.19033	0	2.09339	5.02038	1.77095	0	0	4.09227	0	4.17711	0	4.79133	0	6.30464	0.287262	0.455609	5.01579	0	0	0	0	0	2.46666	4.3118	0	5.31127	1.41547	0	0	5.06525	4.97889	0
ITGAM	0	0	0	0	0	0	0	0	0	0	0	0	0	0	0	0	0	0	0	0	0	0	0	0	0	0	0	0	0	0	0	0	0	0	0	0	0	0	0	0	0	0	0	0	0	0	0	0	0
ITGB3	0	5.58168	0	4.59045	4.73848	0	0	0	4.19815	4.4123	3.65039	4.26656	0	0	8.57433	0	0.168381	0	0	6.83021	0	0	0	3.37881	4.3325	4.5294	5.51923	0	0	0	0	4.50205	0	0	0	0	0	0	0	0	8.50673	0	0	4.30089	6.71449	4.53399	0	3.75585	0
KDR	10.8566	0	0	0	0	7.62408	4.30716	4.93941	5.30937	0	6.07581	0	6.3153	6.18675	9.20064	0	7.12415	9.42529	4.00446	10.0674	4.56516	5.8487	0	8.41485	9.73089	7.75388	0	0	10.3867	5.50724	10.2103	0	5.10281	3.26811	0	4.87871	7.96482	4.18106	6.31965	0	8.79423	0	6.65593	0	7.96099	0	11.3885	0.00346295	5.46084
KIT	5.55792	0	0	2.78513	0.105639	0	0	0	0	1.67534	0	0	0	0.229586	5.96865	0	0	0	0	0	0	0	0	0	0	0	0	0	5.42001	1.00701	0	0	0.352154	1.05546	0	0	0	0	0	0	6.40793	0	0	0	1.27359	0	6.16338	0	0.229543
LAD1	0	5.41962	4.78385	3.07298	0	0	0	5.16428	4.24838	4.82213	5.13887	6.63672	3.33926	4.93365	0	3.35669	4.53193	6.18261	1.88575	0	4.50048	4.41443	3.64056	0	1.05547	0	4.87949	0	0	2.73079	3.83509	5.53942	5.43102	4.63808	4.82149	1.60118	0.473189	5.24756	4.45697	0	5.36926	2.68832	6.39895	0	5.04815	0.859755	5.52391	4.225	4.25685
LAT	0	5.4922	0	0	0	4.34226	0	0	0	0	0	0	0	0	0	0	0	0	4.46955	4.38012	0	0	0	0	4.72217	5.47782	0	0	0	3.32494	7.10376	0	0	0	0	0	4.91144	0	0	0	4.35407	0	5.43916	0	3.0682	0	0	4.52953	0
LGR5	0	0	0	0	0	0	0	0	0	0	0	0	0	0	4.16278	0	0	0	0	8.73956	0	0	0	5.71318	0	0	0	3.23788	0	6.04195	5.5576	0	0	0	0	0	0	0	0	0	6.19007	6.5021	0	0	8.26987	0	0	0	0
LMO2	0	0	0	0	0	0	0	0	0	0	0	0	0	0	7.02496	0	0	4.97616	0	0	0	0	0	0	0	0	0	0	0	0	5.50781	0	0	5.05158	0	0	0	0	0	0	7.36102	0	0	0	0	0	6.33737	0	0
LYL1	2.97318	0	0	0	0	0	0	0	0	0	0	0	0	0	6.99974	0	0	2.68156	0	2.13863	0	0	0	2.462	0	0	0	0	2.72964	0	5.45493	0	0	0	0	0	0	0	0	0	4.26814	0	0	0	3.91499	2.6005	5.09625	2.66964	0
MEIS2	3.46189	0	0	0	8.42551	4.40432	3.75371	4.52601	6.63202	5.05234	0	5.21978	5.64719	4.6389	0	6.34343	7.816	4.01121	4.03093	5.8484	0	7.76927	3.02355	0	5.02733	5.88081	4.68825	0	5.63995	6.5896	0	5.14543	4.87845	6.49524	0	5.78161	0	8.0303	6.58787	5.22995	3.98779	6.52636	0	5.41664	0	0	0	0	3.8819
MET	0	0	0	0	0	3.53932	0	3.4596	0	4.21214	4.02347	0	0	4.94113	0	0	0	0	0	0	0	0	3.69496	0	0	3.49543	0	0	3.14897	4.59556	0	0	0	0	0	0	0	0	3.28757	0	0	0	0	3.57577	0	0	4.08181	0	0
MPO	0	0	0	0	0	0	0	0	0	0	0	0	0	0	0	0	0	0	0	0	0	0	0	0	0	0	0	0	0	0	0	0	0	0	0	0	0	0	0	0	0	0	0	0	0	0	0	0	0
MYB	0	2.23662	0.0846225	2.99727	0	0	0	3.03817	3.42743	0	3.76935	4.87856	4.5804	0	8.74148	1.67549	3.13449	0	1.19128	4.41031	5.68531	0	0.473245	0	3.4191	0	4.75945	0	4.81465	0	6.69244	0	2.95896	4.35267	0	0	4.78212	0	0	0	7.68684	0	5.2303	0	0	0	0	0	1.11076
MYOM1	0	5.43911	3.62654	1.59122	0	0	0	2.30077	0	3.15692	0	3.82927	0	0	0	2.62952	3.83666	0	0	0	3.67118	0	1.29166	0	0	3.36005	1.95759	5.66485	0	0	0	4.19502	4.24009	0	0	0	0	0	0	0	0	2.21547	0	0	0	3.1913	0	3.86462	2.8638
NOTCH1	6.54247	4.77926	5.72379	4.96006	3.23416	5.11035	5.27961	4.69701	2.57629	2.63408	4.49829	5.71746	4.11418	6.44717	3.42539	5.2726	3.25108	4.71516	5.09557	0	6.68194	4.58698	0	4.99726	2.1045	0	4.69229	2.42634	7.67544	5.08895	5.4132	2.30803	5.02107	0	6.39565	5.71772	6.93576	5.10157	0	5.06411	4.24605	5.06222	0	4.87381	0	5.26854	6.06976	4.79752	3.22202
NPR1	0	0	0	0	0	0	4.05363	0	0	0	0	0	0	0	0	0	0	0	3.69159	0	0	5.01198	0	0	3.30919	0	0	0	3.75033	0	3.62987	0	0	0	0	0	0	0	0	1.83944	0	0	4.53109	0	0	0	0	0	0
PALLD	10.0976	10.6292	10.3212	9.99022	9.41353	8.66798	9.31164	9.78642	9.71056	10.1191	10.3856	9.62233	9.81511	10.0978	4.68735	9.13707	9.40138	8.4806	7.86519	6.52588	10.2621	9.90809	9.17853	8.00423	9.39103	7.45307	10.2186	10.2984	7.94073	9.44867	6.488	9.80748	9.19096	9.19859	10.3023	9.35952	10.2945	7.72918	8.79294	8.94758	4.97565	8.95955	9.34828	9.4554	7.44318	9.36073	7.69094	9.81189	8.17241
PCDH12	7.92058	6.45987	0	0	0	0	0	0	0	0	0	0	0	0	0	0	0	0	0	0	0	0	0	0	0	0	0	3.97918	4.97769	0	6.4853	4.00535	0	0	0	0	6.24844	0	0	0	0	0	0.764801	0	0	0	5.98034	0	0
PDZD2	3.64355	0	0	0	0	0	0	0	3.97719	5.71523	4.5767	4.84745	4.07248	2.80699	0	6.27239	0	0	0	0	0	4.97263	0	0	0	0	0	0	3.96533	4.22804	4.57077	0	0	0	3.84303	0	0	4.0231	0	3.94262	0	0	0	0	0	0	0	4.41511	0
PECAM1	6.8075	4.76559	1.08052	5.35076	0	0.846683	0	0	2.02962	5.07149	2.50291	4.16358	5.26296	5.58272	6.18457	5.7158	0.595956	5.82984	0	3.0424	3.98981	1.57763	0	0	4.20481	4.64278	0.228726	0	10.2559	0	3.12095	0.121598	5.36316	0	0	0	6.89418	5.80653	0	5.59358	5.22489	5.87573	1.69482	0	0	0	9.66199	6.58516	5.38863
PLCD1	3.79733	6.16842	0	6.32477	5.92219	3.57127	4.43616	0.71514	0.175578	4.73582	6.06611	5.28243	6.26546	4.72215	0	5.02093	3.67483	0	3.8245	4.12066	3.95723	0	0	3.73345	4.63875	6.02199	6.05773	6.0502	5.33057	3.98372	5.60118	0	6.07098	4.68679	3.47612	6.32441	2.69729	4.1053	0	3.4172	4.01315	0	5.27654	3.36717	0	4.1422	4.84482	2.42924	0
PPIA	15.5171	15.0811	15.3639	15.1434	14.4466	14.9959	15.0604	15.2516	14.7213	15.6068	15.3618	15.3438	15.3735	15.4074	15.4338	15.1546	15.2168	14.8645	14.1808	15.1908	15.2911	15.1299	15.2993	14.9321	14.5836	14.5888	15.1648	14.9216	14.7642	14.9754	15.5157	15.0549	14.8044	14.8713	15.2438	14.4749	15.6578	14.8892	15.09	14.4837	15.0177	14.9445	15.0856	14.8808	15.4863	14.3044	15.1651	15.2418	14.7992
PPP1R16B	0	0	0.644348	0	0	0	0	0	0	0.00724631	0	0	1.12135	0	0	4.32465	0	0	0	0	4.40346	0	0	0	0	0	4.04823	0	0.499558	4.1824	1.13028	0.114784	0	4.162	0	0	3.63812	3.73076	0	0	0	0	0	0	0.0715429	0	0	0	0
PTPRB	5.32738	5.19988	0	6.13309	0	5.31344	4.99457	4.17907	4.43046	7.04722	4.38685	6.90349	4.38297	0	0	6.06439	0	6.7605	0	0	5.07387	4.3676	6.14982	0	0	5.97849	0	0	4.25511	6.65396	3.84106	5.89958	7.35859	6.45165	8.12488	5.50379	0	4.40184	5.65574	0	7.96231	5.8198	4.1691	0	5.05464	0	10.0829	6.14416	0
PTPRC	0	1.60607	0	0	0	0	0	3.87788	4.17065	4.80394	4.92161	5.9058	5.85543	3.19818	0	6.19094	5.03894	3.6729	5.17201	0	0	0	0	0	0.237971	0	2.0536	0	0	5.16118	5.91154	4.72837	4.89245	4.70913	0	0	0	0	0	0	5.00104	0	6.06095	0	3.39758	0	2.54	3.66743	0
PTPRM	5.72772	0	5.5995	6.48878	4.05893	0	5.00844	0	3.79059	5.49731	4.91921	5.756	4.75125	4.73104	0	0	6.03643	0	5.65033	0	5.26043	0	4.76923	0	6.06337	6.15665	5.32026	0	0	6.15814	0	4.33112	0	7.10614	0	4.20564	5.43319	6.63723	6.80233	0	0	0	6.22834	4.62604	0	0	5.61864	6.46471	5.70437
RAMP2	6.528	4.66235	0	0	0	3.07057	0	0	0	0	0	0	3.70525	0	1.16542	0	0	6.05933	0	5.55189	1.67567	0	0	0	0	0	0.896174	0	8.90342	0	7.32161	0	1.34075	0	0	0.121612	0	0	0	0	6.62776	0	0.6368	0	0	0	10.0725	0	4.21154
RUNX1	4.47995	0	7.3804	6.83745	5.88534	4.33219	3.33799	7.34625	5.51055	7.06558	7.099	6.58039	5.0199	4.92589	9.36929	5.22308	6.72113	0	6.17239	8.58553	8.12932	3.65631	5.59815	4.24742	4.61602	4.41997	7.26581	4.20157	0	6.15874	3.63761	6.78872	5.97828	6.42507	7.80054	6.43323	6.51352	5.14457	6.89154	3.94704	7.54384	6.84449	7.54272	6.99863	7.47925	5.80174	6.66221	0	5.17478
SAMD4	5.75737	7.11658	5.6898	6.29898	3.79163	6.16453	5.47105	2.75794	5.17504	5.61862	7.06973	7.09862	6.39976	5.14067	0	6.48455	5.34246	3.44878	4.32202	3.23664	7.53832	6.04568	5.13836	3.94471	3.81936	4.52825	7.17162	4.06373	4.25881	5.44906	0	5.84241	3.84416	4.58929	7.0319	5.43457	6.98833	5.79259	5.25474	5.9611	3.64305	5.61241	2.44494	6.00827	4.13737	5.07204	0	2.69339	4.70593
SASH1	2.01988	0	0	4.14894	0.302601	0	4.14165	0	0	0	0	5.29722	4.14378	0	0	0	2.18995	0	0	0	0	4.70526	4.2578	0	0	0	0	0	0	0	0	0	0	0	0	0	4.40566	0	4.18585	0	0	0	2.28024	0	0	2.86298	2.87916	4.81676	3.60035
SERPINE1	7.49812	9.64368	9.03638	9.26642	0	0	8.59235	4.09067	7.41443	0	9.70105	4.61867	9.98656	10.6934	0	0	6.32569	0	0	0	10.7832	0	8.78571	5.32158	0	0	5.00776	0	4.08048	6.39307	8.74616	5.13817	0	0	7.50633	6.58331	11.5818	0	0	0	0	4.12786	0	7.21219	0	0	0	6.70297	0
SFPI1	0	0	0	0	0	0	0	0	0	0	0	0	0	0	4.63052	0	0	0	0	0	0	0	0	0	0	0	0	0	0	0	0	0	0	0	0	0	0	0	0	0	0	0	0	0	0	0	0	0	0
SHE	0	0	0	0	0	0	0	0	0	0	0	0	0	0	0	0	0	0	0	0	0	0	0	0	0	0	0	0	0	0	0	0	0	0	0	0	0	0	0	0	0	0	0	0	0	0	0	0	0
SLA	0	0	0	0	0	0	0	0	0	0	0	0	0	0	0	0	3.93612	0	0	0	0	0	0	0	0	0	0	0	0	4.02509	0	0	0	0	0	0	0	3.32592	0	2.72067	0	0	0	0	0	0	0	3.8959	0
SMAD1	8.32328	8.05705	7.94893	8.26398	7.87277	8.43103	7.91832	7.86783	8.29144	7.49902	8.61392	7.86104	7.88292	8.05179	7.33042	7.4514	7.66658	7.00541	6.37112	7.32322	7.86845	9.28013	5.15847	8.10865	6.80444	6.93107	7.24385	7.68326	8.0227	8.1255	7.4947	8.47487	8.53691	7.32003	8.79331	7.43685	7.92761	8.14226	8.06269	8.19971	8.57109	6.18326	8.51295	8.23918	7.44214	6.38887	7.98016	8.42071	7.38692
SMAD2	8.3871	8.64599	7.98884	7.47841	7.13521	7.86612	8.79604	8.84509	8.2735	8.16543	8.06988	6.85001	7.97857	7.16344	8.13399	8.82606	7.24631	7.89689	7.00929	8.57968	7.48482	8.56282	8.1575	8.73647	7.47522	7.38336	8.23815	7.03035	6.33532	7.33759	9.25583	8.2881	7.70797	7.30017	8.90528	6.46867	8.95901	7.50445	8.78817	7.53525	7.46816	7.94796	7.46852	5.86016	8.44979	6.802	6.93672	7.86787	8.09994
SMAD3	7.84712	7.7712	8.50206	7.88599	7.37906	7.06696	7.68528	8.07605	7.48135	8.22993	7.34691	8.26074	7.76234	8.21703	6.2144	8.34304	7.94833	6.3156	6.9749	4.55406	8.66173	8.10545	6.70407	0	7.71418	6.53747	9.08221	7.63626	8.04514	7.45297	5.41054	7.054	7.9326	7.61829	8.41481	7.08123	8.65596	6.66437	8.43634	7.09551	4.02476	6.62616	6.22596	7.36907	7.76059	6.97078	3.84871	7.08503	4.29057
SMAD4	9.44778	9.43101	9.32813	9.08741	8.6078	9.08162	9.38655	8.82066	8.76279	9.5241	10.172	9.66122	9.50976	9.59382	8.33975	8.98541	9.23129	8.54154	8.52367	9.14742	9.29828	9.04887	9.23393	8.61004	8.99893	9.61807	9.24468	8.6868	8.95655	9.07876	9.54617	9.13819	9.34052	8.84763	9.81082	9.24774	9.70481	8.19969	9.0443	8.83556	9.28233	9.02482	9.03939	9.46153	8.87238	8.73027	9.74347	9.47307	8.19352
SMAD5	7.63314	7.77934	7.94665	7.968	7.24438	6.77668	7.32912	7.14314	6.34549	7.62291	8.34721	7.1982	7.78616	8.024	6.89171	7.52469	6.6042	6.55868	7.308	7.61321	7.17667	7.58885	7.84526	5.96304	5.62204	3.83283	7.53505	6.18956	7.98387	5.69108	7.69008	7.44371	6.9236	5.1844	8.26266	6.33886	7.45164	5.74679	7.56298	6.41969	5.85264	6.55601	5.74355	7.90175	7.23106	6.15604	6.64158	7.75174	5.63791
SMAD6	9.36797	8.21496	6.85207	6.56911	8.89056	7.02326	7.33396	7.99036	7.2611	9.62317	8.69358	8.20274	8.5682	8.5454	7.91707	9.48622	7.57355	7.38095	7.76334	7.99596	8.24766	7.45682	8.30729	7.87997	8.13144	8.40388	6.96278	8.66361	9.42438	9.1991	8.71295	7.39891	8.14751	8.78941	7.14989	8.33195	8.23002	8.0577	7.9379	8.10798	8.78845	7.2254	7.41615	8.69758	8.7429	0	10.5057	8.89667	6.95564
SMAD7	7.96904	7.94186	8.43302	6.10455	7.91564	8.00941	7.90487	8.4588	8.07702	9.18719	9.4982	9.54858	7.67976	7.75669	8.41377	8.64813	8.28379	7.47199	7.41521	7.78171	8.97161	7.75924	8.40003	8.33706	6.11915	8.50371	9.04957	8.51451	8.56751	9.10362	8.33574	7.82003	8.6572	7.09226	8.99981	9.02278	9.15811	8.27169	7.87666	6.31126	6.63727	8.43539	8.54033	8.84308	8.54705	6.43041	8.15	8.70603	7.37025
SMAD9	0	1.44942	0	0	0	0	0	0	0	0	0	0	0	0.743411	0	0	0	0	0	0	0	0	0	0	0	4.01697	0	0	0	0	0	0	0	4.87658	0	0	0	0	0	0	0	0	0	0	0	0	0	0	0
SNAI1	7.45553	4.19367	6.55624	7.63269	8.16708	5.58158	6.12066	9.23623	6.56357	8.27121	9.2305	7.70339	8.6475	8.89747	0	5.32645	6.83822	7.06088	6.8186	5.77282	7.1496	8.83806	8.27363	7.18092	7.22548	8.216	6.72695	8.35419	3.77249	10.0883	6.59319	7.18107	7.21039	7.85747	7.24352	7.07004	7.16158	5.78555	7.63379	6.49644	5.21994	6.21204	6.72317	9.23331	0	4.0882	6.29782	7.4894	6.25291
SNAI2	5.55027	0	4.55903	0	7.71419	6.68976	0	3.77361	7.07861	0	5.54127	0	7.55906	8.19369	0	7.69486	8.68077	0	0	0	3.39308	6.70906	0	2.32487	0	0	6.27629	0	0	5.14969	0	3.73953	6.48152	7.89155	0	6.9243	0	7.07902	4.81107	6.879	0	5.42495	0	7.24152	0	0	0	4.88942	6.88054
SOX7	5.35943	0	0	0	0	0	0	0	0	0	0	0	0	0	3.56252	0	0	7.27762	0	7.48545	0	0	0	3.85921	3.96099	0	0	0	7.01911	0	8.32198	0	0	0	0	3.77152	0	0	0	0	7.23399	0	0	0	3.96209	0	8.21118	0	0
TAL1	6.66433	3.88055	0	0	0	4.49147	5.23822	0	0	0	0	0	0	0	9.45151	0	0	6.84981	0	7.47933	0	0	0	7.23838	6.69251	0	0	0	5.58059	0	7.59837	0	0	0	0	0	4.40685	0	0	0	8.91944	0	0	0	7.46206	0	8.41319	0	0
TEK	10.4287	8.30023	8.82847	5.2798	9.12684	10.0012	2.18825	0	7.07705	5.65755	6.11011	7.25933	6.2711	4.57171	4.53345	9.72449	6.79631	8.34572	0	6.81435	5.37463	5.95365	6.26865	5.62146	8.19836	0	6.23694	9.62237	10.7767	4.34511	3.05295	7.66443	5.55905	6.58562	0	4.92786	4.63021	8.12731	5.37108	6.10762	7.84911	5.33172	5.0902	5.66673	0	0	9.8822	7.89424	4.62265
TGFB1	5.75104	4.50146	8.078	7.50268	7.47533	5.05029	6.79917	6.29433	6.86923	0	7.59558	6.8788	0	7.37216	4.30325	5.07199	7.04054	4.86783	6.06342	0	7.58523	5.5865	5.99043	0	5.2495	6.65737	6.61115	8.12755	7.38461	0	4.77527	6.81622	6.45973	7.76795	8.05921	7.61042	0	4.54478	6.85766	0	6.82862	4.5562	7.15955	7.65696	5.49537	4.60338	7.72073	4.49997	5.9851
TGFB2	8.95608	10.5736	8.6688	10.691	9.26242	9.21092	9.48881	9.51479	9.25028	9.88874	11.1377	9.51599	10.5236	9.54157	0	8.84317	10.254	6.39899	9.03404	0	10.1863	9.53341	9.28308	7.84878	8.9899	7.77767	9.47545	11.7419	5.89655	9.13259	2.75222	9.61722	8.5962	9.30812	11.257	8.03588	9.2539	8.18092	10.0898	8.49543	3.69125	10.1179	8.08438	9.95768	3.36395	9.53987	3.46263	7.827	9.43047
TGFB3	0	7.82008	0	5.13423	4.7387	5.59953	4.78272	5.22694	4.88403	4.4739	8.37994	7.0025	0	6.19098	0	0	5.7455	0	0	0	0	0	4.9295	0	0	4.84409	4.94143	7.84283	0	0	0	8.36256	0	0	4.32545	4.00798	5.36642	0	5.66884	0	0	0	0	3.94799	0	0	0	7.97905	4.63465
TGFBR1	8.56668	7.87053	8.29454	8.08066	7.40326	8.43074	7.84775	8.43518	6.96433	8.81544	8.49577	8.18777	8.01324	8.58768	7.5661	8.41299	9.10177	7.30986	8.28965	8.02869	7.75621	7.69813	7.7268	7.32151	8.8566	7.38128	8.34845	8.04177	7.9453	9.34549	8.08269	7.19107	8.01016	8.38338	8.7092	8.35696	7.7682	7.85062	8.53195	7.64215	7.39377	8.35729	8.10175	8.40593	8.66647	7.14513	8.11921	7.45861	6.25279
TGFBR2	1.33198	0	2.85383	5.00953	3.54113	0	2.46819	1.59639	0	0	0	3.73757	0	2.85695	3.12352	0	3.28016	0	0	4.28707	0	0	0	0	2.82636	4.16971	0	0	0	3.04839	0	0	1.79341	0.935587	0.341679	0	0	0	0	0	0	0	0	0	0	0	3.13776	3.85065	0
THPO	0	0	0	0	0	0	0	0	0	0	0	0	0	0	0	0	0	0	0	0	0	0	0	0	0	0	0	2.46363	0	0	0	0	0	0	0	0	0	0	0	0	0	0	0	0	0	0	0	0	0
UPP1	0	0	0	0	0	0	0	2.28726	0	0	0	6.36532	2.6012	0	7.1379	0	0	0	6.11149	0	4.5202	4.28028	3.90387	0	0	4.18307	0	4.83717	0	4.25924	6.27178	0	0	0	0	4.15813	0	0	0	0	0	5.61151	5.45573	5.54997	0	0	4.68734	0	0
[truncated: 45 more columns]

## Sheet: Metadata_Fig3_FigSup2B
SampleID	GroupID	Cell_Culture_Assay	Time_Point	Cell_Line_ID
P1_Vecad-_CD41-_01	VE_cad-_CD41-	BL_CFC	Day 1	A2lox.empty
P1_Vecad-_CD41-_02	VE_cad-_CD41-	BL_CFC	Day 1	A2lox.empty
P1_Vecad-_CD41-_03	VE_cad-_CD41-	BL_CFC	Day 1	A2lox.empty
P1_Vecad-_CD41-_04	VE_cad-_CD41-	BL_CFC	Day 1	A2lox.empty
P1_Vecad-_CD41-_05	VE_cad-_CD41-	BL_CFC	Day 1	A2lox.empty
P1_Vecad-_CD41-_06	VE_cad-_CD41-	BL_CFC	Day 1	A2lox.empty
P1_Vecad-_CD41-_07	VE_cad-_CD41-	BL_CFC	Day 1	A2lox.empty
P1_Vecad-_CD41-_08	VE_cad-_CD41-	BL_CFC	Day 1	A2lox.empty
P1_Vecad-_CD41-_09	VE_cad-_CD41-	BL_CFC	Day 1	A2lox.empty
P1_Vecad-_CD41-_10	VE_cad-_CD41-	BL_CFC	Day 1	A2lox.empty
P1_Vecad-_CD41-_11	VE_cad-_CD41-	BL_CFC	Day 1	A2lox.empty
P1_Vecad-_CD41-_12	VE_cad-_CD41-	BL_CFC	Day 1	A2lox.empty
P1_Vecad-_CD41-_13	VE_cad-_CD41-	BL_CFC	Day 1	A2lox.empty
P1_Vecad-_CD41-_14	VE_cad-_CD41-	BL_CFC	Day 1	A2lox.empty
P1_Vecad-_CD41-_15	VE_cad-_CD41-	BL_CFC	Day 1	A2lox.empty
P1_Vecad-_CD41-_16	VE_cad-_CD41-	BL_CFC	Day 1	A2lox.empty
P1_Vecad-_CD41-_17	VE_cad-_CD41-	BL_CFC	Day 1	A2lox.empty
P1_Vecad-_CD41-_18	VE_cad-_CD41-	BL_CFC	Day 1	A2lox.empty
P1_Vecad-_CD41-_19	VE_cad-_CD41-	BL_CFC	Day 1	A2lox.empty
P1_Vecad-_CD41-_20	VE_cad-_CD41-	BL_CFC	Day 1	A2lox.empty
P1_Vecad-_CD41-_21	VE_cad-_CD41-	BL_CFC	Day 1	A2lox.empty
P1_Vecad-_CD41-_22	VE_cad-_CD41-	BL_CFC	Day 1	A2lox.empty
P1_Vecad-_CD41-_23	VE_cad-_CD41-	BL_CFC	Day 1	A2lox.empty
P1_Vecad-_CD41-_24	VE_cad-_CD41-	BL_CFC	Day 1	A2lox.empty
P1_Vecad-_CD41-_25	VE_cad-_CD41-	BL_CFC	Day 1	A2lox.empty
P1_Vecad-_CD41-_26	VE_cad-_CD41-	BL_CFC	Day 1	A2lox.empty
P1_Vecad-_CD41-_27	VE_cad-_CD41-	BL_CFC	Day 1	A2lox.empty
P1_Vecad-_CD41-_28	VE_cad-_CD41-	BL_CFC	Day 1	A2lox.empty
P1_Vecad-_CD41-_29	VE_cad-_CD41-	BL_CFC	Day 1	A2lox.empty
P1_Vecad-_CD41-_30	VE_cad-_CD41-	BL_CFC	Day 1	A2lox.empty
P1_Vecad-_CD41-_31	VE_cad-_CD41-	BL_CFC	Day 1	A2lox.empty
P1_Vecad-_CD41-_32	VE_cad-_CD41-	BL_CFC	Day 1	A2lox.empty
P1_Vecad-_CD41-_33	VE_cad-_CD41-	BL_CFC	Day 1	A2lox.empty
P1_Vecad-_CD41-_34	VE_cad-_CD41-	BL_CFC	Day 1	A2lox.empty
P1_Vecad-_CD41-_35	VE_cad-_CD41-	BL_CFC	Day 1	A2lox.empty
P1_Vecad-_CD41-_36	VE_cad-_CD41-	BL_CFC	Day 1	A2lox.empty
P1_Vecad-_CD41-_37	VE_cad-_CD41-	BL_CFC	Day 1	A2lox.empty
P1_Vecad-_CD41-_38	VE_cad-_CD41-	BL_CFC	Day 1	A2lox.empty
P1_Vecad-_CD41-_39	VE_cad-_CD41-	BL_CFC	Day 1	A2lox.empty
P1_Vecad-_CD41-_40	VE_cad-_CD41-	BL_CFC	Day 1	A2lox.empty
P1_Vecad-_CD41-_41	VE_cad-_CD41-	BL_CFC	Day 1	A2lox.empty
P1_Vecad-_CD41-_42	VE_cad-_CD41-	BL_CFC	Day 1	A2lox.empty
P1_Vecad-_CD41-_43	VE_cad-_CD41-	BL_CFC	Day 1	A2lox.empty
P1_Vecad-_CD41-_44	VE_cad-_CD41-	BL_CFC	Day 1	A2lox.empty
P1_Vecad-_CD41-_45	VE_cad-_CD41-	BL_CFC	Day 1	A2lox.empty
P1_Vecad-_CD41-_46	VE_cad-_CD41-	BL_CFC	Day 1	A2lox.empty
P1_Vecad-_CD41-_47	VE_cad-_CD41-	BL_CFC	Day 1	A2lox.empty
P1_Vecad-_CD41-_48	VE_cad-_CD41-	BL_CFC	Day 1	A2lox.empty
P1_Vecad-_CD41-_49	VE_cad-_CD41-	BL_CFC	Day 1	A2lox.empty
P1_Vecad-_CD41-_50	VE_cad-_CD41-	BL_CFC	Day 1	A2lox.empty
P1_Vecad-_CD41-_51	VE_cad-_CD41-	BL_CFC	Day 1	A2lox.empty
P1_Vecad-_CD41-_52	VE_cad-_CD41-	BL_CFC	Day 1	A2lox.empty
P1_Vecad-_CD41-_53	VE_cad-_CD41-	BL_CFC	Day 1	A2lox.empty
P1_Vecad-_CD41-_54	VE_cad-_CD41-	BL_CFC	Day 1	A2lox.empty
P1_Vecad-_CD41-_55	VE_cad-_CD41-	BL_CFC	Day 1	A2lox.empty
P1_Vecad-_CD41-_56	VE_cad-_CD41-	BL_CFC	Day 1	A2lox.empty
P1_Vecad-_CD41-_57	VE_cad-_CD41-	BL_CFC	Day 1	A2lox.empty
P1_Vecad-_CD41-_58	VE_cad-_CD41-	BL_CFC	Day 1	A2lox.empty
P1_Vecad-_CD41-_59	VE_cad-_CD41-	BL_CFC	Day 1	A2lox.empty
P1_Vecad-_CD41-_60	VE_cad-_CD41-	BL_CFC	Day 1	A2lox.empty
P1_Vecad-_CD41-_61	VE_cad-_CD41-	BL_CFC	Day 1	A2lox.empty
P1_Vecad-_CD41-_62	VE_cad-_CD41-	BL_CFC	Day 1	A2lox.empty
P1_Vecad-_CD41-_63	VE_cad-_CD41-	BL_CFC	Day 1	A2lox.empty
P1_Vecad-_CD41-_64	VE_cad-_CD41-	BL_CFC	Day 1	A2lox.empty
P1_Vecad-_CD41-_65	VE_cad-_CD41-	BL_CFC	Day 1	A2lox.empty
P1_Vecad-_CD41-_66	VE_cad-_CD41-	BL_CFC	Day 1	A2lox.empty
P1_Vecad-_CD41-_67	VE_cad-_CD41-	BL_CFC	Day 1	A2lox.empty
P1_Vecad-_CD41-_68	VE_cad-_CD41-	BL_CFC	Day 1	A2lox.empty
P1_Vecad-_CD41-_69	VE_cad-_CD41-	BL_CFC	Day 1	A2lox.empty
P1_Vecad-_CD41-_70	VE_cad-_CD41-	BL_CFC	Day 1	A2lox.empty
P1_Vecad-_CD41-_71	VE_cad-_CD41-	BL_CFC	Day 1	A2lox.empty
P1_Vecad-_CD41-_72	VE_cad-_CD41-	BL_CFC	Day 1	A2lox.empty
P1_Vecad-_CD41-_73	VE_cad-_CD41-	BL_CFC	Day 1	A2lox.empty
P1_Vecad-_CD41-_74	VE_cad-_CD41-	BL_CFC	Day 1	A2lox.empty
P1_Vecad-_CD41-_75	VE_cad-_CD41-	BL_CFC	Day 1	A2lox.empty
P1_Vecad-_CD41-_76	VE_cad-_CD41-	BL_CFC	Day 1	A2lox.empty
P1_Vecad-_CD41-_77	VE_cad-_CD41-	BL_CFC	Day 1	A2lox.empty
P1_Vecad-_CD41-_78	VE_cad-_CD41-	BL_CFC	Day 1	A2lox.empty
P1_Vecad-_CD41-_79	VE_cad-_CD41-	BL_CFC	Day 1	A2lox.empty
P1_Vecad-_CD41-_80	VE_cad-_CD41-	BL_CFC	Day 1	A2lox.empty
P1_Vecad-_CD41-_81	VE_cad-_CD41-	BL_CFC	Day 1	A2lox.empty
P1_Vecad-_CD41-_82	VE_cad-_CD41-	BL_CFC	Day 1	A2lox.empty
P1_Vecad-_CD41-_83	VE_cad-_CD41-	BL_CFC	Day 1	A2lox.empty
P1_Vecad-_CD41-_84	VE_cad-_CD41-	BL_CFC	Day 1	A2lox.empty
P1_Vecad-_CD41-_85	VE_cad-_CD41-	BL_CFC	Day 1	A2lox.empty
P1_Vecad-_CD41-_86	VE_cad-_CD41-	BL_CFC	Day 1	A2lox.empty
P1_Vecad-_CD41-_87	VE_cad-_CD41-	BL_CFC	Day 1	A2lox.empty
P1_Vecad+_CD41-_01	VE_cad+_CD41-	BL_CFC	Day 1	A2lox.empty
P1_Vecad+_CD41-_02	VE_cad+_CD41-	BL_CFC	Day 1	A2lox.empty
P1_Vecad+_CD41-_03	VE_cad+_CD41-	BL_CFC	Day 1	A2lox.empty
P1_Vecad+_CD41-_04	VE_cad+_CD41-	BL_CFC	Day 1	A2lox.empty
P1_Vecad+_CD41-_05	VE_cad+_CD41-	BL_CFC	Day 1	A2lox.empty
P1_Vecad+_CD41-_06	VE_cad+_CD41-	BL_CFC	Day 1	A2lox.empty
P1_Vecad+_CD41-_07	VE_cad+_CD41-	BL_CFC	Day 1	A2lox.empty
