# Supplementary material for: Single-cell transcriptomics reveals a new dynamical function of transcription factors during embryonic hematopoiesis
Source: eLife. 2018 Mar 20;7:e29312. doi: 10.7554/eLife.29312 (PMC5860872; doi:10.7554/eLife.29312)
Supplement: Supplementary file 5. — The first worksheet contains metadata, the nine other sheets contain the results of expression contrast between two populations indicated in the name of the corresponding worksheet. The worksheets 10–14 contain information for the GO term analysis presented in Figure 3—figure supplement 4A. [file elife-29312-supp5.xlsx]

## Sheet: Metadata_Fig3_FigSup3B
SampleID	Cell population	Time point	Treatment
Endo	Endothelial (Endo)	t0	N/A
Endocon	Endothelial (Endo)	24h	Without doxycycline
Endoact	Endothelial (Endo)	24h	With doxycycline
VSM	Enriched vascular smooth muscle (eVSM)	t0	N/A
VSMcon	Enriched vascular smooth muscle (eVSM)	24h	Without doxycycline
VSMact	Enriched vascular smooth muscle (eVSM)	24h	With doxycycline

## Sheet: Endoact_Endocon
symbol	genename	ensembl	logFC	AveExpr	t	P.Value	adj.P.Val	B
Cd24a	CD24a antigen	ENSMUSG00000047139	-4.17051	10.776	-41.0522	1.21046e-16	2.64813e-12	25.4462
Nts	neurotensin	ENSMUSG00000019890	-4.74947	5.39968	-25.8765	1.01299e-13	1.10806e-09	20.8738
Cd24a	CD24a antigen	ENSMUSG00000047139	-3.75609	9.77248	-24.986	1.68128e-13	1.22604e-09	20.4725
Ccdc80	coiled-coil domain containing 80	ENSMUSG00000022665	-2.32449	6.46756	-20.5264	2.84506e-12	1.55604e-08	18.1122
Alox5	arachidonate 5-lipoxygenase	ENSMUSG00000025701	2.74776	7.82595	20.1474	3.71381e-12	1.62494e-08	17.8803
Klhl4	kelch-like 4	ENSMUSG00000025597	-2.34294	4.75659	-19.5561	5.68208e-12	2.07178e-08	17.5072
Hmcn1	hemicentin 1	ENSMUSG00000066842	-1.79532	4.7945	-18.8624	9.50455e-12	2.64742e-08	17.0509
Cbfb	core binding factor beta	ENSMUSG00000031885	1.87018	9.90758	18.7048	1.07094e-11	2.64742e-08	16.9443
Alox5	arachidonate 5-lipoxygenase	ENSMUSG00000025701	2.77046	5.89787	18.6826	1.08913e-11	2.64742e-08	16.9292
Efnb2	ephrin B2	ENSMUSG00000001300	-1.97292	7.16683	-17.4168	2.94425e-11	6.44113e-08	16.0304
Gch1	GTP cyclohydrolase 1	ENSMUSG00000037580	3.23421	5.50887	16.8403	4.73458e-11	8.86311e-08	15.595
Flrt2	fibronectin leucine rich transmembrane protein 2	ENSMUSG00000047414	-3.25862	6.01259	-16.8086	4.86161e-11	8.86311e-08	15.5706
Rab38	RAB38, member RAS oncogene family	ENSMUSG00000030559	2.402	6.60663	16.4585	6.53835e-11	1.07882e-07	15.297
Serpine2	serine (or cysteine) peptidase inhibitor, clade E, member 2	ENSMUSG00000026249	2.27734	10.9133	16.3714	7.04462e-11	1.07882e-07	15.2279
Emcn	endomucin	ENSMUSG00000054690	-3.93024	5.17257	-16.2516	7.81006e-11	1.07882e-07	15.1322
Serpine2	serine (or cysteine) peptidase inhibitor, clade E, member 2	ENSMUSG00000026249	2.9838	8.04971	16.2174	8.04451e-11	1.07882e-07	15.1048
Ccl2	chemokine (C-C motif) ligand 2	ENSMUSG00000035385	-4.32922	7.49846	-16.1698	8.38321e-11	1.07882e-07	15.0664
Cd52	CD52 antigen	ENSMUSG00000000682	2.32145	4.57963	15.7343	1.22914e-10	1.49388e-07	14.7096
Kifc2	kinesin family member C2	ENSMUSG00000004187	-1.81854	8.19038	-15.3787	1.69195e-10	1.7729e-07	14.4099
Kifc2	kinesin family member C2	ENSMUSG00000004187	-1.81854	8.19038	-15.3787	1.69195e-10	1.7729e-07	14.4099
Sele	selectin, endothelial cell	ENSMUSG00000026582	-3.3543	4.99003	-15.3427	1.74825e-10	1.7729e-07	14.3791
Gata2	GATA binding protein 2	ENSMUSG00000015053	2.49979	8.83658	15.3211	1.78287e-10	1.7729e-07	14.3607
Peg3	paternally expressed 3	ENSMUSG00000002265	-1.42016	11.6682	-15.0377	2.31298e-10	2.20005e-07	14.1153
Gas2l3	growth arrest-specific 2 like 3	ENSMUSG00000074802	1.44957	8.02279	14.9793	2.44163e-10	2.22565e-07	14.0641
Plac1	placental specific protein 1	ENSMUSG00000061082	-1.81846	6.041	-14.7455	3.03894e-10	2.65932e-07	13.857
Nav3	neuron navigator 3	ENSMUSG00000020181	-2.49197	5.69804	-14.6726	3.25528e-10	2.73906e-07	13.7917
Cdh2	cadherin 2	ENSMUSG00000024304	-1.73263	8.73293	-14.5195	3.76546e-10	3.01966e-07	13.6534
Fmo1	flavin containing monooxygenase 1	ENSMUSG00000040181	-2.38694	6.22312	-14.4499	4.02494e-10	3.01966e-07	13.59
Cd109	CD109 antigen	ENSMUSG00000046186	-2.201	7.11023	-14.4352	4.08213e-10	3.01966e-07	13.5766
Hbb-y	hemoglobin Y, beta-like embryonic chain	ENSMUSG00000052187	-4.34707	6.75015	-14.4203	4.14087e-10	3.01966e-07	13.563
Lilrb4	leukocyte immunoglobulin-like receptor, subfamily B, member 4	ENSMUSG00000062593	3.80963	5.8118	14.2652	4.80977e-10	3.35515e-07	13.4203
Klf3	Kruppel-like factor 3 (basic)	ENSMUSG00000029178	-1.1974	8.18296	-14.2445	4.90766e-10	3.35515e-07	13.401
Bcl6b	B cell CLL/lymphoma 6, member B	ENSMUSG00000000317	-2.47744	5.84597	-14.1889	5.18005e-10	3.43406e-07	13.3495
Edn1	endothelin 1	ENSMUSG00000021367	-4.33916	7.30516	-14.1425	5.42001e-10	3.48746e-07	13.3062
Flrt2	fibronectin leucine rich transmembrane protein 2	ENSMUSG00000047414	-3.03855	5.421	-14.045	5.96373e-10	3.59598e-07	13.2148
Flrt2	fibronectin leucine rich transmembrane protein 2	ENSMUSG00000047414	-3.03855	5.421	-14.045	5.96373e-10	3.59598e-07	13.2148
Fam84b	family with sequence similarity 84, member B	ENSMUSG00000072568	1.55196	6.64375	14.0251	6.08179e-10	3.59598e-07	13.1961
Bmp6	bone morphogenetic protein 6	ENSMUSG00000039004	-2.10902	5.9888	-13.8571	7.18162e-10	4.13453e-07	13.0368
Cdh2	cadherin 2	ENSMUSG00000024304	-1.79473	9.73999	-13.777	7.77919e-10	4.27595e-07	12.9601
Rspo3	R-spondin 3 homolog (Xenopus laevis)	ENSMUSG00000019880	-2.91506	9.38656	-13.772	7.81816e-10	4.27595e-07	12.9553
Bmp2	bone morphogenetic protein 2	ENSMUSG00000027358	-3.22315	6.98738	-13.7223	8.21703e-10	4.38449e-07	12.9075
Net1	neuroepithelial cell transforming gene 1	ENSMUSG00000021215	1.22372	8.39003	13.6452	8.87987e-10	4.62016e-07	12.833
Ehd2	EH-domain containing 2	ENSMUSG00000074364	-2.07497	6.88394	-13.623	9.08109e-10	4.62016e-07	12.8114
Nedd4l	neural precursor cell expressed, developmentally down-regulated gene 4-like	ENSMUSG00000024589	1.6522	6.41191	13.5438	9.83892e-10	4.84094e-07	12.7343
Gpx3	glutathione peroxidase 3	ENSMUSG00000018339	1.38632	7.34281	13.532	9.95759e-10	4.84094e-07	12.7228
Cd93	CD93 antigen	ENSMUSG00000027435	-2.85369	5.95458	-13.328	1.22652e-09	5.83317e-07	12.5218
Hbb-bh1	hemoglobin Z, beta-like embryonic chain	ENSMUSG00000052217	-4.42612	8.95812	-13.279	1.29002e-09	6.00462e-07	12.4731
Plxnc1	plexin C1	ENSMUSG00000074785	-2.52654	6.69619	-13.2315	1.35501e-09	6.17576e-07	12.4256
Gap43	growth associated protein 43	ENSMUSG00000047261	-1.57043	10.2024	-13.1696	1.44488e-09	6.39016e-07	12.3635
Anxa6	annexin A6	ENSMUSG00000018340	-1.24349	9.63418	-13.1592	1.46047e-09	6.39016e-07	12.3532
Pde9a	phosphodiesterase 9A	ENSMUSG00000041119	2.03074	5.01779	13.113	1.5325e-09	6.56488e-07	12.3066
Pcdh7	protocadherin 7	ENSMUSG00000029108	-1.72531	8.13412	-13.0957	1.56042e-09	6.56488e-07	12.2891
Atp11a	ATPase, class VI, type 11A	ENSMUSG00000031441	-1.83637	6.19205	-13.0254	1.67961e-09	6.93301e-07	12.2178
Fam122b	family with sequence similarity 122, member B	ENSMUSG00000036022	-1.16602	7.22387	-12.9768	1.76761e-09	7.16112e-07	12.1684
Ptk2b	PTK2 protein tyrosine kinase 2 beta	ENSMUSG00000059456	1.33825	6.1094	12.9173	1.8821e-09	7.4863e-07	12.1075
Gla	galactosidase, alpha	ENSMUSG00000031266	-1.35185	7.33673	-12.8079	2.11356e-09	8.25684e-07	11.9949
Erg	avian erythroblastosis virus E-26 (v-ets) oncogene related	ENSMUSG00000040732	1.97194	8.91375	12.744	2.26249e-09	8.37687e-07	11.9288
Car8	carbonic anhydrase 8	ENSMUSG00000041261	-1.54074	5.91914	-12.7394	2.27375e-09	8.37687e-07	11.924
Dock8	dedicator of cytokinesis 8	ENSMUSG00000052085	2.32998	6.29115	12.7314	2.29338e-09	8.37687e-07	11.9156
Hba-x	hemoglobin X, alpha-like embryonic chain in Hba complex	ENSMUSG00000055609	-4.99583	6.74388	-12.7297	2.29745e-09	8.37687e-07	11.9139
Rgs16	regulator of G-protein signaling 16	ENSMUSG00000026475	-3.13612	6.78172	-12.6716	2.44497e-09	8.76863e-07	11.8534
Camsap2	calmodulin regulated spectrin-associated protein family, member 2	ENSMUSG00000041570	-1.45959	8.28802	-12.6283	2.56174e-09	9.03921e-07	11.808
Edil3	EGF-like repeats and discoidin I-like domains 3	ENSMUSG00000034488	-2.26165	5.09285	-12.4595	3.0755e-09	1.06798e-06	11.63
Hoxd8	homeobox D8	ENSMUSG00000027102	-1.23177	6.35646	-12.4257	3.19107e-09	1.08405e-06	11.594
Azin2	antizyme inhibitor 2	ENSMUSG00000028789	1.53379	6.30153	12.4146	3.22972e-09	1.08405e-06	11.5823
Vamp5	vesicle-associated membrane protein 5	ENSMUSG00000073002	1.84163	7.0862	12.4032	3.27043e-09	1.08405e-06	11.57
Arl15	ADP-ribosylation factor-like 15	ENSMUSG00000042348	1.24093	7.77577	12.3872	3.32798e-09	1.08666e-06	11.553
Fermt3	fermitin family homolog 3 (Drosophila)	ENSMUSG00000024965	-1.58702	5.72197	-12.3369	3.51687e-09	1.12939e-06	11.4991
Gprc5a	G protein-coupled receptor, family C, group 5, member A	ENSMUSG00000046733	-2.30658	6.60878	-12.3213	3.57749e-09	1.12939e-06	11.4825
Tspan8	tetraspanin 8	ENSMUSG00000034127	-2.18358	5.69162	-12.3121	3.61373e-09	1.12939e-06	11.4726
Plscr2	phospholipid scramblase 2	ENSMUSG00000032372	-1.97724	4.63911	-12.2026	4.07852e-09	1.2567e-06	11.3544
Akap12	A kinase (PRKA) anchor protein (gravin) 12	ENSMUSG00000038587	-1.48387	9.86442	-12.1555	4.29741e-09	1.30576e-06	11.3033
Loxl3	lysyl oxidase-like 3	ENSMUSG00000000693	1.3938	6.01341	12.1379	4.38215e-09	1.31327e-06	11.2842
Cav1	caveolin 1, caveolae protein	ENSMUSG00000007655	-2.66294	6.62754	-12.0961	4.59147e-09	1.3574e-06	11.2385
Magi1	membrane associated guanylate kinase, WW and PDZ domain containing 1	ENSMUSG00000045095	-1.42635	6.04388	-12.0747	4.70249e-09	1.3698e-06	11.2151
Fbn1	fibrillin 1	ENSMUSG00000027204	-1.86362	7.44427	-12.0641	4.75864e-09	1.3698e-06	11.2035
Ppil3	peptidylprolyl isomerase (cyclophilin)-like 3	ENSMUSG00000026035	-1.9218	8.31226	-12.0302	4.94271e-09	1.399e-06	11.1663
Map4	microtubule-associated protein 4	ENSMUSG00000032479	-1.20864	8.51558	-12.02	4.99917e-09	1.399e-06	11.1552
Rnpepl1	arginyl aminopeptidase (aminopeptidase B)-like 1	ENSMUSG00000026269	-1.51472	5.91906	-12.0107	5.05192e-09	1.399e-06	11.1449
Svil	supervillin	ENSMUSG00000024236	1.53182	6.45513	11.973	5.27053e-09	1.4348e-06	11.1034
Igf1	insulin-like growth factor 1	ENSMUSG00000020053	-1.91433	6.08453	-11.9645	5.32103e-09	1.4348e-06	11.0941
Mecom	MDS1 and EVI1 complex locus	ENSMUSG00000027684	-1.31847	5.20684	-11.9461	5.43287e-09	1.4348e-06	11.0737
Fam43a	family with sequence similarity 43, member A	ENSMUSG00000046546	-1.58129	7.40131	-11.9365	5.49213e-09	1.4348e-06	11.063
Met	met proto-oncogene	ENSMUSG00000009376	-1.88969	5.9342	-11.9337	5.50911e-09	1.4348e-06	11.06
Nfib	nuclear factor I/B	ENSMUSG00000008575	-1.84339	6.79364	-11.8792	5.85982e-09	1.50818e-06	10.9995
Papss2	3'-phosphoadenosine 5'-phosphosulfate synthase 2	ENSMUSG00000024899	-1.67416	5.75001	-11.863	5.96815e-09	1.51136e-06	10.9815
Ckb	creatine kinase, brain	ENSMUSG00000001270	-1.37013	9.53119	-11.8545	6.02599e-09	1.51136e-06	10.972
Atp11a	ATPase, class VI, type 11A	ENSMUSG00000031441	-2.94727	6.36808	-11.8467	6.07944e-09	1.51136e-06	10.9634
Hprt	hypoxanthine guanine phosphoribosyl transferase	ENSMUSG00000025630	1.83616	6.07394	11.8243	6.23665e-09	1.5244e-06	10.9383
Klk8	kallikrein related-peptidase 8	ENSMUSG00000064023	1.84895	6.90599	11.8194	6.27123e-09	1.5244e-06	10.9329
Cdk6	cyclin-dependent kinase 6	ENSMUSG00000040274	1.45701	7.33702	11.8031	6.38854e-09	1.53585e-06	10.9147
Ccl3	chemokine (C-C motif) ligand 3	ENSMUSG00000000982	-1.78095	4.8532	-11.724	6.99319e-09	1.66293e-06	10.8259
Slc18a2	solute carrier family 18 (vesicular monoamine), member 2	ENSMUSG00000025094	1.12073	7.15536	11.6012	8.05359e-09	1.8945e-06	10.6871
Def6	differentially expressed in FDCP 6	ENSMUSG00000002257	1.2294	6.60749	11.5519	8.52661e-09	1.96448e-06	10.6309
Rbp1	retinol binding protein 1, cellular	ENSMUSG00000046402	-2.04007	7.58694	-11.5515	8.53067e-09	1.96448e-06	10.6304
Slc6a6	solute carrier family 6 (neurotransmitter transporter, taurine), member 6	ENSMUSG00000030096	-1.43163	10.0501	-11.5074	8.97876e-09	2.04613e-06	10.58
Grap2	GRB2-related adaptor protein 2	ENSMUSG00000042351	-1.24277	5.11383	-11.4661	9.42184e-09	2.12497e-06	10.5326
Tmem108	transmembrane protein 108	ENSMUSG00000042757	1.73235	7.96102	11.4295	9.83351e-09	2.19518e-06	10.4904
Zfpm2	zinc finger protein, multitype 2	ENSMUSG00000022306	-2.22354	5.10031	-11.3906	1.02913e-08	2.27147e-06	10.4456
Casp4	caspase 4, apoptosis-related cysteine peptidase	ENSMUSG00000033538	-1.82488	3.89664	-11.383	1.03829e-08	2.27147e-06	10.4368
Gpr116	G protein-coupled receptor 116	ENSMUSG00000056492	-2.12437	4.99066	-11.3304	1.10457e-08	2.39255e-06	10.3758
Trim54	tripartite motif-containing 54	ENSMUSG00000062077	1.35649	6.98786	11.3154	1.12425e-08	2.41129e-06	10.3584
Parm1	prostate androgen-regulated mucin-like protein 1	ENSMUSG00000034981	-1.74202	7.92557	-11.2855	1.16464e-08	2.47368e-06	10.3235
Sox17	SRY (sex determining region Y)-box 17	ENSMUSG00000025902	-2.05829	6.14687	-11.2503	1.21422e-08	2.53138e-06	10.2824
Dcaf12l1	DDB1 and CUL4 associated factor 12-like 1	ENSMUSG00000045284	-1.9381	5.89203	-11.2497	1.21495e-08	2.53138e-06	10.2818
Abcc1	ATP-binding cassette, sub-family C (CFTR/MRP), member 1	ENSMUSG00000023088	1.25471	7.05136	11.1958	1.29526e-08	2.67325e-06	10.2186
Calcrl	calcitonin receptor-like	ENSMUSG00000059588	-1.64347	8.25861	-11.0826	1.48279e-08	3.03169e-06	10.0849
Cd248	CD248 antigen, endosialin	ENSMUSG00000056481	-2.37595	7.93495	-11.053	1.53632e-08	3.11205e-06	10.0499
Col1a2	collagen, type I, alpha 2	ENSMUSG00000029661	-1.69071	8.40599	-11.0396	1.56122e-08	3.13347e-06	10.034
Gadd45g	growth arrest and DNA-damage-inducible 45 gamma	ENSMUSG00000021453	-1.30903	8.5977	-11.0298	1.57984e-08	3.14202e-06	10.0222
Mageh1	melanoma antigen, family H, 1	ENSMUSG00000047238	-1.10356	5.78419	-11.0137	1.61062e-08	3.17438e-06	10.0031
Stat4	signal transducer and activator of transcription 4	ENSMUSG00000062939	2.2919	5.33551	10.9139	1.81731e-08	3.54976e-06	9.88361
Gosr2	golgi SNAP receptor complex member 2	ENSMUSG00000020946	-0.910177	8.40251	-10.8854	1.88141e-08	3.62846e-06	9.84927
Col4a1	collagen, type IV, alpha 1	ENSMUSG00000031502	-1.7594	7.91963	-10.8813	1.89077e-08	3.62846e-06	9.84435
Zfp385a	zinc finger protein 385A	ENSMUSG00000000552	1.08773	7.99187	10.8694	1.91827e-08	3.64922e-06	9.83004
Mex3d	mex3 homolog D (C. elegans)	ENSMUSG00000048696	-1.2334	7.7401	-10.8502	1.96358e-08	3.70322e-06	9.80691
Lyz2	lysozyme 2	ENSMUSG00000069516	2.14665	4.49937	10.8265	2.02127e-08	3.77943e-06	9.77821
Ptprb	protein tyrosine phosphatase, receptor type, B	ENSMUSG00000020154	-2.19107	6.7469	-10.8132	2.05452e-08	3.80904e-06	9.76203
Thoc5	THO complex 5	ENSMUSG00000034274	-1.07747	8.02152	-10.7801	2.13939e-08	3.93305e-06	9.7219
Mcam	melanoma cell adhesion molecule	ENSMUSG00000032135	-1.96573	7.00321	-10.7369	2.25586e-08	4.11262e-06	9.66931
Palld	palladin, cytoskeletal associated protein	ENSMUSG00000058056	-1.6533	7.24864	-10.7029	2.35231e-08	4.25302e-06	9.62777
Cgnl1	cingulin-like 1	ENSMUSG00000032232	-1.41483	8.53221	-10.6719	2.44409e-08	4.38273e-06	9.58978
Ccdc80	coiled-coil domain containing 80	ENSMUSG00000022665	-2.28735	6.33999	-10.6459	2.52362e-08	4.48856e-06	9.55799
Epas1	endothelial PAS domain protein 1	ENSMUSG00000024140	-2.53765	7.19792	-10.5963	2.68392e-08	4.73518e-06	9.49682
Cyba	cytochrome b-245, alpha polypeptide	ENSMUSG00000006519	-1.69149	7.26185	-10.5873	2.71389e-08	4.73677e-06	9.48579
Slc7a11	solute carrier family 7 (cationic amino acid transporter, y+ system), member 11	ENSMUSG00000027737	-1.97289	4.67141	-10.5779	2.74584e-08	4.73677e-06	9.47417
Nfatc1	nuclear factor of activated T cells, cytoplasmic, calcineurin dependent 1	ENSMUSG00000033016	1.39632	6.8336	10.5768	2.74978e-08	4.73677e-06	9.47274
Zwilch	zwilch kinetochore protein	ENSMUSG00000032400	-1.149	7.35814	-10.5578	2.81536e-08	4.81184e-06	9.44932
Foxh1	forkhead box H1	ENSMUSG00000033837	-1.39699	7.03388	-10.5059	3.00389e-08	5.09428e-06	9.38489
Tnfaip1	tumor necrosis factor, alpha-induced protein 1 (endothelial)	ENSMUSG00000017615	-1.1401	8.57279	-10.4862	3.07889e-08	5.1813e-06	9.36038
Arhgap25	Rho GTPase activating protein 25	ENSMUSG00000030047	1.40455	5.36367	10.3804	3.51699e-08	5.87338e-06	9.22803
Bcar1	breast cancer anti-estrogen resistance 1	ENSMUSG00000031955	-1.33352	8.62758	-10.3506	3.65174e-08	6.05221e-06	9.1906
Gfpt2	glutamine fructose-6-phosphate transaminase 2	ENSMUSG00000020363	-1.29963	7.90682	-10.332	3.73898e-08	6.15019e-06	9.1671
Lifr	leukemia inhibitory factor receptor	ENSMUSG00000054263	-1.72044	9.12143	-10.3179	3.80641e-08	6.20544e-06	9.1493
Orc5	origin recognition complex, subunit 5	ENSMUSG00000029012	-0.92919	7.08989	-10.3131	3.82929e-08	6.20544e-06	9.14333
Lgals3bp	lectin, galactoside-binding, soluble, 3 binding protein	ENSMUSG00000033880	1.23776	7.33958	10.2961	3.91277e-08	6.2941e-06	9.12185
Ccdc68	coiled-coil domain containing 68	ENSMUSG00000038903	1.60877	6.38729	10.2867	3.95976e-08	6.32318e-06	9.10996
Dpysl3	dihydropyrimidinase-like 3	ENSMUSG00000024501	-1.28683	7.18594	-10.2359	4.2248e-08	6.69754e-06	9.04541
Tbc1d8	TBC1 domain family, member 8	ENSMUSG00000003134	1.36662	5.99305	10.2273	4.27138e-08	6.72266e-06	9.03449
Lyrm2	LYR motif containing 2	ENSMUSG00000045854	-1.65256	8.22479	-10.2203	4.30934e-08	6.73395e-06	9.02567
Ddah1	dimethylarginine dimethylaminohydrolase 1	ENSMUSG00000028194	-1.16532	10.7928	-10.154	4.69124e-08	7.27875e-06	8.94102
Mgat5	mannoside acetylglucosaminyltransferase 5	ENSMUSG00000036155	1.32776	6.06076	10.1328	4.82099e-08	7.42739e-06	8.91381
Pstpip1	proline-serine-threonine phosphatase-interacting protein 1	ENSMUSG00000032322	1.35287	6.64234	10.1139	4.93962e-08	7.55693e-06	8.88956
Tgfb2	transforming growth factor, beta 2	ENSMUSG00000039239	-1.84561	7.82473	-10.1082	4.97578e-08	7.55938e-06	8.88229
Mtx2	metaxin 2	ENSMUSG00000027099	-0.906145	8.97607	-10.0975	5.0452e-08	7.60286e-06	8.86846
Arhgap29	Rho GTPase activating protein 29	ENSMUSG00000039831	-1.12641	9.3177	-10.083	5.14025e-08	7.60286e-06	8.84984
Hprt	hypoxanthine guanine phosphoribosyl transferase	ENSMUSG00000025630	1.74765	6.90663	10.0826	5.14341e-08	7.60286e-06	8.84923
Hprt	hypoxanthine guanine phosphoribosyl transferase	ENSMUSG00000025630	1.74765	6.90663	10.0826	5.14341e-08	7.60286e-06	8.84923
Crip1	cysteine-rich protein 1 (intestinal)	ENSMUSG00000006360	-1.35701	9.63552	-10.0772	5.17897e-08	7.60405e-06	8.84235
Hprt	hypoxanthine guanine phosphoribosyl transferase	ENSMUSG00000025630	1.90363	6.34666	10.0566	5.31875e-08	7.70584e-06	8.81578
Hprt	hypoxanthine guanine phosphoribosyl transferase	ENSMUSG00000025630	1.90363	6.34666	10.0566	5.31875e-08	7.70584e-06	8.81578
Ptn	pleiotrophin	ENSMUSG00000029838	2.18618	6.63991	10.0449	5.3999e-08	7.77195e-06	8.80066
Amn1	antagonist of mitotic exit network 1	ENSMUSG00000068250	-1.21634	6.95501	-10.0331	5.48289e-08	7.83981e-06	8.78544
Samd5	sterile alpha motif domain containing 5	ENSMUSG00000060487	-1.73853	6.09236	-10.02	5.57713e-08	7.92279e-06	8.76843
Tnfrsf26	tumor necrosis factor receptor superfamily, member 26	ENSMUSG00000045362	-1.74409	5.20983	-9.98994	5.79889e-08	8.15708e-06	8.7295
Tm4sf1	transmembrane 4 superfamily member 1	ENSMUSG00000027800	-2.89055	4.89107	-9.98759	5.81663e-08	8.15708e-06	8.72645
Krt19	keratin 19	ENSMUSG00000020911	-1.29224	6.83882	-9.97664	5.90008e-08	8.2214e-06	8.71222
Ikzf2	IKAROS family zinc finger 2	ENSMUSG00000025997	0.938353	7.8629	9.95409	6.07588e-08	8.37553e-06	8.6829
Pnkd	paroxysmal nonkinesiogenic dyskinesia	ENSMUSG00000026179	1.15546	6.28529	9.94857	6.11981e-08	8.37553e-06	8.6757
Parva	parvin, alpha	ENSMUSG00000030770	-1.10045	9.74589	-9.94785	6.12554e-08	8.37553e-06	8.67476
Acta2	actin, alpha 2, smooth muscle, aorta	ENSMUSG00000035783	-1.71879	11.2617	-9.94098	6.18067e-08	8.39842e-06	8.66581
Fam115c	family with sequence similarity 115, member C	ENSMUSG00000029851	1.30771	5.87875	9.93297	6.24557e-08	8.43422e-06	8.65538
Smad7	SMAD family member 7	ENSMUSG00000025880	-0.959358	7.58252	-9.92571	6.3051e-08	8.46237e-06	8.6459
Upp1	uridine phosphorylase 1	ENSMUSG00000020407	-1.3612	6.58042	-9.9082	6.45106e-08	8.56079e-06	8.62304
Ptchd1	patched domain containing 1	ENSMUSG00000041552	-2.13919	6.25071	-9.90753	6.45669e-08	8.56079e-06	8.62216
Trappc10	trafficking protein particle complex 10	ENSMUSG00000000374	-1.01741	6.06397	-9.90034	6.51771e-08	8.58963e-06	8.61277
AW549877	expressed sequence AW549877	ENSMUSG00000041935	-1.15856	7.75216	-9.85602	6.90759e-08	9.04894e-06	8.5547
Tec	tec protein tyrosine kinase	ENSMUSG00000029217	1.35387	6.0119	9.84042	7.05069e-08	9.16655e-06	8.5342
Nfia	nuclear factor I/A	ENSMUSG00000028565	-1.18884	5.95949	-9.83714	7.08117e-08	9.16655e-06	8.52989
Tm9sf1	transmembrane 9 superfamily member 1	ENSMUSG00000002320	-1.32018	6.74422	-9.83255	7.12405e-08	9.16782e-06	8.52385
Phldb2	pleckstrin homology-like domain, family B, member 2	ENSMUSG00000033149	-1.62145	6.34467	-9.82637	7.18215e-08	9.18854e-06	8.51573
Pcdh17	protocadherin 17	ENSMUSG00000035566	-1.66122	4.93556	-9.81305	7.30927e-08	9.29679e-06	8.49819
Robo4	roundabout homolog 4 (Drosophila)	ENSMUSG00000032125	-2.05426	5.44806	-9.8086	7.35229e-08	9.29746e-06	8.49232
Ptprn	protein tyrosine phosphatase, receptor type, N	ENSMUSG00000026204	1.03506	7.37444	9.80338	7.40301e-08	9.3078e-06	8.48544
Atp7a	ATPase, Cu++ transporting, alpha polypeptide	ENSMUSG00000033792	-1.26706	7.77801	-9.7584	7.85615e-08	9.82109e-06	8.42602
Maged1	melanoma antigen, family D, 1	ENSMUSG00000025151	-0.992557	9.83155	-9.73629	8.08955e-08	1.00554e-05	8.39673
Prrg4	proline rich Gla (G-carboxyglutamic acid) 4 (transmembrane)	ENSMUSG00000027171	1.22978	8.14589	9.72241	8.23982e-08	1.01843e-05	8.37831
Tubb3	tubulin, beta 3 class III	ENSMUSG00000062380	-2.00657	8.18983	-9.71155	8.35941e-08	1.02741e-05	8.36389
Dennd3	DENN/MADD domain containing 3	ENSMUSG00000036661	1.11717	5.459	9.68168	8.69799e-08	1.06305e-05	8.32415
Alox5ap	arachidonate 5-lipoxygenase activating protein	ENSMUSG00000060063	1.59574	7.00019	9.67095	8.82314e-08	1.06465e-05	8.30985
Mta3	metastasis associated 3	ENSMUSG00000055817	0.834197	7.65029	9.67068	8.82634e-08	1.06465e-05	8.30949
Serpinf1	serine (or cysteine) peptidase inhibitor, clade F, member 1	ENSMUSG00000000753	1.28012	6.88712	9.66807	8.85707e-08	1.06465e-05	8.30601
Suv39h1	suppressor of variegation 3-9 homolog 1 (Drosophila)	ENSMUSG00000039231	-1.0591	9.06993	-9.65872	8.9681e-08	1.0713e-05	8.29354
Ggct	gamma-glutamyl cyclotransferase	ENSMUSG00000002797	1.22898	7.34637	9.65519	9.01035e-08	1.0713e-05	8.28883
F2r	coagulation factor II (thrombin) receptor	ENSMUSG00000048376	-1.01593	11.1014	-9.64264	9.16255e-08	1.08351e-05	8.27206
Cryab	crystallin, alpha B	ENSMUSG00000032060	-1.88528	10.1966	-9.63512	9.25504e-08	1.08856e-05	8.262
Rhob	ras homolog gene family, member B	ENSMUSG00000054364	-1.2843	6.80515	-9.62626	9.36522e-08	1.09563e-05	8.25015
Klf8	Kruppel-like factor 8	ENSMUSG00000041649	1.35946	6.92581	9.61457	9.51281e-08	1.10571e-05	8.23449
Selplg	selectin, platelet (p-selectin) ligand	ENSMUSG00000048163	1.24248	4.95445	9.61146	9.55243e-08	1.10571e-05	8.23033
Muc13	mucin 13, epithelial transmembrane	ENSMUSG00000022824	-2.28465	5.22194	-9.60172	9.6777e-08	1.11431e-05	8.21728
Bche	butyrylcholinesterase	ENSMUSG00000027792	1.34148	5.89387	9.59259	9.79689e-08	1.11758e-05	8.20502
Ubd	ubiquitin D	ENSMUSG00000035186	-1.28511	3.07083	-9.59104	9.81716e-08	1.11758e-05	8.20295
Syt13	synaptotagmin XIII	ENSMUSG00000027220	-0.97887	6.68785	-9.58496	9.89751e-08	1.11758e-05	8.19478
Ripk2	receptor (TNFRSF)-interacting serine-threonine kinase 2	ENSMUSG00000041135	-0.973427	8.58352	-9.58399	9.91039e-08	1.11758e-05	8.19348
Ppp2r2b	protein phosphatase 2, regulatory subunit B, beta	ENSMUSG00000024500	-1.35643	4.57941	-9.54796	1.04017e-07	1.16303e-05	8.145
Bace2	beta-site APP-cleaving enzyme 2	ENSMUSG00000040605	1.11334	5.55253	9.54666	1.04198e-07	1.16303e-05	8.14326
Sema3e	sema domain, immunoglobulin domain (Ig), short basic domain, secreted, (semaphorin) 3E	ENSMUSG00000063531	-2.45004	6.94319	-9.52596	1.07142e-07	1.18982e-05	8.11534
Amigo2	adhesion molecule with Ig like domain 2	ENSMUSG00000048218	-1.25435	6.34193	-9.51012	1.09454e-07	1.20935e-05	8.09394
Plcb1	phospholipase C, beta 1	ENSMUSG00000051177	-1.01179	5.6519	-9.48377	1.13417e-07	1.24685e-05	8.05828
Kti12	KTI12 homolog, chromatin associated (S. cerevisiae)	ENSMUSG00000073775	-0.859488	7.75959	-9.47931	1.14104e-07	1.24812e-05	8.05224
Gp49a	glycoprotein 49 A	ENSMUSG00000089672	3.1341	4.33592	9.45852	1.17358e-07	1.27733e-05	8.02404
Nmb	neuromedin B	ENSMUSG00000025723	1.22592	7.66754	9.44505	1.19519e-07	1.29442e-05	8.00574
Nkain1	Na+/K+ transporting ATPase interacting 1	ENSMUSG00000078532	-1.33109	8.25382	-9.39457	1.28e-07	1.3665e-05	7.93699
Fosl2	fos-like antigen 2	ENSMUSG00000029135	-1.01675	6.91683	-9.39362	1.28167e-07	1.3665e-05	7.93568
F2	coagulation factor II	ENSMUSG00000027249	1.15164	4.58267	9.39347	1.28192e-07	1.3665e-05	7.93548
Gyg	glycogenin	ENSMUSG00000019528	-0.968091	9.76982	-9.39072	1.28674e-07	1.3665e-05	7.93172
Mfng	MFNG O-fucosylpeptide 3-beta-N-acetylglucosaminyltransferase	ENSMUSG00000018169	1.46735	5.78492	9.37606	1.31267e-07	1.38731e-05	7.9117
Mxra7	matrix-remodelling associated 7	ENSMUSG00000020814	-1.40923	6.47166	-9.36647	1.32995e-07	1.39881e-05	7.89858
Fstl1	follistatin-like 1	ENSMUSG00000022816	-0.937505	8.71941	-9.35362	1.35349e-07	1.41676e-05	7.88098
Txndc12	thioredoxin domain containing 12 (endoplasmic reticulum)	ENSMUSG00000028567	0.893828	7.39763	9.34794	1.36402e-07	1.42099e-05	7.87319
Med10	mediator complex subunit 10	ENSMUSG00000021598	-0.957683	9.59278	-9.33814	1.38239e-07	1.43327e-05	7.85977
Gna15	guanine nucleotide binding protein, alpha 15	ENSMUSG00000034792	1.55829	5.25106	9.3347	1.38892e-07	1.43327e-05	7.85504
Ltc4s	leukotriene C4 synthase	ENSMUSG00000020377	1.68082	7.30664	9.29014	1.47631e-07	1.5163e-05	7.79379
Lamtor4	late endosomal/lysosomal adaptor, MAPK and MTOR activator 4	ENSMUSG00000050552	0.80567	8.66918	9.28525	1.48625e-07	1.51938e-05	7.78705
Zswim7	zinc finger SWIM-type containing 7	ENSMUSG00000014243	0.938996	8.51802	9.25342	1.5527e-07	1.57992e-05	7.74314
Pdgfb	platelet derived growth factor, B polypeptide	ENSMUSG00000000489	-1.78028	6.2798	-9.24698	1.56653e-07	1.58662e-05	7.73423
Ptprk	protein tyrosine phosphatase, receptor type, K	ENSMUSG00000019889	1.38505	6.69584	9.22211	1.62114e-07	1.63436e-05	7.69982
Nt5e	5' nucleotidase, ecto	ENSMUSG00000032420	1.21997	5.95659	9.21129	1.64551e-07	1.65133e-05	7.68483
Usp33	ubiquitin specific peptidase 33	ENSMUSG00000025437	-0.894796	8.91341	-9.20547	1.65879e-07	1.65705e-05	7.67676
Gprasp2	G protein-coupled receptor associated sorting protein 2	ENSMUSG00000072966	0.991457	7.89319	9.19634	1.67986e-07	1.67047e-05	7.66408
Mtss1l	metastasis suppressor 1-like	ENSMUSG00000033763	1.28592	7.47996	9.1753	1.72945e-07	1.712e-05	7.63485
Fam96b	family with sequence similarity 96, member B	ENSMUSG00000031879	-0.882373	9.06392	-9.1693	1.74389e-07	1.71784e-05	7.62649
Tagln	transgelin	ENSMUSG00000032085	-1.3657	10.3447	-9.16634	1.75106e-07	1.71784e-05	7.62237
Pmp22	peripheral myelin protein 22	ENSMUSG00000018217	-1.54278	10.1272	-9.15887	1.76927e-07	1.72661e-05	7.61198
Mamdc2	MAM domain containing 2	ENSMUSG00000033207	2.2192	5.87165	9.15622	1.77578e-07	1.72661e-05	7.60828
Kcnj2	potassium inwardly-rectifying channel, subfamily J, member 2	ENSMUSG00000041695	1.39369	4.58074	9.14498	1.80367e-07	1.74597e-05	7.59262
Trps1	trichorhinophalangeal syndrome I (human)	ENSMUSG00000038679	1.06017	5.83469	9.13381	1.83187e-07	1.76545e-05	7.57703
Rgs3	regulator of G-protein signaling 3	ENSMUSG00000059810	-1.04894	5.7211	-9.12893	1.84433e-07	1.76967e-05	7.57022
Plagl1	pleiomorphic adenoma gene-like 1	ENSMUSG00000019817	-1.72344	7.67497	-9.10003	1.91998e-07	1.82884e-05	7.52981
Glt25d1	glycosyltransferase 25 domain containing 1	ENSMUSG00000034807	0.877093	7.70815	9.099	1.92272e-07	1.82884e-05	7.52838
Tfec	transcription factor EC	ENSMUSG00000029553	-1.93271	6.55944	-9.08372	1.9641e-07	1.86011e-05	7.50698
Ebf2	early B cell factor 2	ENSMUSG00000022053	1.47604	5.01311	9.07696	1.98272e-07	1.86965e-05	7.49749
She	src homology 2 domain-containing transforming protein E	ENSMUSG00000046280	-1.75712	5.50498	-9.06805	2.00753e-07	1.88492e-05	7.48499
Cryab	crystallin, alpha B	ENSMUSG00000032060	-1.8881	10.8028	-9.06318	2.02122e-07	1.88967e-05	7.47815
Rbm43	RNA binding motif protein 43	ENSMUSG00000036249	1.00897	6.26363	9.04634	2.06936e-07	1.92644e-05	7.45448
Serpinb9b	serine (or cysteine) peptidase inhibitor, clade B, member 9b	ENSMUSG00000021403	-2.77505	7.33088	-9.03724	2.09586e-07	1.94284e-05	7.44169
Fat4	FAT tumor suppressor homolog 4 (Drosophila)	ENSMUSG00000046743	-2.18348	5.36819	-9.0125	2.16978e-07	1.99479e-05	7.40682
Cyth4	cytohesin 4	ENSMUSG00000018008	1.80135	5.80748	9.01238	2.17014e-07	1.99479e-05	7.40666
Efemp2	epidermal growth factor-containing fibulin-like extracellular matrix protein 2	ENSMUSG00000024909	-0.79535	8.53656	-8.98824	2.24491e-07	2.05489e-05	7.37258
Lrp8	low density lipoprotein receptor-related protein 8, apolipoprotein e receptor	ENSMUSG00000028613	-1.10265	7.03732	-8.96487	2.31992e-07	2.1147e-05	7.33951
Alas2	aminolevulinic acid synthase 2, erythroid	ENSMUSG00000025270	-1.52126	5.56951	-8.95701	2.34573e-07	2.12936e-05	7.32838
Fxyd6	FXYD domain-containing ion transport regulator 6	ENSMUSG00000066705	1.24228	8.61786	8.93889	2.40642e-07	2.16198e-05	7.30268
Madcam1	mucosal vascular addressin cell adhesion molecule 1	ENSMUSG00000020310	-1.93903	6.22321	-8.93815	2.40893e-07	2.16198e-05	7.30163
Prcp	prolylcarboxypeptidase (angiotensinase C)	ENSMUSG00000061119	-0.894596	8.35193	-8.93745	2.41132e-07	2.16198e-05	7.30063
Prex2	phosphatidylinositol-3,4,5-trisphosphate-dependent Rac exchange factor 2	ENSMUSG00000048960	-1.43233	5.81535	-8.92009	2.47113e-07	2.20471e-05	7.27597
Anxa3	annexin A3	ENSMUSG00000029484	-1.27169	9.26926	-8.9178	2.47913e-07	2.20471e-05	7.27272
Lpcat4	lysophosphatidylcholine acyltransferase 4	ENSMUSG00000027134	1.03711	7.26788	8.912	2.49951e-07	2.21384e-05	7.26448
Klf6	Kruppel-like factor 6	ENSMUSG00000000078	-0.932513	8.90317	-8.89794	2.54973e-07	2.23881e-05	7.24445
Tspan12	tetraspanin 12	ENSMUSG00000029669	-1.28488	9.96038	-8.89579	2.55751e-07	2.23881e-05	7.24139
Pawr	PRKC, apoptosis, WT1, regulator	ENSMUSG00000035873	-1.09935	9.02766	-8.89554	2.5584e-07	2.23881e-05	7.24104
Tead4	TEA domain family member 4	ENSMUSG00000030353	-1.02749	8.06133	-8.86343	2.67749e-07	2.33368e-05	7.19523
Csf3r	colony stimulating factor 3 receptor (granulocyte)	ENSMUSG00000028859	1.50184	4.31091	8.82506	2.82754e-07	2.44957e-05	7.14033
Parvb	parvin, beta	ENSMUSG00000022438	-1.30164	7.4122	-8.82374	2.83284e-07	2.44957e-05	7.13844
Pde5a	phosphodiesterase 5A, cGMP-specific	ENSMUSG00000053965	1.236	6.09146	8.81916	2.85138e-07	2.45589e-05	7.13187
Lrrc34	leucine rich repeat containing 34	ENSMUSG00000027702	1.76462	4.43522	8.80212	2.92147e-07	2.50639e-05	7.10741
Tmem108	transmembrane protein 108	ENSMUSG00000042757	1.97555	8.11116	8.78733	2.98375e-07	2.54982e-05	7.08617
Mllt4	myeloid/lymphoid or mixed-lineage leukemia (trithorax homolog, Drosophila); translocated to, 4	ENSMUSG00000068036	-0.856597	8.70529	-8.75706	3.11568e-07	2.65221e-05	7.04258
Abr	active BCR-related gene	ENSMUSG00000017631	0.849067	6.99654	8.74857	3.15378e-07	2.67424e-05	7.03033
Calm4	calmodulin 4	ENSMUSG00000033765	1.43202	5.45759	8.72055	3.28306e-07	2.7731e-05	6.98985
Pla2g4a	phospholipase A2, group IVA (cytosolic, calcium-dependent)	ENSMUSG00000056220	1.60531	5.41107	8.71047	3.33087e-07	2.80267e-05	6.97528
Cst7	cystatin F (leukocystatin)	ENSMUSG00000068129	1.38618	5.61777	8.70556	3.35448e-07	2.81172e-05	6.96816
Gclc	glutamate-cysteine ligase, catalytic subunit	ENSMUSG00000032350	0.88662	8.34261	8.69163	3.42234e-07	2.85286e-05	6.94798
Snrnp25	small nuclear ribonucleoprotein 25 (U11/U12)	ENSMUSG00000040767	1.00773	8.90477	8.69014	3.42964e-07	2.85286e-05	6.94583
Peg10	paternally expressed 10	ENSMUSG00000092035	-0.820596	11.3047	-8.63949	3.68947e-07	3.05737e-05	6.87221
AW112010	expressed sequence AW112010	ENSMUSG00000075010	1.29251	4.26261	8.62268	3.78019e-07	3.12072e-05	6.84772
Pigt	phosphatidylinositol glycan anchor biosynthesis, class T	ENSMUSG00000017721	-0.84654	7.78633	-8.61809	3.80535e-07	3.12773e-05	6.84103
Sox4	SRY (sex determining region Y)-box 4	ENSMUSG00000076431	-1.1957	8.41802	-8.61593	3.81727e-07	3.12773e-05	6.83787
Arl4c	ADP-ribosylation factor-like 4C	ENSMUSG00000049866	-1.18257	7.54798	-8.60386	3.88457e-07	3.171e-05	6.82025
Map3k5	mitogen-activated protein kinase kinase kinase 5	ENSMUSG00000071369	1.17731	5.18589	8.60054	3.90329e-07	3.17444e-05	6.8154
Pi16	peptidase inhibitor 16	ENSMUSG00000024011	-1.86086	5.66858	-8.5776	4.03536e-07	3.26969e-05	6.78184
Cstb	cystatin B	ENSMUSG00000005054	-0.898853	9.92801	-8.54377	4.23875e-07	3.42181e-05	6.73224
Sh3glb2	SH3-domain GRB2-like endophilin B2	ENSMUSG00000026860	0.653765	7.14412	8.52496	4.35653e-07	3.50396e-05	6.70459
Gad2	glutamic acid decarboxylase 2	ENSMUSG00000026787	-2.29311	5.90757	-8.51689	4.40805e-07	3.53241e-05	6.69273
Tgfbi	transforming growth factor, beta induced	ENSMUSG00000035493	-1.75911	7.55467	-8.50835	4.46337e-07	3.56369e-05	6.68014
Tuba4a	tubulin, alpha 4A	ENSMUSG00000026202	-1.51641	6.74587	-8.49887	4.52558e-07	3.59451e-05	6.66618
Gpm6a	glycoprotein m6a	ENSMUSG00000031517	-1.7734	4.94375	-8.49747	4.53483e-07	3.59451e-05	6.66412
Hipk2	homeodomain interacting protein kinase 2	ENSMUSG00000061436	-0.90408	8.67566	-8.47515	4.68528e-07	3.70036e-05	6.63118
Has2	hyaluronan synthase 2	ENSMUSG00000022367	-2.03393	7.23317	-8.46271	4.77142e-07	3.75483e-05	6.61279
Tbx3	T-box 3	ENSMUSG00000018604	-1.15995	7.84583	-8.45476	4.82734e-07	3.78522e-05	6.60103
Brip1	BRCA1 interacting protein C-terminal helicase 1	ENSMUSG00000034329	0.884318	6.26174	8.4435	4.90771e-07	3.8345e-05	6.58436
Mcc	mutated in colorectal cancers	ENSMUSG00000071856	-0.929378	7.1375	-8.43578	4.96364e-07	3.8644e-05	6.57292
Hspb2	heat shock protein 2	ENSMUSG00000038086	-1.08076	6.73454	-8.42717	5.02681e-07	3.8997e-05	6.56016
Soat1	sterol O-acyltransferase 1	ENSMUSG00000026600	-0.848126	10.4555	-8.4192	5.08602e-07	3.93169e-05	6.54834
Sh3bp5	SH3-domain binding protein 5 (BTK-associated)	ENSMUSG00000021892	-0.923812	7.38699	-8.41668	5.10496e-07	3.93243e-05	6.54459
Apobr	apolipoprotein B receptor	ENSMUSG00000042759	1.4744	5.79667	8.41376	5.12694e-07	3.93551e-05	6.54025
Akr1cl	aldo-keto reductase family 1, member C-like	ENSMUSG00000025955	-1.61081	4.25348	-8.40209	5.21572e-07	3.98137e-05	6.52291
Pfkp	phosphofructokinase, platelet	ENSMUSG00000021196	0.764855	8.24178	8.40113	5.22308e-07	3.98137e-05	6.52149
Itga4	integrin alpha 4	ENSMUSG00000027009	-1.62479	5.46534	-8.39484	5.27169e-07	4.00447e-05	6.51214
Dyrk2	dual-specificity tyrosine-(Y)-phosphorylation regulated kinase 2	ENSMUSG00000028630	0.687991	8.20224	8.36764	5.48745e-07	4.13405e-05	6.47163
Angpt1	angiopoietin 1	ENSMUSG00000022309	1.67941	5.38176	8.36437	5.51403e-07	4.13405e-05	6.46675
Prpf18	PRP18 pre-mRNA processing factor 18 homolog (yeast)	ENSMUSG00000039449	-1.19873	6.20225	-8.36354	5.52079e-07	4.13405e-05	6.46552
St6galnac3	ST6 (alpha-N-acetyl-neuraminyl-2,3-beta-galactosyl-1,3)-N-acetylgalactosaminide alpha-2,6-sialyltransferase 3	ENSMUSG00000052544	-1.45256	5.49908	-8.3621	5.53256e-07	4.13405e-05	6.46337
Malt1	mucosa associated lymphoid tissue lymphoma translocation gene 1	ENSMUSG00000032688	0.732907	6.62795	8.36158	5.53676e-07	4.13405e-05	6.4626
Ppp1r2	protein phosphatase 1, regulatory (inhibitor) subunit 2	ENSMUSG00000047714	-1.1681	8.1645	-8.35273	5.60963e-07	4.17421e-05	6.4494
Emp1	epithelial membrane protein 1	ENSMUSG00000030208	-1.97589	7.59613	-8.34119	5.70621e-07	4.20665e-05	6.43215
Apcdd1	adenomatosis polyposis coli down-regulated 1	ENSMUSG00000071847	-1.21728	6.83547	-8.34099	5.7079e-07	4.20665e-05	6.43186
Tcirg1	T cell, immune regulator 1, ATPase, H+ transporting, lysosomal V0 protein A3	ENSMUSG00000001750	0.729981	7.40569	8.34064	5.71091e-07	4.20665e-05	6.43132
Greb1l	growth regulation by estrogen in breast cancer-like	ENSMUSG00000042942	-0.862508	7.11767	-8.3087	5.98762e-07	4.39568e-05	6.38353
Arhgef3	Rho guanine nucleotide exchange factor (GEF) 3	ENSMUSG00000021895	-1.2539	5.6929	-8.30392	6.03019e-07	4.41212e-05	6.37637
Cpne8	copine VIII	ENSMUSG00000052560	1.17019	4.8248	8.2982	6.08166e-07	4.42415e-05	6.36779
Top3b	topoisomerase (DNA) III beta	ENSMUSG00000022779	-0.839038	6.83754	-8.2976	6.08707e-07	4.42415e-05	6.36689
Cxxc5	CXXC finger 5	ENSMUSG00000046668	1.13241	8.13025	8.28578	6.19486e-07	4.48758e-05	6.34916
Itgal	integrin alpha L	ENSMUSG00000030830	0.889367	4.76052	8.26977	6.34415e-07	4.58056e-05	6.3251
Fam114a1	family with sequence similarity 114, member A1	ENSMUSG00000029185	-0.982515	7.46125	-8.25125	6.52155e-07	4.69316e-05	6.29723
Thbs1	thrombospondin 1	ENSMUSG00000040152	-2.25953	7.73595	-8.2323	6.70844e-07	4.78393e-05	6.26868
Mapk8	mitogen-activated protein kinase 8	ENSMUSG00000021936	-1.09881	7.45182	-8.23063	6.72522e-07	4.78393e-05	6.26616
Chmp5	charged multivesicular body protein 5	ENSMUSG00000028419	-0.702058	9.53224	-8.23049	6.7266e-07	4.78393e-05	6.26595
Armcx4	armadillo repeat containing, X-linked 4	ENSMUSG00000049804	-1.01539	6.9082	-8.22947	6.73692e-07	4.78393e-05	6.2644
Dbn1	drebrin 1	ENSMUSG00000034675	-0.928423	8.26023	-8.22747	6.75702e-07	4.78393e-05	6.26139
Glipr2	GLI pathogenesis-related 2	ENSMUSG00000028480	-1.22316	8.0802	-8.22519	6.78009e-07	4.78477e-05	6.25794
Cd97	CD97 antigen	ENSMUSG00000002885	-0.98619	7.85279	-8.21847	6.84845e-07	4.8135e-05	6.2478
Kctd12	potassium channel tetramerisation domain containing 12	ENSMUSG00000098557	1.17106	5.80619	8.21561	6.87785e-07	4.8135e-05	6.24347
Gucy1a2	guanylate cyclase 1, soluble, alpha 2	ENSMUSG00000041624	-1.26507	6.34162	-8.21474	6.8868e-07	4.8135e-05	6.24216
C77370	expressed sequence C77370	ENSMUSG00000046449	1.48752	4.55049	8.21195	6.91552e-07	4.81818e-05	6.23795
Ccl7	chemokine (C-C motif) ligand 7	ENSMUSG00000035373	-1.4047	6.10425	-8.20818	6.95464e-07	4.83005e-05	6.23225
Sgpp1	sphingosine-1-phosphate phosphatase 1	ENSMUSG00000021054	-1.20287	6.46183	-8.20274	7.01145e-07	4.8541e-05	6.22403
Tll1	tolloid-like	ENSMUSG00000053626	-1.54906	4.70936	-8.18527	7.19723e-07	4.967e-05	6.1976
Phlda1	pleckstrin homology-like domain, family A, member 1	ENSMUSG00000020205	-0.841034	9.71962	-8.16233	7.44916e-07	5.12398e-05	6.16282
Cln3	ceroid lipofuscinosis, neuronal 3, juvenile (Batten, Spielmeyer-Vogt disease)	ENSMUSG00000030720	0.800683	7.15653	8.16033	7.47155e-07	5.12398e-05	6.15978
Pdgfd	platelet-derived growth factor, D polypeptide	ENSMUSG00000032006	-1.16579	4.77042	-8.15647	7.51507e-07	5.13773e-05	6.15391
Ptrf	polymerase I and transcript release factor	ENSMUSG00000004044	-0.905448	6.84159	-8.14841	7.60663e-07	5.18412e-05	6.14167
Tbrg1	transforming growth factor beta regulated gene 1	ENSMUSG00000011114	-0.733735	10.1837	-8.14174	7.68318e-07	5.22003e-05	6.13155
Srpx2	sushi-repeat-containing protein, X-linked 2	ENSMUSG00000031253	-1.2422	5.56478	-8.13779	7.72905e-07	5.23494e-05	6.12553
Nenf	neuron derived neurotrophic factor	ENSMUSG00000037499	-0.81946	9.15157	-8.12809	7.84264e-07	5.29547e-05	6.11078
Mina	myc induced nuclear antigen	ENSMUSG00000022724	0.694405	7.05128	8.11913	7.94921e-07	5.35092e-05	6.09713
Mmrn2	multimerin 2	ENSMUSG00000041445	-1.57287	6.92826	-8.09909	8.19304e-07	5.49813e-05	6.06658
Gsg1	germ cell-specific gene 1	ENSMUSG00000030206	-1.25747	4.61457	-8.07838	8.4533e-07	5.65544e-05	6.03495
Galnt3	UDP-N-acetyl-alpha-D-galactosamine:polypeptide N-acetylgalactosaminyltransferase 3	ENSMUSG00000026994	1.54436	5.17413	8.07309	8.52109e-07	5.67699e-05	6.02687
Zfp512	zinc finger protein 512	ENSMUSG00000062761	-0.9392	7.04756	-8.07183	8.53741e-07	5.67699e-05	6.02494
Airn	antisense Igf2r RNA	ENSMUSG00000078247	-0.981524	6.00035	-8.0695	8.56758e-07	5.67978e-05	6.02137
Tgfb1i1	transforming growth factor beta 1 induced transcript 1	ENSMUSG00000030782	-1.26912	8.58965	-8.04923	8.8345e-07	5.83904e-05	5.99034
Slc25a24	solute carrier family 25 (mitochondrial carrier, phosphate carrier), member 24	ENSMUSG00000040322	-0.918701	7.68418	-8.04185	8.93377e-07	5.88687e-05	5.97904
Cmtm5	CKLF-like MARVEL transmembrane domain containing 5	ENSMUSG00000040759	0.960497	5.82766	8.0331	9.05312e-07	5.9476e-05	5.96561
Nlrc3	NLR family, CARD domain containing 3	ENSMUSG00000049871	0.945818	5.69155	8.02736	9.13231e-07	5.97343e-05	5.9568
Dusp22	dual specificity phosphatase 22	ENSMUSG00000069255	-0.996525	6.93675	-8.0263	9.14705e-07	5.97343e-05	5.95517
Slc7a11	solute carrier family 7 (cationic amino acid transporter, y+ system), member 11	ENSMUSG00000027737	-2.28404	4.92503	-8.01445	9.3131e-07	6.06377e-05	5.93697
Fam129b	family with sequence similarity 129, member B	ENSMUSG00000026796	-0.955569	7.32681	-8.00497	9.44834e-07	6.1252e-05	5.92238
Eya1	eyes absent 1 homolog (Drosophila)	ENSMUSG00000025932	-0.895924	7.30139	-8.00098	9.50584e-07	6.1252e-05	5.91625
Ak1	adenylate kinase 1	ENSMUSG00000026817	1.07205	6.70736	8.00091	9.50677e-07	6.1252e-05	5.91615
Rnf144a	ring finger protein 144A	ENSMUSG00000020642	-0.89315	6.42701	-8.00004	9.51945e-07	6.1252e-05	5.9148
Epn2	epsin 2	ENSMUSG00000001036	-0.906176	7.17863	-7.97671	9.86357e-07	6.32801e-05	5.87887
Ankrd50	ankyrin repeat domain 50	ENSMUSG00000044864	-0.709111	8.12561	-7.96989	9.96665e-07	6.37541e-05	5.86835
Gpx8	glutathione peroxidase 8 (putative)	ENSMUSG00000021760	1.15402	9.0753	7.96798	9.99572e-07	6.37541e-05	5.8654
Pcyt1b	phosphate cytidylyltransferase 1, choline, beta isoform	ENSMUSG00000035246	-1.15385	5.98211	-7.95737	1.01589e-06	6.46062e-05	5.84902
Arhgap1	Rho GTPase activating protein 1	ENSMUSG00000027247	-0.734306	9.12127	-7.95267	1.02321e-06	6.48832e-05	5.84175
Dusp3	dual specificity phosphatase 3 (vaccinia virus phosphatase VH1-related)	ENSMUSG00000003518	-0.900794	7.69431	-7.94404	1.03677e-06	6.55535e-05	5.82842
Rbm24	RNA binding motif protein 24	ENSMUSG00000038132	1.27508	6.38331	7.94083	1.04187e-06	6.56194e-05	5.82345
Pm20d1	peptidase M20 domain containing 1	ENSMUSG00000042251	1.05361	5.79693	7.93961	1.04382e-06	6.56194e-05	5.82157
Reep2	receptor accessory protein 2	ENSMUSG00000038555	1.40732	6.53575	7.93752	1.04715e-06	6.56406e-05	5.81834
Phf6	PHD finger protein 6	ENSMUSG00000025626	-0.852474	8.3018	-7.9267	1.06464e-06	6.65461e-05	5.80158
Rab32	RAB32, member RAS oncogene family	ENSMUSG00000019832	1.59261	5.62082	7.92017	1.07533e-06	6.70227e-05	5.79147
Snx10	sorting nexin 10	ENSMUSG00000038301	-0.80033	7.197	-7.89839	1.11182e-06	6.8911e-05	5.75769
Mgat4a	mannoside acetylglucosaminyltransferase 4, isoenzyme A	ENSMUSG00000026110	0.909485	5.38563	7.89833	1.11193e-06	6.8911e-05	5.75759
C1qtnf6	C1q and tumor necrosis factor related protein 6	ENSMUSG00000022440	1.14234	6.05765	7.88855	1.12874e-06	6.97553e-05	5.7424
Smim19	small integral membrane protein 19	ENSMUSG00000031534	-0.716827	7.12438	-7.87495	1.15256e-06	7.08311e-05	5.72126
Smim1	small integral membrane protein 1	ENSMUSG00000078350	-1.30151	6.13466	-7.87379	1.1546e-06	7.08311e-05	5.71946
Ldlrap1	low density lipoprotein receptor adaptor protein 1	ENSMUSG00000037295	0.828425	6.82093	7.87309	1.15586e-06	7.08311e-05	5.71837
Bbs9	Bardet-Biedl syndrome 9 (human)	ENSMUSG00000035919	0.812349	6.19499	7.87016	1.16107e-06	7.09516e-05	5.71381
Lgmn	legumain	ENSMUSG00000021190	-0.891462	8.31341	-7.86616	1.16824e-06	7.11909e-05	5.70758
Trp53i11	transformation related protein 53 inducible protein 11	ENSMUSG00000068735	-1.30887	6.28442	-7.8616	1.17646e-06	7.14926e-05	5.70048
Fam63a	family with sequence similarity 63, member A	ENSMUSG00000038712	0.927181	6.56845	7.85466	1.18908e-06	7.20599e-05	5.68967
Adam12	a disintegrin and metallopeptidase domain 12 (meltrin alpha)	ENSMUSG00000054555	-1.60797	6.38272	-7.85016	1.19735e-06	7.23605e-05	5.68266
Gprc5c	G protein-coupled receptor, family C, group 5, member C	ENSMUSG00000051043	0.722973	7.03796	7.84114	1.21411e-06	7.3171e-05	5.66859
Hook1	hook homolog 1 (Drosophila)	ENSMUSG00000028572	0.874497	5.05189	7.83222	1.23091e-06	7.39797e-05	5.65467
Adamts3	a disintegrin-like and metallopeptidase (reprolysin type) with thrombospondin type 1 motif, 3	ENSMUSG00000043635	1.07953	5.42967	7.82156	1.25131e-06	7.46537e-05	5.63802
Zfp821	zinc finger protein 821	ENSMUSG00000031728	-0.958033	6.39077	-7.8212	1.25202e-06	7.46537e-05	5.63745
Myct1	myc target 1	ENSMUSG00000046916	-2.0277	6.26851	-7.82067	1.25304e-06	7.46537e-05	5.63663
Gsn	gelsolin	ENSMUSG00000026879	1.45661	7.30195	7.81926	1.25577e-06	7.46537e-05	5.63442
Ebf1	early B cell factor 1	ENSMUSG00000057098	-0.974533	4.27251	-7.81606	1.26199e-06	7.48202e-05	5.62942
Arhgef11	Rho guanine nucleotide exchange factor (GEF) 11	ENSMUSG00000041977	-0.921195	6.50673	-7.81325	1.26748e-06	7.49421e-05	5.62503
Lepr	leptin receptor	ENSMUSG00000057722	1.49427	4.47077	7.80743	1.27892e-06	7.54148e-05	5.61593
Tbc1d4	TBC1 domain family, member 4	ENSMUSG00000033083	0.903971	5.74133	7.78204	1.33015e-06	7.80636e-05	5.57615
Mospd1	motile sperm domain containing 1	ENSMUSG00000023074	-0.889662	7.9192	-7.78164	1.33097e-06	7.80636e-05	5.57553
Ttc7b	tetratricopeptide repeat domain 7B	ENSMUSG00000033530	-0.766064	7.85119	-7.75752	1.38167e-06	8.08203e-05	5.53766
Slc22a23	solute carrier family 22, member 23	ENSMUSG00000038267	-0.937268	7.09995	-7.7371	1.42618e-06	8.31522e-05	5.50555
Nos3	nitric oxide synthase 3, endothelial cell	ENSMUSG00000028978	-0.706431	6.47309	-7.73576	1.42914e-06	8.31522e-05	5.50345
Nrep	neuronal regeneration related protein	ENSMUSG00000042834	-1.33223	7.17339	-7.73222	1.43704e-06	8.32184e-05	5.49787
1500009L16Rik	RIKEN cDNA 1500009L16 gene	ENSMUSG00000087651	-0.99708	8.79139	-7.73184	1.43788e-06	8.32184e-05	5.49727
9930014A18Rik	RIKEN cDNA 9930014A18 gene	ENSMUSG00000097493	1.28063	5.11956	7.70707	1.49438e-06	8.626e-05	5.45823
Myom1	myomesin 1	ENSMUSG00000024049	1.00253	4.39672	7.69687	1.51834e-06	8.74124e-05	5.44211
Cblb	Casitas B-lineage lymphoma b	ENSMUSG00000022637	-0.729438	8.71343	-7.69168	1.53066e-06	8.76603e-05	5.43393
Cblb	Casitas B-lineage lymphoma b	ENSMUSG00000022637	-0.729438	8.71343	-7.69168	1.53066e-06	8.76603e-05	5.43393
Dscr3	Down syndrome critical region gene 3	ENSMUSG00000022898	-0.82353	7.42719	-7.68879	1.53758e-06	8.78269e-05	5.42935
Hlx	H2.0-like homeobox	ENSMUSG00000039377	-1.3013	6.14043	-7.67456	1.57213e-06	8.94328e-05	5.40684
Serping1	serine (or cysteine) peptidase inhibitor, clade G, member 1	ENSMUSG00000023224	-1.42568	5.11056	-7.67385	1.57387e-06	8.94328e-05	5.40572
Col4a2	collagen, type IV, alpha 2	ENSMUSG00000031503	-1.32564	6.94306	-7.66722	1.59026e-06	9.013e-05	5.39522
Itga2	integrin alpha 2	ENSMUSG00000015533	-1.10924	4.53574	-7.66404	1.59818e-06	9.03449e-05	5.39019
Fam173a	family with sequence similarity 173, member A	ENSMUSG00000057411	-0.906356	7.90644	-7.6415	1.65555e-06	9.33465e-05	5.35445
Car4	carbonic anhydrase 4	ENSMUSG00000000805	1.37344	8.03787	7.62866	1.68918e-06	9.49981e-05	5.33407
Tfpi	tissue factor pathway inhibitor	ENSMUSG00000027082	-0.977112	6.7794	-7.61225	1.73325e-06	9.72267e-05	5.30797
Atf3	activating transcription factor 3	ENSMUSG00000026628	-1.15977	8.08332	-7.60951	1.74073e-06	9.73962e-05	5.30361
Pcgf5	polycomb group ring finger 5	ENSMUSG00000024805	-0.786079	9.48512	-7.60515	1.75267e-06	9.78141e-05	5.29668
Pxdc1	PX domain containing 1	ENSMUSG00000021411	-1.05279	7.14437	-7.60147	1.76284e-06	9.80436e-05	5.29082
Acer2	alkaline ceramidase 2	ENSMUSG00000038007	-1.51039	6.23737	-7.60042	1.76574e-06	9.80436e-05	5.28915
Pxdn	peroxidasin homolog (Drosophila)	ENSMUSG00000020674	-0.900533	7.98706	-7.59756	1.77372e-06	9.82372e-05	5.28458
Fam107a	family with sequence similarity 107, member A	ENSMUSG00000021750	-1.66746	4.1771	-7.58681	1.80396e-06	9.96393e-05	5.26745
Krt8	keratin 8	ENSMUSG00000049382	-1.56019	8.6366	-7.58443	1.8107e-06	9.96393e-05	5.26366
Nif3l1	Ngg1 interacting factor 3-like 1 (S. pombe)	ENSMUSG00000026036	-1.18506	7.25222	-7.58373	1.8127e-06	9.96393e-05	5.26255
Gchfr	GTP cyclohydrolase I feedback regulator	ENSMUSG00000046814	0.783182	8.98278	7.57089	1.84973e-06	0.00010142	5.24205
Faf2	Fas associated factor family member 2	ENSMUSG00000025873	-0.740919	7.3527	-7.56628	1.86321e-06	0.000101904	5.23469
Serpina3n	serine (or cysteine) peptidase inhibitor, clade A, member 3N	ENSMUSG00000021091	-1.77349	5.51944	-7.55947	1.88332e-06	0.000102747	5.2238
Rps6ka1	ribosomal protein S6 kinase polypeptide 1	ENSMUSG00000003644	0.815131	6.65752	7.55136	1.90755e-06	0.00010381	5.21084
Slc16a4	solute carrier family 16 (monocarboxylic acid transporters), member 4	ENSMUSG00000027896	1.80176	6.37892	7.549	1.91468e-06	0.000103939	5.20707
Cxcl1	chemokine (C-X-C motif) ligand 1	ENSMUSG00000029380	-1.80968	5.40808	-7.54087	1.9394e-06	0.000104788	5.19406
Fbln1	fibulin 1	ENSMUSG00000006369	1.05414	7.03212	7.54071	1.9399e-06	0.000104788	5.1938
Cd55	CD55 antigen	ENSMUSG00000026399	1.28002	5.55479	7.53704	1.95119e-06	0.000105138	5.18792
Cenpm	centromere protein M	ENSMUSG00000068101	0.884621	6.65612	7.53383	1.9611e-06	0.000105181	5.18278
Amotl1	angiomotin-like 1	ENSMUSG00000013076	-1.04619	7.2808	-7.53367	1.9616e-06	0.000105181	5.18252
Xpr1	xenotropic and polytropic retrovirus receptor 1	ENSMUSG00000026469	1.0671	7.72541	7.53063	1.97104e-06	0.000105429	5.17766
Ube2l6	ubiquitin-conjugating enzyme E2L 6	ENSMUSG00000027078	-0.990165	5.47456	-7.52844	1.97788e-06	0.000105537	5.17414
Mirg	miRNA containing gene	ENSMUSG00000097391	-0.991396	5.67245	-7.51487	2.02078e-06	0.000107564	5.15239
Colec12	collectin sub-family member 12	ENSMUSG00000036103	-0.917013	7.04759	-7.50187	2.0628e-06	0.000109534	5.13152
Snx30	sorting nexin family member 30	ENSMUSG00000028385	-1.10872	8.05804	-7.48048	2.13395e-06	0.000113038	5.09714
Bex2	brain expressed X-linked 2	ENSMUSG00000042750	-0.778461	9.58282	-7.4723	2.16185e-06	0.000114179	5.08397
AI467606	expressed sequence AI467606	ENSMUSG00000045165	1.09746	5.0665	7.4703	2.16874e-06	0.000114179	5.08074
Gfra2	glial cell line derived neurotrophic factor family receptor alpha 2	ENSMUSG00000022103	1.01745	8.46846	7.4696	2.17116e-06	0.000114179	5.07961
Slc39a4	solute carrier family 39 (zinc transporter), member 4	ENSMUSG00000063354	-0.979473	5.68684	-7.4605	2.20276e-06	0.000115563	5.06496
Car13	carbonic anhydrase 13	ENSMUSG00000027555	-0.87964	7.28489	-7.44818	2.24636e-06	0.000117563	5.04508
Gimap4	GTPase, IMAP family member 4	ENSMUSG00000054435	-2.17101	6.54082	-7.4467	2.25164e-06	0.000117563	5.0427
Jag1	jagged 1	ENSMUSG00000027276	-2.3679	5.29548	-7.4419	2.2689e-06	0.000118105	5.03496
L3mbtl3	l(3)mbt-like 3 (Drosophila)	ENSMUSG00000039089	0.888805	7.51546	7.44082	2.2728e-06	0.000118105	5.03322
B230118H07Rik	RIKEN cDNA B230118H07 gene	ENSMUSG00000027165	0.773275	6.39537	7.43839	2.28162e-06	0.000118166	5.02929
Wbp5	WW domain binding protein 5	ENSMUSG00000042712	-0.760681	10.781	-7.43752	2.28479e-06	0.000118166	5.02788
Slc9a8	solute carrier family 9 (sodium/hydrogen exchanger), member 8	ENSMUSG00000039463	-0.964255	6.94659	-7.43059	2.31015e-06	0.000119196	5.01669
Cnrip1	cannabinoid receptor interacting protein 1	ENSMUSG00000044629	1.1374	7.33322	7.42507	2.33057e-06	0.000119796	5.00776
Rnf213	ring finger protein 213	ENSMUSG00000070327	-0.79915	5.3301	-7.42449	2.33273e-06	0.000119796	5.00682
Cenpj	centromere protein J	ENSMUSG00000064128	0.738461	7.56377	7.41718	2.36006e-06	0.000120916	4.99501
Tsnax	translin-associated factor X	ENSMUSG00000056820	-1.03222	7.05858	-7.41	2.38725e-06	0.000122023	4.98339
Slc48a1	solute carrier family 48 (heme transporter), member 1	ENSMUSG00000081534	1.06525	7.57703	7.405	2.4064e-06	0.000122606	4.97529
Gata1	GATA binding protein 1	ENSMUSG00000031162	-1.17127	5.64584	-7.40376	2.41114e-06	0.000122606	4.97329
Sav1	salvador homolog 1 (Drosophila)	ENSMUSG00000021067	-0.883671	8.41503	-7.40264	2.41546e-06	0.000122606	4.97147
Khdrbs3	KH domain containing, RNA binding, signal transduction associated 3	ENSMUSG00000022332	-1.18131	6.91352	-7.39918	2.42886e-06	0.000123	4.96586
P4ha2	procollagen-proline, 2-oxoglutarate 4-dioxygenase (proline 4-hydroxylase), alpha II polypeptide	ENSMUSG00000018906	-0.825571	5.92972	-7.38518	2.48383e-06	0.000125494	4.94316
Ddx11	DEAD/H (Asp-Glu-Ala-Asp/His) box helicase 11	ENSMUSG00000035842	0.587853	6.67447	7.38029	2.50333e-06	0.000126188	4.93523
Hecw2	HECT, C2 and WW domain containing E3 ubiquitin protein ligase 2	ENSMUSG00000042807	-1.17507	6.21017	-7.37715	2.51596e-06	0.000126532	4.93013
Prnd	prion protein dublet	ENSMUSG00000027338	-1.972	6.46888	-7.3729	2.53311e-06	0.000127103	4.92324
Fech	ferrochelatase	ENSMUSG00000024588	-1.28211	7.07307	-7.36896	2.54913e-06	0.000127614	4.91684
Fign	fidgetin	ENSMUSG00000075324	1.02142	6.28512	7.35817	2.59362e-06	0.000129545	4.89929
Ddc	dopa decarboxylase	ENSMUSG00000020182	-0.912779	5.86022	-7.33918	2.67382e-06	0.000133165	4.8684
Agfg1	ArfGAP with FG repeats 1	ENSMUSG00000026159	-0.729456	9.64691	-7.33739	2.6815e-06	0.000133165	4.86549
Ipo4	importin 4	ENSMUSG00000002319	-0.774074	8.18595	-7.33673	2.68436e-06	0.000133165	4.86441
Slc40a1	solute carrier family 40 (iron-regulated transporter), member 1	ENSMUSG00000025993	-1.72304	5.30289	-7.33173	2.70602e-06	0.000133936	4.85626
Prkag2	protein kinase, AMP-activated, gamma 2 non-catalytic subunit	ENSMUSG00000028944	0.853714	6.10337	7.32566	2.73251e-06	0.000134942	4.84637
Slc30a1	solute carrier family 30 (zinc transporter), member 1	ENSMUSG00000037434	-1.02003	7.55402	-7.3203	2.75615e-06	0.000135802	4.83763
Dlc1	deleted in liver cancer 1	ENSMUSG00000031523	-0.833173	6.77303	-7.31101	2.79765e-06	0.000137537	4.82247
Gja4	gap junction protein, alpha 4	ENSMUSG00000050234	-0.999489	5.88032	-7.30579	2.82126e-06	0.000138387	4.81394
Ppp1r14a	protein phosphatase 1, regulatory (inhibitor) subunit 14A	ENSMUSG00000037166	-1.51146	6.88603	-7.30081	2.84395e-06	0.000139188	4.80581
Isoc1	isochorismatase domain containing 1	ENSMUSG00000024601	0.849539	7.10203	7.28175	2.93268e-06	0.000142916	4.77464
Ldhb	lactate dehydrogenase B	ENSMUSG00000030246	0.973487	9.32305	7.28164	2.93319e-06	0.000142916	4.77447
Ifitm3	interferon induced transmembrane protein 3	ENSMUSG00000025492	0.752724	10.8134	7.26461	3.01497e-06	0.000146574	4.74656
Mis18a	MIS18 kinetochore protein homolog A (S. pombe)	ENSMUSG00000022978	-0.718438	7.88115	-7.263	3.02278e-06	0.000146628	4.74394
Pcsk1n	proprotein convertase subtilisin/kexin type 1 inhibitor	ENSMUSG00000039278	-0.989269	6.76933	-7.25652	3.0546e-06	0.000147844	4.73331
Plcg1	phospholipase C, gamma 1	ENSMUSG00000016933	0.57429	7.99025	7.24949	3.08955e-06	0.000149206	4.72177
Tmem65	transmembrane protein 65	ENSMUSG00000062373	-0.651439	7.99943	-7.24756	3.09919e-06	0.000149341	4.71861
Rhbdf2	rhomboid 5 homolog 2 (Drosophila)	ENSMUSG00000020806	0.832368	6.29215	7.2427	3.12367e-06	0.00015019	4.71062
Vegfa	vascular endothelial growth factor A	ENSMUSG00000023951	-1.12836	7.98277	-7.231	3.18338e-06	0.000152726	4.69141
Stat5b	signal transducer and activator of transcription 5B	ENSMUSG00000020919	-0.806945	7.00684	-7.22723	3.2029e-06	0.000153326	4.68521
Nenf	neuron derived neurotrophic factor	ENSMUSG00000037499	-0.763563	8.14726	-7.22222	3.22897e-06	0.000154236	4.67698
Npl	N-acetylneuraminate pyruvate lyase	ENSMUSG00000042684	-1.3416	6.9074	-7.21037	3.29164e-06	0.00015656	4.65747
Rftn1	raftlin lipid raft linker 1	ENSMUSG00000039316	-0.713422	6.03012	-7.21031	3.29193e-06	0.00015656	4.65738
Ephb4	Eph receptor B4	ENSMUSG00000029710	-0.910982	7.30658	-7.20534	3.31858e-06	0.000157485	4.6492
Clec1b	C-type lectin domain family 1, member b	ENSMUSG00000030159	-1.86371	5.1397	-7.16865	3.52255e-06	0.000166803	4.58866
Anxa5	annexin A5	ENSMUSG00000027712	-0.68872	10.6066	-7.15943	3.57582e-06	0.000168639	4.57342
Fam214a	family with sequence similarity 214, member A	ENSMUSG00000034858	0.747362	5.85618	7.15927	3.57676e-06	0.000168639	4.57316
Gucy1a3	guanylate cyclase 1, soluble, alpha 3	ENSMUSG00000033910	-1.29467	5.37993	-7.14817	3.64206e-06	0.000171349	4.55479
Nrp2	neuropilin 2	ENSMUSG00000025969	-1.01334	8.43516	-7.14507	3.66048e-06	0.000171491	4.54967
Gpr56	G protein-coupled receptor 56	ENSMUSG00000031785	1.8267	7.76858	7.14503	3.66075e-06	0.000171491	4.5496
Laptm4b	lysosomal-associated protein transmembrane 4B	ENSMUSG00000022257	1.22651	8.81326	7.1382	3.7018e-06	0.000173043	4.53828
Il10rb	interleukin 10 receptor, beta	ENSMUSG00000022969	-1.08247	5.68245	-7.13619	3.71396e-06	0.000173241	4.53495
Tubb2b	tubulin, beta 2B class IIB	ENSMUSG00000045136	-0.916526	7.94744	-7.13397	3.7274e-06	0.000173498	4.53128
Ecscr	endothelial cell surface expressed chemotaxis and apoptosis regulator	ENSMUSG00000073599	-0.717916	9.61014	-7.12306	3.79442e-06	0.000176243	4.51319
Mink1	misshapen-like kinase 1 (zebrafish)	ENSMUSG00000020827	0.625333	6.77923	7.117	3.83219e-06	0.00017762	4.50314
Trim34a	tripartite motif-containing 34A	ENSMUSG00000056144	0.914718	7.74418	7.11487	3.84559e-06	0.000177865	4.49959
Syk	spleen tyrosine kinase	ENSMUSG00000021457	-0.912471	4.9404	-7.10824	3.88751e-06	0.000179424	4.48859
Flot2	flotillin 2	ENSMUSG00000061981	-0.760659	7.31538	-7.08545	4.03531e-06	0.00018567	4.45071
Emp1	epithelial membrane protein 1	ENSMUSG00000030208	-2.02049	8.80286	-7.08477	4.03982e-06	0.00018567	4.44957
Klc1	kinesin light chain 1	ENSMUSG00000021288	-0.682911	7.87313	-7.0762	4.09693e-06	0.0001879	4.43532
Klf5	Kruppel-like factor 5	ENSMUSG00000005148	-1.2404	8.54314	-7.07472	4.10693e-06	0.000187965	4.43284
Dag1	dystroglycan 1	ENSMUSG00000039952	-0.7201	7.37035	-7.07265	4.12089e-06	0.00018821	4.4294
Camk4	calcium/calmodulin-dependent protein kinase IV	ENSMUSG00000038128	1.22184	5.98877	7.06951	4.14216e-06	0.000188549	4.42417
Pidd1	p53 induced death domain protein 1	ENSMUSG00000025507	0.675414	7.45048	7.06902	4.14554e-06	0.000188549	4.42335
Rab6b	RAB6B, member RAS oncogene family	ENSMUSG00000032549	1.04404	4.82026	7.06295	4.18702e-06	0.00019004	4.41324
Cbll1	Casitas B-lineage lymphoma-like 1	ENSMUSG00000020659	0.681998	8.31311	7.06109	4.19982e-06	0.000190227	4.41014
Plxdc2	plexin domain containing 2	ENSMUSG00000026748	0.89466	7.04586	7.05655	4.23129e-06	0.000191256	4.40256
Prom1	prominin 1	ENSMUSG00000029086	1.19081	5.47969	7.0533	4.25391e-06	0.000191882	4.39715
Rab31	RAB31, member RAS oncogene family	ENSMUSG00000056515	-1.02303	6.72993	-7.05054	4.27325e-06	0.000192358	4.39254
St3gal1	ST3 beta-galactoside alpha-2,3-sialyltransferase 1	ENSMUSG00000013846	-1.09429	8.00213	-7.04736	4.29562e-06	0.000192585	4.38724
Mb21d2	Mab-21 domain containing 2	ENSMUSG00000051065	-1.26194	6.48103	-7.04732	4.2959e-06	0.000192585	4.38717
Gpr97	G protein-coupled receptor 97	ENSMUSG00000060470	1.378	6.57059	7.03982	4.34926e-06	0.000194578	4.37464
Evi5	ecotropic viral integration site 5	ENSMUSG00000011831	-0.623172	7.44432	-7.03131	4.41057e-06	0.000196919	4.36043
Ninj1	ninjurin 1	ENSMUSG00000037966	0.82753	7.39679	7.02098	4.48626e-06	0.00019989	4.34315
S100a4	S100 calcium binding protein A4	ENSMUSG00000001020	-0.903289	6.44293	-7.01944	4.49765e-06	0.00019999	4.34058
Plin2	perilipin 2	ENSMUSG00000028494	-0.882754	6.98571	-7.00878	4.57739e-06	0.000203123	4.32273
Adarb1	adenosine deaminase, RNA-specific, B1	ENSMUSG00000020262	-0.891217	6.17844	-7.00046	4.64069e-06	0.000205515	4.30878
Dysf	dysferlin	ENSMUSG00000033788	-1.13628	7.2689	-6.98976	4.72335e-06	0.000208634	4.29086
Bid	BH3 interacting domain death agonist	ENSMUSG00000004446	0.783102	6.1622	6.98889	4.7302e-06	0.000208634	4.28938
Daam1	dishevelled associated activator of morphogenesis 1	ENSMUSG00000034574	0.659354	8.95202	6.98054	4.79587e-06	0.000211105	4.27538
Rasgrp3	RAS, guanyl releasing protein 3	ENSMUSG00000071042	-1.42581	7.22637	-6.97804	4.81571e-06	0.000211553	4.27119
Gab1	growth factor receptor bound protein 2-associated protein 1	ENSMUSG00000031714	-0.69881	7.90459	-6.97527	4.83788e-06	0.000212101	4.26653
Sox7	SRY (sex determining region Y)-box 7	ENSMUSG00000063060	-1.32812	6.81818	-6.96896	4.88865e-06	0.000213898	4.25593
Mapk12	mitogen-activated protein kinase 12	ENSMUSG00000022610	-0.899686	6.78368	-6.96449	4.9249e-06	0.000215054	4.24842
Cntrl	centriolin	ENSMUSG00000057110	0.702766	6.75772	6.94881	5.05449e-06	0.000220273	4.22205
Sulf1	sulfatase 1	ENSMUSG00000016918	-1.17079	6.94111	-6.94475	5.08864e-06	0.00022132	4.21521
Scamp5	secretory carrier membrane protein 5	ENSMUSG00000040722	-0.612379	7.30875	-6.93429	5.1777e-06	0.000224747	4.19759
Zdhhc2	zinc finger, DHHC domain containing 2	ENSMUSG00000039470	-0.982877	7.54254	-6.92369	5.26961e-06	0.000227888	4.17972
Maged2	melanoma antigen, family D, 2	ENSMUSG00000025268	-0.744654	7.86026	-6.92354	5.27088e-06	0.000227888	4.17947
Usp29	ubiquitin specific peptidase 29	ENSMUSG00000051527	-1.28787	4.89321	-6.91758	5.32333e-06	0.000229701	4.16942
Ednrb	endothelin receptor type B	ENSMUSG00000022122	-1.75567	6.06697	-6.91629	5.33473e-06	0.00022974	4.16724
Oit3	oncoprotein induced transcript 3	ENSMUSG00000009654	-0.926302	6.4492	-6.91411	5.35411e-06	0.000230122	4.16356
Galt	galactose-1-phosphate uridyl transferase	ENSMUSG00000036073	0.842719	6.75893	6.90143	5.46822e-06	0.000234565	4.14214
Tspan17	tetraspanin 17	ENSMUSG00000025875	-0.958511	6.42528	-6.89282	5.54714e-06	0.000237485	4.12759
Flrt3	fibronectin leucine rich transmembrane protein 3	ENSMUSG00000051379	-1.21926	5.96235	-6.88838	5.58832e-06	0.000238781	4.12008
Tstd3	thiosulfate sulfurtransferase (rhodanese)-like domain containing 3	ENSMUSG00000028251	-0.791613	6.90229	-6.88554	5.61479e-06	0.000239444	4.11528
Bscl2	Berardinelli-Seip congenital lipodystrophy 2 homolog (seipin)	ENSMUSG00000071657	0.568315	7.40814	6.87456	5.71848e-06	0.000243271	4.09669
F5	coagulation factor V	ENSMUSG00000026579	1.26748	6.58641	6.87369	5.72677e-06	0.000243271	4.09522
Ushbp1	Usher syndrome 1C binding protein 1	ENSMUSG00000034911	-0.970147	5.41583	-6.86094	5.84988e-06	0.000247914	4.07362
Postn	periostin, osteoblast specific factor	ENSMUSG00000027750	-1.92793	6.79919	-6.86003	5.85874e-06	0.000247914	4.07208
Slc39a14	solute carrier family 39 (zinc transporter), member 14	ENSMUSG00000022094	0.842718	6.52312	6.85066	5.95116e-06	0.000251339	4.05618
Btg2	B cell translocation gene 2, anti-proliferative	ENSMUSG00000020423	0.913085	8.43932	6.8486	5.97173e-06	0.000251722	4.05268
Ncam1	neural cell adhesion molecule 1	ENSMUSG00000039542	-1.14781	6.89542	-6.84598	5.99788e-06	0.000252338	4.04824
Trp53bp1	transformation related protein 53 binding protein 1	ENSMUSG00000043909	0.605812	7.73969	6.83791	6.07934e-06	0.000255274	4.03454
1110007C09Rik	RIKEN cDNA 1110007C09 gene	ENSMUSG00000037960	0.921396	7.6601	6.83319	6.12753e-06	0.000256804	4.02652
Pus7l	pseudouridylate synthase 7 homolog (S. cerevisiae)-like	ENSMUSG00000033356	0.656338	6.42618	6.80611	6.41188e-06	0.000268208	3.98044
Cox6b2	cytochrome c oxidase subunit VIb polypeptide 2	ENSMUSG00000051811	0.985901	8.51676	6.80059	6.47146e-06	0.000270183	3.97104
Kctd12b	potassium channel tetramerisation domain containing 12b	ENSMUSG00000041633	-1.41244	5.65525	-6.799	6.48873e-06	0.000270325	3.96833
Igsf10	immunoglobulin superfamily, member 10	ENSMUSG00000036334	0.870698	6.44834	6.79801	6.49956e-06	0.000270325	3.96664
Pim2	proviral integration site 2	ENSMUSG00000031155	0.754908	6.92847	6.79547	6.52729e-06	0.000270963	3.96232
Hspa4l	heat shock protein 4 like	ENSMUSG00000025757	-0.778749	7.01318	-6.79322	6.55197e-06	0.000271473	3.95848
Fam71f1	family with sequence similarity 71, member F1	ENSMUSG00000039742	-1.22538	5.48663	-6.79146	6.57139e-06	0.000271763	3.95548
St3gal2	ST3 beta-galactoside alpha-2,3-sialyltransferase 2	ENSMUSG00000031749	-0.682267	6.81544	-6.78285	6.6671e-06	0.0002752	3.94079
Ptgis	prostaglandin I2 (prostacyclin) synthase	ENSMUSG00000017969	0.684296	7.59113	6.77431	6.76345e-06	0.000278652	3.92621
Myo10	myosin X	ENSMUSG00000022272	-0.809249	9.38616	-6.76975	6.81546e-06	0.000280105	3.91843
Wsb1	WD repeat and SOCS box-containing 1	ENSMUSG00000017677	-0.853867	8.76206	-6.76898	6.82435e-06	0.000280105	3.91711
Rcn3	reticulocalbin 3, EF-hand calcium binding domain	ENSMUSG00000019539	-0.848824	7.69732	-6.76164	6.90906e-06	0.000283052	3.90457
Adam15	a disintegrin and metallopeptidase domain 15 (metargidin)	ENSMUSG00000028041	0.690148	8.4933	6.75994	6.9289e-06	0.000283107	3.90166
Thsd7a	thrombospondin, type I, domain containing 7A	ENSMUSG00000032625	-1.02307	6.42533	-6.75931	6.9363e-06	0.000283107	3.90058
Cyyr1	cysteine and tyrosine-rich protein 1	ENSMUSG00000041134	-0.836127	6.63052	-6.7543	6.99497e-06	0.000284114	3.89202
Kif1a	kinesin family member 1A	ENSMUSG00000014602	-1.06347	5.81064	-6.75428	6.99526e-06	0.000284114	3.89198
Zcchc24	zinc finger, CCHC domain containing 24	ENSMUSG00000055538	0.911254	6.79812	6.75296	7.01075e-06	0.000284114	3.88973
Lars2	leucyl-tRNA synthetase, mitochondrial	ENSMUSG00000035202	0.896735	6.683	6.75278	7.01291e-06	0.000284114	3.88941
Aldh2	aldehyde dehydrogenase 2, mitochondrial	ENSMUSG00000029455	0.653557	9.36036	6.748	7.06955e-06	0.000285879	3.88124
Pvr	poliovirus receptor	ENSMUSG00000040511	-1.11528	8.17401	-6.74634	7.08942e-06	0.000286153	3.87839
Frrs1	ferric-chelate reductase 1	ENSMUSG00000033386	0.7558	8.52161	6.72864	7.30411e-06	0.000294276	3.84808
Arhgef6	Rac/Cdc42 guanine nucleotide exchange factor (GEF) 6	ENSMUSG00000031133	0.796879	3.81406	6.71406	7.48613e-06	0.000301055	3.82307
Enc1	ectodermal-neural cortex 1	ENSMUSG00000041773	-0.847901	9.00416	-6.70727	7.57257e-06	0.000303973	3.81141
Tgm2	transglutaminase 2, C polypeptide	ENSMUSG00000037820	1.2348	7.36652	6.69805	7.69151e-06	0.000308182	3.79558
Nnat	neuronatin	ENSMUSG00000067786	-1.1708	9.75254	-6.6968	7.7077e-06	0.000308266	3.79344
Acap1	ArfGAP with coiled-coil, ankyrin repeat and PH domains 1	ENSMUSG00000001588	1.35558	5.75108	6.69527	7.72777e-06	0.000308504	3.7908
Map4k3	mitogen-activated protein kinase kinase kinase kinase 3	ENSMUSG00000024242	-0.68133	8.18938	-6.69307	7.75653e-06	0.000309088	3.78702
S100a8	S100 calcium binding protein A8 (calgranulin A)	ENSMUSG00000056054	1.03691	3.2063	6.69001	7.79685e-06	0.00031013	3.78176
Anxa2	annexin A2	ENSMUSG00000032231	-0.669739	10.7327	-6.68648	7.84352e-06	0.00031142	3.77569
Zfp518b	zinc finger protein 518B	ENSMUSG00000046572	-0.844012	6.63454	-6.68476	7.86644e-06	0.000311765	3.77273
Fam207a	family with sequence similarity 207, member A	ENSMUSG00000032977	-0.764602	6.32383	-6.681	7.91667e-06	0.000313188	3.76626
Dcxr	dicarbonyl L-xylulose reductase	ENSMUSG00000039450	1.02595	7.94079	6.66752	8.09954e-06	0.000319844	3.74306
Eogt	EGF domain-specific O-linked N-acetylglucosamine (GlcNAc) transferase	ENSMUSG00000035245	-0.646542	8.15564	-6.66318	8.15939e-06	0.000321627	3.73558
Gramd1b	GRAM domain containing 1B	ENSMUSG00000040111	1.12549	5.47847	6.65341	8.29576e-06	0.000325783	3.71874
Prpf40b	PRP40 pre-mRNA processing factor 40 homolog B (yeast)	ENSMUSG00000023007	0.59139	6.64636	6.6527	8.30577e-06	0.000325783	3.71751
1810011O10Rik	RIKEN cDNA 1810011O10 gene	ENSMUSG00000056313	-1.20577	6.06097	-6.65244	8.30951e-06	0.000325783	3.71705
Esyt1	extended synaptotagmin-like protein 1	ENSMUSG00000025366	0.74814	7.82663	6.64738	8.38112e-06	0.000328003	3.70834
Armc7	armadillo repeat containing 7	ENSMUSG00000057219	0.711705	5.82023	6.64135	8.46745e-06	0.00033079	3.69792
Mark1	MAP/microtubule affinity-regulating kinase 1	ENSMUSG00000026620	-0.639501	4.48247	-6.63439	8.56818e-06	0.000334129	3.68591
Zdhhc15	zinc finger, DHHC domain containing 15	ENSMUSG00000033906	0.773175	8.15891	6.61938	8.78981e-06	0.000342161	3.65996
Ttf2	transcription termination factor, RNA polymerase II	ENSMUSG00000033222	-0.931602	5.76552	-6.60157	9.06049e-06	0.000351407	3.62914
Unc5c	unc-5 homolog C (C. elegans)	ENSMUSG00000059921	-1.34577	8.55573	-6.60123	9.06574e-06	0.000351407	3.62855
Dusp10	dual specificity phosphatase 10	ENSMUSG00000039384	-1.00817	7.25238	-6.6006	9.07551e-06	0.000351407	3.62746
Arhgef25	Rho guanine nucleotide exchange factor (GEF) 25	ENSMUSG00000019467	-0.831493	6.5665	-6.5989	9.10188e-06	0.000351805	3.62451
Arhgdib	Rho, GDP dissociation inhibitor (GDI) beta	ENSMUSG00000030220	-0.713094	9.14584	-6.59671	9.13599e-06	0.000351891	3.62071
Synpo	synaptopodin	ENSMUSG00000043079	-0.941839	5.61063	-6.59669	9.13626e-06	0.000351891	3.62068
Hddc3	HD domain containing 3	ENSMUSG00000030532	0.946479	6.49323	6.59342	9.18725e-06	0.000353233	3.61502
Lyve1	lymphatic vessel endothelial hyaluronan receptor 1	ENSMUSG00000030787	-1.32188	7.03054	-6.58757	9.27946e-06	0.000356152	3.60487
Lat	linker for activation of T cells	ENSMUSG00000030742	-0.96889	6.45213	-6.5797	9.40494e-06	0.000360336	3.59122
Gria3	glutamate receptor, ionotropic, AMPA3 (alpha 3)	ENSMUSG00000001986	0.865476	6.99196	6.57774	9.43652e-06	0.000360914	3.58782
Prrc1	proline-rich coiled-coil 1	ENSMUSG00000024594	-0.603167	8.28316	-6.57385	9.49939e-06	0.000362684	3.58107
Armcx2	armadillo repeat containing, X-linked 2	ENSMUSG00000033436	-0.847039	7.75709	-6.57258	9.52009e-06	0.000362842	3.57886
Col8a1	collagen, type VIII, alpha 1	ENSMUSG00000068196	-1.51389	6.19624	-6.56891	9.57993e-06	0.000364487	3.57249
Thbd	thrombomodulin	ENSMUSG00000074743	-1.1273	5.71899	-6.56529	9.63939e-06	0.000366113	3.5662
Nefl	neurofilament, light polypeptide	ENSMUSG00000022055	-0.866252	7.01669	-6.5608	9.71361e-06	0.000368292	3.55841
Exoc6b	exocyst complex component 6B	ENSMUSG00000033769	-0.623024	8.48469	-6.55605	9.79285e-06	0.000370114	3.55015
Fscn1	fascin homolog 1, actin bundling protein (Strongylocentrotus purpuratus)	ENSMUSG00000029581	-0.683359	8.78182	-6.5559	9.79549e-06	0.000370114	3.54988
Map2k4	mitogen-activated protein kinase kinase 4	ENSMUSG00000033352	0.594094	9.06998	6.55232	9.85554e-06	0.000371705	3.54367
Mrps18a	mitochondrial ribosomal protein S18A	ENSMUSG00000023967	-0.611089	8.79483	-6.55137	9.87158e-06	0.000371705	3.54202
Pdcd6ip	programmed cell death 6 interacting protein	ENSMUSG00000032504	0.504503	9.93862	6.54597	9.96332e-06	0.000374421	3.53262
Tnfrsf23	tumor necrosis factor receptor superfamily, member 23	ENSMUSG00000037613	-1.97761	5.76911	-6.54511	9.97794e-06	0.000374421	3.53113
Fhod1	formin homology 2 domain containing 1	ENSMUSG00000014778	0.738064	7.02135	6.53501	1.01521e-05	0.000380302	3.51355
Erbb2	v-erb-b2 erythroblastic leukemia viral oncogene homolog 2, neuro/glioblastoma derived oncogene homolog (avian)	ENSMUSG00000062312	-0.835291	6.8791	-6.52276	1.03677e-05	0.000387169	3.49219
Lpar4	lysophosphatidic acid receptor 4	ENSMUSG00000049929	-1.30886	9.02204	-6.52258	1.03708e-05	0.000387169	3.49189
Rnf167	ring finger protein 167	ENSMUSG00000040746	0.592182	7.82686	6.5181	1.04509e-05	0.000389267	3.48407
Commd3	COMM domain containing 3	ENSMUSG00000051154	0.628327	7.1259	6.51652	1.04792e-05	0.000389267	3.48131
Etl4	enhancer trap locus 4	ENSMUSG00000036617	-0.656206	7.89635	-6.51548	1.04979e-05	0.000389267	3.4795
Ctif	CBP80/20-dependent translation initiation factor	ENSMUSG00000052928	0.653739	5.82027	6.51547	1.04981e-05	0.000389267	3.47949
Gmds	GDP-mannose 4, 6-dehydratase	ENSMUSG00000038372	0.685721	8.00582	6.51094	1.05801e-05	0.000391642	3.47158
Pcdh12	protocadherin 12	ENSMUSG00000024440	-1.29068	5.66146	-6.5094	1.0608e-05	0.000392014	3.4689
Snx18	sorting nexin 18	ENSMUSG00000042364	0.681766	7.46889	6.50334	1.07191e-05	0.000394905	3.45832
Capg	capping protein (actin filament), gelsolin-like	ENSMUSG00000056737	-0.821015	6.44267	-6.50316	1.07224e-05	0.000394905	3.45801
Syngr2	synaptogyrin 2	ENSMUSG00000048277	-0.780564	8.24867	-6.49834	1.08116e-05	0.000397521	3.44959
Unc5b	unc-5 homolog B (C. elegans)	ENSMUSG00000020099	-1.03553	7.44942	-6.48658	1.10323e-05	0.000404956	3.42905
Pik3cd	phosphatidylinositol 3-kinase catalytic delta polypeptide	ENSMUSG00000039936	0.896563	4.48146	6.48197	1.11203e-05	0.000407503	3.42097
Ext1	exostoses (multiple) 1	ENSMUSG00000061731	0.783616	9.09354	6.4746	1.12622e-05	0.00041139	3.40809
Znf512b	zinc finger protein 512B	ENSMUSG00000000823	-0.560075	6.91136	-6.47451	1.1264e-05	0.00041139	3.40793
Atm	ataxia telangiectasia mutated	ENSMUSG00000034218	0.687915	7.10628	6.47174	1.13179e-05	0.000412504	3.40308
Peli2	pellino 2	ENSMUSG00000021846	0.891162	5.16506	6.471	1.13322e-05	0.000412504	3.40179
Ift43	intraflagellar transport 43	ENSMUSG00000007867	-0.822949	8.12896	-6.46057	1.15377e-05	0.00041896	3.38353
Mdga1	MAM domain containing glycosylphosphatidylinositol anchor 1	ENSMUSG00000043557	0.921845	5.4724	6.46006	1.15479e-05	0.00041896	3.38263
Zfp819	zinc finger protein 819	ENSMUSG00000055102	-0.989981	3.77646	-6.4572	1.16049e-05	0.000420333	3.37762
Psrc1	proline/serine-rich coiled-coil 1	ENSMUSG00000068744	0.612385	8.43617	6.45549	1.16392e-05	0.000420526	3.37463
Cnn1	calponin 1	ENSMUSG00000001349	-1.8669	8.32576	-6.45502	1.16487e-05	0.000420526	3.3738
Fnbp1	formin binding protein 1	ENSMUSG00000075415	0.768257	7.79943	6.45187	1.17122e-05	0.000422123	3.36827
Lrrc16a	leucine rich repeat containing 16A	ENSMUSG00000021338	0.561595	7.65066	6.4405	1.19442e-05	0.000429776	3.34834
Krt18	keratin 18	ENSMUSG00000023043	-1.11224	10.274	-6.43524	1.20533e-05	0.000432989	3.3391
Cmah	cytidine monophospho-N-acetylneuraminic acid hydroxylase	ENSMUSG00000016756	1.05443	6.2195	6.42729	1.22201e-05	0.000438261	3.32513
Prr5	proline rich 5 (renal)	ENSMUSG00000036106	-1.02895	7.2893	-6.42433	1.22826e-05	0.000439783	3.31995
Bend7	BEN domain containing 7	ENSMUSG00000048186	0.973197	4.20203	6.42309	1.2309e-05	0.000440007	3.31777
Limch1	LIM and calponin homology domains 1	ENSMUSG00000037736	-0.999036	5.34893	-6.41741	1.24305e-05	0.000443625	3.30779
Dab2	disabled 2, mitogen-responsive phosphoprotein	ENSMUSG00000022150	-0.937027	7.99383	-6.41187	1.25504e-05	0.000447174	3.29803
Cox7a1	cytochrome c oxidase subunit VIIa 1	ENSMUSG00000074218	1.18697	6.81734	6.40469	1.27073e-05	0.000451363	3.28541
Cdon	cell adhesion molecule-related/down-regulated by oncogenes	ENSMUSG00000038119	0.75232	6.2441	6.4046	1.27092e-05	0.000451363	3.28525
Zfhx2os	zinc finger homeobox 2, opposite strand	ENSMUSG00000093452	0.876259	5.47784	6.40195	1.27678e-05	0.000452689	3.28058
Jazf1	JAZF zinc finger 1	ENSMUSG00000063568	-1.10679	7.30997	-6.40103	1.2788e-05	0.000452689	3.27897
Crmp1	collapsin response mediator protein 1	ENSMUSG00000029121	-1.60799	6.18043	-6.39668	1.28848e-05	0.00045538	3.27131
Gjc1	gap junction protein, gamma 1	ENSMUSG00000034520	-0.989405	6.14259	-6.39497	1.29229e-05	0.000455991	3.2683
Ahdc1	AT hook, DNA binding motif, containing 1	ENSMUSG00000037692	0.572892	7.50673	6.38887	1.30603e-05	0.000460098	3.25755
Lamc2	laminin, gamma 2	ENSMUSG00000026479	-1.00565	5.38098	-6.37949	1.32746e-05	0.000466895	3.24101
Pde3a	phosphodiesterase 3A, cGMP inhibited	ENSMUSG00000041741	-0.916811	5.28251	-6.37356	1.34119e-05	0.000470966	3.23056
Gstk1	glutathione S-transferase kappa 1	ENSMUSG00000029864	1.32541	6.68832	6.3724	1.34388e-05	0.000471127	3.22852
Rxra	retinoid X receptor alpha	ENSMUSG00000015846	-0.966492	6.12583	-6.37152	1.34596e-05	0.000471127	3.22695
Timp2	tissue inhibitor of metalloproteinase 2	ENSMUSG00000017466	-0.9555	7.64478	-6.37058	1.34815e-05	0.000471142	3.2253
Cep164	centrosomal protein 164	ENSMUSG00000043987	-0.805771	5.48291	-6.36911	1.3516e-05	0.000471595	3.2227
Spata6	spermatogenesis associated 6	ENSMUSG00000034401	-0.528005	7.45088	-6.3647	1.36198e-05	0.000474199	3.21493
Hoxd10	homeobox D10	ENSMUSG00000050368	-1.39515	6.04568	-6.3641	1.3634e-05	0.000474199	3.21387
Pla2g16	phospholipase A2, group XVI	ENSMUSG00000060675	0.935708	6.17647	6.35663	1.38122e-05	0.000479632	3.20067
Prkce	protein kinase C, epsilon	ENSMUSG00000045038	-0.877076	6.90286	-6.35416	1.38716e-05	0.000480935	3.19631
Myo7a	myosin VIIA	ENSMUSG00000030761	1.08613	5.49989	6.35041	1.39623e-05	0.000482751	3.18968
Bckdhb	branched chain ketoacid dehydrogenase E1, beta polypeptide	ENSMUSG00000032263	0.601779	7.46713	6.35017	1.39682e-05	0.000482751	3.18926
Tmem128	transmembrane protein 128	ENSMUSG00000067365	-0.816695	7.84883	-6.33884	1.42463e-05	0.00049126	3.16922
Csf1	colony stimulating factor 1 (macrophage)	ENSMUSG00000014599	-1.20514	8.28022	-6.33832	1.42593e-05	0.00049126	3.1683
Strip1	striatin interacting protein 1	ENSMUSG00000014601	0.505495	7.65208	6.33277	1.43976e-05	0.000495246	3.15848
Depdc5	DEP domain containing 5	ENSMUSG00000037426	0.611553	7.11312	6.33103	1.44413e-05	0.000495968	3.15541
Lsp1	lymphocyte specific 1	ENSMUSG00000018819	-0.782713	7.15394	-6.32741	1.45326e-05	0.000498321	3.149
Fnip2	folliculin interacting protein 2	ENSMUSG00000061175	-0.593319	7.46933	-6.31952	1.47339e-05	0.000504434	3.13502
Apln	apelin	ENSMUSG00000037010	-2.22307	5.70226	-6.31648	1.48121e-05	0.00050632	3.12964
Bex4	brain expressed gene 4	ENSMUSG00000047844	-0.827799	8.16576	-6.31524	1.48442e-05	0.000506623	3.12744
Myl9	myosin, light polypeptide 9, regulatory	ENSMUSG00000067818	-1.12232	7.65506	-6.30507	1.51099e-05	0.000514891	3.10941
Eif2ak2	eukaryotic translation initiation factor 2-alpha kinase 2	ENSMUSG00000024079	0.643466	6.52116	6.2913	1.54778e-05	0.000526606	3.08496
Snx8	sorting nexin 8	ENSMUSG00000029560	-0.657145	7.2924	-6.28982	1.55177e-05	0.000527146	3.08234
Stard4	StAR-related lipid transfer (START) domain containing 4	ENSMUSG00000024378	-0.636907	6.96189	-6.28709	1.55919e-05	0.000528843	3.0775
Lrrc28	leucine rich repeat containing 28	ENSMUSG00000030556	0.651679	7.40776	6.27661	1.58803e-05	0.000537791	3.05887
Filip1l	filamin A interacting protein 1-like	ENSMUSG00000043336	-0.940519	6.23514	-6.27511	1.5922e-05	0.000538369	3.05621
Mreg	melanoregulin	ENSMUSG00000039395	1.04213	5.9946	6.26959	1.60767e-05	0.00054135	3.04638
Slamf1	signaling lymphocytic activation molecule family member 1	ENSMUSG00000015316	0.727264	3.83931	6.2688	1.60987e-05	0.00054135	3.04499
Carhsp1	calcium regulated heat stable protein 1	ENSMUSG00000008393	-0.610816	10.7963	-6.26844	1.61091e-05	0.00054135	3.04433
Carhsp1	calcium regulated heat stable protein 1	ENSMUSG00000008393	-0.610816	10.7963	-6.26844	1.61091e-05	0.00054135	3.04433
Calm5	calmodulin 5	ENSMUSG00000099269	1.45158	4.65448	6.26649	1.61641e-05	0.000542364	3.04087
Slc2a1	solute carrier family 2 (facilitated glucose transporter), member 1	ENSMUSG00000028645	-0.623809	11.4261	-6.26386	1.62387e-05	0.000543308	3.03619
B4galt1	UDP-Gal:betaGlcNAc beta 1,4- galactosyltransferase, polypeptide 1	ENSMUSG00000028413	-0.578315	8.3176	-6.26375	1.62419e-05	0.000543308	3.03599
Atp2c1	ATPase, Ca++-sequestering	ENSMUSG00000032570	0.544586	8.17305	6.2609	1.63231e-05	0.000545193	3.03092
Nup62cl	nucleoporin 62 C-terminal like	ENSMUSG00000072944	-1.25661	7.89129	-6.25906	1.63757e-05	0.000546115	3.02765
Gimap9	GTPase, IMAP family member 9	ENSMUSG00000051124	-0.863379	4.16766	-6.25699	1.64351e-05	0.000547263	3.02397
Tgfbr2	transforming growth factor, beta receptor II	ENSMUSG00000032440	-0.659494	6.84707	-6.25587	1.64674e-05	0.000547504	3.02198
Camk2d	calcium/calmodulin-dependent protein kinase II, delta	ENSMUSG00000053819	-1.09961	6.78061	-6.24697	1.67264e-05	0.000554834	3.00612
Flna	filamin, alpha	ENSMUSG00000031328	-0.704097	10.0821	-6.24656	1.67386e-05	0.000554834	3.00538
Col1a1	collagen, type I, alpha 1	ENSMUSG00000001506	-1.15386	7.22718	-6.24526	1.67767e-05	0.000555255	3.00307
Zcchc14	zinc finger, CCHC domain containing 14	ENSMUSG00000061410	-0.866836	7.63312	-6.24077	1.69092e-05	0.000558795	2.99507
Tax1bp3	Tax1 (human T cell leukemia virus type I) binding protein 3	ENSMUSG00000040158	-0.591813	8.10078	-6.23426	1.71037e-05	0.000564371	2.98345
Scamp2	secretory carrier membrane protein 2	ENSMUSG00000040188	0.518217	8.20993	6.23206	1.71697e-05	0.000565696	2.97953
Mum1l1	melanoma associated antigen (mutated) 1-like 1	ENSMUSG00000042515	-0.915965	8.24353	-6.21786	1.76032e-05	0.000579106	2.95419
Il1r1	interleukin 1 receptor, type I	ENSMUSG00000026072	-1.56958	5.49437	-6.21539	1.76799e-05	0.000580757	2.94977
Myof	myoferlin	ENSMUSG00000048612	-1.07505	7.24824	-6.18916	1.85151e-05	0.000607277	2.90287
Kansl1l	KAT8 regulatory NSL complex subunit 1-like	ENSMUSG00000026004	0.805743	5.53865	6.18624	1.86104e-05	0.000609158	2.89765
4930402H24Rik	RIKEN cDNA 4930402H24 gene	ENSMUSG00000027309	-0.944909	6.40251	-6.1857	1.86281e-05	0.000609158	2.89668
Tenc1	tensin like C1 domain-containing phosphatase	ENSMUSG00000037003	0.863221	7.86965	6.1838	1.86908e-05	0.000609395	2.89327
Prkch	protein kinase C, eta	ENSMUSG00000021108	0.829918	6.32635	6.18379	1.8691e-05	0.000609395	2.89325
Adamtsl1	ADAMTS-like 1	ENSMUSG00000066113	0.713013	5.2371	6.18272	1.87264e-05	0.000609639	2.89133
Id2	inhibitor of DNA binding 2	ENSMUSG00000020644	1.08504	7.29117	6.18062	1.87956e-05	0.000610984	2.88758
Ipo8	importin 8	ENSMUSG00000040029	0.529145	8.30713	6.16542	1.93062e-05	0.000625422	2.86035
Apbb1ip	amyloid beta (A4) precursor protein-binding, family B, member 1 interacting protein	ENSMUSG00000026786	-1.10145	4.43054	-6.16536	1.93085e-05	0.000625422	2.86022
Arhgef28	Rho guanine nucleotide exchange factor (GEF) 28	ENSMUSG00000021662	-0.857627	6.29974	-6.16474	1.93297e-05	0.000625422	2.85911
Tmem206	transmembrane protein 206	ENSMUSG00000026627	-0.688035	6.7282	-6.16376	1.93629e-05	0.000625422	2.85737
Stat1	signal transducer and activator of transcription 1	ENSMUSG00000026104	0.765543	6.67702	6.16318	1.93827e-05	0.000625422	2.85633
Magel2	melanoma antigen, family L, 2	ENSMUSG00000056972	-1.09864	5.69434	-6.15904	1.95251e-05	0.000629088	2.84889
Glod5	glyoxalase domain containing 5	ENSMUSG00000031163	-0.715939	2.94161	-6.15492	1.96674e-05	0.000632741	2.84151
Sh3tc1	SH3 domain and tetratricopeptide repeats 1	ENSMUSG00000036553	-0.845439	7.34456	-6.14662	1.99579e-05	0.000641143	2.82661
Ttll5	tubulin tyrosine ligase-like family, member 5	ENSMUSG00000012609	0.564831	7.06835	6.14469	2.00263e-05	0.000642398	2.82313
Il18rap	interleukin 18 receptor accessory protein	ENSMUSG00000026068	1.06302	4.63878	6.14344	2.00706e-05	0.000642545	2.82089
Tnc	tenascin C	ENSMUSG00000028364	-1.4057	8.3992	-6.1429	2.00896e-05	0.000642545	2.81992
Plat	plasminogen activator, tissue	ENSMUSG00000031538	-1.18762	6.38683	-6.14123	2.01491e-05	0.000643505	2.81692
Gm12185	predicted gene 12185	ENSMUSG00000048852	-0.791956	3.19771	-6.12077	2.08918e-05	0.000666255	2.78013
Igfbp3	insulin-like growth factor binding protein 3	ENSMUSG00000020427	-1.28875	6.3272	-6.11737	2.1018e-05	0.000669301	2.77402
Ift27	intraflagellar transport 27	ENSMUSG00000016637	0.558724	7.30813	6.11101	2.12563e-05	0.000675908	2.76256
Degs1	degenerative spermatocyte homolog 1 (Drosophila)	ENSMUSG00000038633	-0.708174	8.93173	-6.10884	2.13379e-05	0.000677518	2.75866
Plcd3	phospholipase C, delta 3	ENSMUSG00000020937	-0.613663	6.19712	-6.09359	2.19231e-05	0.000695089	2.73117
Dcaf5	DDB1 and CUL4 associated factor 5	ENSMUSG00000049106	0.784878	6.31522	6.07133	2.28072e-05	0.000720884	2.69099
Rnf169	ring finger protein 169	ENSMUSG00000058761	0.60687	8.14378	6.07081	2.28284e-05	0.000720884	2.69005
Snx18	sorting nexin 18	ENSMUSG00000042364	0.651876	9.93261	6.07063	2.28355e-05	0.000720884	2.68973
Arl2bp	ADP-ribosylation factor-like 2 binding protein	ENSMUSG00000031776	-0.575335	9.29816	-6.06141	2.32129e-05	0.000730971	2.67308
Etnk1	ethanolamine kinase 1	ENSMUSG00000030275	0.708024	9.0462	6.0612	2.32219e-05	0.000730971	2.67268
Pigs	phosphatidylinositol glycan anchor biosynthesis, class S	ENSMUSG00000041958	0.540138	7.23626	6.05683	2.34031e-05	0.000735616	2.66479
App	amyloid beta (A4) precursor protein	ENSMUSG00000022892	-0.763054	8.73396	-6.05208	2.36018e-05	0.000740417	2.65619
Krt18	keratin 18	ENSMUSG00000023043	-1.26953	10.3827	-6.05156	2.36235e-05	0.000740417	2.65526
Nmt2	N-myristoyltransferase 2	ENSMUSG00000026643	0.563771	8.87866	6.04924	2.37212e-05	0.000742417	2.65106
Gprasp2	G protein-coupled receptor associated sorting protein 2	ENSMUSG00000072966	0.792704	5.70472	6.04367	2.39576e-05	0.000748743	2.64099
Ifngr2	interferon gamma receptor 2	ENSMUSG00000022965	-0.563814	7.88417	-6.04243	2.40109e-05	0.000749339	2.63873
Sox6	SRY (sex determining region Y)-box 6	ENSMUSG00000051910	-1.13757	5.42071	-6.03203	2.44598e-05	0.00076226	2.61991
Rufy3	RUN and FYVE domain containing 3	ENSMUSG00000029291	0.707398	6.81686	6.02897	2.45937e-05	0.000764733	2.61436
Rras2	related RAS viral (r-ras) oncogene homolog 2	ENSMUSG00000055723	-0.915372	9.30133	-6.02862	2.4609e-05	0.000764733	2.61373
Pigl	phosphatidylinositol glycan anchor biosynthesis, class L	ENSMUSG00000014245	0.531307	7.41196	6.02643	2.47055e-05	0.000766642	2.60975
Smc5	structural maintenance of chromosomes 5	ENSMUSG00000024943	0.515764	9.49001	6.02401	2.48123e-05	0.000768864	2.60537
Calu	calumenin	ENSMUSG00000029767	-0.51296	9.86921	-6.01874	2.50468e-05	0.000775032	2.59581
Ckb	creatine kinase, brain	ENSMUSG00000001270	-0.847443	7.71681	-6.01619	2.51612e-05	0.000777474	2.59118
Pfkm	phosphofructokinase, muscle	ENSMUSG00000033065	0.818822	5.75338	6.0153	2.52011e-05	0.000777607	2.58957
Xbp1	X-box binding protein 1	ENSMUSG00000020484	-0.678468	7.66763	-6.01362	2.52768e-05	0.000778844	2.58653
Cars	cysteinyl-tRNA synthetase	ENSMUSG00000010755	-0.551794	7.619	-6.00905	2.54838e-05	0.000784118	2.57824
Fbln2	fibulin 2	ENSMUSG00000064080	-1.07657	7.04992	-6.00567	2.56382e-05	0.000787762	2.5721
Cfap69	cilia and flagella associated protein 69	ENSMUSG00000040473	-0.868821	5.10687	-6.00362	2.57325e-05	0.000789551	2.56837
Pemt	phosphatidylethanolamine N-methyltransferase	ENSMUSG00000000301	0.495231	6.661	5.98784	2.6469e-05	0.00081101	2.5397
Cited2	Cbp/p300-interacting transactivator, with Glu/Asp-rich carboxy-terminal domain, 2	ENSMUSG00000039910	-0.546969	10.7733	-5.97995	2.68449e-05	0.00082138	2.52536
Ptgs1	prostaglandin-endoperoxide synthase 1	ENSMUSG00000047250	1.08921	6.56608	5.97891	2.6895e-05	0.000821761	2.52347
Cpa2	carboxypeptidase A2, pancreatic	ENSMUSG00000071553	-1.04135	6.96286	-5.97527	2.70709e-05	0.000825362	2.51685
Clic4	chloride intracellular channel 4 (mitochondrial)	ENSMUSG00000037242	-0.637471	10.373	-5.97454	2.71064e-05	0.000825362	2.51552
Ints3	integrator complex subunit 3	ENSMUSG00000027933	-0.57952	8.79953	-5.97414	2.7126e-05	0.000825362	2.51478
Taok3	TAO kinase 3	ENSMUSG00000061288	-0.645334	6.55824	-5.97306	2.71784e-05	0.000825807	2.51282
Dhps	deoxyhypusine synthase	ENSMUSG00000060038	-0.572544	8.14343	-5.97104	2.7277e-05	0.000827654	2.50914
Gm16617	predicted gene, 16617	ENSMUSG00000097633	-0.608015	5.73969	-5.96934	2.736e-05	0.000829024	2.50605
Bcl10	B cell leukemia/lymphoma 10	ENSMUSG00000028191	-0.638936	7.76254	-5.9672	2.74649e-05	0.000831052	2.50217
Ccnb1ip1	cyclin B1 interacting protein 1	ENSMUSG00000071470	-1.48218	5.35284	-5.9653	2.75591e-05	0.000831747	2.49869
Pkd2	polycystic kidney disease 2	ENSMUSG00000034462	-0.655593	7.02355	-5.9652	2.75639e-05	0.000831747	2.49851
Tom1l1	target of myb1-like 1 (chicken)	ENSMUSG00000020541	-0.571272	6.27151	-5.9623	2.77076e-05	0.00083493	2.49323
Gimap6	GTPase, IMAP family member 6	ENSMUSG00000047867	-1.42388	4.26061	-5.95879	2.78821e-05	0.000839034	2.48685
Dok1	docking protein 1	ENSMUSG00000068335	0.951681	5.72905	5.95589	2.80275e-05	0.000842251	2.48156
Acot10	acyl-CoA thioesterase 10	ENSMUSG00000047565	-0.857677	5.79807	-5.95279	2.81839e-05	0.000843908	2.47591
Tctex1d2	Tctex1 domain containing 2	ENSMUSG00000014075	-0.599342	8.06999	-5.95253	2.81971e-05	0.000843908	2.47543
Gphn	gephyrin	ENSMUSG00000047454	0.686193	7.03897	5.95251	2.81984e-05	0.000843908	2.47539
Tns1	tensin 1	ENSMUSG00000055322	-1.24408	6.61498	-5.93718	2.89848e-05	0.000866258	2.44744
Zfp365	zinc finger protein 365	ENSMUSG00000037855	0.616346	6.92724	5.93521	2.90875e-05	0.000867035	2.44385
Med12l	mediator complex subunit 12-like	ENSMUSG00000056476	-0.656273	6.68903	-5.93516	2.90901e-05	0.000867035	2.44376
Ttc5	tetratricopeptide repeat domain 5	ENSMUSG00000006288	0.564033	6.49555	5.93051	2.93341e-05	0.000873119	2.43527
Nxn	nucleoredoxin	ENSMUSG00000020844	0.777873	6.82709	5.92163	2.98063e-05	0.000885063	2.41904
Slc29a3	solute carrier family 29 (nucleoside transporters), member 3	ENSMUSG00000020100	1.04288	6.72433	5.92092	2.98442e-05	0.000885063	2.41775
Sgpp1	sphingosine-1-phosphate phosphatase 1	ENSMUSG00000021054	-1.28514	5.62999	-5.92069	2.98568e-05	0.000885063	2.41733
Dclk2	doublecortin-like kinase 2	ENSMUSG00000028078	-0.558877	4.93941	-5.91756	3.00254e-05	0.000886583	2.41161
Cyfip2	cytoplasmic FMR1 interacting protein 2	ENSMUSG00000020340	0.919237	5.25823	5.91738	3.00349e-05	0.000886583	2.41128
Lgals3bp	lectin, galactoside-binding, soluble, 3 binding protein	ENSMUSG00000033880	0.677307	5.97785	5.91694	3.00588e-05	0.000886583	2.41047
Tpcn1	two pore channel 1	ENSMUSG00000032741	0.729018	7.32044	5.91633	3.0092e-05	0.000886583	2.40935
Sh3bp1	SH3-domain binding protein 1	ENSMUSG00000022436	-0.653257	6.77612	-5.91598	3.01107e-05	0.000886583	2.40872
Add3	adducin 3 (gamma)	ENSMUSG00000025026	-0.994933	6.95126	-5.91403	3.02165e-05	0.000888503	2.40516
Gtf2a2	general transcription factor II A, 2	ENSMUSG00000033543	-0.597346	8.76597	-5.90799	3.05467e-05	0.00089663	2.39412
Madd	MAP-kinase activating death domain	ENSMUSG00000040687	0.703375	5.56401	5.90748	3.05748e-05	0.00089663	2.39318
Arnt	aryl hydrocarbon receptor nuclear translocator	ENSMUSG00000015522	-0.531444	7.81029	-5.90668	3.06189e-05	0.000896719	2.39172
Gadd45a	growth arrest and DNA-damage-inducible 45 alpha	ENSMUSG00000036390	-0.709137	7.7388	-5.90292	3.08267e-05	0.000901598	2.38485
Epha4	Eph receptor A4	ENSMUSG00000026235	-1.22711	7.66915	-5.897	3.11571e-05	0.000910045	2.37402
Cttn	cortactin	ENSMUSG00000031078	-0.599616	8.35998	-5.89577	3.12266e-05	0.000910858	2.37175
Slit2	slit homolog 2 (Drosophila)	ENSMUSG00000031558	-1.8635	7.12527	-5.88798	3.1668e-05	0.000922505	2.35749
Clmn	calmin	ENSMUSG00000021097	0.948319	3.88536	5.8869	3.17296e-05	0.00092307	2.35552
Oaf	OAF homolog (Drosophila)	ENSMUSG00000032014	0.975758	7.53239	5.88159	3.20347e-05	0.000930709	2.3458
Igfbp4	insulin-like growth factor binding protein 4	ENSMUSG00000017493	0.57412	9.24054	5.87939	3.21622e-05	0.000932438	2.34176
Foxred2	FAD-dependent oxidoreductase domain containing 2	ENSMUSG00000016552	0.591736	5.76251	5.87857	3.22101e-05	0.000932438	2.34025
Snrk	SNF related kinase	ENSMUSG00000038145	-0.618984	6.70567	-5.87836	3.22221e-05	0.000932438	2.33987
Cacna2d1	calcium channel, voltage-dependent, alpha2/delta subunit 1	ENSMUSG00000040118	-0.850858	4.58433	-5.87258	3.256e-05	0.000940971	2.32927
Vps13c	vacuolar protein sorting 13C (yeast)	ENSMUSG00000035284	0.658203	6.40777	5.87153	3.26215e-05	0.000941505	2.32736
Tmem158	transmembrane protein 158	ENSMUSG00000054871	0.660265	6.51972	5.87068	3.2672e-05	0.000941719	2.32579
Trim6	tripartite motif-containing 6	ENSMUSG00000072244	0.659437	6.81524	5.86582	3.29601e-05	0.000948773	2.31687
Tmem2	transmembrane protein 2	ENSMUSG00000024754	-0.801099	8.38644	-5.86306	3.31246e-05	0.000952256	2.31181
Med30	mediator complex subunit 30	ENSMUSG00000038622	0.598317	8.09241	5.86219	3.31769e-05	0.000952508	2.31021
Cdk18	cyclin-dependent kinase 18	ENSMUSG00000026437	-0.725062	6.37329	-5.86137	3.3226e-05	0.000952669	2.3087
S1pr4	sphingosine-1-phosphate receptor 4	ENSMUSG00000044199	0.704028	5.06999	5.85043	3.38891e-05	0.000970408	2.28863
Smarca2	SWI/SNF related, matrix associated, actin dependent regulator of chromatin, subfamily a, member 2	ENSMUSG00000024921	0.786639	6.87549	5.84818	3.40271e-05	0.000972988	2.2845
Ssx2ip	synovial sarcoma, X breakpoint 2 interacting protein	ENSMUSG00000036825	-0.688001	8.04912	-5.84733	3.40798e-05	0.000972988	2.28293
Hand2	heart and neural crest derivatives expressed transcript 2	ENSMUSG00000038193	-1.57001	5.48806	-5.8468	3.41126e-05	0.000972988	2.28195
Ctnnal1	catenin (cadherin associated protein), alpha-like 1	ENSMUSG00000038816	-0.632656	6.76235	-5.84557	3.41883e-05	0.000973876	2.2797
Mdfi	MyoD family inhibitor	ENSMUSG00000032717	0.587553	5.68562	5.83835	3.46379e-05	0.0009854	2.26643
Ddt	D-dopachrome tautomerase	ENSMUSG00000001666	0.611453	9.04669	5.83719	3.47108e-05	0.00098541	2.26429
Pak1	p21 protein (Cdc42/Rac)-activated kinase 1	ENSMUSG00000030774	0.633962	6.33841	5.83691	3.47283e-05	0.00098541	2.26378
Sec24b	Sec24 related gene family, member B (S. cerevisiae)	ENSMUSG00000001052	-0.492522	9.23728	-5.83423	3.48972e-05	0.000988918	2.25885
Krcc1	lysine-rich coiled-coil 1	ENSMUSG00000053012	-0.503941	8.15227	-5.83123	3.50871e-05	0.000993016	2.25334
Foxc1	forkhead box C1	ENSMUSG00000050295	-0.959472	5.75696	-5.82892	3.52345e-05	0.000995898	2.24908
Coro1b	coronin, actin binding protein 1B	ENSMUSG00000024835	-0.599996	8.23065	-5.82738	3.53329e-05	0.000996226	2.24625
Abhd4	abhydrolase domain containing 4	ENSMUSG00000040997	0.605331	7.49253	5.82731	3.53372e-05	0.000996226	2.24612
Kcnh2	potassium voltage-gated channel, subfamily H (eag-related), member 2	ENSMUSG00000038319	-0.742399	6.0071	-5.82382	3.5561e-05	0.00100125	2.23971
Yeats2	YEATS domain containing 2	ENSMUSG00000041215	0.458039	7.83746	5.8193	3.58537e-05	0.00100819	2.23138
Cib1	calcium and integrin binding 1 (calmyrin)	ENSMUSG00000030538	-0.583566	7.56193	-5.81479	3.61481e-05	0.00101466	2.22308
Vcam1	vascular cell adhesion molecule 1	ENSMUSG00000027962	-1.41474	5.65323	-5.81436	3.61764e-05	0.00101466	2.22228
Cdkn2b	cyclin-dependent kinase inhibitor 2B (p15, inhibits CDK4)	ENSMUSG00000073802	-0.693272	7.23416	-5.81132	3.63763e-05	0.00101896	2.21668
Osbpl3	oxysterol binding protein-like 3	ENSMUSG00000029822	0.880984	6.60593	5.80415	3.68524e-05	0.00103097	2.20348
Gypa	glycophorin A	ENSMUSG00000051839	-1.89344	4.65062	-5.802	3.69961e-05	0.00103367	2.19952
Pank1	pantothenate kinase 1	ENSMUSG00000033610	0.977371	6.70837	5.80089	3.70711e-05	0.00103444	2.19747
Flnb	filamin, beta	ENSMUSG00000025278	-0.700813	9.83234	-5.79533	3.74466e-05	0.00104359	2.18723
Slc16a10	solute carrier family 16 (monocarboxylic acid transporters), member 10	ENSMUSG00000019838	-1.23612	5.83703	-5.79189	3.76818e-05	0.00104881	2.18087
Ugcg	UDP-glucose ceramide glucosyltransferase	ENSMUSG00000028381	-0.598549	8.52914	-5.78994	3.78155e-05	0.00105119	2.17727
Ptch2	patched homolog 2	ENSMUSG00000028681	-0.549279	5.25559	-5.78783	3.79605e-05	0.00105388	2.17339
Il6st	interleukin 6 signal transducer	ENSMUSG00000021756	-0.672493	9.80687	-5.78472	3.81754e-05	0.00105759	2.16765
BC021614	cDNA sequence BC021614	ENSMUSG00000058216	1.22067	5.87748	5.7845	3.81908e-05	0.00105759	2.16724
Map6	microtubule-associated protein 6	ENSMUSG00000055407	-0.965861	4.76468	-5.77997	3.85063e-05	0.00106417	2.15889
Gna12	guanine nucleotide binding protein, alpha 12	ENSMUSG00000000149	-0.756302	8.07246	-5.7797	3.85254e-05	0.00106417	2.15838
Gpr171	G protein-coupled receptor 171	ENSMUSG00000050075	1.37315	5.96825	5.77894	3.85786e-05	0.00106429	2.15698
Fads2	fatty acid desaturase 2	ENSMUSG00000024665	0.564545	9.79852	5.77027	3.91912e-05	0.00107894	2.14098
Apoe	apolipoprotein E	ENSMUSG00000002985	0.593319	6.37841	5.77004	3.92082e-05	0.00107894	2.14054
9030025P20Rik	RIKEN cDNA 9030025P20 gene	ENSMUSG00000073455	0.827633	7.72991	5.76796	3.93568e-05	0.00108047	2.1367
Ccdc101	coiled-coil domain containing 101	ENSMUSG00000030714	0.664792	6.70398	5.76711	3.94172e-05	0.00108047	2.13514
Sh3kbp1	SH3-domain kinase binding protein 1	ENSMUSG00000040990	-0.558352	7.32873	-5.76656	3.94569e-05	0.00108047	2.13412
Lxn	latexin	ENSMUSG00000047557	0.621352	9.10601	5.7665	3.94614e-05	0.00108047	2.134
Vcl	vinculin	ENSMUSG00000021823	-0.742407	10.1685	-5.74945	4.07052e-05	0.00111314	2.10248
Hcfc2	host cell factor C2	ENSMUSG00000020246	0.75492	6.69808	5.74475	4.10557e-05	0.00112132	2.09377
Gm21451	predicted gene, 21451	ENSMUSG00000034205	-0.853292	6.92343	-5.7424	4.12319e-05	0.00112434	2.08942
Pik3c2a	phosphatidylinositol 3-kinase, C2 domain containing, alpha polypeptide	ENSMUSG00000030660	-0.638372	8.62812	-5.7419	4.12691e-05	0.00112434	2.08851
Gnai1	guanine nucleotide binding protein (G protein), alpha inhibiting 1	ENSMUSG00000057614	-1.33675	6.74836	-5.73798	4.15652e-05	0.00112838	2.08125
Nkain3	Na+/K+ transporting ATPase interacting 3	ENSMUSG00000055761	-0.530624	5.19529	-5.73785	4.15748e-05	0.00112838	2.08101
Arntl	aryl hydrocarbon receptor nuclear translocator-like	ENSMUSG00000055116	-0.748373	5.44673	-5.73678	4.16561e-05	0.00112838	2.07903
Mpp1	membrane protein, palmitoylated	ENSMUSG00000031402	-0.659624	8.20175	-5.73665	4.16662e-05	0.00112838	2.07878
Aaas	achalasia, adrenocortical insufficiency, alacrimia	ENSMUSG00000036678	0.478088	8.66405	5.73653	4.16754e-05	0.00112838	2.07856
Nucb2	nucleobindin 2	ENSMUSG00000030659	-0.679218	8.69508	-5.73367	4.1893e-05	0.00113287	2.07327
4833420G17Rik	RIKEN cDNA 4833420G17 gene	ENSMUSG00000062822	0.69906	7.26171	5.73276	4.19632e-05	0.00113337	2.07157
Vim	vimentin	ENSMUSG00000026728	-0.471669	11.6642	-5.71752	4.3146e-05	0.00116388	2.04334
Sirpa	signal-regulatory protein alpha	ENSMUSG00000037902	0.588343	6.79794	5.70885	4.38353e-05	0.00118102	2.02724
Rars	arginyl-tRNA synthetase	ENSMUSG00000018848	-0.486392	10.4156	-5.70141	4.44354e-05	0.00119571	2.01344
Kitl	kit ligand	ENSMUSG00000019966	0.905497	6.08243	5.69961	4.45816e-05	0.00119817	2.0101
Bcap29	B cell receptor associated protein 29	ENSMUSG00000020650	0.754577	6.75252	5.69453	4.49983e-05	0.00120789	2.00065
Icam2	intercellular adhesion molecule 2	ENSMUSG00000001029	-1.23935	6.34321	-5.69342	4.5089e-05	0.00120884	1.99861
Yes1	Yamaguchi sarcoma viral (v-yes) oncogene homolog 1	ENSMUSG00000014932	-0.621809	7.94092	-5.69121	4.52722e-05	0.00121227	1.99449
Zfp69	zinc finger protein 69	ENSMUSG00000064141	1.02515	6.01922	5.68687	4.56329e-05	0.00122043	1.98643
Tpst1	protein-tyrosine sulfotransferase 1	ENSMUSG00000034118	-1.0677	6.80703	-5.68532	4.57624e-05	0.0012224	1.98356
Hk2	hexokinase 2	ENSMUSG00000000628	0.521057	8.8831	5.68406	4.58686e-05	0.00122374	1.9812
2003-09-01	septin 3	ENSMUSG00000022456	0.710987	5.39141	5.68149	4.60848e-05	0.00122801	1.97643
Irs2	insulin receptor substrate 2	ENSMUSG00000038894	-0.783981	7.78841	-5.67978	4.62288e-05	0.00123035	1.97326
Csrnp2	cysteine-serine-rich nuclear protein 2	ENSMUSG00000044636	0.640577	5.9558	5.67764	4.64108e-05	0.00123369	1.96927
Fkbp11	FK506 binding protein 11	ENSMUSG00000003355	0.768253	7.42123	5.67309	4.67988e-05	0.0012425	1.96082
Ebpl	emopamil binding protein-like	ENSMUSG00000021928	0.544499	8.2243	5.6703	4.70391e-05	0.00124736	1.95561
Rusc2	RUN and SH3 domain containing 2	ENSMUSG00000035969	-0.747693	6.44883	-5.66606	4.74061e-05	0.00125557	1.94772
Sfxn3	sideroflexin 3	ENSMUSG00000025212	-1.14816	6.24069	-5.66099	4.7849e-05	0.00126577	1.93828
Itgb5	integrin beta 5	ENSMUSG00000022817	-0.868628	6.48883	-5.65241	4.86081e-05	0.0012843	1.9223
Dpysl3	dihydropyrimidinase-like 3	ENSMUSG00000024501	-0.68315	6.17705	-5.64945	4.88721e-05	0.00128972	1.9168
Tmem159	transmembrane protein 159	ENSMUSG00000030917	-0.831432	6.44315	-5.6404	4.96913e-05	0.00130976	1.89992
Zhx3	zinc fingers and homeoboxes 3	ENSMUSG00000035877	0.636924	6.24838	5.63706	4.99974e-05	0.00131624	1.89369
Hip1	huntingtin interacting protein 1	ENSMUSG00000039959	0.583394	7.97767	5.63628	5.00686e-05	0.00131653	1.89224
Naalad2	N-acetylated alpha-linked acidic dipeptidase 2	ENSMUSG00000043943	-0.69415	4.46418	-5.62978	5.06705e-05	0.00133075	1.88011
Gfm2	G elongation factor, mitochondrial 2	ENSMUSG00000021666	-0.666252	7.27084	-5.62911	5.07328e-05	0.00133079	1.87886
Ube2ql1	ubiquitin-conjugating enzyme E2Q family-like 1	ENSMUSG00000052981	-0.631876	5.67633	-5.62404	5.12079e-05	0.00134165	1.8694
Scn1b	sodium channel, voltage-gated, type I, beta	ENSMUSG00000019194	-0.861894	6.53218	-5.61838	5.17439e-05	0.00135261	1.85883
Snx18	sorting nexin 18	ENSMUSG00000042364	0.596835	9.51292	5.61831	5.175e-05	0.00135261	1.85871
Dnajc10	DnaJ (Hsp40) homolog, subfamily C, member 10	ENSMUSG00000027006	-0.498607	8.94834	-5.61715	5.18608e-05	0.00135389	1.85654
Prdx4	peroxiredoxin 4	ENSMUSG00000025289	-0.556853	8.29092	-5.61602	5.19689e-05	0.00135509	1.85442
Aldh2	aldehyde dehydrogenase 2, mitochondrial	ENSMUSG00000029455	0.563323	6.90411	5.61419	5.21437e-05	0.00135803	1.85101
Sema3f	sema domain, immunoglobulin domain (Ig), short basic domain, secreted, (semaphorin) 3F	ENSMUSG00000034684	-0.496461	6.17827	-5.61093	5.24582e-05	0.0013646	1.84491
St3gal5	ST3 beta-galactoside alpha-2,3-sialyltransferase 5	ENSMUSG00000056091	-0.739232	8.34735	-5.60855	5.26882e-05	0.00136895	1.84047
Rab27a	RAB27A, member RAS oncogene family	ENSMUSG00000032202	0.938994	5.16082	5.60546	5.29892e-05	0.00137514	1.83468
Rwdd2b	RWD domain containing 2B	ENSMUSG00000041079	0.598694	7.11092	5.60041	5.34841e-05	0.00138528	1.82525
Wnk4	WNK lysine deficient protein kinase 4	ENSMUSG00000035112	-0.932282	5.70919	-5.60018	5.35065e-05	0.00138528	1.82482
Nexn	nexilin	ENSMUSG00000039103	-1.15856	8.59543	-5.59914	5.36095e-05	0.00138631	1.82287
Gm10338	predicted gene 10338	ENSMUSG00000094706	0.862106	4.49314	5.59278	5.42408e-05	0.00140097	1.81098
Mmp14	matrix metallopeptidase 14 (membrane-inserted)	ENSMUSG00000000957	0.7888	8.1564	5.58993	5.45268e-05	0.0014067	1.80564
Clcn2	chloride channel 2	ENSMUSG00000022843	0.702217	6.19209	5.58645	5.48777e-05	0.00141195	1.79913
Npm3	nucleoplasmin 3	ENSMUSG00000056209	-0.610503	8.33464	-5.58481	5.50438e-05	0.00141195	1.79606
Syne1	spectrin repeat containing, nuclear envelope 1	ENSMUSG00000019769	-0.776257	5.71409	-5.58419	5.5107e-05	0.00141195	1.7949
S1pr1	sphingosine-1-phosphate receptor 1	ENSMUSG00000045092	-0.752177	7.79052	-5.58408	5.51184e-05	0.00141195	1.79469
Rogdi	rogdi homolog (Drosophila)	ENSMUSG00000022540	0.730337	6.67665	5.584	5.5126e-05	0.00141195	1.79455
Ngfrap1	nerve growth factor receptor (TNFRSF16) associated protein 1	ENSMUSG00000046432	-0.44088	12.0125	-5.58396	5.51305e-05	0.00141195	1.79447
Stard9	START domain containing 9	ENSMUSG00000033705	-1.10174	5.88047	-5.58345	5.51821e-05	0.00141195	1.79352
Qpctl	glutaminyl-peptide cyclotransferase-like	ENSMUSG00000030407	0.773805	6.06403	5.57915	5.56219e-05	0.00142154	1.78546
Itpr2	inositol 1,4,5-triphosphate receptor 2	ENSMUSG00000030287	0.5791	5.96843	5.57832	5.57072e-05	0.00142206	1.7839
Plagl1	pleiomorphic adenoma gene-like 1	ENSMUSG00000019817	-1.53913	8.44422	-5.57765	5.5776e-05	0.00142216	1.78265
Dkk1	dickkopf homolog 1 (Xenopus laevis)	ENSMUSG00000024868	-1.37783	5.5676	-5.57591	5.59554e-05	0.00142507	1.77939
Shroom2	shroom family member 2	ENSMUSG00000045180	-0.823796	7.31914	-5.57299	5.62571e-05	0.00143109	1.77393
Dcbld2	discoidin, CUB and LCCL domain containing 2	ENSMUSG00000035107	-0.599882	7.15104	-5.57067	5.64984e-05	0.00143556	1.76959
Atf6	activating transcription factor 6	ENSMUSG00000026663	0.525371	9.00099	5.56425	5.71729e-05	0.00145101	1.75754
Slc1a5	solute carrier family 1 (neutral amino acid transporter), member 5	ENSMUSG00000001918	0.771627	6.79211	5.56318	5.7286e-05	0.0014522	1.75553
Gpr108	G protein-coupled receptor 108	ENSMUSG00000005823	0.52156	7.53462	5.55997	5.76264e-05	0.00145914	1.74952
F3	coagulation factor III	ENSMUSG00000028128	-1.3028	6.81546	-5.55597	5.80535e-05	0.00146825	1.74202
Akap2	A kinase (PRKA) anchor protein 2	ENSMUSG00000038729	-0.733478	6.95101	-5.54754	5.89659e-05	0.00148961	1.7262
Apobec1	apolipoprotein B mRNA editing enzyme, catalytic polypeptide 1	ENSMUSG00000040613	0.628886	4.38876	5.54283	5.94819e-05	0.0015002	1.71735
Plin3	perilipin 3	ENSMUSG00000024197	-0.587497	7.2214	-5.54246	5.95225e-05	0.0015002	1.71666
Fli1	Friend leukemia integration 1	ENSMUSG00000016087	1.23334	10.0524	5.53962	5.98355e-05	0.00150635	1.71134
Cxx1c	CAAX box 1C	ENSMUSG00000051851	-0.840171	5.30905	-5.53784	6.00327e-05	0.00150844	1.708
Frmd4b	FERM domain containing 4B	ENSMUSG00000030064	0.505998	7.02687	5.53763	6.00564e-05	0.00150844	1.7076
Ptgfrn	prostaglandin F2 receptor negative regulator	ENSMUSG00000027864	1.00706	6.82578	5.53359	6.05067e-05	0.00151801	1.70002
Map3k7	mitogen-activated protein kinase kinase kinase 7	ENSMUSG00000028284	0.431014	8.80051	5.53157	6.07336e-05	0.00152196	1.69622
Mapkapk3	mitogen-activated protein kinase-activated protein kinase 3	ENSMUSG00000032577	0.815287	6.36283	5.52063	6.19769e-05	0.00154964	1.67565
Plcb2	phospholipase C, beta 2	ENSMUSG00000040061	0.540505	4.76895	5.5206	6.19799e-05	0.00154964	1.6756
Vav3	vav 3 oncogene	ENSMUSG00000033721	0.628357	6.52645	5.51866	6.22036e-05	0.00155297	1.67194
Optn	optineurin	ENSMUSG00000026672	-0.574927	6.38822	-5.51821	6.2255e-05	0.00155297	1.67111
Slc1a4	solute carrier family 1 (glutamate/neutral amino acid transporter), member 4	ENSMUSG00000020142	-0.650961	5.9406	-5.51398	6.27454e-05	0.00156342	1.66314
Pkd1l3	polycystic kidney disease 1 like 3	ENSMUSG00000048827	-0.595674	4.63244	-5.50995	6.32152e-05	0.00157333	1.65557
Nsmaf	neutral sphingomyelinase (N-SMase) activation associated factor	ENSMUSG00000028245	-0.475423	8.275	-5.50911	6.3314e-05	0.001574	1.65399
Plekho1	pleckstrin homology domain containing, family O member 1	ENSMUSG00000015745	-0.685479	8.82299	-5.50774	6.34756e-05	0.00157623	1.6514
Gm2382	predicted gene 2382	ENSMUSG00000079427	0.574527	6.43482	5.50366	6.3958e-05	0.0015864	1.64372
Rela	v-rel reticuloendotheliosis viral oncogene homolog A (avian)	ENSMUSG00000024927	-0.625572	8.22136	-5.50259	6.40842e-05	0.00158774	1.64172
Mgst2	microsomal glutathione S-transferase 2	ENSMUSG00000074604	0.899668	6.0106	5.4956	6.49216e-05	0.00160666	1.62854
Kctd1	potassium channel tetramerisation domain containing 1	ENSMUSG00000036225	0.774474	5.98211	5.48924	6.56923e-05	0.0016239	1.61657
Xrcc5	X-ray repair complementing defective repair in Chinese hamster cells 5	ENSMUSG00000026187	-0.579229	6.81903	-5.48694	6.59733e-05	0.001629	1.61223
Rb1	retinoblastoma 1	ENSMUSG00000022105	-0.640947	9.8526	-5.48066	6.67479e-05	0.00164627	1.60039
Egln1	egl-9 family hypoxia-inducible factor 1	ENSMUSG00000031987	-0.814004	7.98899	-5.47149	6.78952e-05	0.00167268	1.58309
Msh6	mutS homolog 6 (E. coli)	ENSMUSG00000005370	0.531576	8.90406	5.46995	6.80896e-05	0.00167559	1.58019
Cxcl12	chemokine (C-X-C motif) ligand 12	ENSMUSG00000061353	-1.64684	6.4271	-5.46817	6.83157e-05	0.00167926	1.57683
Meis2	Meis homeobox 2	ENSMUSG00000027210	-1.00827	5.58299	-5.46619	6.85675e-05	0.00168194	1.5731
Acsf2	acyl-CoA synthetase family member 2	ENSMUSG00000076435	-0.543017	5.28425	-5.4661	6.85786e-05	0.00168194	1.57293
Scrib	scribbled homolog (Drosophila)	ENSMUSG00000022568	-0.683386	5.9631	-5.46252	6.90371e-05	0.00169129	1.56617
Zfp418	zinc finger protein 418	ENSMUSG00000034538	1.00456	5.17437	5.45452	7.00722e-05	0.00171473	1.55107
Pspc1	paraspeckle protein 1	ENSMUSG00000021938	0.530693	8.61076	5.44978	7.0693e-05	0.00172794	1.54212
Mir493	microRNA 493	ENSMUSG00000077025	-1.69108	4.45176	-5.4492	7.07699e-05	0.00172794	1.54102
Hinfp	histone H4 transcription factor	ENSMUSG00000032119	0.823245	7.14215	5.44857	7.08525e-05	0.00172803	1.53983
Rragc	Ras-related GTP binding C	ENSMUSG00000028646	-0.467846	8.33201	-5.44626	7.11588e-05	0.00173356	1.53546
Mlx	MAX-like protein X	ENSMUSG00000017801	-0.662377	7.38273	-5.43874	7.21621e-05	0.00175605	1.52125
Pbk	PDZ binding kinase	ENSMUSG00000022033	0.476369	8.2655	5.43484	7.26886e-05	0.0017669	1.51388
Dmap1	DNA methyltransferase 1-associated protein 1	ENSMUSG00000009640	0.444782	6.27114	5.43421	7.2774e-05	0.00176701	1.51268
Champ1	chromosome alignment maintaining phosphoprotein 1	ENSMUSG00000047710	-0.546837	7.70098	-5.42718	7.37344e-05	0.00178834	1.49938
Nes	nestin	ENSMUSG00000004891	-0.758103	7.32851	-5.42095	7.45968e-05	0.00180726	1.48759
Bex1	brain expressed gene 1	ENSMUSG00000050071	-0.551021	11.8232	-5.41799	7.50094e-05	0.00181524	1.48199
C1qtnf1	C1q and tumor necrosis factor related protein 1	ENSMUSG00000017446	0.812181	5.22054	5.41681	7.51757e-05	0.00181726	1.47974
Pcdh18	protocadherin 18	ENSMUSG00000037892	-1.17827	7.31162	-5.41347	7.56458e-05	0.0018266	1.47342
P2ry14	purinergic receptor P2Y, G-protein coupled, 14	ENSMUSG00000036381	0.964457	5.9103	5.41158	7.5912e-05	0.0018306	1.46986
Gpr156	G protein-coupled receptor 156	ENSMUSG00000046961	-0.570417	4.976	-5.41111	7.59787e-05	0.0018306	1.46897
Gstp1	glutathione S-transferase, pi 1	ENSMUSG00000060803	0.604735	10.5166	5.40859	7.63381e-05	0.00183724	1.46418
Ifitm2	interferon induced transmembrane protein 2	ENSMUSG00000060591	0.443617	10.2784	5.40373	7.70333e-05	0.00185193	1.45498
Sema6a	sema domain, transmembrane domain (TM), and cytoplasmic domain, (semaphorin) 6A	ENSMUSG00000019647	-0.833486	7.39288	-5.40152	7.73519e-05	0.00185558	1.45079
9230114K14Rik	RIKEN cDNA 9230114K14 gene	ENSMUSG00000097145	0.722691	6.57006	5.4015	7.73549e-05	0.00185558	1.45076
Kcnk5	potassium channel, subfamily K, member 5	ENSMUSG00000023243	0.98797	5.131	5.40021	7.75417e-05	0.00185803	1.44831
Fah	fumarylacetoacetate hydrolase	ENSMUSG00000030630	0.546746	7.10578	5.39626	7.81161e-05	0.00186974	1.44082
Setbp1	SET binding protein 1	ENSMUSG00000024548	-0.601287	6.35525	-5.39403	7.84429e-05	0.00187551	1.43659
Sdc1	syndecan 1	ENSMUSG00000020592	-0.675611	9.0365	-5.39043	7.89728e-05	0.00188612	1.42976
Mboat2	membrane bound O-acyltransferase domain containing 2	ENSMUSG00000020646	-0.804441	6.67315	-5.38932	7.91362e-05	0.00188796	1.42766
Cpox	coproporphyrinogen oxidase	ENSMUSG00000022742	-0.873596	7.95453	-5.37685	8.1005e-05	0.00193044	1.40399
Ptgr1	prostaglandin reductase 1	ENSMUSG00000028378	-0.673213	8.95265	-5.3696	8.21117e-05	0.00195469	1.39022
Erf	Ets2 repressor factor	ENSMUSG00000040857	0.490005	9.19246	5.36852	8.22775e-05	0.0019565	1.38818
Six4	sine oculis-related homeobox 4	ENSMUSG00000034460	0.64235	6.25318	5.36453	8.28957e-05	0.00196907	1.38058
Dap3	death associated protein 3	ENSMUSG00000068921	-0.523154	7.60337	-5.36355	8.30479e-05	0.00197054	1.37872
A630033H20Rik	RIKEN cDNA A630033H20 gene	ENSMUSG00000054293	-1.14247	3.23377	-5.36257	8.32004e-05	0.00197178	1.37686
Plac8	placenta-specific 8	ENSMUSG00000029322	-0.621598	6.04273	-5.36205	8.32805e-05	0.00197178	1.37589
Ppp2cb	protein phosphatase 2 (formerly 2A), catalytic subunit, beta isoform	ENSMUSG00000009630	-0.489848	9.18584	-5.35617	8.42044e-05	0.00198684	1.3647
Gm9840	predicted gene 9840	ENSMUSG00000022400	0.919555	3.87221	5.35609	8.42167e-05	0.00198684	1.36455
S100a6	S100 calcium binding protein A6 (calcyclin)	ENSMUSG00000001025	-0.412699	12.0063	-5.35607	8.42199e-05	0.00198684	1.36451
Cebpb	CCAAT/enhancer binding protein (C/EBP), beta	ENSMUSG00000056501	0.729925	6.99325	5.35569	8.42796e-05	0.00198684	1.36379
Gm3317	predicted gene 3317	ENSMUSG00000095295	0.867054	5.46817	5.35433	8.44953e-05	0.00198978	1.3612
Syne1	spectrin repeat containing, nuclear envelope 1	ENSMUSG00000019769	-1.17258	6.10738	-5.34701	8.56621e-05	0.00201509	1.34729
Atp1b1	ATPase, Na+/K+ transporting, beta 1 polypeptide	ENSMUSG00000026576	-0.770206	7.35068	-5.34339	8.62472e-05	0.00202667	1.34039
Man1a	mannosidase 1, alpha	ENSMUSG00000003746	-0.805982	7.88347	-5.33457	8.7686e-05	0.00205827	1.32361
Zfp760	zinc finger protein 760	ENSMUSG00000067928	0.767192	7.02624	5.33244	8.8037e-05	0.00206429	1.31956
Cyr61	cysteine rich protein 61	ENSMUSG00000028195	-1.21179	9.69714	-5.33159	8.81779e-05	0.00206538	1.31794
Lats2	large tumor suppressor 2	ENSMUSG00000021959	-0.694038	9.4467	-5.3302	8.84086e-05	0.00206636	1.31529
Lats2	large tumor suppressor 2	ENSMUSG00000021959	-0.694038	9.4467	-5.3302	8.84086e-05	0.00206636	1.31529
Nid2	nidogen 2	ENSMUSG00000021806	-0.56411	8.90724	-5.32768	8.88279e-05	0.00207395	1.31049
Ccbl2	cysteine conjugate-beta lyase 2	ENSMUSG00000040213	0.935021	5.32361	5.31812	9.04374e-05	0.00210928	1.29228
Adamts5	a disintegrin-like and metallopeptidase (reprolysin type) with thrombospondin type 1 motif, 5 (aggrecanase-2)	ENSMUSG00000022894	-0.969248	5.0957	-5.31639	9.07313e-05	0.00211388	1.28899
Smdt1	single-pass membrane protein with aspartate rich tail 1	ENSMUSG00000022452	0.493118	7.0607	5.31506	9.09585e-05	0.00211691	1.28645
Gne	glucosamine (UDP-N-acetyl)-2-epimerase/N-acetylmannosamine kinase	ENSMUSG00000028479	0.517933	7.60275	5.31052	9.17387e-05	0.0021328	1.27779
Sgsh	N-sulfoglucosamine sulfohydrolase (sulfamidase)	ENSMUSG00000005043	-0.779128	5.11414	-5.3077	9.22274e-05	0.00214189	1.2724
Dfna5	deafness, autosomal dominant 5 (human)	ENSMUSG00000029821	0.582675	4.9462	5.30517	9.26671e-05	0.00214982	1.26758
Nradd	neurotrophin receptor associated death domain	ENSMUSG00000032491	-0.694487	7.64882	-5.30294	9.30558e-05	0.00215655	1.26334
Agpat4	1-acylglycerol-3-phosphate O-acyltransferase 4 (lysophosphatidic acid acyltransferase, delta)	ENSMUSG00000023827	-0.583281	6.75583	-5.30095	9.34045e-05	0.00216234	1.25955
Tmem251	transmembrane protein 251	ENSMUSG00000046675	-0.483999	6.2424	-5.29653	9.41852e-05	0.00217811	1.25111
Tnfaip3	tumor necrosis factor, alpha-induced protein 3	ENSMUSG00000019850	-0.755718	5.90663	-5.29579	9.43165e-05	0.00217884	1.24969
Ldlr	low density lipoprotein receptor	ENSMUSG00000032193	-0.53707	8.64408	-5.29475	9.45022e-05	0.00218083	1.2477
Ap1m1	adaptor-related protein complex AP-1, mu subunit 1	ENSMUSG00000003033	-0.505241	7.55391	-5.29321	9.47762e-05	0.00218485	1.24476
Smox	spermine oxidase	ENSMUSG00000027333	0.881035	5.83028	5.28914	9.55045e-05	0.00219804	1.237
Ctsd	cathepsin D	ENSMUSG00000007891	0.537934	10.3072	5.28889	9.55494e-05	0.00219804	1.23653
Trim16	tripartite motif-containing 16	ENSMUSG00000047821	-0.804402	6.03357	-5.28413	9.64114e-05	0.00221467	1.22742
Nrcam	neuronal cell adhesion molecule	ENSMUSG00000020598	-1.07184	3.54392	-5.28378	9.64751e-05	0.00221467	1.22675
Slc12a2	solute carrier family 12, member 2	ENSMUSG00000024597	-0.778069	8.8803	-5.28056	9.70605e-05	0.00222578	1.22062
Reln	reelin	ENSMUSG00000042453	-0.956824	5.61762	-5.27895	9.73569e-05	0.0022292	1.21753
Tubb2a	tubulin, beta 2A class IIA	ENSMUSG00000058672	-0.654152	7.09362	-5.27864	9.74134e-05	0.0022292	1.21694
Ssbp2	single-stranded DNA binding protein 2	ENSMUSG00000003992	-0.602521	6.55585	-5.27766	9.75928e-05	0.00223097	1.21507
C5ar1	complement component 5a receptor 1	ENSMUSG00000049130	0.887214	4.24033	5.27648	9.78105e-05	0.00223361	1.21281
Angptl2	angiopoietin-like 2	ENSMUSG00000004105	0.782997	5.23715	5.27511	9.80639e-05	0.00223706	1.21019
Gtf3c1	general transcription factor III C 1	ENSMUSG00000032777	0.522532	8.27597	5.27047	9.89242e-05	0.00225434	1.20134
Nrip3	nuclear receptor interacting protein 3	ENSMUSG00000034825	-1.37479	7.11284	-5.26604	9.97544e-05	0.00227089	1.19286
Meis1	Meis homeobox 1	ENSMUSG00000020160	-1.0716	6.3719	-5.2591	0.000101069	0.0022973	1.17959
Hivep1	human immunodeficiency virus type I enhancer binding protein 1	ENSMUSG00000021366	-0.503835	8.78851	-5.25881	0.000101124	0.0022973	1.17904
Sdhaf1	succinate dehydrogenase complex assembly factor 1	ENSMUSG00000074211	0.446205	7.27749	5.25745	0.000101384	0.00230081	1.17643
Nrarp	Notch-regulated ankyrin repeat protein	ENSMUSG00000078202	0.500701	6.01879	5.25459	0.000101934	0.00230976	1.17096
Layn	layilin	ENSMUSG00000060594	0.598983	5.15658	5.2543	0.00010199	0.00230976	1.1704
Marcks	myristoylated alanine rich protein kinase C substrate	ENSMUSG00000069662	-0.434034	9.00479	-5.24846	0.000103119	0.00233293	1.15923
Cblb	Casitas B-lineage lymphoma b	ENSMUSG00000022637	-0.49642	8.93479	-5.24609	0.000103583	0.002341	1.15468
Man2a2	mannosidase 2, alpha 2	ENSMUSG00000038886	0.67342	7.27935	5.24528	0.00010374	0.00234213	1.15315
Pdlim5	PDZ and LIM domain 5	ENSMUSG00000028273	-0.814332	9.69662	-5.24437	0.00010392	0.00234376	1.1514
Wwtr1	WW domain containing transcription regulator 1	ENSMUSG00000027803	-0.593008	9.12529	-5.24265	0.000104258	0.00234897	1.1481
Nqo2	NAD(P)H dehydrogenase, quinone 2	ENSMUSG00000046949	0.436395	6.88451	5.24159	0.000104466	0.00235124	1.14608
Snora7a	small nucleolar RNA, H/ACA box 7A	ENSMUSG00000064563	0.486805	9.64246	5.23966	0.000104848	0.00235741	1.14238
Maml2	mastermind like 2 (Drosophila)	ENSMUSG00000031925	-0.556936	6.79054	-5.23865	0.000105049	0.0023595	1.14044
Mkl2	MKL/myocardin-like 2	ENSMUSG00000009569	-0.538413	8.03836	-5.23472	0.000105832	0.0023733	1.13291
Fkbp10	FK506 binding protein 10	ENSMUSG00000001555	-0.55772	8.32552	-5.23448	0.00010588	0.0023733	1.13245
Aig1	androgen-induced 1	ENSMUSG00000019806	0.732683	5.85847	5.23305	0.000106167	0.00237729	1.12971
Ptrh1	peptidyl-tRNA hydrolase 1 homolog (S. cerevisiae)	ENSMUSG00000053746	-0.627088	6.22235	-5.23206	0.000106366	0.00237931	1.12781
Elf4	E74-like factor 4 (ets domain transcription factor)	ENSMUSG00000031103	0.691924	7.94944	5.22986	0.000106808	0.00238676	1.12361
Tirap	toll-interleukin 1 receptor (TIR) domain-containing adaptor protein	ENSMUSG00000032041	-0.789566	6.13286	-5.22803	0.00010718	0.00239055	1.12008
Usp13	ubiquitin specific peptidase 13 (isopeptidase T-3)	ENSMUSG00000056900	0.530663	6.21203	5.22795	0.000107196	0.00239055	1.11993
Fam171b	family with sequence similarity 171, member B	ENSMUSG00000048388	-0.605455	4.64214	-5.22584	0.000107625	0.00239767	1.11588
Asf1b	anti-silencing function 1B histone chaperone	ENSMUSG00000005470	0.546058	7.65953	5.22346	0.000108111	0.00240604	1.11132
Sycp3	synaptonemal complex protein 3	ENSMUSG00000020059	0.733732	4.91984	5.22251	0.000108303	0.00240788	1.10951
Plekha2	pleckstrin homology domain-containing, family A (phosphoinositide binding specific) member 2	ENSMUSG00000031557	-0.842696	5.59092	-5.22109	0.000108596	0.00240938	1.10678
Stambpl1	STAM binding protein like 1	ENSMUSG00000024776	-0.62403	6.98106	-5.22107	0.000108599	0.00240938	1.10675
Ophn1	oligophrenin 1	ENSMUSG00000031214	0.519183	6.04558	5.22057	0.000108701	0.00240938	1.1058
Rcn2	reticulocalbin 2	ENSMUSG00000032320	-0.61746	7.9858	-5.2182	0.000109192	0.0024178	1.10124
Stard9	START domain containing 9	ENSMUSG00000033705	-0.583916	6.12464	-5.21586	0.000109676	0.00242599	1.09675
Ethe1	ethylmalonic encephalopathy 1	ENSMUSG00000064254	0.573376	7.61716	5.21534	0.000109784	0.00242599	1.09576
Creld1	cysteine-rich with EGF-like domains 1	ENSMUSG00000030284	0.732754	6.56466	5.2143	0.000109999	0.0024283	1.09377
Adamts7	a disintegrin-like and metallopeptidase (reprolysin type) with thrombospondin type 1 motif, 7	ENSMUSG00000032363	-0.778749	5.98462	-5.20481	0.000111995	0.00246987	1.07555
Plscr3	phospholipid scramblase 3	ENSMUSG00000019461	-0.59085	6.47447	-5.20319	0.000112338	0.00247477	1.07244
Spta1	spectrin alpha, erythrocytic 1	ENSMUSG00000026532	-0.794618	5.23001	-5.20254	0.000112477	0.00247477	1.0712
Bag3	BCL2-associated athanogene 3	ENSMUSG00000030847	-0.594137	9.07896	-5.20217	0.000112556	0.00247477	1.07048
Ica1	islet cell autoantigen 1	ENSMUSG00000062995	0.589971	5.39255	5.20039	0.000112935	0.00248061	1.06707
Rps6ka5	ribosomal protein S6 kinase, polypeptide 5	ENSMUSG00000021180	0.769347	5.44116	5.19794	0.000113462	0.00248968	1.06236
Serpinb6b	serine (or cysteine) peptidase inhibitor, clade B, member 6b	ENSMUSG00000042842	0.763822	5.4458	5.19461	0.00011418	0.00250252	1.05596
Nsun3	NOL1/NOP2/Sun domain family member 3	ENSMUSG00000050312	0.662708	5.68399	5.19417	0.000114276	0.00250252	1.05511
Ogdhl	oxoglutarate dehydrogenase-like	ENSMUSG00000021913	0.644752	4.95781	5.19239	0.00011466	0.00250842	1.05171
Per1	period circadian clock 1	ENSMUSG00000020893	0.625569	7.13944	5.19041	0.000115092	0.00251536	1.0479
Pofut2	protein O-fucosyltransferase 2	ENSMUSG00000020260	-0.578805	7.57948	-5.17539	0.000118419	0.00258547	1.01903
Fgfr3	fibroblast growth factor receptor 3	ENSMUSG00000054252	0.76642	5.11761	5.1742	0.000118687	0.00258875	1.01674
Sult2a7	sulfotransferase family 2A, dehydroepiandrosterone (DHEA)-preferring, member 7	ENSMUSG00000094156	-0.43195	2.25119	-5.1681	0.000120068	0.00261626	1.00502
Epha2	Eph receptor A2	ENSMUSG00000006445	-1.19008	5.9572	-5.16724	0.000120265	0.00261647	1.00335
Impact	impact, RWD domain protein	ENSMUSG00000024423	-0.406314	10.9121	-5.16701	0.000120317	0.00261647	1.00292
Ptpn13	protein tyrosine phosphatase, non-receptor type 13	ENSMUSG00000034573	0.712036	7.3203	5.16232	0.000121395	0.00263549	0.993881
Ddx39b	DEAD (Asp-Glu-Ala-Asp) box polypeptide 39B	ENSMUSG00000019432	-0.849368	6.97948	-5.16215	0.000121432	0.00263549	0.993567
Nbas	neuroblastoma amplified sequence	ENSMUSG00000020576	0.448042	7.04562	5.16046	0.000121822	0.00264133	0.99032
Dhdh	dihydrodiol dehydrogenase (dimeric)	ENSMUSG00000011382	0.693833	5.09836	5.15675	0.000122686	0.00265443	0.983161
Pcbp4	poly(rC) binding protein 4	ENSMUSG00000023495	-0.637793	8.51363	-5.15638	0.000122771	0.00265443	0.982463
Kctd12	potassium channel tetramerisation domain containing 12	ENSMUSG00000098557	0.540999	5.75122	5.1563	0.00012279	0.00265443	0.982299
Dicer1	dicer 1, ribonuclease type III	ENSMUSG00000041415	0.41117	9.20057	5.15543	0.000122992	0.00265617	0.980634
Pdha1	pyruvate dehydrogenase E1 alpha 1	ENSMUSG00000031299	-0.473066	8.91701	-5.15425	0.00012327	0.00265955	0.97835
Nek6	NIMA (never in mitosis gene a)-related expressed kinase 6	ENSMUSG00000026749	-0.766331	7.79933	-5.14165	0.000126258	0.00272134	0.954083
Mest	mesoderm specific transcript	ENSMUSG00000051855	-0.427616	12.0032	-5.14103	0.000126408	0.00272188	0.952883
Supt3	suppressor of Ty 3	ENSMUSG00000038954	0.503282	7.7994	5.13992	0.000126675	0.00272438	0.950744
Syne1	spectrin repeat containing, nuclear envelope 1	ENSMUSG00000019769	-1.20188	4.89998	-5.13951	0.000126773	0.00272438	0.949961
Fbxw7	F-box and WD-40 domain protein 7	ENSMUSG00000028086	0.539996	7.12762	5.1375	0.000127259	0.00273214	0.946085
Gpd2	glycerol phosphate dehydrogenase 2, mitochondrial	ENSMUSG00000026827	0.58238	7.03295	5.13637	0.000127534	0.00273535	0.943903
Asns	asparagine synthetase	ENSMUSG00000029752	-0.441692	8.93268	-5.13405	0.000128098	0.00274476	0.939431
Wsb2	WD repeat and SOCS box-containing 2	ENSMUSG00000029364	-0.716791	6.95284	-5.13103	0.000128836	0.00275786	0.933613
Cd200r4	CD200 receptor 4	ENSMUSG00000062082	-0.775929	3.99296	-5.12884	0.000129373	0.00276666	0.929396
Txndc16	thioredoxin domain containing 16	ENSMUSG00000021830	0.741431	5.0458	5.1241	0.000130547	0.00278903	0.920249
Tet1	tet methylcytosine dioxygenase 1	ENSMUSG00000047146	0.698212	6.87865	5.12345	0.000130708	0.00278976	0.918997
Fam45a	family with sequence similarity 45, member A	ENSMUSG00000024993	-0.644605	7.69564	-5.1153	0.000132753	0.00283064	0.903273
Pja2	praja 2, RING-H2 motif containing	ENSMUSG00000024083	-0.439588	9.03411	-5.11402	0.000133077	0.0028322	0.900804
Unc45b	unc-45 homolog B (C. elegans)	ENSMUSG00000018845	0.657058	5.02384	5.11399	0.000133085	0.0028322	0.900742
Pitx2	paired-like homeodomain transcription factor 2	ENSMUSG00000028023	-1.01973	7.06982	-5.10739	0.00013477	0.00286527	0.887999
Riok3	RIO kinase 3	ENSMUSG00000024404	0.415777	8.54586	5.10056	0.000136537	0.00290002	0.874806
Itga1	integrin alpha 1	ENSMUSG00000042284	-0.995873	6.99074	-5.09634	0.000137641	0.00292062	0.866655
Fhl1	four and a half LIM domains 1	ENSMUSG00000023092	-0.62047	7.27593	-5.09329	0.000138444	0.00293482	0.860763
Lpar6	lysophosphatidic acid receptor 6	ENSMUSG00000033446	-0.58788	9.48288	-5.08746	0.000139992	0.00296476	0.849503
Trak1	trafficking protein, kinesin binding 1	ENSMUSG00000032536	-0.616344	5.96034	-5.07978	0.00014206	0.00300566	0.834647
Tinagl1	tubulointerstitial nephritis antigen-like 1	ENSMUSG00000028776	-1.52474	5.92528	-5.07673	0.00014289	0.0030203	0.828747
Surf4	surfeit gene 4	ENSMUSG00000014867	-0.463164	9.9027	-5.07495	0.000143377	0.0030261	0.825304
3110043O21Rik	RIKEN cDNA 3110043O21 gene	ENSMUSG00000028300	-0.702772	5.1455	-5.07471	0.000143441	0.0030261	0.82485
Lama4	laminin, alpha 4	ENSMUSG00000019846	-0.744807	7.45791	-5.06921	0.000144959	0.00305517	0.814194
Zfp28	zinc finger protein 28	ENSMUSG00000062861	-0.611857	5.44661	-5.06488	0.000146164	0.00307657	0.805814
Itga2b	integrin alpha 2b	ENSMUSG00000034664	0.714349	6.70302	5.06437	0.000146305	0.00307657	0.804837
Evl	Ena-vasodilator stimulated phosphoprotein	ENSMUSG00000021262	-0.417228	8.13449	-5.06365	0.000146507	0.00307657	0.803437
Nuak1	NUAK family, SNF1-like kinase, 1	ENSMUSG00000020032	-0.971924	8.03116	-5.06354	0.000146537	0.00307657	0.803232
Pgf	placental growth factor	ENSMUSG00000004791	-1.11942	6.03678	-5.06114	0.000147211	0.00308777	0.79858
Sncg	synuclein, gamma	ENSMUSG00000023064	-0.675425	5.04407	-5.05971	0.000147614	0.00309325	0.795815
Entpd6	ectonucleoside triphosphate diphosphohydrolase 6	ENSMUSG00000033068	0.569803	5.68629	5.05807	0.000148079	0.00310002	0.792632
Erbb3	v-erb-b2 erythroblastic leukemia viral oncogene homolog 3 (avian)	ENSMUSG00000018166	0.913914	4.58687	5.0565	0.000148523	0.00310165	0.789602
Sdc1	syndecan 1	ENSMUSG00000020592	-0.664575	6.48363	-5.05609	0.000148641	0.00310165	0.788796
Reep6	receptor accessory protein 6	ENSMUSG00000035504	-1.00947	5.88948	-5.05608	0.000148642	0.00310165	0.788788
Hapln1	hyaluronan and proteoglycan link protein 1	ENSMUSG00000021613	-1.13349	9.53565	-5.05579	0.000148724	0.00310165	0.788231
Tmem229b	transmembrane protein 229B	ENSMUSG00000046157	0.724811	5.2997	5.05429	0.000149152	0.00310761	0.785323
Srgap1	SLIT-ROBO Rho GTPase activating protein 1	ENSMUSG00000020121	-0.574173	6.72701	-5.05123	0.000150027	0.00312288	0.779396
Thumpd3	THUMP domain containing 3	ENSMUSG00000030264	-0.524079	7.72941	-5.04846	0.000150826	0.00313651	0.774024
Efnb3	ephrin B3	ENSMUSG00000003934	0.846211	5.76326	5.04515	0.000151783	0.00314797	0.767616
Zfp623	zinc finger protein 623	ENSMUSG00000050846	-0.541015	7.12802	-5.04514	0.000151788	0.00314797	0.767585
Lgr5	leucine rich repeat containing G protein coupled receptor 5	ENSMUSG00000020140	-1.07785	5.94934	-5.04507	0.000151808	0.00314797	0.76745
Tspan3	tetraspanin 3	ENSMUSG00000032324	-0.563954	8.59557	-5.04431	0.000152029	0.00314956	0.765979
Prkd2	protein kinase D2	ENSMUSG00000041187	0.65215	6.9154	5.04288	0.000152446	0.00315521	0.763205
Slc25a23	solute carrier family 25 (mitochondrial carrier; phosphate carrier), member 23	ENSMUSG00000046329	0.727813	6.00987	5.03547	0.000154623	0.00319725	0.748849
Hspbap1	Hspb associated protein 1	ENSMUSG00000022849	-0.625804	6.69013	-5.02988	0.000156288	0.00322863	0.738006
Fbxl4	F-box and leucine-rich repeat protein 4	ENSMUSG00000040410	-0.713639	6.17938	-5.02867	0.000156651	0.00323306	0.735662
Slc35f5	solute carrier family 35, member F5	ENSMUSG00000026342	-0.496238	8.05539	-5.02796	0.000156865	0.00323443	0.73428
B3gnt5	UDP-GlcNAc:betaGal beta-1,3-N-acetylglucosaminyltransferase 5	ENSMUSG00000022686	-0.538047	7.81458	-5.02693	0.000157175	0.00323777	0.732279
Mkrn1	makorin, ring finger protein, 1	ENSMUSG00000029922	-0.528691	6.1764	-5.02563	0.000157566	0.00324075	0.729762
Dusp2	dual specificity phosphatase 2	ENSMUSG00000027368	-0.753073	7.14637	-5.02547	0.000157616	0.00324075	0.729444
Rab34	RAB34, member RAS oncogene family	ENSMUSG00000002059	-0.633518	7.52434	-5.02399	0.000158061	0.00324686	0.726586
Itgb2	integrin beta 2	ENSMUSG00000000290	-0.948224	5.31503	-5.02328	0.000158279	0.00324801	0.725194
C1galt1	core 1 synthase, glycoprotein-N-acetylgalactosamine 3-beta-galactosyltransferase, 1	ENSMUSG00000042460	0.492122	7.55332	5.02283	0.000158414	0.00324801	0.72433
Psmd7	proteasome (prosome, macropain) 26S subunit, non-ATPase, 7	ENSMUSG00000039067	-0.504077	10.2983	-5.02009	0.000159247	0.00325437	0.71902
Ahnak2	AHNAK nucleoprotein 2	ENSMUSG00000072812	-0.858844	6.7666	-5.01993	0.000159296	0.00325437	0.71871
Hdac3	histone deacetylase 3	ENSMUSG00000024454	0.38205	8.25926	5.01978	0.000159344	0.00325437	0.718403
Glp1r	glucagon-like peptide 1 receptor	ENSMUSG00000024027	-0.654675	4.63265	-5.01965	0.000159384	0.00325437	0.718153
Atp8a1	ATPase, aminophospholipid transporter (APLT), class I, type 8A, member 1	ENSMUSG00000037685	0.752576	5.65094	5.01937	0.000159468	0.00325437	0.717616
Dsp	desmoplakin	ENSMUSG00000054889	-0.828713	6.36899	-5.01295	0.000161443	0.0032916	0.70516
Icam1	intercellular adhesion molecule 1	ENSMUSG00000037405	-0.690558	6.39101	-5.00929	0.000162583	0.00330966	0.698037
DQ267102	snoRNA DQ267102	ENSMUSG00000064417	-1.32041	7.74759	-5.00867	0.000162776	0.00330966	0.696833
Epor	erythropoietin receptor	ENSMUSG00000006235	-0.747478	5.8374	-5.00817	0.00016293	0.00330966	0.695875
Dnmt3b	DNA methyltransferase 3B	ENSMUSG00000027478	0.626382	7.27638	5.00816	0.000162934	0.00330966	0.695854
Hspb1	heat shock protein 1	ENSMUSG00000004951	-1.03983	7.13161	-5.00703	0.000163287	0.00331377	0.69366
Fam171a2	family with sequence similarity 171, member A2	ENSMUSG00000034685	0.757909	7.18112	5.00609	0.000163581	0.00331665	0.691841
Sult1a1	sulfotransferase family 1A, phenol-preferring, member 1	ENSMUSG00000030711	0.624683	5.10428	5.00165	0.000164981	0.00334194	0.683215
Mbp	myelin basic protein	ENSMUSG00000041607	-0.456972	5.51454	-4.99973	0.000165593	0.00334815	0.679472
Trim34a	tripartite motif-containing 34A	ENSMUSG00000056144	0.958909	5.49623	4.9995	0.000165666	0.00334815	0.679023
Mir300	microRNA 300	ENSMUSG00000098807	-1.31025	3.14623	-4.9988	0.000165888	0.00334815	0.677668
Bin1	bridging integrator 1	ENSMUSG00000024381	-0.6416	7.66885	-4.99876	0.0001659	0.00334815	0.677594
Dpcd	deleted in primary ciliary dyskinesia	ENSMUSG00000041035	-0.655329	7.44171	-4.99795	0.000166157	0.00335025	0.676026
Map9	microtubule-associated protein 9	ENSMUSG00000033900	-0.871534	5.79319	-4.99737	0.000166344	0.00335093	0.674889
Nap1l2	nucleosome assembly protein 1-like 2	ENSMUSG00000082229	1.24021	5.22465	4.99406	0.000167404	0.00336715	0.668458
Ttyh2	tweety homolog 2 (Drosophila)	ENSMUSG00000034714	0.555143	5.82316	4.99353	0.000167575	0.00336715	0.667425
Znrf1	zinc and ring finger 1	ENSMUSG00000033545	-0.456395	6.07142	-4.99342	0.000167611	0.00336715	0.66721
Ccrn4l	CCR4 carbon catabolite repression 4-like (S. cerevisiae)	ENSMUSG00000023087	-0.920896	8.16608	-4.99081	0.000168453	0.00338096	0.662139
Acvrl1	activin A receptor, type II-like 1	ENSMUSG00000000530	0.648614	6.48066	4.9874	0.00016956	0.00340006	0.65551
Ppp3cc	protein phosphatase 3, catalytic subunit, gamma isoform	ENSMUSG00000022092	0.58027	4.8576	4.98137	0.000171535	0.00343651	0.64379
Pigf	phosphatidylinositol glycan anchor biosynthesis, class F	ENSMUSG00000024145	0.46081	8.76243	4.97655	0.000173133	0.00346536	0.634406
Fcer1g	Fc receptor, IgE, high affinity I, gamma polypeptide	ENSMUSG00000058715	1.15125	6.14331	4.97574	0.000173402	0.00346757	0.632836
Tgfb1	transforming growth factor, beta 1	ENSMUSG00000002603	0.749584	8.82921	4.97297	0.000174328	0.0034829	0.627445
Ddah2	dimethylarginine dimethylaminohydrolase 2	ENSMUSG00000007039	-0.581386	9.18827	-4.97244	0.000174507	0.0034833	0.626406
Syne1	spectrin repeat containing, nuclear envelope 1	ENSMUSG00000019769	-0.789468	6.98786	-4.96751	0.000176168	0.00351324	0.616823
Ank3	ankyrin 3, epithelial	ENSMUSG00000069601	-0.73452	6.1112	-4.96642	0.000176539	0.00351743	0.614696
Plod2	procollagen lysine, 2-oxoglutarate 5-dioxygenase 2	ENSMUSG00000032374	0.689428	7.87946	4.96148	0.000178223	0.00354721	0.605089
Rbm45	RNA binding motif protein 45	ENSMUSG00000042369	-0.548256	7.23596	-4.96109	0.000178358	0.00354721	0.604322
Dna2	DNA replication helicase 2 homolog (yeast)	ENSMUSG00000036875	0.630559	7.23087	4.95869	0.000179184	0.00355821	0.599648
Man1a2	mannosidase, alpha, class 1A, member 2	ENSMUSG00000008763	0.451343	8.76613	4.95854	0.000179236	0.00355821	0.599352
Morn3	MORN repeat containing 3	ENSMUSG00000029477	0.4975	5.61461	4.95777	0.000179502	0.00356027	0.59785
Tph1	tryptophan hydroxylase 1	ENSMUSG00000040046	-1.18957	5.12707	-4.95251	0.000181329	0.00359324	0.587605
Tmeff1	transmembrane protein with EGF-like and two follistatin-like domains 1	ENSMUSG00000028347	-0.476565	9.65729	-4.95152	0.000181675	0.00359604	0.585677
Mpnd	MPN domain containing	ENSMUSG00000003199	-0.531058	8.75203	-4.95116	0.000181799	0.00359604	0.584986
Satb1	special AT-rich sequence binding protein 1	ENSMUSG00000023927	0.767846	5.0914	4.94835	0.000182787	0.0036123	0.579507
Krt14	keratin 14	ENSMUSG00000045545	-1.18163	6.17831	-4.93754	0.000186633	0.00368375	0.55844
Flnc	filamin C, gamma	ENSMUSG00000068699	0.63369	8.91105	4.93725	0.000186739	0.00368375	0.557867
Rcor1	REST corepressor 1	ENSMUSG00000037896	-0.446876	7.98492	-4.93631	0.000187076	0.00368708	0.556041
Trim7	tripartite motif-containing 7	ENSMUSG00000040350	0.677822	4.46952	4.9341	0.000187874	0.00369947	0.551736
F2rl2	coagulation factor II (thrombin) receptor-like 2	ENSMUSG00000021675	-1.06158	6.47834	-4.92986	0.000189418	0.00372652	0.543458
Adssl1	adenylosuccinate synthetase like 1	ENSMUSG00000011148	0.873965	5.62621	4.92531	0.000191086	0.00375597	0.534586
Stk35	serine/threonine kinase 35	ENSMUSG00000037885	-0.452423	6.93141	-4.92459	0.000191353	0.00375784	0.533175
Fam107a	family with sequence similarity 107, member A	ENSMUSG00000021750	-0.631182	3.90776	-4.92313	0.000191893	0.00376168	0.530325
Fam107a	family with sequence similarity 107, member A	ENSMUSG00000021750	-0.631182	3.90776	-4.92313	0.000191893	0.00376168	0.530325
Ubxn11	UBX domain protein 11	ENSMUSG00000012126	0.707776	4.88696	4.92188	0.000192355	0.00376737	0.527892
Fbxl21	F-box and leucine-rich repeat protein 21	ENSMUSG00000035509	-0.565029	4.167	-4.92018	0.000192987	0.00377637	0.524573
Msrb3	methionine sulfoxide reductase B3	ENSMUSG00000051236	-0.70652	6.34479	-4.91961	0.000193199	0.00377714	0.523463
Nfatc2ip	nuclear factor of activated T cells, cytoplasmic, calcineurin dependent 2 interacting protein	ENSMUSG00000030722	0.713891	6.02825	4.91813	0.000193752	0.00378456	0.520573
Plcg2	phospholipase C, gamma 2	ENSMUSG00000034330	0.642603	6.50207	4.91188	0.000196103	0.00382227	0.508374
Zcchc2	zinc finger, CCHC domain containing 2	ENSMUSG00000038866	0.533036	6.74845	4.91176	0.000196149	0.00382227	0.508137
Crybg3	beta-gamma crystallin domain containing 3	ENSMUSG00000022723	0.536017	6.62806	4.91161	0.000196206	0.00382227	0.50784
Vgll3	vestigial like 3 (Drosophila)	ENSMUSG00000091243	-1.00856	6.86568	-4.90912	0.000197152	0.00383414	0.502979
Rdm1	RAD52 motif 1	ENSMUSG00000010362	0.636269	5.62992	4.90886	0.000197248	0.00383414	0.502486
Smpdl3b	sphingomyelin phosphodiesterase, acid-like 3B	ENSMUSG00000028885	0.853734	6.76175	4.90862	0.000197342	0.00383414	0.502004
Hs1bp3	HCLS1 binding protein 3	ENSMUSG00000020605	-0.502862	7.19699	-4.90628	0.000198233	0.00384804	0.497448
Sh3tc1	SH3 domain and tetratricopeptide repeats 1	ENSMUSG00000036553	-0.50577	6.48049	-4.90247	0.000199698	0.00387304	0.490001
Ptk2	PTK2 protein tyrosine kinase 2	ENSMUSG00000022607	-0.407952	8.75107	-4.8986	0.000201198	0.00389868	0.482432
Pdp1	pyruvate dehyrogenase phosphatase catalytic subunit 1	ENSMUSG00000049225	0.682941	6.67971	4.89656	0.000201992	0.00391061	0.478446
Alkbh6	alkB, alkylation repair homolog 6 (E. coli)	ENSMUSG00000042831	0.557827	5.67813	4.89488	0.000202649	0.00391985	0.475166
Ndel1	nuclear distribution gene E-like homolog 1 (A. nidulans)	ENSMUSG00000018736	-0.457534	7.3089	-4.89361	0.000203145	0.00392598	0.472692
Rnf122	ring finger protein 122	ENSMUSG00000039328	-0.841162	6.65997	-4.89241	0.000203617	0.00393162	0.470346
Syne1	spectrin repeat containing, nuclear envelope 1	ENSMUSG00000019769	-0.692401	6.13994	-4.89002	0.000204559	0.00394633	0.465676
Cpeb2	cytoplasmic polyadenylation element binding protein 2	ENSMUSG00000039782	0.66031	7.19321	4.88813	0.000205309	0.0039573	0.461978
Cd44	CD44 antigen	ENSMUSG00000005087	-0.925963	6.33162	-4.88163	0.000207904	0.00399903	0.449274
Runx1	runt related transcription factor 1	ENSMUSG00000022952	0.750062	7.62159	4.88139	0.000208001	0.00399903	0.448803
Trappc6b	trafficking protein particle complex 6B	ENSMUSG00000020993	-0.458781	8.79307	-4.88134	0.000208022	0.00399903	0.448702
Camta2	calmodulin binding transcription activator 2	ENSMUSG00000040712	0.48668	7.25384	4.87954	0.000208747	0.00400945	0.445183
Mavs	mitochondrial antiviral signaling protein	ENSMUSG00000037523	-0.548232	6.80139	-4.87772	0.000209483	0.00402006	0.441624
Xiap	X-linked inhibitor of apoptosis	ENSMUSG00000025860	-0.598077	7.12875	-4.87682	0.00020985	0.00402247	0.439858
S1pr2	sphingosine-1-phosphate receptor 2	ENSMUSG00000043895	-0.74541	7.06706	-4.87651	0.000209977	0.00402247	0.439246
Frmd6	FERM domain containing 6	ENSMUSG00000048285	-0.621484	7.54666	-4.87544	0.000210409	0.00402534	0.437163
Ccnd3	cyclin D3	ENSMUSG00000034165	0.452124	8.8644	4.87488	0.000210637	0.00402534	0.436069
Zc3h12b	zinc finger CCCH-type containing 12B	ENSMUSG00000035045	0.64987	5.56175	4.8747	0.00021071	0.00402534	0.435722
Jam2	junction adhesion molecule 2	ENSMUSG00000053062	0.511643	4.73257	4.87433	0.000210863	0.00402534	0.434988
Cmss1	cms small ribosomal subunit 1	ENSMUSG00000022748	0.63832	8.15874	4.86913	0.000212993	0.00406227	0.424822
Hip1r	huntingtin interacting protein 1 related	ENSMUSG00000000915	-0.646786	5.74401	-4.86871	0.000213168	0.00406227	0.423992
Sdc3	syndecan 3	ENSMUSG00000025743	-0.761489	7.15778	-4.86334	0.000215394	0.0040992	0.413489
Lhpp	phospholysine phosphohistidine inorganic pyrophosphate phosphatase	ENSMUSG00000030946	0.553814	5.96473	4.86283	0.000215609	0.0040992	0.41248
Iffo2	intermediate filament family orphan 2	ENSMUSG00000041025	-0.550061	7.22779	-4.86269	0.000215668	0.0040992	0.412204
1700017B05Rik	RIKEN cDNA 1700017B05 gene	ENSMUSG00000032300	-0.648762	8.2541	-4.86062	0.000216535	0.00411209	0.40815
Notch4	notch 4	ENSMUSG00000015468	-0.670871	5.94405	-4.85862	0.000217373	0.00412205	0.404243
Scpep1	serine carboxypeptidase 1	ENSMUSG00000000278	-0.666747	7.88923	-4.85812	0.000217584	0.00412205	0.403261
Shisa4	shisa homolog 4 (Xenopus laevis)	ENSMUSG00000041889	-0.552334	7.74829	-4.85802	0.000217624	0.00412205	0.403076
Gpr173	G-protein coupled receptor 173	ENSMUSG00000056679	-0.645189	5.72318	-4.85316	0.000219685	0.00415748	0.393548
Zfp958	zinc finger protein 958	ENSMUSG00000058748	0.555709	6.67926	4.84872	0.000221584	0.00418979	0.384847
Clip3	CAP-GLY domain containing linker protein 3	ENSMUSG00000013921	-0.546017	6.67465	-4.8455	0.000222967	0.00421231	0.378556
Tpbg	trophoblast glycoprotein	ENSMUSG00000035274	-0.670687	6.3856	-4.84273	0.000224169	0.00423136	0.373123
Msx2	msh homeobox 2	ENSMUSG00000021469	-0.654689	6.44791	-4.83169	0.000229021	0.00431922	0.351477
Nfkbia	nuclear factor of kappa light polypeptide gene enhancer in B cells inhibitor, alpha	ENSMUSG00000021025	-0.574068	8.27741	-4.83053	0.000229537	0.00432521	0.349204
Stmn2	stathmin-like 2	ENSMUSG00000027500	-1.04975	6.13434	-4.82875	0.000230331	0.00433141	0.345712
Mir382	microRNA 382	ENSMUSG00000065428	-1.42962	3.6084	-4.8286	0.000230399	0.00433141	0.345415
Phgdh	3-phosphoglycerate dehydrogenase	ENSMUSG00000053398	0.588591	7.66525	4.82846	0.000230459	0.00433141	0.345149
Map4	microtubule-associated protein 4	ENSMUSG00000032479	-1.0147	5.77223	-4.82699	0.000231117	0.00433677	0.342269
Mpped2	metallophosphoesterase domain containing 2	ENSMUSG00000016386	0.586616	6.13019	4.82694	0.000231141	0.00433677	0.342164
Chn1	chimerin 1	ENSMUSG00000056486	-0.466377	5.7248	-4.82572	0.00023169	0.00434334	0.339767
Col12a1	collagen, type XII, alpha 1	ENSMUSG00000032332	-1.02496	6.4543	-4.82391	0.000232503	0.00435485	0.336228
Pard3	par-3 family cell polarity regulator	ENSMUSG00000025812	-0.435356	7.59712	-4.82266	0.00023307	0.00436173	0.333766
Ece1	endothelin converting enzyme 1	ENSMUSG00000057530	-0.695399	8.95597	-4.82193	0.0002334	0.00436418	0.332335
Sptb	spectrin beta, erythrocytic	ENSMUSG00000021061	-0.997138	5.63776	-4.81441	0.00023683	0.00442344	0.317591
Gca	grancalcin	ENSMUSG00000026893	0.794555	4.74336	4.8141	0.000236973	0.00442344	0.316978
6430573F11Rik	RIKEN cDNA 6430573F11 gene	ENSMUSG00000039620	0.483425	4.18452	4.81344	0.000237277	0.00442533	0.315684
Gpr171	G protein-coupled receptor 171	ENSMUSG00000050075	1.31767	5.68152	4.81196	0.000237959	0.00443427	0.312784
Ikzf4	IKAROS family zinc finger 4	ENSMUSG00000002578	-0.625094	5.25616	-4.81004	0.000238848	0.00444067	0.309017
Plxna4	plexin A4	ENSMUSG00000029765	-0.99969	5.55454	-4.80992	0.000238903	0.00444067	0.308783
Tnnc1	troponin C, cardiac/slow skeletal	ENSMUSG00000091898	-0.819441	7.71071	-4.80991	0.000238912	0.00444067	0.308746
Irf2	interferon regulatory factor 2	ENSMUSG00000031627	-0.554181	7.03118	-4.80854	0.000239546	0.00444868	0.306066
Kit	kit oncogene	ENSMUSG00000005672	-0.694512	6.39425	-4.80699	0.000240269	0.00445833	0.303019
Fbxo6	F-box protein 6	ENSMUSG00000055401	-0.533351	6.50808	-4.80558	0.000240927	0.00446675	0.300257
Cpa2	carboxypeptidase A2, pancreatic	ENSMUSG00000071553	-0.714233	4.34635	-4.80411	0.000241616	0.00447573	0.297372
Mir3070b	microRNA 3070b	ENSMUSG00000094952	-1.26109	5.43126	-4.80296	0.000242158	0.00448197	0.295107
Zfp961	zinc finger protein 961	ENSMUSG00000052446	0.504803	7.71684	4.80087	0.000243141	0.00449636	0.291014
Hoxb5	homeobox B5	ENSMUSG00000038700	-0.758145	5.40516	-4.79972	0.000243688	0.0045014	0.288741
Vopp1	vesicular, overexpressed in cancer, prosurvival protein 1	ENSMUSG00000037788	-0.648183	6.39955	-4.79933	0.000243871	0.0045014	0.287984
Ppp5c	protein phosphatase 5, catalytic subunit	ENSMUSG00000003099	0.4506	9.00228	4.79899	0.000244031	0.0045014	0.287323
Irs1	insulin receptor substrate 1	ENSMUSG00000055980	-0.836688	6.07321	-4.79597	0.000245471	0.00452416	0.281376
Usp15	ubiquitin specific peptidase 15	ENSMUSG00000020124	0.395141	9.1145	4.79453	0.000246157	0.0045327	0.278556
Bcl6	B cell leukemia/lymphoma 6	ENSMUSG00000022508	0.774403	5.20596	4.79413	0.000246349	0.0045327	0.277768
Syne1	spectrin repeat containing, nuclear envelope 1	ENSMUSG00000019769	-0.963175	6.88007	-4.78996	0.000248355	0.00456577	0.269573
Cebpzos	CCAAT/enhancer binding protein (C/EBP), zeta, opposite strand	ENSMUSG00000062691	0.502482	8.41458	4.78781	0.000249396	0.00458106	0.265346
Itga7	integrin alpha 7	ENSMUSG00000025348	-0.723895	5.94273	-4.78726	0.000249664	0.00458213	0.264263
Dhx57	DEAH (Asp-Glu-Ala-Asp/His) box polypeptide 57	ENSMUSG00000035051	-0.627293	7.43074	-4.78656	0.000250003	0.00458451	0.262892
Pacs2	phosphofurin acidic cluster sorting protein 2	ENSMUSG00000021143	-0.607524	7.96611	-4.78449	0.000251012	0.00459915	0.258824
Zfp503	zinc finger protein 503	ENSMUSG00000039081	-1.05113	6.00204	-4.78314	0.000251672	0.00460354	0.256168
Zfp503	zinc finger protein 503	ENSMUSG00000039081	-1.05113	6.00204	-4.78314	0.000251672	0.00460354	0.256168
Gm3470	predicted gene 3470	ENSMUSG00000032387	0.474502	9.88999	4.77843	0.000253987	0.004642	0.246919
Glrx2	glutaredoxin 2 (thioltransferase)	ENSMUSG00000018196	0.80916	6.10412	4.77486	0.000255757	0.00467045	0.239902
1700109H08Rik	RIKEN cDNA 1700109H08 gene	ENSMUSG00000008307	0.430852	5.01788	4.77246	0.000256956	0.00468789	0.235176
Rita1	RBPJ interacting and tubulin associated 1	ENSMUSG00000029600	0.465222	5.2663	4.77209	0.000257141	0.00468789	0.234452
Mir1188	microRNA 1188	ENSMUSG00000080406	-0.847328	5.25802	-4.7703	0.000258037	0.00470031	0.230938
Plcl1	phospholipase C-like 1	ENSMUSG00000038349	-0.686135	4.88182	-4.76734	0.00025953	0.00472357	0.225109
Cwf19l2	CWF19-like 2, cell cycle control (S. pombe)	ENSMUSG00000025898	0.435617	7.59879	4.76634	0.000260037	0.00472886	0.223138
Cmtm7	CKLF-like MARVEL transmembrane domain containing 7	ENSMUSG00000032436	-0.485866	9.22749	-4.76507	0.000260679	0.00473584	0.220647
4930500J02Rik	RIKEN cDNA 4930500J02 gene	ENSMUSG00000086454	0.697674	4.97281	4.76433	0.000261056	0.00473584	0.219186
Lix1l	Lix1-like	ENSMUSG00000049288	-0.57596	9.22573	-4.7636	0.000261428	0.00473584	0.217747
Lrrc57	leucine rich repeat containing 57	ENSMUSG00000027286	0.441886	7.53252	4.76357	0.000261442	0.00473584	0.217693
Zfp711	zinc finger protein 711	ENSMUSG00000025529	-0.890334	8.43032	-4.76345	0.000261502	0.00473584	0.21746
Ptges	prostaglandin E synthase	ENSMUSG00000050737	-0.82595	6.08398	-4.75868	0.000263947	0.00477177	0.208062
Atp6v0a1	ATPase, H+ transporting, lysosomal V0 subunit A1	ENSMUSG00000019302	-0.577288	7.68112	-4.75862	0.000263975	0.00477177	0.207953
Fat4	FAT tumor suppressor homolog 4 (Drosophila)	ENSMUSG00000046743	-0.863642	4.21161	-4.7583	0.000264141	0.00477177	0.20732
Ttc9	tetratricopeptide repeat domain 9	ENSMUSG00000042734	-1.14699	4.56983	-4.75386	0.000266433	0.00480471	0.198593
Ttc9	tetratricopeptide repeat domain 9	ENSMUSG00000042734	-1.14699	4.56983	-4.75386	0.000266433	0.00480471	0.198593
Capn5	calpain 5	ENSMUSG00000035547	0.599838	6.95675	4.7532	0.000266781	0.00480471	0.197275
Nf1	neurofibromatosis 1	ENSMUSG00000020716	0.453578	8.01645	4.75308	0.000266843	0.00480471	0.19704
Wbscr27	Williams Beuren syndrome chromosome region 27 (human)	ENSMUSG00000040557	0.620548	5.88105	4.75173	0.000267542	0.00481334	0.194396
Olfr110	olfactory receptor 110	ENSMUSG00000090894	-0.737135	2.72865	-4.74865	0.000269157	0.00483841	0.188318
Ccm2	cerebral cavernous malformation 2	ENSMUSG00000000378	-0.525601	7.16936	-4.74792	0.000269541	0.00484133	0.18688
Plvap	plasmalemma vesicle associated protein	ENSMUSG00000034845	-0.70942	7.0433	-4.74731	0.000269857	0.00484304	0.185694
Cycs	cytochrome c, somatic	ENSMUSG00000063694	0.463106	9.91308	4.74637	0.000270353	0.00484399	0.18384
Cycs	cytochrome c, somatic	ENSMUSG00000063694	0.463106	9.91308	4.74637	0.000270353	0.00484399	0.18384
Sc5d	sterol-C5-desaturase (fungal ERG3, delta-5-desaturase) homolog (S. cerevisae)	ENSMUSG00000032018	-0.51009	8.84767	-4.74521	0.000270968	0.00485104	0.181544
AW554918	expressed sequence AW554918	ENSMUSG00000033632	0.481761	7.16003	4.74357	0.000271831	0.00486251	0.178333
Ahnak	AHNAK nucleoprotein (desmoyokin)	ENSMUSG00000069833	-0.584195	9.13737	-4.7329	0.00027755	0.00496076	0.157305
Fam63b	family with sequence similarity 63, member B	ENSMUSG00000042444	-0.608742	4.28953	-4.73223	0.000277916	0.00496323	0.155977
Cped1	cadherin-like and PC-esterase domain containing 1	ENSMUSG00000062980	-1.00779	6.34473	-4.73096	0.000278605	0.00497148	0.153477
Tspan31	tetraspanin 31	ENSMUSG00000006736	0.454925	8.70766	4.72845	0.000279973	0.00499183	0.148528
D3Ertd751e	DNA segment, Chr 3, ERATO Doi 751, expressed	ENSMUSG00000025766	0.508398	5.09991	4.72622	0.000281192	0.00500948	0.14414
Acsl5	acyl-CoA synthetase long-chain family member 5	ENSMUSG00000024981	0.408526	8.26349	4.72013	0.000284554	0.00506524	0.132141
Psca	prostate stem cell antigen	ENSMUSG00000022598	-0.955928	5.04103	-4.71956	0.00028487	0.00506675	0.131019
Ctse	cathepsin E	ENSMUSG00000004552	-0.888195	5.57942	-4.71897	0.000285201	0.00506852	0.129846
Diap1	diaphanous homolog 1 (Drosophila)	ENSMUSG00000024456	0.439359	8.14498	4.71729	0.000286136	0.005081	0.126544
Lrrc8c	leucine rich repeat containing 8 family, member C	ENSMUSG00000054720	-0.557709	9.17445	-4.71688	0.000286369	0.00508101	0.125721
Gm3696	predicted gene 3696	ENSMUSG00000092167	0.422382	6.35285	4.71629	0.000286699	0.00508276	0.124556
Myb	myeloblastosis oncogene	ENSMUSG00000019982	-0.879745	7.33097	-4.71526	0.000287272	0.00508435	0.122543
Sgk3	serum/glucocorticoid regulated kinase 3	ENSMUSG00000025915	0.781113	5.22712	4.71517	0.000287327	0.00508435	0.122349
M1ap	meiosis 1 associated protein	ENSMUSG00000030041	0.507371	4.65898	4.71488	0.000287487	0.00508435	0.121788
Cenpv	centromere protein V	ENSMUSG00000018509	-0.477358	5.60222	-4.71197	0.000289127	0.00510904	0.116041
Sprr2b	small proline-rich protein 2B	ENSMUSG00000050092	-0.882951	6.22361	-4.71157	0.00028935	0.00510904	0.115265
Arap2	ArfGAP with RhoGAP domain, ankyrin repeat and PH domain 2	ENSMUSG00000037999	0.510905	5.94817	4.71074	0.000289823	0.00511327	0.113616
Hivep2	human immunodeficiency virus type I enhancer binding protein 2	ENSMUSG00000015501	0.731438	6.86931	4.71008	0.000290197	0.00511574	0.112314
Pkp2	plakophilin 2	ENSMUSG00000041957	-0.695265	7.85421	-4.70918	0.000290705	0.00512057	0.110548
Mbnl3	muscleblind-like 3 (Drosophila)	ENSMUSG00000036109	-0.791956	7.46378	-4.70736	0.00029174	0.00513468	0.106958
Dtx3	deltex 3 homolog (Drosophila)	ENSMUSG00000040415	-0.662096	6.25002	-4.70452	0.000293365	0.00515913	0.10135
E130012A19Rik	RIKEN cDNA E130012A19 gene	ENSMUSG00000043439	0.551141	6.10545	4.70404	0.000293643	0.00515967	0.100396
Gprc5b	G protein-coupled receptor, family C, group 5, member B	ENSMUSG00000008734	-0.693532	5.47686	-4.70364	0.000293868	0.00515967	0.099621
Agtrap	angiotensin II, type I receptor-associated protein	ENSMUSG00000029007	-0.431559	6.35601	-4.69685	0.000297796	0.00522444	0.0862182
Mfge8	milk fat globule-EGF factor 8 protein	ENSMUSG00000030605	-0.593779	8.65243	-4.69431	0.00029928	0.00524627	0.0811987
Cdkl1	cyclin-dependent kinase-like 1 (CDC2-related kinase)	ENSMUSG00000020990	-0.728681	7.18613	-4.69349	0.000299758	0.00525045	0.0795867
Add2	adducin 2 (beta)	ENSMUSG00000030000	-0.61868	5.91347	-4.6922	0.000300518	0.00525955	0.0770314
Sepp1	selenoprotein P, plasma, 1	ENSMUSG00000064373	0.63429	4.94275	4.69143	0.000300972	0.00526327	0.0755089
Trappc5	trafficking protein particle complex 5	ENSMUSG00000040236	-0.58937	5.73524	-4.68559	0.000304425	0.00531942	0.0639917
Zfp420	zinc finger protein 420	ENSMUSG00000058402	0.628644	5.01013	4.68348	0.000305685	0.00533716	0.0598238
Cc2d2a	coiled-coil and C2 domain containing 2A	ENSMUSG00000039765	0.504919	5.71697	4.68273	0.000306137	0.0053408	0.0583311
Rhof	ras homolog gene family, member f	ENSMUSG00000029449	0.755493	4.87234	4.68229	0.000306397	0.00534108	0.0574736
Akr1b10	aldo-keto reductase family 1, member B10 (aldose reductase)	ENSMUSG00000061758	0.531675	6.69343	4.68072	0.000307342	0.00535328	0.0543672
Dtwd2	DTW domain containing 2	ENSMUSG00000024505	0.497495	5.84484	4.67846	0.000308704	0.00537273	0.0499031
Grb10	growth factor receptor bound protein 10	ENSMUSG00000020176	-0.571136	6.68407	-4.67544	0.000310532	0.00540025	0.0439444
Lrp1	low density lipoprotein receptor-related protein 1	ENSMUSG00000040249	0.577746	7.70293	4.67317	0.000311917	0.00542002	0.0394544
Fjx1	four jointed box 1 (Drosophila)	ENSMUSG00000075012	0.717088	7.26686	4.66983	0.000313964	0.00545126	0.0328515
Casp6	caspase 6	ENSMUSG00000027997	-0.523871	6.60911	-4.66891	0.000314531	0.00545509	0.0310314
Soat2	sterol O-acyltransferase 2	ENSMUSG00000023045	0.708326	5.33311	4.66866	0.000314683	0.00545509	0.0305427
Arrb2	arrestin, beta 2	ENSMUSG00000060216	0.698836	7.73833	4.66531	0.000316754	0.00548664	0.023922
Mgst3	microsomal glutathione S-transferase 3	ENSMUSG00000026688	0.940786	7.00308	4.6629	0.000318255	0.00550829	0.0191503
Ell	elongation factor RNA polymerase II	ENSMUSG00000070002	0.576744	7.06626	4.66006	0.000320032	0.00553466	0.0135313
Efcab14	EF-hand calcium binding domain 14	ENSMUSG00000034210	-0.406569	8.01468	-4.6556	0.000322839	0.0055788	0.00471913
Ehd3	EH-domain containing 3	ENSMUSG00000024065	0.739763	4.69598	4.65323	0.000324339	0.00559615	4.14535e-05
Elovl6	ELOVL family member 6, elongation of long chain fatty acids (yeast)	ENSMUSG00000041220	0.456921	8.73914	4.65321	0.000324355	0.00559615	-7.11723e-06
2210416O15Rik	RIKEN cDNA 2210416O15 gene	ENSMUSG00000018378	0.709641	4.97646	4.65248	0.00032482	0.00559975	-0.00145135
Abcb1b	ATP-binding cassette, sub-family B (MDR/TAP), member 1B	ENSMUSG00000028970	0.872262	7.56255	4.64845	0.000327396	0.0056359	-0.00942469
Gata3	GATA binding protein 3	ENSMUSG00000015619	-0.697171	6.4119	-4.64839	0.000327432	0.0056359	-0.00953406
Bcl9l	B cell CLL/lymphoma 9-like	ENSMUSG00000063382	0.450231	6.88227	4.64678	0.000328469	0.0056493	-0.0127243
Mtmr4	myotubularin related protein 4	ENSMUSG00000018401	-0.476112	7.22398	-4.64412	0.000330189	0.00567442	-0.0179942
D8Ertd82e	DNA segment, Chr 8, ERATO Doi 82, expressed	ENSMUSG00000050271	-0.669163	7.56507	-4.63992	0.000332917	0.00571682	-0.0262969
Tlr7	toll-like receptor 7	ENSMUSG00000044583	0.912446	4.85951	4.63902	0.000333503	0.00572239	-0.0280719
Tpst2	protein-tyrosine sulfotransferase 2	ENSMUSG00000029344	0.611313	8.53282	4.63802	0.000334161	0.00572918	-0.0300583
Dhrs3	dehydrogenase/reductase (SDR family) member 3	ENSMUSG00000066026	0.605065	7.38965	4.63632	0.000335278	0.00574384	-0.0334277
Ldhb	lactate dehydrogenase B	ENSMUSG00000030246	0.494375	7.07497	4.63558	0.000335764	0.00574766	-0.0348871
Farp1	FERM, RhoGEF (Arhgef) and pleckstrin domain protein 1 (chondrocyte-derived)	ENSMUSG00000025555	-0.597499	8.26562	-4.63407	0.000336759	0.00576019	-0.0378733
Fcgr4	Fc receptor, IgG, low affinity IV	ENSMUSG00000059089	0.67527	3.72831	4.62938	0.000339873	0.0058089	-0.0471581
Tnfrsf12a	tumor necrosis factor receptor superfamily, member 12a	ENSMUSG00000023905	-0.928399	6.74365	-4.62823	0.000340641	0.00581748	-0.049435
Mfsd2b	major facilitator superfamily domain containing 2B	ENSMUSG00000037336	-1.00001	6.08542	-4.62719	0.000341337	0.00582483	-0.0514949
Ssh1	slingshot homolog 1 (Drosophila)	ENSMUSG00000042121	-0.597595	6.68295	-4.62314	0.000344061	0.00586674	-0.0595143
Nfrkb	nuclear factor related to kappa B binding protein	ENSMUSG00000042185	0.42034	7.02196	4.61921	0.000346726	0.00590757	-0.0672967
Cyp7b1	cytochrome P450, family 7, subfamily b, polypeptide 1	ENSMUSG00000039519	1.01253	4.88536	4.61241	0.000351384	0.00598124	-0.0807587
Chst11	carbohydrate sulfotransferase 11	ENSMUSG00000034612	-0.835519	5.97548	-4.61184	0.000351778	0.00598124	-0.0818868
Enho	energy homeostasis associated	ENSMUSG00000028445	0.502546	6.73939	4.61171	0.000351873	0.00598124	-0.0821596
Cx3cr1	chemokine (C-X3-C motif) receptor 1	ENSMUSG00000052336	-0.594602	6.04356	-4.61132	0.000352143	0.00598124	-0.082935
Efna5	ephrin A5	ENSMUSG00000048915	-0.82921	7.53706	-4.61059	0.000352644	0.00598125	-0.0843691
Ptch1	patched homolog 1	ENSMUSG00000021466	0.493777	7.32504	4.61052	0.000352691	0.00598125	-0.084502
Rock2	Rho-associated coiled-coil containing protein kinase 2	ENSMUSG00000020580	-0.445314	9.82884	-4.6094	0.000353474	0.00598584	-0.0867393
F13a1	coagulation factor XIII, A1 subunit	ENSMUSG00000039109	-0.718157	4.26571	-4.6092	0.000353609	0.00598584	-0.0871252
Enoph1	enolase-phosphatase 1	ENSMUSG00000029326	-0.51371	7.79689	-4.60895	0.000353782	0.00598584	-0.0876182
Rnf125	ring finger protein 125	ENSMUSG00000033107	0.868201	6.55327	4.60535	0.000356293	0.00602367	-0.0947521
Epdr1	ependymin related protein 1 (zebrafish)	ENSMUSG00000002808	0.459906	6.16855	4.60204	0.000358623	0.00605837	-0.101324
Gpr137b	G protein-coupled receptor 137B	ENSMUSG00000021306	-0.920474	5.83154	-4.59701	0.000362183	0.00611379	-0.111286
Pigx	phosphatidylinositol glycan anchor biosynthesis, class X	ENSMUSG00000023791	0.51602	5.86108	4.59595	0.000362937	0.00612181	-0.113386
Sh3bp2	SH3-domain binding protein 2	ENSMUSG00000054520	0.786041	6.13073	4.59523	0.000363456	0.00612583	-0.114826
Rell1	RELT-like 1	ENSMUSG00000047881	-0.843601	6.89775	-4.59112	0.000366405	0.00617078	-0.122974
Mpp6	membrane protein, palmitoylated 6 (MAGUK p55 subfamily member 6)	ENSMUSG00000038388	0.453988	10.3643	4.58985	0.000367316	0.00618137	-0.125479
Camk1d	calcium/calmodulin-dependent protein kinase ID	ENSMUSG00000039145	-0.808353	6.02535	-4.58779	0.000368812	0.00620177	-0.129578
Syne1	spectrin repeat containing, nuclear envelope 1	ENSMUSG00000019769	-0.853143	6.2698	-4.58584	0.000370231	0.00622084	-0.133448
Msrb2	methionine sulfoxide reductase B2	ENSMUSG00000023094	0.605185	5.93382	4.58139	0.00037348	0.00627025	-0.14226
Arl8a	ADP-ribosylation factor-like 8A	ENSMUSG00000026426	-0.549076	7.55097	-4.58069	0.000374	0.00627025	-0.143663
Tspan6	tetraspanin 6	ENSMUSG00000067377	-0.439311	9.7513	-4.58064	0.000374031	0.00627025	-0.143747
Ccpg1	cell cycle progression 1	ENSMUSG00000034563	0.583088	6.75001	4.57264	0.000379971	0.00636495	-0.159633
Pik3c2b	phosphoinositide-3-kinase, class 2, beta polypeptide	ENSMUSG00000026447	0.551196	7.0066	4.56881	0.000382847	0.00640492	-0.167234
Brd8	bromodomain containing 8	ENSMUSG00000003778	0.369481	8.87123	4.56868	0.000382942	0.00640492	-0.167486
Epha7	Eph receptor A7	ENSMUSG00000028289	0.626119	5.81633	4.56764	0.000383731	0.00640972	-0.169559
Mab21l1	mab-21-like 1 (C. elegans)	ENSMUSG00000056947	-0.799491	4.73021	-4.56752	0.000383816	0.00640972	-0.169783
Ap2b1	adaptor-related protein complex 2, beta 1 subunit	ENSMUSG00000035152	-0.448123	9.62272	-4.56703	0.000384189	0.00641106	-0.170762
Cmtm8	CKLF-like MARVEL transmembrane domain containing 8	ENSMUSG00000041012	-0.949494	6.53444	-4.56506	0.000385683	0.00643109	-0.174676
Wipf2	WAS/WASL interacting protein family, member 2	ENSMUSG00000038013	0.677634	6.66169	4.56331	0.000387011	0.00644832	-0.178142
Samd14	sterile alpha motif domain containing 14	ENSMUSG00000047181	-0.853631	5.6458	-4.56155	0.00038836	0.00646538	-0.181649
Itga3	integrin alpha 3	ENSMUSG00000001507	-0.888129	8.15101	-4.5612	0.000388626	0.00646538	-0.18234
Wdr91	WD repeat domain 91	ENSMUSG00000058486	0.357115	7.30706	4.55925	0.000390121	0.00648532	-0.186209
Ptprs	protein tyrosine phosphatase, receptor type, S	ENSMUSG00000013236	-0.592777	5.98396	-4.55472	0.000393623	0.00653856	-0.195218
Sla	src-like adaptor	ENSMUSG00000022372	-0.64804	4.76268	-4.55343	0.000394619	0.0065492	-0.197765
AK129341	cDNA sequence AK129341	ENSMUSG00000040729	0.524448	6.63513	4.55312	0.000394862	0.0065492	-0.198386
E230016M11Rik	RIKEN cDNA E230016M11 gene	ENSMUSG00000087231	-0.742825	4.87955	-4.55017	0.000397162	0.0065793	-0.204239
Coq3	coenzyme Q3 homolog, methyltransferase (yeast)	ENSMUSG00000028247	0.469591	6.61857	4.55002	0.000397278	0.0065793	-0.204535
Atp10a	ATPase, class V, type 10A	ENSMUSG00000025324	0.675933	5.57739	4.54319	0.000402664	0.00666344	-0.218106
Eif4ebp1	eukaryotic translation initiation factor 4E binding protein 1	ENSMUSG00000031490	-0.446724	9.848	-4.53921	0.000405842	0.00671097	-0.226031
Raph1	Ras association (RalGDS/AF-6) and pleckstrin homology domains 1	ENSMUSG00000026014	-0.58675	8.25991	-4.53882	0.000406154	0.00671104	-0.226804
Rnd2	Rho family GTPase 2	ENSMUSG00000001313	-0.699378	6.59443	-4.5375	0.000407212	0.00672346	-0.229427
Cdc42ep3	CDC42 effector protein (Rho GTPase binding) 3	ENSMUSG00000036533	-1.61894	6.1316	-4.53541	0.000408896	0.00674616	-0.233585
Fam83h	family with sequence similarity 83, member H	ENSMUSG00000046761	-0.76594	5.50248	-4.53262	0.000411145	0.00677817	-0.239115
Chst15	carbohydrate (N-acetylgalactosamine 4-sulfate 6-O) sulfotransferase 15	ENSMUSG00000030930	0.626185	6.74783	4.53092	0.000412531	0.00679589	-0.242506
Gsg2	germ cell-specific gene 2	ENSMUSG00000050107	0.487603	7.30837	4.53033	0.000413011	0.00679868	-0.243678
Ltbp1	latent transforming growth factor beta binding protein 1	ENSMUSG00000001870	0.534976	6.31783	4.52628	0.000416323	0.00684804	-0.251725
Myo6	myosin VI	ENSMUSG00000033577	0.758665	6.4787	4.52448	0.000417801	0.00686278	-0.255298
Dlx5	distal-less homeobox 5	ENSMUSG00000029755	0.809918	4.77048	4.52443	0.000417846	0.00686278	-0.255406
Ehd1	EH-domain containing 1	ENSMUSG00000024772	-0.546349	10.0329	-4.52209	0.000419782	0.00688939	-0.260062
Map1b	microtubule-associated protein 1B	ENSMUSG00000052727	-1.0606	8.75325	-4.51841	0.000422838	0.00693435	-0.267372
Hdac8	histone deacetylase 8	ENSMUSG00000067567	0.647525	4.80439	4.51519	0.000425541	0.00697345	-0.273792
Ptpn6	protein tyrosine phosphatase, non-receptor type 6	ENSMUSG00000004266	0.603272	7.24788	4.51474	0.000425917	0.00697439	-0.274683
Ndufb7	NADH dehydrogenase (ubiquinone) 1 beta subcomplex, 7	ENSMUSG00000033938	0.371591	9.41189	4.51373	0.000426762	0.00697782	-0.276681
Gem	GTP binding protein (gene overexpressed in skeletal muscle)	ENSMUSG00000028214	1.17289	6.99826	4.51373	0.000426764	0.00697782	-0.276685
Ltb4r2	leukotriene B4 receptor 2	ENSMUSG00000040432	0.585039	6.14621	4.51292	0.000427448	0.00698378	-0.278298
Creb3	cAMP responsive element binding protein 3	ENSMUSG00000028466	-0.757842	7.16589	-4.51243	0.00042786	0.0069853	-0.279269
Bend6	BEN domain containing 6	ENSMUSG00000042182	-0.717773	5.20951	-4.50991	0.000429997	0.00701495	-0.284289
Msh2	mutS homolog 2 (E. coli)	ENSMUSG00000024151	0.410024	9.04342	4.50431	0.000434782	0.00708646	-0.295437
Inpp4a	inositol polyphosphate-4-phosphatase, type I	ENSMUSG00000026113	0.467603	6.20568	4.50402	0.000435028	0.00708646	-0.296008
Nrgn	neurogranin	ENSMUSG00000053310	0.769213	7.11112	4.5029	0.000435995	0.00709692	-0.298244
Mir544	microRNA 544	ENSMUSG00000077001	-1.32362	5.41339	-4.50017	0.000438353	0.00713	-0.303679
Kng1	kininogen 1	ENSMUSG00000022875	-0.758037	2.51456	-4.49786	0.000440358	0.00715729	-0.308275
Dsn1	DSN1, MIND kinetochore complex component, homolog (S. cerevisiae)	ENSMUSG00000027635	-0.403756	7.37188	-4.4972	0.000440931	0.00715804	-0.309586
Rhou	ras homolog gene family, member U	ENSMUSG00000039960	-0.673581	6.70527	-4.49705	0.000441059	0.00715804	-0.309877
Ier3	immediate early response 3	ENSMUSG00000003541	0.677449	7.72596	4.49623	0.000441779	0.0071633	-0.311521
Sapcd1	suppressor APC domain containing 1	ENSMUSG00000036185	-0.648542	6.88161	-4.49593	0.000442038	0.0071633	-0.31211
Gse1	genetic suppressor element 1	ENSMUSG00000031822	0.538062	7.47372	4.49417	0.000443581	0.00718299	-0.31562
Cav2	caveolin 2	ENSMUSG00000000058	-0.728351	6.89807	-4.49124	0.000446155	0.00721933	-0.321449
Sec23a	SEC23A (S. cerevisiae)	ENSMUSG00000020986	-0.478818	7.99632	-4.49048	0.000446828	0.00722487	-0.322967
Rs1	retinoschisis (X-linked, juvenile) 1 (human)	ENSMUSG00000031293	-0.636004	4.57186	-4.48904	0.000448105	0.00723815	-0.325842
Strn4	striatin, calmodulin binding protein 4	ENSMUSG00000030374	-0.447804	6.88428	-4.4888	0.00044831	0.00723815	-0.326304
3110002H16Rik	RIKEN cDNA 3110002H16 gene	ENSMUSG00000024410	-0.498682	7.03399	-4.48837	0.000448699	0.00723908	-0.327177
Etv6	ets variant 6	ENSMUSG00000030199	0.42309	9.88836	4.48794	0.000449073	0.00723976	-0.328014
Igf2	insulin-like growth factor 2	ENSMUSG00000048583	-0.410065	10.9724	-4.48719	0.000449739	0.00724516	-0.329507
Zcchc9	zinc finger, CCHC domain containing 9	ENSMUSG00000021621	-0.385901	9.26175	-4.48484	0.000451836	0.00727359	-0.334193
Cox10	cytochrome c oxidase assembly protein 10	ENSMUSG00000042148	0.527146	8.13285	4.48395	0.000452637	0.00728113	-0.335978
Blcap	bladder cancer associated protein homolog (human)	ENSMUSG00000067787	0.473316	6.47414	4.48208	0.000454315	0.00730214	-0.339704
Samd1	sterile alpha motif domain containing 1	ENSMUSG00000079003	-0.476016	7.93319	-4.48163	0.000454718	0.00730214	-0.340597
Sdccag3	serologically defined colon cancer antigen 3	ENSMUSG00000026927	-0.40069	6.68733	-4.48125	0.000455056	0.00730214	-0.341346
Nqo1	NAD(P)H dehydrogenase, quinone 1	ENSMUSG00000003849	-0.659024	5.38976	-4.481	0.000455278	0.00730214	-0.341838
Dgkh	diacylglycerol kinase, eta	ENSMUSG00000034731	0.485581	7.42611	4.47636	0.00045948	0.00736414	-0.351091
D130040H23Rik	RIKEN cDNA D130040H23 gene	ENSMUSG00000079038	-1.01224	4.00238	-4.471	0.000464383	0.00743726	-0.361778
Phf13	PHD finger protein 13	ENSMUSG00000047777	-0.469362	6.3652	-4.47053	0.000464809	0.00743864	-0.362702
Slc29a1	solute carrier family 29 (nucleoside transporters), member 1	ENSMUSG00000023942	0.652146	6.94605	4.46884	0.000466371	0.00745818	-0.36608
Ier5l	immediate early response 5-like	ENSMUSG00000089762	0.496335	6.92917	4.46809	0.00046706	0.00746375	-0.367567
Srpk2	serine/arginine-rich protein specific kinase 2	ENSMUSG00000062604	0.442981	7.53581	4.46683	0.000468229	0.00747102	-0.370085
Srxn1	sulfiredoxin 1 homolog (S. cerevisiae)	ENSMUSG00000032802	-0.577896	7.46698	-4.46671	0.000468336	0.00747102	-0.370314
Fut11	fucosyltransferase 11	ENSMUSG00000039357	0.491285	6.65572	4.46649	0.000468539	0.00747102	-0.370752
Pde1c	phosphodiesterase 1C	ENSMUSG00000004347	0.689807	3.75284	4.46476	0.000470147	0.00749119	-0.3742
Spint1	serine protease inhibitor, Kunitz type 1	ENSMUSG00000027315	0.486435	5.5712	4.46185	0.000472866	0.00752903	-0.380008
Parp14	poly (ADP-ribose) polymerase family, member 14	ENSMUSG00000034422	-0.59248	3.9162	-4.45984	0.000474756	0.00755362	-0.384024
Cnp	2',3'-cyclic nucleotide 3' phosphodiesterase	ENSMUSG00000006782	0.490764	4.94867	4.45788	0.000476593	0.00757734	-0.387912
Il9r	interleukin 9 receptor	ENSMUSG00000020279	1.08544	5.55627	4.4569	0.000477523	0.00758661	-0.389875
6330408A02Rik	RIKEN cDNA 6330408A02 gene	ENSMUSG00000070814	-0.406586	5.41825	-4.45599	0.000478388	0.00759485	-0.391698
Med24	mediator complex subunit 24	ENSMUSG00000017210	0.412152	7.78409	4.4552	0.000479134	0.00760116	-0.393266
H2-M9	histocompatibility 2, M region locus 9	ENSMUSG00000067201	-0.524303	3.43927	-4.45147	0.00048269	0.00765204	-0.400712
Pls3	plastin 3 (T-isoform)	ENSMUSG00000016382	-0.725341	8.00008	-4.45102	0.000483116	0.00765325	-0.4016
Exosc5	exosome component 5	ENSMUSG00000061286	0.45745	7.52293	4.45061	0.000483506	0.00765388	-0.402412
Lonrf3	LON peptidase N-terminal domain and ring finger 3	ENSMUSG00000016239	-0.678316	5.10216	-4.44907	0.00048499	0.00767183	-0.405498
Plekhg2	pleckstrin homology domain containing, family G (with RhoGef domain) member 2	ENSMUSG00000037552	-0.715348	6.95454	-4.44822	0.000485802	0.0076791	-0.40718
Intu	inturned planar cell polarity effector homolog (Drosophila)	ENSMUSG00000060798	-0.3884	6.2047	-4.44689	0.00048709	0.00769391	-0.409846
Dchs1	dachsous 1 (Drosophila)	ENSMUSG00000036862	-0.559221	5.3343	-4.44564	0.00048829	0.00770729	-0.412323
Igfbp7	insulin-like growth factor binding protein 7	ENSMUSG00000036256	-1.00531	5.8046	-4.44464	0.000489259	0.00771704	-0.414321
Trpc1	transient receptor potential cation channel, subfamily C, member 1	ENSMUSG00000032839	-0.597633	5.19549	-4.44414	0.000489749	0.00771919	-0.415327
Derl1	Der1-like domain family, member 1	ENSMUSG00000022365	-0.398416	9.07547	-4.44371	0.000490161	0.00772012	-0.416174
Mn1	meningioma 1	ENSMUSG00000070576	0.516977	5.37051	4.44316	0.000490703	0.0077231	-0.417287
Dhdds	dehydrodolichyl diphosphate synthase	ENSMUSG00000012117	0.526037	6.95792	4.44049	0.000493297	0.00775835	-0.422595
Lpp	LIM domain containing preferred translocation partner in lipoma	ENSMUSG00000033306	-0.569753	9.03846	-4.43579	0.000497923	0.00782547	-0.43199
Igsf11	immunoglobulin superfamily, member 11	ENSMUSG00000022790	-0.892027	7.03274	-4.43412	0.000499572	0.00784575	-0.435318
Ndst2	N-deacetylase/N-sulfotransferase (heparan glucosaminyl) 2	ENSMUSG00000039308	-0.551095	6.9034	-4.43276	0.000500917	0.00786124	-0.438025
Arl8a	ADP-ribosylation factor-like 8A	ENSMUSG00000026426	-0.858016	6.51936	-4.42991	0.000503762	0.00789464	-0.443726
Phf8	PHD finger protein 8	ENSMUSG00000041229	0.504597	7.0131	4.42987	0.000503801	0.00789464	-0.443803
Lef1	lymphoid enhancer binding factor 1	ENSMUSG00000027985	0.918987	7.62864	4.42928	0.00050439	0.00789464	-0.444979
Naga	N-acetyl galactosaminidase, alpha	ENSMUSG00000022453	0.657481	6.76206	4.429	0.000504672	0.00789464	-0.445542
Aacs	acetoacetyl-CoA synthetase	ENSMUSG00000029482	-0.427045	6.69958	-4.42862	0.000505052	0.00789464	-0.4463
Erlin1	ER lipid raft associated 1	ENSMUSG00000025198	0.605473	6.62863	4.42846	0.000505211	0.00789464	-0.446616
Pvrl3	poliovirus receptor-related 3	ENSMUSG00000022656	0.459131	7.08253	4.426	0.000507678	0.00792753	-0.451519
Agk	acylglycerol kinase	ENSMUSG00000029916	0.444613	8.02201	4.42349	0.000510212	0.00796142	-0.45653
Mmrn1	multimerin 1	ENSMUSG00000054641	0.439751	4.13799	4.42298	0.000510731	0.00796384	-0.457554
Kat6b	K(lysine) acetyltransferase 6B	ENSMUSG00000021767	0.619799	7.16854	4.42224	0.000511483	0.00796988	-0.459035
Prelid1	PRELI domain containing 1	ENSMUSG00000021486	-0.421227	10.5118	-4.42036	0.00051339	0.0079895	-0.462781
Idh1	isocitrate dehydrogenase 1 (NADP+), soluble	ENSMUSG00000025950	-0.479015	9.55713	-4.42028	0.000513473	0.0079895	-0.462942
Oaf	OAF homolog (Drosophila)	ENSMUSG00000032014	0.734443	6.62496	4.41925	0.000514518	0.00800007	-0.464988
Sh3pxd2b	SH3 and PX domains 2B	ENSMUSG00000040711	-0.954179	6.44277	-4.41698	0.000516845	0.00802715	-0.469529
Tchp	trichoplein, keratin filament binding	ENSMUSG00000002486	0.568659	6.61193	4.41684	0.000516993	0.00802715	-0.469817
Ppip5k2	diphosphoinositol pentakisphosphate kinase 2	ENSMUSG00000040648	0.410238	8.11276	4.41289	0.000521055	0.0080827	-0.477694
Fibin	fin bud initiation factor homolog (zebrafish)	ENSMUSG00000074971	0.600084	5.23705	4.41265	0.00052131	0.0080827	-0.478185
Fignl2	fidgetin-like 2	ENSMUSG00000095440	-0.548843	7.13133	-4.41175	0.000522233	0.00808838	-0.479965
Mrps33	mitochondrial ribosomal protein S33	ENSMUSG00000029918	0.411179	9.72189	4.41158	0.000522415	0.00808838	-0.480317
Hbq1b	hemoglobin, theta 1B	ENSMUSG00000073063	-1.11332	5.55192	-4.41112	0.000522892	0.00809004	-0.481236
Tmem41a	transmembrane protein 41a	ENSMUSG00000022856	0.425469	8.01725	4.40336	0.00053101	0.00820982	-0.496736
Cstf3	cleavage stimulation factor, 3' pre-RNA, subunit 3	ENSMUSG00000027176	0.454257	8.32265	4.40259	0.000531822	0.00821658	-0.498275
Lrpap1	low density lipoprotein receptor-related protein associated protein 1	ENSMUSG00000029103	0.530037	7.78156	4.39915	0.00053546	0.00826694	-0.505133
Igf1r	insulin-like growth factor I receptor	ENSMUSG00000005533	-0.568398	7.56111	-4.39854	0.000536111	0.00827	-0.506356
Adrb3	adrenergic receptor, beta 3	ENSMUSG00000031489	-0.661793	5.14913	-4.39826	0.000536414	0.00827	-0.506925
Abhd14a	abhydrolase domain containing 14A	ENSMUSG00000042210	0.504339	5.71324	4.39639	0.000538405	0.00829484	-0.510651
Fbxo4	F-box protein 4	ENSMUSG00000022184	-0.562145	6.37214	-4.39587	0.000538965	0.00829764	-0.511699
Snca	synuclein, alpha	ENSMUSG00000025889	-0.876146	5.78062	-4.39483	0.000540075	0.00830887	-0.513767
Opn1sw	opsin 1 (cone pigments), short-wave-sensitive (color blindness, tritan)	ENSMUSG00000058831	-0.665999	5.43812	-4.39393	0.000541046	0.00831797	-0.515576
Dctpp1	dCTP pyrophosphatase 1	ENSMUSG00000042462	0.39823	11.0608	4.39357	0.000541434	0.00831808	-0.516296
Gm5901	predicted gene 5901	ENSMUSG00000078611	-0.600551	5.42356	-4.39208	0.000543036	0.00833684	-0.519268
Klf2	Kruppel-like factor 2 (lung)	ENSMUSG00000055148	-0.813979	6.5897	-4.39048	0.000544762	0.00835349	-0.52246
Jak2	Janus kinase 2	ENSMUSG00000024789	-0.400511	8.83592	-4.39037	0.000544884	0.00835349	-0.522686
Fbxo16	F-box protein 16	ENSMUSG00000034532	-0.545431	5.17219	-4.38956	0.000545766	0.00836115	-0.524314
Glis3	GLIS family zinc finger 3	ENSMUSG00000052942	0.540684	5.18375	4.38872	0.000546674	0.0083692	-0.525986
Ly75	lymphocyte antigen 75	ENSMUSG00000026980	-0.794946	6.61784	-4.38519	0.000550519	0.00842217	-0.533036
Hoxd9	homeobox D9	ENSMUSG00000043342	-0.781095	4.45813	-4.38413	0.000551677	0.008434	-0.535151
Thsd4	thrombospondin, type I, domain containing 4	ENSMUSG00000032289	0.483651	5.22039	4.38279	0.000553157	0.00845071	-0.537846
5930412G12Rik	RIKEN cDNA 5930412G12 gene	ENSMUSG00000072591	-0.71415	5.41892	-4.37984	0.000556404	0.00849438	-0.543733
Scfd2	Sec1 family domain containing 2	ENSMUSG00000062110	0.505521	5.84828	4.37893	0.000557414	0.00850387	-0.545558
Ppm1d	protein phosphatase 1D magnesium-dependent, delta isoform	ENSMUSG00000020525	0.489705	8.10196	4.37683	0.000559751	0.00853357	-0.549766
Rhoj	ras homolog gene family, member J	ENSMUSG00000046768	-0.855934	8.00384	-4.3702	0.000567169	0.00864064	-0.563007
Papd4	PAP associated domain containing 4	ENSMUSG00000042167	-0.371166	9.15033	-4.36923	0.00056827	0.00864704	-0.564957
Actc1	actin, alpha, cardiac muscle 1	ENSMUSG00000068614	-0.962879	7.81371	-4.36913	0.00056838	0.00864704	-0.565152
Wdr1	WD repeat domain 1	ENSMUSG00000005103	-0.404288	9.76234	-4.36412	0.000574075	0.00872762	-0.575179
Tbcel	tubulin folding cofactor E-like	ENSMUSG00000037287	-0.523131	5.9402	-4.36273	0.000575666	0.00874572	-0.577962
B9d1	B9 protein domain 1	ENSMUSG00000001039	-0.445727	8.09559	-4.36009	0.000578698	0.00878569	-0.583245
Akna	AT-hook transcription factor	ENSMUSG00000039158	-0.566487	5.82566	-4.35796	0.000581152	0.00881683	-0.587501
P4hb	prolyl 4-hydroxylase, beta polypeptide	ENSMUSG00000025130	-0.396491	10.3827	-4.35617	0.000583221	0.00883789	-0.591074
Pex2	peroxisomal biogenesis factor 2	ENSMUSG00000040374	-0.584398	5.09277	-4.35606	0.000583348	0.00883789	-0.591293
4930550C14Rik	RIKEN cDNA 4930550C14 gene	ENSMUSG00000005131	0.559112	4.77084	4.35322	0.000586665	0.00888198	-0.596994
Mrc1	mannose receptor, C type 1	ENSMUSG00000026712	-0.675401	3.93634	-4.3522	0.000587852	0.0088938	-0.599027
Cnr2	cannabinoid receptor 2 (macrophage)	ENSMUSG00000062585	-0.56891	4.85283	-4.35003	0.000590395	0.00892611	-0.603367
Spice1	spindle and centriole associated protein 1	ENSMUSG00000043065	-0.471845	6.1023	-4.34791	0.000592891	0.00895655	-0.60761
Naglu	alpha-N-acetylglucosaminidase (Sanfilippo disease IIIB)	ENSMUSG00000001751	-0.790974	5.73244	-4.34763	0.000593228	0.00895655	-0.60818
Fli1	Friend leukemia integration 1	ENSMUSG00000016087	-1.32779	8.38541	-4.34389	0.000597662	0.00901728	-0.615667
Derl1	Der1-like domain family, member 1	ENSMUSG00000022365	-0.332154	9.39168	-4.3431	0.000598592	0.00902508	-0.61723
Amz2	archaelysin family metallopeptidase 2	ENSMUSG00000020610	-0.427286	7.83223	-4.34232	0.000599531	0.00903209	-0.618806
Alcam	activated leukocyte cell adhesion molecule	ENSMUSG00000022636	-0.647629	5.46801	-4.34202	0.000599882	0.00903209	-0.619395
Fh1	fumarate hydratase 1	ENSMUSG00000026526	0.332809	9.24489	4.34122	0.000600845	0.00904036	-0.621006
Znhit6	zinc finger, HIT type 6	ENSMUSG00000074182	-0.466991	8.93245	-4.34054	0.000601656	0.00904635	-0.622364
Ndufs8	NADH dehydrogenase (ubiquinone) Fe-S protein 8	ENSMUSG00000059734	0.400723	8.83239	4.33973	0.000602629	0.00904647	-0.623987
Hbegf	heparin-binding EGF-like growth factor	ENSMUSG00000024486	-0.540436	7.92566	-4.33951	0.000602894	0.00904647	-0.62443
Myo1c	myosin IC	ENSMUSG00000017774	-0.642221	7.17534	-4.3395	0.000602905	0.00904647	-0.624448
Gabpa	GA repeat binding protein, alpha	ENSMUSG00000008976	0.364208	9.04224	4.33899	0.000603511	0.00904936	-0.625458
Rnf149	ring finger protein 149	ENSMUSG00000048234	0.500512	7.05506	4.33457	0.000608849	0.0091163	-0.634312
Serpini1	serine (or cysteine) peptidase inhibitor, clade I, member 1	ENSMUSG00000027834	0.623812	2.94445	4.33442	0.000609039	0.0091163	-0.634625
Smim3	small integral membrane protein 3	ENSMUSG00000038059	-0.444755	7.54013	-4.33426	0.000609226	0.0091163	-0.634933
Fam20b	family with sequence similarity 20, member B	ENSMUSG00000033557	0.464126	7.73256	4.3313	0.000612837	0.00916407	-0.640874
Haus8	4HAUS augmin-like complex, subunit 8	ENSMUSG00000035439	0.567203	6.9072	4.33058	0.000613715	0.00917094	-0.642314
Aim2	absent in melanoma 2	ENSMUSG00000037860	0.682939	5.77044	4.32946	0.000615086	0.0091766	-0.644556
Ube2d1	ubiquitin-conjugating enzyme E2D 1	ENSMUSG00000019927	-0.496304	9.57064	-4.32939	0.000615174	0.0091766	-0.644699
Ndufa6	NADH dehydrogenase (ubiquinone) 1 alpha subcomplex, 6 (B14)	ENSMUSG00000022450	0.336287	10.2228	4.32924	0.000615353	0.0091766	-0.644992
Disp2	dispatched homolog 2 (Drosophila)	ENSMUSG00000040035	-0.609121	4.87308	-4.32732	0.000617712	0.00920551	-0.648839
Adm	adrenomedullin	ENSMUSG00000030790	-0.84899	5.10583	-4.32599	0.000619347	0.00922359	-0.651496
Setd7	SET domain containing (lysine methyltransferase) 7	ENSMUSG00000037111	0.344993	8.16984	4.32542	0.000620052	0.00922781	-0.652639
Armcx1	armadillo repeat containing, X-linked 1	ENSMUSG00000033460	-0.756159	5.17147	-4.32464	0.000621018	0.0092359	-0.654203
Wbp5	WW domain binding protein 5	ENSMUSG00000042712	-0.411035	10.8441	-4.32399	0.00062182	0.00924155	-0.655501
Tle4	transducin-like enhancer of split 4, homolog of Drosophila E(spl)	ENSMUSG00000024642	-0.607461	7.47887	-4.32245	0.000623734	0.0092637	-0.65859
Rps6ka6	ribosomal protein S6 kinase polypeptide 6	ENSMUSG00000025665	0.767333	7.99129	4.32001	0.000626776	0.00930257	-0.66348
Slfn4	schlafen 4	ENSMUSG00000000204	-0.718488	3.94095	-4.31908	0.000627932	0.00931341	-0.665332
Gzmd	granzyme D	ENSMUSG00000059256	1.90059	3.19134	4.31651	0.000631165	0.00935501	-0.670493
Ociad2	OCIA domain containing 2	ENSMUSG00000029153	-0.672944	7.11129	-4.31273	0.000635933	0.0094193	-0.678056
Lrrcc1	leucine rich repeat and coiled-coil domain containing 1	ENSMUSG00000027550	0.556281	7.44033	4.31229	0.000636495	0.00942125	-0.678945
Myadm	myeloid-associated differentiation marker	ENSMUSG00000068566	-0.582142	8.17231	-4.31173	0.000637208	0.00942542	-0.680069
Sypl	synaptophysin-like protein	ENSMUSG00000020570	-0.543895	8.53753	-4.3101	0.000639281	0.00944492	-0.683333
Abcb10	ATP-binding cassette, sub-family B (MDR/TAP), member 10	ENSMUSG00000031974	-0.731413	6.47073	-4.31002	0.000639389	0.00944492	-0.683504
Tpk1	thiamine pyrophosphokinase	ENSMUSG00000029735	0.70421	5.50642	4.30957	0.000639953	0.00944686	-0.684389
Klk1b27	kallikrein 1-related peptidase b27	ENSMUSG00000063177	-1.07379	3.81062	-4.3075	0.000642604	0.0094796	-0.688543
Agps	alkylglycerone phosphate synthase	ENSMUSG00000042410	0.38781	9.20309	4.3064	0.000644013	0.00949398	-0.690744
Pkhd1l1	polycystic kidney and hepatic disease 1-like 1	ENSMUSG00000038725	-1.03933	4.98091	-4.30552	0.000645149	0.00950432	-0.692515
Ttpa	tocopherol (alpha) transfer protein	ENSMUSG00000073988	0.608646	4.23785	4.30164	0.000650156	0.00957164	-0.700283
Wdr45	WD repeat domain 45	ENSMUSG00000039382	0.402454	7.37389	4.3008	0.000651245	0.00958123	-0.701966
Rilpl1	Rab interacting lysosomal protein-like 1	ENSMUSG00000029392	-0.682741	6.84051	-4.29968	0.000652701	0.0095962	-0.704209
Trim13	tripartite motif-containing 13	ENSMUSG00000035235	0.489024	5.27091	4.29887	0.000653767	0.00960541	-0.705849
Dnajc9	DnaJ (Hsp40) homolog, subfamily C, member 9	ENSMUSG00000021811	0.37218	9.96521	4.29709	0.000656086	0.00963302	-0.709407
Cyp4v3	cytochrome P450, family 4, subfamily v, polypeptide 3	ENSMUSG00000079057	-0.689364	4.25511	-4.29637	0.000657037	0.00964051	-0.710862
Slx1b	SLX1 structure-specific endonuclease subunit homolog B (S. cerevisiae)	ENSMUSG00000059772	0.552769	4.66447	4.29207	0.000662695	0.00970925	-0.719477
Pigu	phosphatidylinositol glycan anchor biosynthesis, class U	ENSMUSG00000038383	0.43956	8.4272	4.29204	0.000662734	0.00970925	-0.719536
Psenen	presenilin enhancer 2 homolog (C. elegans)	ENSMUSG00000036835	0.344628	10.1223	4.2918	0.000663054	0.00970925	-0.720021
Gzmm	granzyme M (lymphocyte met-ase 1)	ENSMUSG00000054206	0.435107	5.70616	4.29094	0.000664196	0.00971496	-0.72175
Il6ra	interleukin 6 receptor, alpha	ENSMUSG00000027947	-0.611137	4.87325	-4.29083	0.000664331	0.00971496	-0.721955
Tuba8	tubulin, alpha 8	ENSMUSG00000030137	0.69631	5.14319	4.29004	0.000665386	0.00972388	-0.723548
Tmc5	transmembrane channel-like gene family 5	ENSMUSG00000030650	-0.41782	4.14024	-4.28916	0.000666553	0.00973444	-0.725309
Slc11a2	solute carrier family 11 (proton-coupled divalent metal ion transporters), member 2	ENSMUSG00000023030	-0.501823	7.02845	-4.28822	0.000667803	0.00973989	-0.727191
Inhba	inhibin beta-A	ENSMUSG00000041324	-1.0191	4.15549	-4.28821	0.000667817	0.00973989	-0.727212
Sema3a	sema domain, immunoglobulin domain (Ig), short basic domain, secreted, (semaphorin) 3A	ENSMUSG00000028883	-0.450916	4.7112	-4.28565	0.000671244	0.00978335	-0.732354
Klhl13	kelch-like 13	ENSMUSG00000036782	-0.654772	6.23316	-4.28445	0.000672846	0.00979394	-0.734749
Il7	interleukin 7	ENSMUSG00000040329	-0.530686	4.02182	-4.28444	0.000672866	0.00979394	-0.734779
Mtr	5-methyltetrahydrofolate-homocysteine methyltransferase	ENSMUSG00000021311	0.491583	7.05631	4.28358	0.000674017	0.00980417	-0.736496
Sulf2	sulfatase 2	ENSMUSG00000006800	0.499583	8.69824	4.28268	0.00067523	0.00981529	-0.738302
Trpc3	transient receptor potential cation channel, subfamily C, member 3	ENSMUSG00000027716	0.666136	4.94725	4.28232	0.000675718	0.00981542	-0.739028
Pard3b	par-3 family cell polarity regulator beta	ENSMUSG00000052062	-0.561705	5.5204	-4.28201	0.000676137	0.00981542	-0.73965
Tmem55b	transmembrane protein 55b	ENSMUSG00000035953	-0.448606	7.15124	-4.28001	0.000678847	0.00984581	-0.743669
Csk	c-src tyrosine kinase	ENSMUSG00000032312	0.412104	8.64235	4.2798	0.00067913	0.00984581	-0.744087
Tuft1	tuftelin 1	ENSMUSG00000005968	-0.82669	5.59791	-4.27904	0.000680152	0.00985409	-0.745597
Zfp9	zinc finger protein 9	ENSMUSG00000072623	-0.82755	8.07307	-4.27804	0.000681513	0.00986728	-0.747605
Pros1	protein S (alpha)	ENSMUSG00000022912	0.52192	8.29986	4.27639	0.000683769	0.0098888	-0.750925
Prdm4	PR domain containing 4	ENSMUSG00000035529	-0.395815	7.34265	-4.27629	0.000683904	0.0098888	-0.751123
Upf2	UPF2 regulator of nonsense transcripts homolog (yeast)	ENSMUSG00000043241	0.403086	7.70672	4.27435	0.000686564	0.00992071	-0.755022
Olr1	oxidized low density lipoprotein (lectin-like) receptor 1	ENSMUSG00000030162	-1.52298	5.97382	-4.2708	0.00069144	0.00998457	-0.76213
Gcnt2	glucosaminyl (N-acetyl) transferase 2, I-branching enzyme	ENSMUSG00000021360	-0.851232	5.59919	-4.26768	0.000695771	0.0100405	-0.768402
Gtpbp10	GTP-binding protein 10 (putative)	ENSMUSG00000040464	-0.522653	8.3641	-4.266	0.000698109	0.0100676	-0.771771
Renbp	renin binding protein	ENSMUSG00000031387	-0.45457	7.6615	-4.26516	0.000699283	0.0100779	-0.773459
Zzef1	zinc finger, ZZ-type with EF hand domain 1	ENSMUSG00000055670	-0.481459	6.95811	-4.26437	0.000700389	0.0100872	-0.775045
B3galt1	UDP-Gal:betaGlcNAc beta 1,3-galactosyltransferase, polypeptide 1	ENSMUSG00000034780	-0.837849	4.27893	-4.2637	0.000701322	0.010094	-0.776382
Ttc9	tetratricopeptide repeat domain 9	ENSMUSG00000042734	-1.01262	4.44377	-4.26244	0.000703083	0.0101126	-0.7789
Ano3	anoctamin 3	ENSMUSG00000074968	0.876734	6.3591	4.26091	0.000705243	0.0101371	-0.781982
Hist3h2a	histone cluster 3, H2a	ENSMUSG00000078851	-0.724848	4.84754	-4.25962	0.000707066	0.0101565	-0.784573
Cnn2	calponin 2	ENSMUSG00000004665	-0.627841	9.98545	-4.25929	0.000707523	0.0101565	-0.785222
Cebpa	CCAAT/enhancer binding protein (C/EBP), alpha	ENSMUSG00000034957	0.677873	4.64569	4.25852	0.000708617	0.0101655	-0.786775
Stx1b	syntaxin 1B	ENSMUSG00000030806	0.583178	5.18956	4.25746	0.000710119	0.0101804	-0.788901
Fam120b	family with sequence similarity 120, member B	ENSMUSG00000014763	-0.55432	6.50491	-4.25316	0.000716247	0.0102589	-0.797528
Chmp2a	charged multivesicular body protein 2A	ENSMUSG00000033916	-0.40614	8.91766	-4.25218	0.000717651	0.0102589	-0.799495
Slc2a1	solute carrier family 2 (facilitated glucose transporter), member 1	ENSMUSG00000028645	-0.347435	12.0628	-4.25212	0.00071774	0.0102589	-0.79962
Slc2a1	solute carrier family 2 (facilitated glucose transporter), member 1	ENSMUSG00000028645	-0.347435	12.0628	-4.25212	0.00071774	0.0102589	-0.79962
Wwp1	WW domain containing E3 ubiquitin protein ligase 1	ENSMUSG00000041058	0.387765	8.80932	4.2517	0.000718351	0.0102589	-0.800474
Ncoa3	nuclear receptor coactivator 3	ENSMUSG00000027678	-0.339858	8.38259	-4.25166	0.000718406	0.0102589	-0.800551
Synj2	synaptojanin 2	ENSMUSG00000023805	0.809709	5.59757	4.24663	0.000725661	0.0103557	-0.81064
Lama1	laminin, alpha 1	ENSMUSG00000032796	-0.576787	6.4382	-4.24145	0.000733216	0.0104567	-0.821039
1700012A03Rik	RIKEN cDNA 1700012A03 gene	ENSMUSG00000029766	0.500911	3.46333	4.24073	0.000734282	0.0104651	-0.822496
Sgms2	sphingomyelin synthase 2	ENSMUSG00000050931	-0.574533	4.9233	-4.23963	0.000735894	0.0104758	-0.824698
Ubl7	ubiquitin-like 7 (bone marrow stromal cell-derived)	ENSMUSG00000055720	0.379654	8.49695	4.23956	0.00073599	0.0104758	-0.82483
Vdac2	voltage-dependent anion channel 2	ENSMUSG00000021771	-0.38903	9.53277	-4.23904	0.000736757	0.0104799	-0.825874
Tmem56	transmembrane protein 56	ENSMUSG00000028132	-0.681132	3.74942	-4.23744	0.000739121	0.010502	-0.829091
Dapp1	dual adaptor for phosphotyrosine and 3-phosphoinositides 1	ENSMUSG00000028159	-0.74796	5.98708	-4.23734	0.000739273	0.010502	-0.829297
Shkbp1	Sh3kbp1 binding protein 1	ENSMUSG00000089832	0.458066	6.83135	4.23458	0.000743367	0.0105533	-0.834841
Aldh6a1	aldehyde dehydrogenase family 6, subfamily A1	ENSMUSG00000021238	0.582741	4.92047	4.23418	0.000743962	0.0105542	-0.835644
C330018D20Rik	RIKEN cDNA C330018D20 gene	ENSMUSG00000024592	-0.542028	4.02227	-4.23389	0.000744396	0.0105542	-0.83623
Slc35f2	solute carrier family 35, member F2	ENSMUSG00000042195	0.787977	5.60071	4.23274	0.000746107	0.0105716	-0.838534
Diablo	diablo homolog (Drosophila)	ENSMUSG00000029433	0.371293	7.09982	4.23241	0.000746593	0.0105717	-0.839188
6820408C15Rik	RIKEN cDNA 6820408C15 gene	ENSMUSG00000032680	0.767551	4.38455	4.2291	0.000751562	0.0106351	-0.845846
Sft2d2	SFT2 domain containing 2	ENSMUSG00000040848	-1.00828	6.33249	-4.22862	0.000752286	0.0106385	-0.846814
Plekhh1	pleckstrin homology domain containing, family H (with MyTH4 domain) member 1	ENSMUSG00000060716	-0.647797	5.44529	-4.22791	0.000753351	0.0106467	-0.848232
Lmna	lamin A	ENSMUSG00000028063	-0.540092	7.11406	-4.2255	0.000756992	0.0106901	-0.853073
Hspg2	perlecan (heparan sulfate proteoglycan 2)	ENSMUSG00000028763	-0.542224	9.14545	-4.22523	0.000757404	0.0106901	-0.853618
Picalm	phosphatidylinositol binding clathrin assembly protein	ENSMUSG00000039361	-0.394532	10.5657	-4.22429	0.000758829	0.0106964	-0.855505
Katnb1	katanin p80 (WD40-containing) subunit B 1	ENSMUSG00000031787	0.320862	7.53576	4.224	0.00075927	0.0106964	-0.856088
Rell2	RELT-like 2	ENSMUSG00000044024	0.773232	4.11425	4.22397	0.000759313	0.0106964	-0.856145
Scrn1	secernin 1	ENSMUSG00000019124	-0.50882	5.8149	-4.2225	0.000761555	0.010719	-0.859105
Zfp691	zinc finger protein 691	ENSMUSG00000045268	-0.378845	6.82654	-4.22208	0.000762194	0.010719	-0.859946
Agpat6	1-acylglycerol-3-phosphate O-acyltransferase 6 (lysophosphatidic acid acyltransferase, zeta)	ENSMUSG00000031545	-0.396629	7.94829	-4.22195	0.000762391	0.010719	-0.860205
Pbx3	pre B cell leukemia homeobox 3	ENSMUSG00000038718	0.461668	7.14817	4.22111	0.00076367	0.0107301	-0.861888
Chrna7	cholinergic receptor, nicotinic, alpha polypeptide 7	ENSMUSG00000030525	-0.779614	5.94923	-4.22063	0.000764411	0.0107336	-0.862861
Gm1673	predicted gene 1673	ENSMUSG00000070858	-0.776209	6.03204	-4.21677	0.000770339	0.01081	-0.870614
Dnajc1	DnaJ (Hsp40) homolog, subfamily C, member 1	ENSMUSG00000026740	0.442355	7.06002	4.21527	0.000772662	0.0108326	-0.873635
Mchr1	melanin-concentrating hormone receptor 1	ENSMUSG00000050164	-0.574055	3.89579	-4.21485	0.000773307	0.0108326	-0.874473
Apbb1	amyloid beta (A4) precursor protein-binding, family B, member 1	ENSMUSG00000037032	-0.53518	6.03453	-4.21476	0.000773442	0.0108326	-0.874648
Bcl9	B cell CLL/lymphoma 9	ENSMUSG00000038256	0.489514	7.41149	4.2095	0.000781634	0.0109399	-0.885221
Gm13056	predicted gene 13056	ENSMUSG00000085395	-0.502743	4.84731	-4.20886	0.000782633	0.0109399	-0.886502
Gm9376	predicted gene 9376	ENSMUSG00000092109	-0.557871	2.22828	-4.20881	0.00078271	0.0109399	-0.886601
4632428N05Rik	RIKEN cDNA 4632428N05 gene	ENSMUSG00000020101	0.703659	5.35791	4.2084	0.000783366	0.0109399	-0.887442
Man2b1	mannosidase 2, alpha B1	ENSMUSG00000005142	0.466406	7.04461	4.20825	0.000783601	0.0109399	-0.887743
Gria2	glutamate receptor, ionotropic, AMPA2 (alpha 2)	ENSMUSG00000033981	-0.783329	4.431	-4.20719	0.000785253	0.010956	-0.889857
P2ry1	purinergic receptor P2Y, G-protein coupled 1	ENSMUSG00000027765	-0.620485	6.06006	-4.20667	0.000786073	0.0109604	-0.890904
Wrap73	WD repeat containing, antisense to Trp73	ENSMUSG00000029029	0.505309	6.2655	4.20499	0.000788723	0.0109904	-0.894281
Dock11	dedicator of cytokinesis 11	ENSMUSG00000031093	0.446853	8.14745	4.20272	0.000792327	0.0110336	-0.898855
Ptpn22	protein tyrosine phosphatase, non-receptor type 22 (lymphoid)	ENSMUSG00000027843	0.904977	3.80868	4.20187	0.00079368	0.0110454	-0.900566
Olfr116	olfactory receptor 116	ENSMUSG00000061336	-0.831481	3.08843	-4.20074	0.000795467	0.0110632	-0.902824
Ddx26b	DEAD/H (Asp-Glu-Ala-Asp/His) box polypeptide 26B	ENSMUSG00000035967	-0.537531	7.10518	-4.19463	0.000805272	0.0111925	-0.915114
Sipa1l1	signal-induced proliferation-associated 1 like 1	ENSMUSG00000042700	-0.373759	7.6888	-4.18987	0.000812984	0.0112866	-0.924676
Adam9	a disintegrin and metallopeptidase domain 9 (meltrin gamma)	ENSMUSG00000031555	-0.446837	8.72218	-4.18982	0.000813079	0.0112866	-0.924792
Mapk7	mitogen-activated protein kinase 7	ENSMUSG00000001034	-0.42523	7.19144	-4.18818	0.000815749	0.0113165	-0.928081
Npr1	natriuretic peptide receptor 1	ENSMUSG00000027931	0.478427	6.03742	4.18683	0.000817954	0.0113362	-0.93079
Ptprm	protein tyrosine phosphatase, receptor type, M	ENSMUSG00000033278	-0.684642	6.39712	-4.18668	0.000818204	0.0113362	-0.931096
Dtnb	dystrobrevin, beta	ENSMUSG00000071454	0.561438	6.33973	4.18612	0.000819125	0.0113418	-0.932224
Sqle	squalene epoxidase	ENSMUSG00000022351	-0.432304	9.61169	-4.18462	0.000821598	0.0113622	-0.935248
Dpp8	dipeptidylpeptidase 8	ENSMUSG00000032393	-0.345348	8.543	-4.18459	0.00082164	0.0113622	-0.9353
Mospd2	motile sperm domain containing 2	ENSMUSG00000061778	-0.528552	6.88288	-4.18251	0.000825076	0.0114025	-0.939486
Syne1	spectrin repeat containing, nuclear envelope 1	ENSMUSG00000019769	-1.19811	6.97992	-4.18021	0.000828889	0.011448	-0.944109
Creb3l2	cAMP responsive element binding protein 3-like 2	ENSMUSG00000038648	-0.711564	7.35342	-4.17862	0.000831535	0.01147	-0.947306
Lgals1	lectin, galactose binding, soluble 1	ENSMUSG00000068220	-0.344221	12.1553	-4.17829	0.000832087	0.01147	-0.947972
Insig1	insulin induced gene 1	ENSMUSG00000045294	-0.601686	8.83895	-4.17823	0.000832187	0.01147	-0.948093
Serp1	stress-associated endoplasmic reticulum protein 1	ENSMUSG00000027808	-0.439247	9.22879	-4.17799	0.000832578	0.01147	-0.948564
Dlst	dihydrolipoamide S-succinyltransferase (E2 component of 2-oxo-glutarate complex)	ENSMUSG00000004789	-0.370301	8.96349	-4.17628	0.000835451	0.0115023	-0.952019
Ckmt1	creatine kinase, mitochondrial 1, ubiquitous	ENSMUSG00000000308	0.522255	4.72854	4.17542	0.00083688	0.0115147	-0.953733
Gm5082	predicted gene 5082	ENSMUSG00000054258	-0.59294	4.07995	-4.17343	0.000840226	0.0115535	-0.957735
Pomt2	protein-O-mannosyltransferase 2	ENSMUSG00000034126	0.398557	8.04243	4.17299	0.000840978	0.0115566	-0.958632
Smim24	small integral membrane protein 24	ENSMUSG00000078439	0.717038	5.17831	4.17244	0.000841912	0.0115622	-0.959745
Wisp1	WNT1 inducible signaling pathway protein 1	ENSMUSG00000005124	-0.889392	6.67238	-4.17188	0.000842854	0.0115678	-0.960867
Prkcdbp	protein kinase C, delta binding protein	ENSMUSG00000037060	-0.622614	6.34704	-4.17062	0.000844983	0.0115898	-0.963396
Lrrc49	leucine rich repeat containing 49	ENSMUSG00000047766	0.532799	6.2394	4.17031	0.000845515	0.0115898	-0.964028
Idh2	isocitrate dehydrogenase 2 (NADP+), mitochondrial	ENSMUSG00000030541	-0.501687	9.60323	-4.16833	0.000848876	0.0116286	-0.968007
Patl2	protein associated with topoisomerase II homolog 2 (yeast)	ENSMUSG00000027233	-0.495702	5.31942	-4.16585	0.000853099	0.0116734	-0.972982
Trim47	tripartite motif-containing 47	ENSMUSG00000020773	-0.610703	5.7835	-4.16579	0.000853214	0.0116734	-0.973118
Cecr2	cat eye syndrome chromosome region, candidate 2	ENSMUSG00000071226	0.549669	7.12311	4.1637	0.000856801	0.0117144	-0.977325
Ptpre	protein tyrosine phosphatase, receptor type, E	ENSMUSG00000041836	0.725351	6.45858	4.16342	0.000857281	0.0117144	-0.977886
Pmaip1	phorbol-12-myristate-13-acetate-induced protein 1	ENSMUSG00000024521	0.492207	5.4347	4.16289	0.000858197	0.0117196	-0.978957
Wars2	tryptophanyl tRNA synthetase 2 (mitochondrial)	ENSMUSG00000004233	0.439754	4.90606	4.16042	0.000862454	0.0117704	-0.983919
Mlec	malectin	ENSMUSG00000048578	0.36111	8.0008	4.1589	0.000865085	0.0117929	-0.986973
Atg4c	autophagy related 4C, cysteine peptidase	ENSMUSG00000028550	0.547589	5.4774	4.15884	0.000865183	0.0117929	-0.987086
Atp13a2	ATPase type 13A2	ENSMUSG00000036622	0.647575	6.60264	4.15838	0.000865992	0.0117966	-0.988024
E2f8	E2F transcription factor 8	ENSMUSG00000046179	-0.462692	7.63197	-4.15777	0.000867046	0.0118036	-0.989243
Exoc5	exocyst complex component 5	ENSMUSG00000061244	-0.400718	8.78452	-4.15624	0.00086971	0.0118325	-0.992318
Fam175a	family with sequence similarity 175, member A	ENSMUSG00000035234	0.427655	7.30242	4.15514	0.000871635	0.0118513	-0.994535
Mfap3l	microfibrillar-associated protein 3-like	ENSMUSG00000031647	-0.899206	4.89014	-4.15363	0.000874287	0.01188	-0.997581
Ism1	isthmin 1 homolog (zebrafish)	ENSMUSG00000074766	-0.461024	5.53929	-4.15269	0.000875942	0.0118951	-0.999477
Tmem51	transmembrane protein 51	ENSMUSG00000040616	-0.489345	5.0009	-4.15016	0.000880404	0.0119483	-1.00457
Dok2	docking protein 2	ENSMUSG00000022102	0.675961	5.20641	4.14969	0.000881224	0.011952	-1.0055
Clcn5	chloride channel 5	ENSMUSG00000004317	0.47246	8.07404	4.14937	0.0008818	0.0119524	-1.00616
Mapk8ip3	mitogen-activated protein kinase 8 interacting protein 3	ENSMUSG00000024163	-0.393372	6.9895	-4.14899	0.000882473	0.0119541	-1.00692
Jup	junction plakoglobin	ENSMUSG00000001552	-0.380553	8.23081	-4.14258	0.0008939	0.012095	-1.01982
Tsen15	tRNA splicing endonuclease 15 homolog (S. cerevisiae)	ENSMUSG00000014980	-0.407991	7.5612	-4.14226	0.000894476	0.012095	-1.02047
Cited4	Cbp/p300-interacting transactivator, with Glu/Asp-rich carboxy-terminal domain, 4	ENSMUSG00000070803	-0.80787	6.2022	-4.14222	0.000894537	0.012095	-1.02054
Bard1	BRCA1 associated RING domain 1	ENSMUSG00000026196	0.346735	6.91484	4.14047	0.000897699	0.0121177	-1.02407
2700097O09Rik	RIKEN cDNA 2700097O09 gene	ENSMUSG00000062198	0.368528	6.70629	4.14041	0.000897795	0.0121177	-1.02418
Bcl2l11	BCL2-like 11 (apoptosis facilitator)	ENSMUSG00000027381	0.60183	7.08738	4.14037	0.000897875	0.0121177	-1.02427
Gbe1	glucan (1,4-alpha-), branching enzyme 1	ENSMUSG00000022707	0.526532	6.51247	4.13971	0.000899069	0.0121256	-1.0256
Ccdc141	coiled-coil domain containing 141	ENSMUSG00000044033	-0.652313	4.71358	-4.13919	0.000900008	0.0121256	-1.02665
Mtf2	metal response element binding transcription factor 2	ENSMUSG00000029267	0.380693	8.27062	4.13912	0.000900126	0.0121256	-1.02678
Ints4	integrator complex subunit 4	ENSMUSG00000025133	0.375446	8.1779	4.13614	0.000905526	0.0121773	-1.03277
Gsdmc4	gasdermin C4	ENSMUSG00000055748	-0.639273	3.34284	-4.13599	0.000905809	0.0121773	-1.03309
Gpr124	G protein-coupled receptor 124	ENSMUSG00000031486	-0.566499	8.8216	-4.13592	0.000905926	0.0121773	-1.03322
Dennd5a	DENN/MADD domain containing 5A	ENSMUSG00000035901	-0.39543	7.99268	-4.13578	0.000906187	0.0121773	-1.0335
Zbtb20	zinc finger and BTB domain containing 20	ENSMUSG00000022708	-0.592438	5.4464	-4.13292	0.000911418	0.0122401	-1.03927
Cyb5r4	cytochrome b5 reductase 4	ENSMUSG00000032872	-0.459685	7.15746	-4.13235	0.000912448	0.0122464	-1.04041
Pot1a	protection of telomeres 1A	ENSMUSG00000029676	0.47538	8.14136	4.12953	0.000917645	0.0123086	-1.0461
1810009A15Rik	RIKEN cDNA 1810009A15 gene	ENSMUSG00000071653	-0.37039	10.0413	-4.12796	0.000920535	0.0123398	-1.04925
Itm2a	integral membrane protein 2A	ENSMUSG00000031239	-0.536806	8.30907	-4.12699	0.000922336	0.0123564	-1.05121
Gstm1	glutathione S-transferase, mu 1	ENSMUSG00000058135	0.659897	6.60956	4.12475	0.000926499	0.0124045	-1.05572
Pikfyve	phosphoinositide kinase, FYVE finger containing	ENSMUSG00000025949	-0.436792	7.63478	-4.12425	0.000927431	0.0124094	-1.05673
C130050O18Rik	RIKEN cDNA C130050O18 gene	ENSMUSG00000044092	0.686349	5.11897	4.12358	0.000928669	0.0124184	-1.05807
Dynap	dynactin associated protein	ENSMUSG00000024512	-1.58103	4.12047	-4.12235	0.000930965	0.0124413	-1.06054
Ctsf	cathepsin F	ENSMUSG00000083282	0.498128	5.61163	4.12206	0.000931519	0.0124413	-1.06114
Neurl3	neuralized homolog 3 homolog (Drosophila)	ENSMUSG00000047180	-0.558016	4.67582	-4.11888	0.000937496	0.0125135	-1.06755
Slain2	SLAIN motif family, member 2	ENSMUSG00000036087	-0.328831	9.03475	-4.11466	0.000945478	0.0126123	-1.07604
Ptpn4	protein tyrosine phosphatase, non-receptor type 4	ENSMUSG00000026384	0.567136	7.0311	4.11341	0.000947848	0.0126362	-1.07855
Gpnmb	glycoprotein (transmembrane) nmb	ENSMUSG00000029816	-0.75114	5.24337	-4.11221	0.000950148	0.0126592	-1.08098
Mir1928	microRNA 1928	ENSMUSG00000087820	-0.420071	2.20321	-4.1062	0.000961701	0.0128053	-1.09308
1110008P14Rik	RIKEN cDNA 1110008P14 gene	ENSMUSG00000039195	0.476031	6.25327	4.10572	0.000962613	0.0128097	-1.09403
Ctsw	cathepsin W	ENSMUSG00000024910	0.542393	5.63766	4.105	0.000964022	0.0128206	-1.0955
Gtf2h2	general transcription factor II H, polypeptide 2	ENSMUSG00000021639	0.540529	5.18828	4.10193	0.000969996	0.0128922	-1.10169
Sin3a	transcriptional regulator, SIN3A (yeast)	ENSMUSG00000042557	0.364209	8.66377	4.10092	0.000971954	0.0129104	-1.10371
Ndufa6	NADH dehydrogenase (ubiquinone) 1 alpha subcomplex, 6 (B14)	ENSMUSG00000022450	0.368828	10.2329	4.0983	0.000977086	0.0129666	-1.10898
Csf2rb2	colony stimulating factor 2 receptor, beta 2, low-affinity (granulocyte-macrophage)	ENSMUSG00000071714	-0.87902	4.71429	-4.09816	0.000977372	0.0129666	-1.10928
Fam13a	family with sequence similarity 13, member A	ENSMUSG00000037709	0.51407	5.34913	4.09591	0.000981793	0.0130174	-1.1138
Picalm	phosphatidylinositol binding clathrin assembly protein	ENSMUSG00000039361	-0.382429	10.3615	-4.09449	0.000984619	0.0130469	-1.11668
Klhl42	kelch-like 42	ENSMUSG00000040102	0.464507	6.53265	4.09331	0.000986944	0.0130698	-1.11904
Cldn25	claudin 25	ENSMUSG00000022744	-0.396295	8.84111	-4.09213	0.000989289	0.013093	-1.12142
Nxpe3	neurexophilin and PC-esterase domain family, member 3	ENSMUSG00000075033	-0.496166	7.02069	-4.09155	0.000990448	0.0131004	-1.12259
Tnni1	troponin I, skeletal, slow 1	ENSMUSG00000026418	-0.525362	5.92882	-4.08877	0.000996003	0.0131659	-1.12819
Lrch3	leucine-rich repeats and calponin homology (CH) domain containing 3	ENSMUSG00000022801	-0.333359	8.18961	-4.08842	0.000996703	0.0131672	-1.12889
Hexa	hexosaminidase A	ENSMUSG00000025232	-0.459689	9.41302	-4.08687	0.000999824	0.0132005	-1.13202
Sirt4	sirtuin 4	ENSMUSG00000029524	0.526991	5.06868	4.08604	0.00100149	0.0132145	-1.13369
Cd9	CD9 antigen	ENSMUSG00000030342	0.577681	9.94479	4.08446	0.00100468	0.013247	-1.13688
Asb13	ankyrin repeat and SOCS box-containing 13	ENSMUSG00000033781	-0.500174	5.7981	-4.08422	0.00100516	0.013247	-1.13736
Psenen	presenilin enhancer 2 homolog (C. elegans)	ENSMUSG00000036835	0.41779	9.84421	4.08309	0.00100745	0.0132691	-1.13964
Fam217b	family with sequence similarity 217, member B	ENSMUSG00000070476	0.469852	5.77069	4.08184	0.00100999	0.0132946	-1.14216
Coro7	coronin 7	ENSMUSG00000039637	-0.349323	7.37671	-4.07902	0.00101575	0.0133488	-1.14785
Tslp	thymic stromal lymphopoietin	ENSMUSG00000024379	0.702255	3.31624	4.07893	0.00101593	0.0133488	-1.14802
Pus3	pseudouridine synthase 3	ENSMUSG00000032103	0.427279	7.31215	4.07892	0.00101594	0.0133488	-1.14804
Mvd	mevalonate (diphospho) decarboxylase	ENSMUSG00000006517	-0.471655	7.82641	-4.07671	0.00102047	0.0134002	-1.15249
Praf2	PRA1 domain family 2	ENSMUSG00000031149	-0.459617	8.89079	-4.07571	0.00102254	0.0134194	-1.15452
Nfkb2	nuclear factor of kappa light polypeptide gene enhancer in B cells 2, p49/p100	ENSMUSG00000025225	-0.555282	6.95119	-4.07519	0.00102361	0.0134254	-1.15557
Ttll1	tubulin tyrosine ligase-like 1	ENSMUSG00000022442	0.444279	6.83783	4.07244	0.0010293	0.0134915	-1.16111
Nnat	neuronatin	ENSMUSG00000067786	-0.857842	10.0414	-4.07215	0.00102989	0.0134915	-1.16169
Cd82	CD82 antigen	ENSMUSG00000027215	0.695172	5.7242	4.0675	0.00103957	0.0136102	-1.17106
Rpl41	ribosomal protein L41	ENSMUSG00000093674	0.424415	8.90047	4.0666	0.00104145	0.0136267	-1.17287
Sra1	steroid receptor RNA activator 1	ENSMUSG00000006050	-0.402312	8.07918	-4.06599	0.00104274	0.0136354	-1.17411
Ifnar1	interferon (alpha and beta) receptor 1	ENSMUSG00000022967	-0.455744	8.99211	-4.06569	0.00104337	0.0136356	-1.17472
Fabp5	fatty acid binding protein 5, epidermal	ENSMUSG00000027533	0.379435	7.29453	4.06447	0.00104595	0.013661	-1.17718
Lrmp	lymphoid-restricted membrane protein	ENSMUSG00000030263	-0.722949	4.91593	-4.06344	0.00104812	0.0136812	-1.17925
Cd226	CD226 antigen	ENSMUSG00000034028	-0.664115	3.43976	-4.06226	0.0010506	0.0137054	-1.18162
Cercam	cerebral endothelial cell adhesion molecule	ENSMUSG00000039787	0.407716	6.04715	4.06125	0.00105275	0.0137251	-1.18367
4930452B06Rik	RIKEN cDNA 4930452B06 gene	ENSMUSG00000021747	-0.781719	5.04632	-4.06096	0.00105336	0.0137251	-1.18425
Pcbd2	pterin 4 alpha carbinolamine dehydratase/dimerization cofactor of hepatocyte nuclear factor 1 alpha (TCF1) 2	ENSMUSG00000021496	0.437004	8.50526	4.05979	0.00105584	0.0137491	-1.1866
Igsf9	immunoglobulin superfamily, member 9	ENSMUSG00000037995	-0.366408	5.29595	-4.05773	0.00106023	0.0137923	-1.19076
4930503L19Rik	RIKEN cDNA 4930503L19 gene	ENSMUSG00000044906	-0.460871	7.54153	-4.05705	0.00106169	0.0137923	-1.19214
Tro	trophinin	ENSMUSG00000025272	-0.52838	6.53487	-4.05693	0.00106193	0.0137923	-1.19236
Tlr3	toll-like receptor 3	ENSMUSG00000031639	-0.969715	4.7891	-4.05689	0.00106203	0.0137923	-1.19245
Psmg4	proteasome (prosome, macropain) assembly chaperone 4	ENSMUSG00000071451	0.532517	7.43671	4.05676	0.00106231	0.0137923	-1.19272
Nek4	NIMA (never in mitosis gene a)-related expressed kinase 4	ENSMUSG00000021918	0.455654	6.95892	4.05628	0.00106333	0.0137974	-1.19368
Gm6878	predicted gene 6878	ENSMUSG00000075549	0.621766	4.17051	4.05551	0.00106499	0.0138108	-1.19524
Gm6337	predicted gene 6337	ENSMUSG00000091882	0.808945	3.11669	4.05442	0.00106733	0.0138329	-1.19744
Ralb	v-ral simian leukemia viral oncogene homolog B (ras related)	ENSMUSG00000004451	-0.418894	8.40344	-4.05243	0.00107161	0.0138801	-1.20144
Pter	phosphotriesterase related	ENSMUSG00000026730	0.66559	5.90156	4.04879	0.00107951	0.0139742	-1.20879
Usp43	ubiquitin specific peptidase 43	ENSMUSG00000020905	-0.453635	5.22902	-4.04815	0.0010809	0.0139839	-1.21008
Relb	avian reticuloendotheliosis viral (v-rel) oncogene related B	ENSMUSG00000002983	-0.474243	5.44119	-4.04624	0.00108507	0.0140295	-1.21393
Abi1	abl-interactor 1	ENSMUSG00000058835	0.314011	9.18055	4.04497	0.00108785	0.0140572	-1.21649
Gm3500	predicted gene 3500	ENSMUSG00000096003	0.789666	8.64359	4.04391	0.00109018	0.014079	-1.21864
Aplp2	amyloid beta (A4) precursor-like protein 2	ENSMUSG00000031996	-0.400258	9.27018	-4.04354	0.00109098	0.014081	-1.21937
Fry	furry homolog (Drosophila)	ENSMUSG00000056602	0.461167	5.20216	4.04231	0.0010937	0.0141079	-1.22187
Rtn4	reticulon 4	ENSMUSG00000020458	-0.361751	8.2531	-4.0408	0.00109704	0.0141372	-1.22491
S100a13	S100 calcium binding protein A13	ENSMUSG00000042312	0.580727	7.68938	4.04062	0.00109743	0.0141372	-1.22527
Taf15	TAF15 RNA polymerase II, TATA box binding protein (TBP)-associated factor	ENSMUSG00000020680	0.392651	9.20485	4.0404	0.00109791	0.0141372	-1.22571
Pitrm1	pitrilysin metallepetidase 1	ENSMUSG00000021193	-0.358069	10.0138	-4.03439	0.00111129	0.014301	-1.23783
Tmem63b	transmembrane protein 63b	ENSMUSG00000036026	0.444711	8.33727	4.03407	0.001112	0.0143018	-1.23847
Lrrn2	leucine rich repeat protein 2, neuronal	ENSMUSG00000026443	-0.502023	5.49438	-4.03063	0.00111975	0.0143892	-1.24542
Slc2a4	solute carrier family 2 (facilitated glucose transporter), member 4	ENSMUSG00000018566	-0.518566	4.92424	-4.03047	0.00112012	0.0143892	-1.24574
Vimp	VCP-interacting membrane protein	ENSMUSG00000075701	-0.409555	9.13479	-4.02817	0.0011253	0.0144417	-1.25037
Gabarap	gamma-aminobutyric acid receptor associated protein	ENSMUSG00000018567	-0.325226	10.3443	-4.02808	0.00112552	0.0144417	-1.25056
Usp22	ubiquitin specific peptidase 22	ENSMUSG00000042506	-0.374593	9.13998	-4.02339	0.00113621	0.0145703	-1.26002
Gp1ba	glycoprotein 1b, alpha polypeptide	ENSMUSG00000050675	0.620502	5.83418	4.02287	0.00113741	0.0145722	-1.26107
Ctsb	cathepsin B	ENSMUSG00000021939	-0.385431	9.06664	-4.02274	0.0011377	0.0145722	-1.26132
Vimp	VCP-interacting membrane protein	ENSMUSG00000075701	-0.495816	8.50831	-4.02222	0.0011389	0.0145792	-1.26239
Ccdc138	coiled-coil domain containing 138	ENSMUSG00000038010	0.509475	5.99529	4.02191	0.00113961	0.0145796	-1.263
Il2rg	interleukin 2 receptor, gamma chain	ENSMUSG00000031304	0.70871	8.04866	4.02058	0.00114268	0.0146104	-1.2657
Pygo1	pygopus 1	ENSMUSG00000034910	-0.779793	5.19066	-4.01983	0.00114439	0.0146238	-1.26719
Stk10	serine/threonine kinase 10	ENSMUSG00000020272	0.576781	6.19816	4.01836	0.0011478	0.0146587	-1.27017
Fam168a	family with sequence similarity 168, member A	ENSMUSG00000029461	0.359042	8.88886	4.01701	0.00115092	0.01469	-1.27288
Sipa1l2	signal-induced proliferation-associated 1 like 2	ENSMUSG00000001995	-0.583138	7.56751	-4.01413	0.00115763	0.014767	-1.2787
Itgb2	integrin beta 2	ENSMUSG00000000290	-0.599517	5.03157	-4.013	0.00116029	0.0147923	-1.28099
Idh3b	isocitrate dehydrogenase 3 (NAD+) beta	ENSMUSG00000027406	-0.344473	9.47062	-4.01141	0.00116401	0.0148311	-1.2842
Arhgef40	Rho guanine nucleotide exchange factor (GEF) 40	ENSMUSG00000004562	-0.564344	6.40501	-4.01	0.00116733	0.0148648	-1.28705
Copg2	coatomer protein complex, subunit gamma 2	ENSMUSG00000025607	0.491761	7.83356	4.00853	0.00117079	0.0149002	-1.29
U2af1l4	U2 small nuclear RNA auxiliary factor 1-like 4	ENSMUSG00000078765	0.434461	7.73047	4.00821	0.00117155	0.0149012	-1.29066
Fbxl20	F-box and leucine-rich repeat protein 20	ENSMUSG00000020883	0.396391	6.77626	4.00607	0.0011766	0.0149568	-1.29496
Mprip	myosin phosphatase Rho interacting protein	ENSMUSG00000005417	-0.433673	9.68117	-4.00444	0.00118049	0.0149974	-1.29825
Gm20748	predicted gene, 20748	ENSMUSG00000098098	-0.796995	6.71195	-4.00291	0.00118415	0.0150352	-1.30135
Gm11974	predicted gene 11974	ENSMUSG00000085156	0.46334	8.41505	4.00066	0.00118953	0.0150948	-1.30588
Tbc1d24	TBC1 domain family, member 24	ENSMUSG00000036473	-0.56044	5.99394	-3.99996	0.00119122	0.0151074	-1.3073
Ifngr1	interferon gamma receptor 1	ENSMUSG00000020009	-0.590363	6.65306	-3.99723	0.0011978	0.0151821	-1.31281
Pkd1	polycystic kidney disease 1 homolog	ENSMUSG00000032855	-0.435143	6.6507	-3.99598	0.00120082	0.0152115	-1.31533
Polr2i	polymerase (RNA) II (DNA directed) polypeptide I	ENSMUSG00000019738	0.318028	8.12143	3.9946	0.00120417	0.0152452	-1.31811
A530032D15Rik	RIKEN cDNA A530032D15Rik gene	ENSMUSG00000089844	-0.437442	5.90703	-3.99374	0.00120627	0.0152629	-1.31985
Hectd2	HECT domain containing 2	ENSMUSG00000041180	0.708449	6.1652	3.99063	0.00121387	0.0153502	-1.32613
Prss23	protease, serine 23	ENSMUSG00000039405	-1.12641	5.63476	-3.98933	0.00121706	0.0153816	-1.32876
BC027231	cDNA sequence BC027231	ENSMUSG00000036208	-0.307904	8.43711	-3.9881	0.00122007	0.0154107	-1.33123
Fbxw17	F-box and WD-40 domain protein 17	ENSMUSG00000037816	-0.574828	5.84912	-3.98591	0.00122548	0.0154573	-1.33565
Slc25a28	solute carrier family 25, member 28	ENSMUSG00000040414	0.349903	7.74224	3.98571	0.00122597	0.0154573	-1.33605
Mipep	mitochondrial intermediate peptidase	ENSMUSG00000021993	0.452348	7.27656	3.98562	0.00122621	0.0154573	-1.33624
Ccdc77	coiled-coil domain containing 77	ENSMUSG00000030177	0.495977	7.88041	3.98547	0.00122658	0.0154573	-1.33655
Armcx6	armadillo repeat containing, X-linked 6	ENSMUSG00000050394	-0.431534	5.51187	-3.98484	0.00122813	0.0154679	-1.33781
Hrh4	histamine receptor H4	ENSMUSG00000037346	-0.47697	3.60084	-3.98422	0.00122968	0.0154786	-1.33907
Cdc42bpg	CDC42 binding protein kinase gamma (DMPK-like)	ENSMUSG00000024769	0.537359	6.03425	3.97902	0.00124265	0.0156328	-1.34956
Aip	aryl-hydrocarbon receptor-interacting protein	ENSMUSG00000024847	0.374623	7.93073	3.97685	0.00124812	0.0156926	-1.35395
Mmp2	matrix metallopeptidase 2	ENSMUSG00000031740	0.479361	8.35885	3.97402	0.00125526	0.0157733	-1.35965
Gm16596	predicted gene, 16596	ENSMUSG00000097788	-0.690767	5.45478	-3.97269	0.00125865	0.0158069	-1.36235
Sclt1	sodium channel and clathrin linker 1	ENSMUSG00000059834	0.466292	6.40064	3.97224	0.00125979	0.0158121	-1.36325
Fam168b	family with sequence similarity 168, member B	ENSMUSG00000037503	-0.403173	9.45364	-3.97168	0.00126122	0.015821	-1.36439
Mtss1	metastasis suppressor 1	ENSMUSG00000022353	-0.39623	8.46138	-3.97124	0.00126234	0.0158259	-1.36527
Ccdc50	coiled-coil domain containing 50	ENSMUSG00000038127	-0.314715	8.87379	-3.97047	0.0012643	0.0158415	-1.36683
Sbds	Shwachman-Bodian-Diamond syndrome homolog (human)	ENSMUSG00000025337	-0.427526	8.4806	-3.96664	0.00127412	0.0159553	-1.37455
Nipsnap3b	nipsnap homolog 3B (C. elegans)	ENSMUSG00000015247	0.424591	7.51919	3.96628	0.00127506	0.0159579	-1.37529
Uchl3	ubiquitin carboxyl-terminal esterase L3 (ubiquitin thiolesterase)	ENSMUSG00000022111	0.584401	6.94133	3.96538	0.00127737	0.0159778	-1.3771
Gata5os	GATA binding protein 5, opposite strand	ENSMUSG00000056061	0.363906	4.55583	3.9642	0.00128041	0.0160038	-1.37948
Il15ra	interleukin 15 receptor, alpha chain	ENSMUSG00000023206	0.507727	5.4669	3.96401	0.00128092	0.0160038	-1.37987
Dzip1	DAZ interacting protein 1	ENSMUSG00000042156	-0.514029	6.74736	-3.96312	0.00128322	0.0160234	-1.38167
Wdr6	WD repeat domain 6	ENSMUSG00000066357	0.372349	6.52069	3.9623	0.00128535	0.0160408	-1.38332
Cdr2	cerebellar degeneration-related 2	ENSMUSG00000030878	-0.461114	7.10702	-3.96001	0.00129129	0.0161058	-1.38793
Dcaf8	DDB1 and CUL4 associated factor 8	ENSMUSG00000026554	0.318415	7.66849	3.95903	0.00129387	0.0161288	-1.38993
Rasl2-9	RAS-like, family 2, locus 9	ENSMUSG00000083649	0.666668	2.30232	3.95779	0.00129712	0.01616	-1.39243
Akap5	A kinase (PRKA) anchor protein 5	ENSMUSG00000021057	-0.740941	7.7471	-3.95735	0.00129825	0.016165	-1.39331
2810004N23Rik	RIKEN cDNA 2810004N23 gene	ENSMUSG00000031984	-0.3851	10.2132	-3.9568	0.00129971	0.0161739	-1.39442
Ccdc163	coiled-coil domain containing 163	ENSMUSG00000028689	0.623646	6.32506	3.95527	0.00130372	0.0162	-1.39751
Pak6	p21 protein (Cdc42/Rac)-activated kinase 6	ENSMUSG00000074923	0.603292	5.33643	3.95525	0.00130379	0.0162	-1.39756
Acyp1	acylphosphatase 1, erythrocyte (common) type	ENSMUSG00000008822	-0.488782	6.19491	-3.95516	0.00130403	0.0162	-1.39774
Nod1	nucleotide-binding oligomerization domain containing 1	ENSMUSG00000038058	-0.572136	5.84544	-3.95483	0.00130489	0.0162016	-1.3984
Wt1	Wilms tumor 1 homolog	ENSMUSG00000016458	-0.592051	6.43825	-3.95388	0.0013074	0.0162174	-1.40032
Tle3	transducin-like enhancer of split 3, homolog of Drosophila E(spl)	ENSMUSG00000032280	0.381593	8.43853	3.95379	0.00130765	0.0162174	-1.40051
Pdgfrb	platelet derived growth factor receptor, beta polypeptide	ENSMUSG00000024620	-0.673789	6.66543	-3.94953	0.00131893	0.0163382	-1.40909
Tmem173	transmembrane protein 173	ENSMUSG00000024349	0.703524	6.74878	3.9495	0.00131902	0.0163382	-1.40916
Hps4	Hermansky-Pudlak syndrome 4 homolog (human)	ENSMUSG00000042328	0.499092	6.4912	3.94927	0.00131963	0.0163382	-1.40962
Ccp110	centriolar coiled coil protein 110	ENSMUSG00000033904	0.454095	7.34117	3.94425	0.0013331	0.0164956	-1.41977
Rras	Harvey rat sarcoma oncogene, subgroup R	ENSMUSG00000038387	-0.459622	7.92508	-3.9428	0.00133702	0.0165347	-1.4227
Qk	quaking	ENSMUSG00000062078	0.307367	9.38928	3.94183	0.00133963	0.0165577	-1.42465
Rere	arginine glutamic acid dipeptide (RE) repeats	ENSMUSG00000039852	-0.451828	8.76336	-3.94063	0.0013429	0.0165887	-1.42708
Usp37	ubiquitin specific peptidase 37	ENSMUSG00000033364	0.356236	7.9609	3.94028	0.00134384	0.0165891	-1.42778
Pnpt1	polyribonucleotide nucleotidyltransferase 1	ENSMUSG00000020464	0.365915	8.59936	3.93991	0.00134485	0.0165891	-1.42853
Foxp4	forkhead box P4	ENSMUSG00000023991	-0.40812	6.1949	-3.9395	0.00134597	0.0165891	-1.42936
Tshz3	teashirt zinc finger family member 3	ENSMUSG00000021217	0.654749	5.53512	3.93931	0.00134648	0.0165891	-1.42974
Tmco1	transmembrane and coiled-coil domains 1	ENSMUSG00000052428	0.396131	9.77543	3.93922	0.00134672	0.0165891	-1.42992
Morc4	microrchidia 4	ENSMUSG00000031434	-0.444276	7.43275	-3.93646	0.00135426	0.016672	-1.43549
Asl	argininosuccinate lyase	ENSMUSG00000025533	-0.506541	7.22729	-3.9362	0.00135498	0.016672	-1.43602
Rara	retinoic acid receptor, alpha	ENSMUSG00000037992	-0.399712	6.879	-3.93478	0.00135886	0.0167104	-1.43888
Me1	malic enzyme 1, NADP(+)-dependent, cytosolic	ENSMUSG00000032418	-0.414059	7.80619	-3.93061	0.00137038	0.0168426	-1.44731
Ei24	etoposide induced 2.4 mRNA	ENSMUSG00000062762	0.445714	9.63503	3.93013	0.00137171	0.0168495	-1.44828
Serpinb1a	serine (or cysteine) peptidase inhibitor, clade B, member 1a	ENSMUSG00000044734	-0.899868	4.89314	-3.92496	0.00138612	0.0170169	-1.45872
Hist1h2bh	histone cluster 1, H2bh	ENSMUSG00000064168	1.05835	4.58542	3.92425	0.00138813	0.0170321	-1.46017
Dusp1	dual specificity phosphatase 1	ENSMUSG00000024190	-0.503263	7.92304	-3.92352	0.00139018	0.0170476	-1.46164
Emilin1	elastin microfibril interfacer 1	ENSMUSG00000029163	0.547458	6.66512	3.92193	0.00139464	0.0170928	-1.46484
Vps36	vacuolar protein sorting 36 (yeast)	ENSMUSG00000031479	-0.325169	9.80155	-3.91954	0.00140143	0.017162	-1.46968
Cdkn1a	cyclin-dependent kinase inhibitor 1A (P21)	ENSMUSG00000023067	0.434631	10.6237	3.91935	0.00140196	0.017162	-1.47006
Tmem230	transmembrane protein 230	ENSMUSG00000027341	-0.454687	8.10893	-3.91897	0.00140303	0.017162	-1.47082
Tdrd7	tudor domain containing 7	ENSMUSG00000035517	-0.52789	6.04958	-3.91883	0.00140343	0.017162	-1.47111
Cutc	cutC copper transporter homolog (E.coli)	ENSMUSG00000025193	0.468915	5.92039	3.91712	0.0014083	0.0172119	-1.47456
Lrrc8b	leucine rich repeat containing 8 family, member B	ENSMUSG00000070639	-0.673046	8.05902	-3.9164	0.00141034	0.0172273	-1.47601
Alg3	asparagine-linked glycosylation 3 (alpha-1,3-mannosyltransferase)	ENSMUSG00000033809	0.39573	8.6936	3.91489	0.00141467	0.0172706	-1.47907
Osbpl5	oxysterol binding protein-like 5	ENSMUSG00000037606	0.714931	5.95814	3.91378	0.00141784	0.0172967	-1.48131
Tmtc3	transmembrane and tetratricopeptide repeat containing 3	ENSMUSG00000036676	0.470473	8.71707	3.91359	0.0014184	0.0172967	-1.4817
Kirrel	kin of IRRE like (Drosophila)	ENSMUSG00000041734	0.548426	8.25064	3.91293	0.0014203	0.0173102	-1.48303
Adora2b	adenosine A2b receptor	ENSMUSG00000018500	0.505056	6.09911	3.91225	0.00142224	0.0173242	-1.4844
Ctnnd2	catenin (cadherin associated protein), delta 2	ENSMUSG00000022240	-0.677096	6.39357	-3.91185	0.00142338	0.0173285	-1.4852
Slamf9	SLAM family member 9	ENSMUSG00000026548	-0.574167	4.88339	-3.91129	0.001425	0.0173308	-1.48634
Cog6	component of oligomeric golgi complex 6	ENSMUSG00000027742	0.459549	8.13361	3.91124	0.00142516	0.0173308	-1.48645
Rps6ka3	ribosomal protein S6 kinase polypeptide 3	ENSMUSG00000031309	0.479619	7.92232	3.91062	0.00142695	0.017343	-1.4877
Gstp2	glutathione S-transferase, pi 2	ENSMUSG00000038155	0.516891	8.49113	3.90862	0.00143273	0.0174036	-1.49173
D16Ertd472e	DNA segment, Chr 16, ERATO Doi 472, expressed	ENSMUSG00000022864	-0.397956	7.11848	-3.90546	0.00144192	0.0175054	-1.49812
Serpinb1a	serine (or cysteine) peptidase inhibitor, clade B, member 1a	ENSMUSG00000044734	-0.925678	4.91161	-3.90519	0.00144271	0.0175054	-1.49867
Plau	plasminogen activator, urokinase	ENSMUSG00000021822	-0.952271	7.30707	-3.9048	0.00144385	0.0175095	-1.49945
C87977	expressed sequence C87977	ENSMUSG00000046262	-0.482297	2.37414	-3.90416	0.00144573	0.0175226	-1.50075
Aif1l	allograft inflammatory factor 1-like	ENSMUSG00000001864	-0.60036	8.45475	-3.90263	0.00145019	0.0175669	-1.50382
Nr2f2	nuclear receptor subfamily 2, group F, member 2	ENSMUSG00000030551	-0.682216	5.23635	-3.90191	0.00145231	0.0175799	-1.50528
Sec31a	Sec31 homolog A (S. cerevisiae)	ENSMUSG00000035325	-0.310575	9.73886	-3.90166	0.00145305	0.0175799	-1.50579
Tnfrsf21	tumor necrosis factor receptor superfamily, member 21	ENSMUSG00000023915	0.774233	8.14286	3.90145	0.00145368	0.0175799	-1.50622
Auts2	autism susceptibility candidate 2	ENSMUSG00000029673	-0.433861	6.92835	-3.9005	0.00145646	0.0175989	-1.50813
Slc30a6	solute carrier family 30 (zinc transporter), member 6	ENSMUSG00000024069	0.391336	7.67828	3.90037	0.00145685	0.0175989	-1.5084
Tmem203	transmembrane protein 203	ENSMUSG00000078201	0.528789	6.63578	3.89982	0.00145847	0.0176086	-1.5095
Ppm1f	protein phosphatase 1F (PP2C domain containing)	ENSMUSG00000026181	-0.43692	6.41343	-3.89921	0.00146028	0.0176208	-1.51075
Cacna1h	calcium channel, voltage-dependent, T type, alpha 1H subunit	ENSMUSG00000024112	-0.568647	4.96067	-3.89886	0.00146132	0.0176236	-1.51146
2010-09-01	septin 10	ENSMUSG00000019917	-0.425412	8.44624	-3.89763	0.00146495	0.0176577	-1.51393
Kdelr3	KDEL (Lys-Asp-Glu-Leu) endoplasmic reticulum protein retention receptor 3	ENSMUSG00000010830	-0.663553	5.99647	-3.89719	0.00146625	0.0176637	-1.51482
Vim	vimentin	ENSMUSG00000026728	-0.312159	12.0132	-3.8967	0.00146772	0.0176716	-1.51582
Rab13	RAB13, member RAS oncogene family	ENSMUSG00000027935	0.364298	7.92164	3.89566	0.00147082	0.0176992	-1.51792
2610044O15Rik8	RIKEN cDNA 2610044O15 gene	ENSMUSG00000071302	0.497108	6.75118	3.89507	0.00147257	0.0177105	-1.51911
Dnajc15	DnaJ (Hsp40) homolog, subfamily C, member 15	ENSMUSG00000022013	0.497923	8.59966	3.89346	0.00147738	0.0177499	-1.52237
Ceacam9	carcinoembryonic antigen-related cell adhesion molecule 9	ENSMUSG00000007209	-0.58796	4.54556	-3.89343	0.00147746	0.0177499	-1.52242
Heph	hephaestin	ENSMUSG00000031209	0.548146	4.99097	3.89156	0.00148308	0.0178076	-1.52621
Gm266	predicted gene 266	ENSMUSG00000010529	0.518044	6.67587	3.89061	0.00148592	0.0178319	-1.52812
Irf8	interferon regulatory factor 8	ENSMUSG00000041515	0.485562	4.69235	3.88918	0.00149024	0.0178738	-1.53101
Inpp5d	inositol polyphosphate-5-phosphatase D	ENSMUSG00000026288	0.662403	6.29001	3.88494	0.00150308	0.018018	-1.53957
Ptk2	PTK2 protein tyrosine kinase 2	ENSMUSG00000022607	-0.416621	9.0187	-3.88255	0.00151037	0.0180955	-1.5444
Rfx3	regulatory factor X, 3 (influences HLA class II expression)	ENSMUSG00000040929	0.582313	6.47317	3.88106	0.00151494	0.0181403	-1.54741
Apbb3	amyloid beta (A4) precursor protein-binding, family B, member 3	ENSMUSG00000001379	0.370958	6.13898	3.8794	0.00152005	0.0181916	-1.55077
Kri1	KRI1 homolog (S. cerevisiae)	ENSMUSG00000035047	0.465067	7.38034	3.87901	0.00152125	0.0181937	-1.55156
Slc9a7	solute carrier family 9 (sodium/hydrogen exchanger), member 7	ENSMUSG00000037341	0.72868	4.45474	3.8788	0.00152189	0.0181937	-1.55198
Ttc33	tetratricopeptide repeat domain 33	ENSMUSG00000022151	0.513857	5.61638	3.878	0.00152436	0.0182076	-1.5536
Rlim	ring finger protein, LIM domain interacting	ENSMUSG00000056537	-0.390815	9.62657	-3.87788	0.00152472	0.0182076	-1.55383
Zswim8	zinc finger SWIM-type containing 8	ENSMUSG00000021819	-0.353336	8.64813	-3.87689	0.0015278	0.0182344	-1.55584
Tax1bp1	Tax1 (human T cell leukemia virus type I) binding protein 1	ENSMUSG00000004535	0.303163	9.92451	3.87528	0.00153278	0.0182839	-1.55909
Nfe2l2	nuclear factor, erythroid derived 2, like 2	ENSMUSG00000015839	0.348595	9.84742	3.87431	0.0015358	0.01831	-1.56106
Mex3c	mex3 homolog C (C. elegans)	ENSMUSG00000037253	-0.411254	9.46622	-3.87314	0.00153943	0.0183432	-1.56341
Sdc4	syndecan 4	ENSMUSG00000017009	-0.857026	5.47828	-3.87184	0.00154351	0.0183818	-1.56605
Ccdc74a	coiled-coil domain containing 74A	ENSMUSG00000041617	-0.416242	4.39893	-3.86645	0.00156045	0.0185735	-1.57694
Sytl2	synaptotagmin-like 2	ENSMUSG00000030616	0.677811	4.40837	3.86573	0.00156274	0.0185905	-1.5784
Mrps25	mitochondrial ribosomal protein S25	ENSMUSG00000014551	0.372268	9.56325	3.86528	0.00156417	0.0185974	-1.57931
Fam208b	family with sequence similarity 208, member B	ENSMUSG00000033799	0.40051	8.70493	3.86417	0.00156767	0.0186289	-1.58154
Stx3	syntaxin 3	ENSMUSG00000041488	-0.51709	6.93113	-3.86234	0.00157351	0.0186817	-1.58525
Mbnl1	muscleblind-like 1 (Drosophila)	ENSMUSG00000027763	-0.438379	8.75285	-3.86224	0.00157381	0.0186817	-1.58544
Abcc4	ATP-binding cassette, sub-family C (CFTR/MRP), member 4	ENSMUSG00000032849	0.513306	4.42453	3.86189	0.00157493	0.0186848	-1.58615
Arhgap44	Rho GTPase activating protein 44	ENSMUSG00000033389	-0.418555	6.52236	-3.8611	0.00157747	0.0186966	-1.58775
Gm15706	predicted gene 15706	ENSMUSG00000086013	0.708003	4.71813	3.86105	0.00157763	0.0186966	-1.58786
Cd3d	CD3 antigen, delta polypeptide	ENSMUSG00000032094	-0.539717	4.30458	-3.86076	0.00157853	0.0186971	-1.58843
Sfrp1	secreted frizzled-related protein 1	ENSMUSG00000031548	-0.625867	5.32416	-3.85734	0.00158951	0.0188159	-1.59534
Exo1	exonuclease 1	ENSMUSG00000039748	0.33322	8.42156	3.8571	0.00159028	0.0188159	-1.59582
Eftud1	elongation factor Tu GTP binding domain containing 1	ENSMUSG00000038563	0.460411	6.87756	3.85674	0.00159147	0.0188192	-1.59656
Fam160a2	family with sequence similarity 160, member A2	ENSMUSG00000044465	-0.464922	7.20367	-3.85648	0.00159228	0.0188192	-1.59707
Nap1l4	nucleosome assembly protein 1-like 4	ENSMUSG00000059119	0.32235	9.89821	3.85355	0.00160176	0.0189211	-1.603
Fez2	fasciculation and elongation protein zeta 2 (zygin II)	ENSMUSG00000056121	-0.525471	7.80086	-3.85266	0.00160468	0.0189373	-1.60481
Large	like-glycosyltransferase	ENSMUSG00000004383	0.523349	7.42023	3.8526	0.00160487	0.0189373	-1.60493
Ripk3	receptor-interacting serine-threonine kinase 3	ENSMUSG00000022221	-0.531544	5.85915	-3.85148	0.00160852	0.0189702	-1.60719
Prdm1	PR domain containing 1, with ZNF domain	ENSMUSG00000038151	-0.598601	5.04618	-3.85051	0.00161169	0.0189938	-1.60916
Rufy1	RUN and FYVE domain containing 1	ENSMUSG00000020375	0.375965	6.62287	3.85015	0.00161286	0.0189938	-1.60988
Zfp618	zinc finger protein 618	ENSMUSG00000028358	-0.862011	5.02109	-3.85007	0.00161313	0.0189938	-1.61004
Lcp1	lymphocyte cytosolic protein 1	ENSMUSG00000021998	0.780512	5.94322	3.84922	0.0016159	0.0190162	-1.61176
Slco3a1	solute carrier organic anion transporter family, member 3a1	ENSMUSG00000025790	-0.532607	6.23911	-3.84851	0.00161824	0.0190335	-1.6132
B3gnt8	UDP-GlcNAc:betaGal beta-1,3-N-acetylglucosaminyltransferase 8	ENSMUSG00000059479	0.557217	4.16753	3.84643	0.00162507	0.0191035	-1.6174
C2cd3	C2 calcium-dependent domain containing 3	ENSMUSG00000047248	0.398602	6.84684	3.84602	0.00162641	0.019109	-1.61822
Rfk	riboflavin kinase	ENSMUSG00000024712	-0.469264	8.78948	-3.84533	0.00162869	0.0191152	-1.61961
Rfk	riboflavin kinase	ENSMUSG00000024712	-0.469264	8.78948	-3.84533	0.00162869	0.0191152	-1.61961
Kif21a	kinesin family member 21A	ENSMUSG00000022629	0.547661	5.13594	3.84472	0.0016307	0.0191242	-1.62084
Kat5	K(lysine) acetyltransferase 5	ENSMUSG00000024926	-0.316868	7.74292	-3.84457	0.0016312	0.0191242	-1.62115
Cd47	CD47 antigen (Rh-related antigen, integrin-associated signal transducer)	ENSMUSG00000055447	-0.488691	8.92117	-3.84419	0.00163246	0.0191288	-1.62192
D330041H03Rik	RIKEN cDNA D330041H03 gene	ENSMUSG00000073437	0.484183	4.88566	3.84354	0.0016346	0.0191436	-1.62323
Uap1l1	UDP-N-acteylglucosamine pyrophosphorylase 1-like 1	ENSMUSG00000026956	-0.43155	6.37016	-3.84211	0.00163937	0.0191836	-1.62613
Tesk1	testis specific protein kinase 1	ENSMUSG00000028458	-0.690175	5.89297	-3.84183	0.00164029	0.0191836	-1.62669
Ttc32	tetratricopeptide repeat domain 32	ENSMUSG00000066637	-0.568653	5.71416	-3.84172	0.00164065	0.0191836	-1.62691
Smim15	small integral membrane protein 15	ENSMUSG00000071180	-0.322872	9.03166	-3.83695	0.00165661	0.0193599	-1.63656
Ptk7	PTK7 protein tyrosine kinase 7	ENSMUSG00000023972	0.437203	6.80418	3.83648	0.00165819	0.019365	-1.63751
Cstf2	cleavage stimulation factor, 3' pre-RNA subunit 2	ENSMUSG00000031256	-0.376465	7.12042	-3.83629	0.00165882	0.019365	-1.63789
Pcdhb18	protocadherin beta 18	ENSMUSG00000048347	-0.651264	3.30471	-3.83384	0.00166707	0.019451	-1.64283
Kctd11	potassium channel tetramerisation domain containing 11	ENSMUSG00000046731	-0.388788	5.81145	-3.83232	0.00167222	0.0195006	-1.64591
Dock4	dedicator of cytokinesis 4	ENSMUSG00000035954	-0.665147	6.77936	-3.83075	0.00167757	0.0195526	-1.64909
Ufd1l	ubiquitin fusion degradation 1 like	ENSMUSG00000005262	-0.344928	9.19088	-3.83037	0.00167884	0.0195569	-1.64984
Sbf2	SET binding factor 2	ENSMUSG00000038371	-0.427772	8.1621	-3.82895	0.00168368	0.0196029	-1.65271
Serinc3	serine incorporator 3	ENSMUSG00000017707	0.417374	9.72542	3.82691	0.00169069	0.0196741	-1.65685
Galnt7	UDP-N-acetyl-alpha-D-galactosamine: polypeptide N-acetylgalactosaminyltransferase 7	ENSMUSG00000031608	0.328144	8.75776	3.82517	0.00169663	0.0197327	-1.66035
Ust	uronyl-2-sulfotransferase	ENSMUSG00000047712	0.51279	5.98488	3.82316	0.00170359	0.0198031	-1.66443
Akirin1	akirin 1	ENSMUSG00000023075	0.406043	6.66353	3.82088	0.00171149	0.0198843	-1.66904
Mogat2	monoacylglycerol O-acyltransferase 2	ENSMUSG00000052396	-0.653028	6.18918	-3.82058	0.00171253	0.0198859	-1.66964
Cbfa2t3	core-binding factor, runt domain, alpha subunit 2, translocated to, 3 (human)	ENSMUSG00000006362	0.626366	7.43307	3.81642	0.00172702	0.0200435	-1.67804
P2ry6	pyrimidinergic receptor P2Y, G-protein coupled, 6	ENSMUSG00000048779	-0.584735	5.43463	-3.81566	0.0017297	0.020064	-1.67959
Mccc2	methylcrotonoyl-Coenzyme A carboxylase 2 (beta)	ENSMUSG00000021646	-0.335708	6.46102	-3.81372	0.00173651	0.0201322	-1.68349
Fam126a	family with sequence similarity 126, member A	ENSMUSG00000028995	-0.453278	6.82937	-3.81282	0.00173968	0.0201584	-1.68532
Tifa	TRAF-interacting protein with forkhead-associated domain	ENSMUSG00000046688	0.47436	4.32529	3.81221	0.00174183	0.0201654	-1.68655
Mir541	microRNA 541	ENSMUSG00000076052	-1.01974	3.1709	-3.81213	0.00174213	0.0201654	-1.68672
Eif5a2	eukaryotic translation initiation factor 5A2	ENSMUSG00000050192	-0.389804	7.94317	-3.81094	0.00174633	0.0202033	-1.68911
Pttg1ip	pituitary tumor-transforming 1 interacting protein	ENSMUSG00000009291	0.320325	6.63916	3.80917	0.00175262	0.0202654	-1.6927
Fam57a	family with sequence similarity 57, member A	ENSMUSG00000069808	-0.532468	7.88235	-3.80793	0.00175704	0.0203057	-1.6952
Arl4a	ADP-ribosylation factor-like 4A	ENSMUSG00000047446	0.379163	7.71598	3.80744	0.00175879	0.0203153	-1.6962
Zfp808	zinc finger protein 80	ENSMUSG00000074867	0.536576	7.41082	3.80631	0.00176281	0.0203509	-1.69847
Adamts17	a disintegrin-like and metallopeptidase (reprolysin type) with thrombospondin type 1 motif, 17	ENSMUSG00000058145	-0.44011	5.02795	-3.80526	0.0017666	0.0203766	-1.70061
Usp42	ubiquitin specific peptidase 42	ENSMUSG00000051306	0.335635	7.71021	3.80517	0.0017669	0.0203766	-1.70078
Rfx7	regulatory factor X, 7	ENSMUSG00000037674	0.335081	8.01658	3.80411	0.00177072	0.02041	-1.70293
Podn	podocan	ENSMUSG00000028600	0.445323	5.18283	3.80207	0.00177807	0.0204839	-1.70706
Gm11974	predicted gene 11974	ENSMUSG00000085156	0.485547	7.99574	3.79927	0.00178819	0.0205896	-1.71271
Tmem50b	transmembrane protein 50B	ENSMUSG00000022964	-0.701109	5.83145	-3.79899	0.00178922	0.0205906	-1.71328
0610030E20Rik	RIKEN cDNA 0610030E20 gene	ENSMUSG00000058706	-0.531203	6.79841	-3.79851	0.00179094	0.0205995	-1.71424
Rnf19b	ring finger protein 19B	ENSMUSG00000028793	-0.383989	6.40981	-3.79612	0.00179966	0.020689	-1.71908
Elk3	ELK3, member of ETS oncogene family	ENSMUSG00000008398	-0.567031	8.7263	-3.79247	0.00181303	0.0208317	-1.72645
Prdx2	peroxiredoxin 2	ENSMUSG00000005161	-0.349466	8.70918	-3.79177	0.00181561	0.0208453	-1.72786
Pon3	paraoxonase 3	ENSMUSG00000029759	-0.667771	6.26188	-3.79163	0.00181612	0.0208453	-1.72814
Xrcc4	X-ray repair complementing defective repair in Chinese hamster cells 4	ENSMUSG00000021615	-0.499173	5.86738	-3.79108	0.00181815	0.0208577	-1.72926
Cmc2	COX assembly mitochondrial protein 2	ENSMUSG00000014633	0.387543	8.38734	3.79052	0.00182024	0.0208707	-1.7304
Tlr4	toll-like receptor 4	ENSMUSG00000039005	-0.811063	5.68414	-3.78996	0.00182232	0.0208836	-1.73153
Nrros	negative regulator of reactive oxygen species	ENSMUSG00000052384	0.413853	5.50963	3.7896	0.00182362	0.0208876	-1.73224
Il1rap	interleukin 1 receptor accessory protein	ENSMUSG00000022514	-0.413312	4.91999	-3.78878	0.00182669	0.0209118	-1.73392
Zhx3	zinc fingers and homeoboxes 3	ENSMUSG00000035877	0.499906	5.13439	3.78836	0.00182823	0.0209185	-1.73476
Wasf1	WAS protein family, member 1	ENSMUSG00000019831	0.407857	6.49604	3.78676	0.00183416	0.0209754	-1.73799
Gtsf1l	gametocyte specific factor 1-like	ENSMUSG00000070708	-0.575701	3.29888	-3.78219	0.00185128	0.0211542	-1.74723
Hells	helicase, lymphoid specific	ENSMUSG00000025001	0.347022	9.29747	3.78207	0.00185173	0.0211542	-1.74748
Stx2	syntaxin 2	ENSMUSG00000029428	-0.49501	6.71545	-3.78177	0.00185286	0.0211561	-1.74808
Ddx19a	DEAD (Asp-Glu-Ala-Asp) box polypeptide 19a	ENSMUSG00000015023	-0.409723	8.61041	-3.78141	0.0018542	0.0211603	-1.7488
Tmeff1	transmembrane protein with EGF-like and two follistatin-like domains 1	ENSMUSG00000028347	-0.365174	7.81518	-3.78105	0.00185556	0.0211648	-1.74953
Sirt2	sirtuin 2	ENSMUSG00000015149	-0.354915	8.39363	-3.77923	0.00186242	0.021232	-1.75321
Heatr5b	HEAT repeat containing 5B	ENSMUSG00000039414	0.374842	7.20557	3.77892	0.00186359	0.0212343	-1.75383
Cd200r1	CD200 receptor 1	ENSMUSG00000022667	-0.666986	4.25304	-3.77757	0.00186871	0.0212815	-1.75656
4933406J10Rik	RIKEN cDNA 4933406J10 gene	ENSMUSG00000086690	0.331406	5.17297	3.77642	0.0018731	0.0213204	-1.7589
Osmr	oncostatin M receptor	ENSMUSG00000022146	1.01512	5.91956	3.77616	0.00187407	0.0213204	-1.75942
Il18	interleukin 18	ENSMUSG00000039217	0.606302	4.06777	3.77558	0.00187628	0.0213344	-1.76059
Gatsl3	GATS protein-like 3	ENSMUSG00000020424	-0.472931	6.50078	-3.77488	0.00187895	0.0213537	-1.76201
Pdia5	protein disulfide isomerase associated 5	ENSMUSG00000022844	-0.508923	7.20796	-3.77419	0.00188158	0.0213725	-1.7634
Kctd17	potassium channel tetramerisation domain containing 17	ENSMUSG00000033287	0.445164	7.48448	3.77299	0.00188618	0.0214135	-1.76582
Fam107a	family with sequence similarity 107, member A	ENSMUSG00000021750	-0.50436	4.91365	-3.77213	0.00188948	0.0214399	-1.76757
Man2c1os	mannosidase, alpha, class 2C, member 1, opposite strand	ENSMUSG00000086728	0.458901	6.20875	3.76899	0.00190157	0.0215432	-1.77392
Il2rg	interleukin 2 receptor, gamma chain	ENSMUSG00000031304	0.637055	8.30467	3.76891	0.00190186	0.0215432	-1.77406
Lrrc8a	leucine rich repeat containing 8A	ENSMUSG00000007476	-0.338765	7.90146	-3.7689	0.00190189	0.0215432	-1.77408
Klf1	Kruppel-like factor 1 (erythroid)	ENSMUSG00000054191	-0.821774	5.18484	-3.76868	0.00190276	0.0215432	-1.77454
Dusp1	dual specificity phosphatase 1	ENSMUSG00000024190	-0.495937	10.1775	-3.76849	0.0019035	0.0215432	-1.77492
Ccnc	cyclin C	ENSMUSG00000028252	-0.51334	7.41683	-3.76475	0.001918	0.021696	-1.78247
Rer1	RER1 retention in endoplasmic reticulum 1 homolog (S. cerevisiae)	ENSMUSG00000029048	-0.302629	9.39173	-3.76385	0.0019215	0.0217244	-1.78429
Atf7ip2	activating transcription factor 7 interacting protein 2	ENSMUSG00000039200	0.606238	4.92804	3.7612	0.0019319	0.02182	-1.78966
Cyb5a	cytochrome b5 type A (microsomal)	ENSMUSG00000024646	-0.32946	8.40891	-3.76118	0.00193195	0.02182	-1.78969
Zscan10	zinc finger and SCAN domain containing 10	ENSMUSG00000023902	0.449504	5.03487	3.76035	0.00193523	0.0218457	-1.79138
Spaca6	sperm acrosome associated 6	ENSMUSG00000080316	0.449194	6.62776	3.75897	0.00194064	0.0218956	-1.79415
2200002D01Rik	RIKEN cDNA 2200002D01 gene	ENSMUSG00000030587	-0.442335	8.11892	-3.75803	0.00194435	0.0219104	-1.79606
Tmem180	transmembrane protein 180	ENSMUSG00000025227	0.444069	6.84031	3.75789	0.00194491	0.0219104	-1.79634
Sgk1	serum/glucocorticoid regulated kinase 1	ENSMUSG00000019970	-0.484189	7.36748	-3.7578	0.00194529	0.0219104	-1.79653
Sesn1	sestrin 1	ENSMUSG00000038332	0.560611	6.43518	3.75763	0.00194597	0.0219104	-1.79688
St3gal6	ST3 beta-galactoside alpha-2,3-sialyltransferase 6	ENSMUSG00000022747	-0.619038	5.37206	-3.7565	0.00195043	0.0219493	-1.79916
Smo	smoothened homolog (Drosophila)	ENSMUSG00000001761	-0.37579	8.15604	-3.75411	0.00195991	0.0220447	-1.80398
Icosl	icos ligand	ENSMUSG00000000732	0.516071	4.1916	3.74975	0.00197733	0.0222293	-1.81279
Nhs	Nance-Horan syndrome (human)	ENSMUSG00000059493	-0.659015	7.16211	-3.74936	0.0019789	0.0222354	-1.81358
Ccdc66	coiled-coil domain containing 66	ENSMUSG00000046753	0.400468	7.4956	3.74871	0.00198151	0.02225	-1.81489
Rfk	riboflavin kinase	ENSMUSG00000024712	-0.420574	7.96488	-3.74854	0.00198223	0.02225	-1.81525
Kdr	kinase insert domain protein receptor	ENSMUSG00000062960	-0.550469	8.76377	-3.74767	0.00198571	0.0222777	-1.817
Creb5	cAMP responsive element binding protein 5	ENSMUSG00000053007	0.665046	7.47515	3.74681	0.00198921	0.0223054	-1.81875
Mid1ip1	Mid1 interacting protein 1 (gastrulation specific G12-like (zebrafish))	ENSMUSG00000008035	-0.394809	7.05901	-3.74628	0.00199132	0.0223177	-1.8198
Mir370	microRNA 370	ENSMUSG00000065433	-0.985527	4.49787	-3.7448	0.00199733	0.0223735	-1.8228
Igdcc3	immunoglobulin superfamily, DCC subclass, member 3	ENSMUSG00000032394	0.368386	5.49814	3.74374	0.00200165	0.0224013	-1.82495
Basp1	brain abundant, membrane attached signal protein 1	ENSMUSG00000045763	-0.328467	11.3682	-3.74369	0.00200186	0.0224013	-1.82505
Col1a2	collagen, type I, alpha 2	ENSMUSG00000029661	-0.604706	5.99011	-3.74286	0.0020052	0.0224273	-1.82671
Tfap4	transcription factor AP4	ENSMUSG00000005718	0.344661	7.01374	3.74141	0.00201113	0.0224822	-1.82965
Arfgef1	ADP-ribosylation factor guanine nucleotide-exchange factor 1(brefeldin A-inhibited)	ENSMUSG00000067851	-0.362375	8.27492	-3.74053	0.00201474	0.0225109	-1.83143
Ptpn21	protein tyrosine phosphatase, non-receptor type 21	ENSMUSG00000021009	-0.470304	6.73299	-3.74026	0.00201585	0.0225118	-1.83198
Mdm1	transformed mouse 3T3 cell double minute 1	ENSMUSG00000020212	-0.504116	7.10979	-3.73948	0.00201904	0.022536	-1.83355
Hspb3	heat shock protein 3	ENSMUSG00000051456	-0.357515	3.967	-3.73907	0.00202071	0.0225431	-1.83437
Ahi1	Abelson helper integration site 1	ENSMUSG00000019986	0.534463	6.77182	3.73826	0.00202405	0.0225689	-1.83602
Rccd1	RCC1 domain containing 1	ENSMUSG00000038930	0.475005	6.16921	3.73727	0.00202813	0.0225806	-1.83802
Rnf157	ring finger protein 157	ENSMUSG00000052949	-0.393992	6.53977	-3.7368	0.00203006	0.0225806	-1.83896
Lonrf1	LON peptidase N-terminal domain and ring finger 1	ENSMUSG00000039633	-0.542672	5.48407	-3.73665	0.00203069	0.0225806	-1.83928
Fasn	fatty acid synthase	ENSMUSG00000025153	-0.347603	9.3814	-3.73661	0.00203084	0.0225806	-1.83935
Slc35g2	solute carrier family 35, member G2	ENSMUSG00000070287	0.401426	6.98897	3.73643	0.0020316	0.0225806	-1.83972
Ifi30	interferon gamma inducible protein 30	ENSMUSG00000031838	-0.620787	5.89746	-3.73627	0.00203224	0.0225806	-1.84003
Tbck	TBC1 domain containing kinase	ENSMUSG00000028030	0.361502	7.10409	3.73625	0.00203232	0.0225806	-1.84007
Slc12a7	solute carrier family 12, member 7	ENSMUSG00000017756	0.470033	5.80872	3.73558	0.00203513	0.0226003	-1.84144
Ly6g6d	lymphocyte antigen 6 complex, locus G6D	ENSMUSG00000073413	-0.740197	3.81124	-3.73508	0.00203717	0.0226115	-1.84244
Rgs10	regulator of G-protein signalling 10	ENSMUSG00000030844	-1.01521	5.60008	-3.73453	0.00203948	0.0226256	-1.84357
Phf19	PHD finger protein 19	ENSMUSG00000026873	-0.550143	5.21615	-3.73376	0.00204264	0.0226492	-1.84511
Oas1e	2'-5' oligoadenylate synthetase 1E	ENSMUSG00000066867	0.638051	3.33879	3.73348	0.00204381	0.0226507	-1.84568
Nucb1	nucleobindin 1	ENSMUSG00000030824	0.417176	8.00845	3.73261	0.00204742	0.0226792	-1.84743
Spink3	serine peptidase inhibitor, Kazal type 3	ENSMUSG00000024503	-0.693847	3.86835	-3.73173	0.0020511	0.0227085	-1.84922
Sfmbt2	Scm-like with four mbt domains 2	ENSMUSG00000061186	0.572985	5.9735	3.73139	0.0020525	0.0227125	-1.8499
Mgat4b	mannoside acetylglucosaminyltransferase 4, isoenzyme B	ENSMUSG00000036620	0.473714	7.74595	3.72896	0.00206267	0.0228135	-1.85481
Dcaf7	DDB1 and CUL4 associated factor 7	ENSMUSG00000049354	0.36596	8.92306	3.72732	0.00206954	0.0228779	-1.85812
Mir487b	microRNA 487b	ENSMUSG00000076219	-0.773995	4.68174	-3.72558	0.00207688	0.0229474	-1.86164
Mylk	myosin, light polypeptide kinase	ENSMUSG00000022836	0.476897	5.22865	3.72436	0.00208204	0.0229839	-1.86411
Fank1	fibronectin type 3 and ankyrin repeat domains 1	ENSMUSG00000053111	-0.54209	4.27138	-3.7243	0.00208228	0.0229839	-1.86422
Crym	crystallin, mu	ENSMUSG00000030905	-0.476933	5.64719	-3.72209	0.00209167	0.0230669	-1.8687
Gp5	glycoprotein 5 (platelet)	ENSMUSG00000047953	-0.886664	5.12015	-3.72204	0.00209191	0.0230669	-1.86881
Cdk14	cyclin-dependent kinase 14	ENSMUSG00000028926	-0.47388	5.78389	-3.72083	0.00209704	0.0231007	-1.87125
Fzd3	frizzled homolog 3 (Drosophila)	ENSMUSG00000007989	-0.709872	5.73434	-3.72082	0.00209708	0.0231007	-1.87126
Arhgap11a	Rho GTPase activating protein 11A	ENSMUSG00000041219	0.312179	8.86359	3.72022	0.00209966	0.0231174	-1.87248
Orai1	ORAI calcium release-activated calcium modulator 1	ENSMUSG00000049686	0.458572	7.26303	3.71997	0.00210073	0.0231176	-1.87299
5730460C07Rik	RIKEN cDNA 5730460C07 gene	ENSMUSG00000062046	-0.70067	4.51643	-3.71748	0.00211139	0.0232232	-1.87802
Clptm1l	CLPTM1-like	ENSMUSG00000021610	-0.367149	7.89043	-3.71583	0.00211848	0.0232866	-1.88135
Ubtd2	ubiquitin domain containing 2	ENSMUSG00000044949	-0.322146	8.88735	-3.71537	0.00212045	0.0232866	-1.88228
Ube2e2	ubiquitin-conjugating enzyme E2E 2	ENSMUSG00000058317	0.488955	7.86441	3.71514	0.00212142	0.0232866	-1.88273
Ube2e2	ubiquitin-conjugating enzyme E2E 2	ENSMUSG00000058317	0.488955	7.86441	3.71514	0.00212142	0.0232866	-1.88273
Ppp4c	protein phosphatase 4, catalytic subunit	ENSMUSG00000030697	0.315335	9.85518	3.71336	0.00212913	0.0233595	-1.88634
Dusp11	dual specificity phosphatase 11 (RNA/RNP complex 1-interacting)	ENSMUSG00000030002	-0.373662	8.82977	-3.71216	0.00213432	0.0234047	-1.88876
Edrf1	erythroid differentiation regulatory factor 1	ENSMUSG00000039990	0.369876	7.50889	3.71071	0.00214062	0.0234621	-1.89169
Lepre1	leprecan 1	ENSMUSG00000028641	-0.39493	8.50319	-3.70999	0.00214376	0.0234847	-1.89314
Pgp	phosphoglycolate phosphatase	ENSMUSG00000043445	-0.430646	8.7329	-3.70918	0.00214731	0.0235119	-1.89479
Arhgap32	Rho GTPase activating protein 32	ENSMUSG00000041444	-0.712139	5.48808	-3.70852	0.00215016	0.0235313	-1.89611
[truncated: 568 more rows]

## Sheet: Endoact_Endo
symbol	genename	ensembl	logFC	AveExpr	t	P.Value	adj.P.Val	B
Cd24a	CD24a antigen	ENSMUSG00000047139	-5.10317	10.776	-50.2327	6.25579e-18	1.36858e-13	28.4777
Cd24a	CD24a antigen	ENSMUSG00000047139	-4.99784	9.77248	-33.2462	2.64783e-15	2.89632e-11	24.3907
Ptk2b	PTK2 protein tyrosine kinase 2 beta	ENSMUSG00000059456	3.13452	6.1094	30.2555	1.04632e-14	7.63014e-11	23.3034
Alox5	arachidonate 5-lipoxygenase	ENSMUSG00000025701	3.59214	7.82595	26.3388	7.83817e-14	3.37287e-10	21.622
Kifc2	kinesin family member C2	ENSMUSG00000004187	-3.07916	8.19038	-26.0392	9.25045e-14	3.37287e-10	21.4794
Kifc2	kinesin family member C2	ENSMUSG00000004187	-3.07916	8.19038	-26.0392	9.25045e-14	3.37287e-10	21.4794
Nt5e	5' nucleotidase, ecto	ENSMUSG00000032420	3.2892	5.95659	24.8348	1.83545e-13	5.60722e-10	20.8832
Bmp6	bone morphogenetic protein 6	ENSMUSG00000039004	-3.75094	5.9888	-24.6452	2.05045e-13	5.60722e-10	20.7859
Efnb2	ephrin B2	ENSMUSG00000001300	-2.70173	7.16683	-23.8507	3.29097e-13	7.22456e-10	20.3675
Alox5	arachidonate 5-lipoxygenase	ENSMUSG00000025701	3.53599	5.89787	23.845	3.30236e-13	7.22456e-10	20.3644
Lilrb4	leukocyte immunoglobulin-like receptor, subfamily B, member 4	ENSMUSG00000062593	6.18936	5.8118	23.1762	4.97676e-13	9.89786e-10	19.9981
Prrg4	proline rich Gla (G-carboxyglutamic acid) 4 (transmembrane)	ENSMUSG00000027171	2.69108	8.14589	21.2752	1.70299e-12	3.1047e-09	18.8807
Tec	tec protein tyrosine kinase	ENSMUSG00000029217	2.88573	6.0119	20.9745	2.08835e-12	3.51437e-09	18.6928
Nqo2	NAD(P)H dehydrogenase, quinone 2	ENSMUSG00000046949	1.70729	6.88451	20.5065	2.88481e-12	4.50793e-09	18.3939
Smad7	SMAD family member 7	ENSMUSG00000025880	-1.93264	7.58252	-19.9955	4.13803e-12	5.66646e-09	18.0582
Ifitm3	interferon induced transmembrane protein 3	ENSMUSG00000025492	2.07162	10.8134	19.9934	4.14423e-12	5.66646e-09	18.0568
Vamp5	vesicle-associated membrane protein 5	ENSMUSG00000073002	2.92166	7.0862	19.6771	5.20371e-12	6.53543e-09	17.8439
Nedd4l	neural precursor cell expressed, developmentally down-regulated gene 4-like	ENSMUSG00000024589	2.39488	6.41191	19.6319	5.37723e-12	6.53543e-09	17.8131
Ccdc80	coiled-coil domain containing 80	ENSMUSG00000022665	-2.17023	6.46756	-19.1642	7.58242e-12	8.53115e-09	17.4901
Has2	hyaluronan synthase 2	ENSMUSG00000022367	-4.59683	7.23317	-19.1263	7.79919e-12	8.53115e-09	17.4636
Foxh1	forkhead box H1	ENSMUSG00000033837	-2.51511	7.03388	-18.9146	9.13841e-12	9.52005e-09	17.314
Slc30a3	solute carrier family 30 (zinc transporter), member 3	ENSMUSG00000029151	-2.567	6.09356	-18.8338	9.7121e-12	9.57144e-09	17.2564
Gpx3	glutathione peroxidase 3	ENSMUSG00000018339	1.91959	7.34281	18.7373	1.04481e-11	9.57144e-09	17.1873
Cdk6	cyclin-dependent kinase 6	ENSMUSG00000040274	2.31107	7.33702	18.7218	1.05714e-11	9.57144e-09	17.1762
Gpc3	glypican 3	ENSMUSG00000055653	-1.82788	9.36508	-18.677	1.09378e-11	9.57144e-09	17.1439
Zfp185	zinc finger protein 185	ENSMUSG00000031351	-2.23713	5.82472	-18.4661	1.28535e-11	1.08152e-08	16.9908
Def6	differentially expressed in FDCP 6	ENSMUSG00000002257	1.94019	6.60749	18.2308	1.54188e-11	1.19797e-08	16.8178
Gpc3	glypican 3	ENSMUSG00000055653	-1.92673	8.28441	-18.2175	1.55801e-11	1.19797e-08	16.8079
Apcdd1	adenomatosis polyposis coli down-regulated 1	ENSMUSG00000071847	-2.65105	6.83547	-18.1654	1.62253e-11	1.19797e-08	16.7692
Bcl3	B cell leukemia/lymphoma 3	ENSMUSG00000053175	2.76091	7.82338	18.1495	1.64279e-11	1.19797e-08	16.7574
Greb1l	growth regulation by estrogen in breast cancer-like	ENSMUSG00000042942	-1.87261	7.11767	-18.0392	1.79119e-11	1.26406e-08	16.6749
Rab38	RAB38, member RAS oncogene family	ENSMUSG00000030559	2.60602	6.60663	17.8564	2.06915e-11	1.41458e-08	16.5371
Ccdc68	coiled-coil domain containing 68	ENSMUSG00000038903	2.78637	6.38729	17.8165	2.13575e-11	1.41587e-08	16.5068
Fbn1	fibrillin 1	ENSMUSG00000027204	-2.70061	7.44427	-17.4823	2.79204e-11	1.79651e-08	16.2501
Jak2	Janus kinase 2	ENSMUSG00000024789	1.5831	8.83592	17.3539	3.09877e-11	1.90152e-08	16.15
S100a13	S100 calcium binding protein A13	ENSMUSG00000042312	2.48978	7.68938	17.3236	3.17618e-11	1.90152e-08	16.1263
Serpine2	serine (or cysteine) peptidase inhibitor, clade E, member 2	ENSMUSG00000026249	2.40186	10.9133	17.2666	3.32755e-11	1.90152e-08	16.0815
Hoxd8	homeobox D8	ENSMUSG00000027102	-1.71116	6.35646	-17.2616	3.34113e-11	1.90152e-08	16.0776
Car4	carbonic anhydrase 4	ENSMUSG00000000805	-3.09659	8.03787	-17.1997	3.5148e-11	1.90152e-08	16.0288
Cbfb	core binding factor beta	ENSMUSG00000031885	1.7186	9.90758	17.1887	3.54673e-11	1.90152e-08	16.0201
Erg	avian erythroblastosis virus E-26 (v-ets) oncogene related	ENSMUSG00000040732	2.65879	8.91375	17.1829	3.56367e-11	1.90152e-08	16.0155
Ikzf2	IKAROS family zinc finger 2	ENSMUSG00000025997	1.60843	7.8629	17.0623	3.93604e-11	2.05021e-08	15.9198
Alox5ap	arachidonate 5-lipoxygenase activating protein	ENSMUSG00000060063	2.8049	7.00019	16.999	4.14792e-11	2.11033e-08	15.8692
Timp1	tissue inhibitor of metalloproteinase 1	ENSMUSG00000001131	1.94421	9.11392	16.949	4.32409e-11	2.14995e-08	15.8291
Rspo3	R-spondin 3 homolog (Xenopus laevis)	ENSMUSG00000019880	-3.57417	9.38656	-16.8859	4.55747e-11	2.16046e-08	15.7784
Ckb	creatine kinase, brain	ENSMUSG00000001270	-1.94692	9.53119	-16.845	4.71597e-11	2.16046e-08	15.7453
Hprt	hypoxanthine guanine phosphoribosyl transferase	ENSMUSG00000025630	2.61441	6.07394	16.8359	4.75175e-11	2.16046e-08	15.738
Serpine2	serine (or cysteine) peptidase inhibitor, clade E, member 2	ENSMUSG00000026249	3.09574	8.04971	16.8258	4.79211e-11	2.16046e-08	15.7299
Svil	supervillin	ENSMUSG00000024236	2.1512	6.45513	16.8142	4.83899e-11	2.16046e-08	15.7205
Stat4	signal transducer and activator of transcription 4	ENSMUSG00000062939	3.52132	5.33551	16.7684	5.02877e-11	2.20029e-08	15.6833
Capn6	calpain 6	ENSMUSG00000067276	-2.73639	7.90955	-16.6873	5.38371e-11	2.3094e-08	15.6173
Cd52	CD52 antigen	ENSMUSG00000000682	2.45546	4.57963	16.6426	5.59114e-11	2.35226e-08	15.5807
Ltc4s	leukotriene C4 synthase	ENSMUSG00000020377	2.99832	7.30664	16.5722	5.93483e-11	2.40934e-08	15.523
Scube2	signal peptide, CUB domain, EGF-like 2	ENSMUSG00000007279	-2.80198	5.68755	-16.5697	5.94707e-11	2.40934e-08	15.521
Cmah	cytidine monophospho-N-acetylneuraminic acid hydroxylase	ENSMUSG00000016756	2.71211	6.2195	16.5316	6.1428e-11	2.44338e-08	15.4896
Tmem173	transmembrane protein 173	ENSMUSG00000024349	2.92428	6.74878	16.4165	6.77693e-11	2.64748e-08	15.3943
Zfp385a	zinc finger protein 385A	ENSMUSG00000000552	1.62869	7.99187	16.2751	7.65306e-11	2.9373e-08	15.2763
Etl4	enhancer trap locus 4	ENSMUSG00000036617	-1.63425	7.89635	-16.2265	7.98124e-11	2.98718e-08	15.2355
Azin2	antizyme inhibitor 2	ENSMUSG00000028789	2.00341	6.30153	16.2157	8.05611e-11	2.98718e-08	15.2264
Pla2g4a	phospholipase A2, group IVA (cytosolic, calcium-dependent)	ENSMUSG00000056220	2.94556	5.41107	15.9828	9.8694e-11	3.59855e-08	15.0288
Tbx3	T-box 3	ENSMUSG00000018604	-2.16688	7.84583	-15.7941	1.16555e-10	4.18011e-08	14.8666
Fah	fumarylacetoacetate hydrolase	ENSMUSG00000030630	1.58864	7.10578	15.6795	1.29058e-10	4.55388e-08	14.7671
Rhbdf2	rhomboid 5 homolog 2 (Drosophila)	ENSMUSG00000020806	1.79389	6.29215	15.6092	1.37434e-10	4.77244e-08	14.7057
Gch1	GTP cyclohydrolase 1	ENSMUSG00000037580	2.99299	5.50887	15.5843	1.40543e-10	4.80415e-08	14.6838
Itga6	integrin alpha 6	ENSMUSG00000027111	2.02074	8.69226	15.462	1.56903e-10	5.28087e-08	14.5761
Tspan12	tetraspanin 12	ENSMUSG00000029669	-2.21109	9.96038	-15.3083	1.80375e-10	5.97889e-08	14.4395
Cdh2	cadherin 2	ENSMUSG00000024304	-1.81564	8.73293	-15.2151	1.96417e-10	6.41347e-08	14.3559
Slfn2	schlafen 2	ENSMUSG00000072620	3.13491	6.24974	15.1807	2.02726e-10	6.52213e-08	14.3249
Eno3	enolase 3, beta muscle	ENSMUSG00000060600	-1.51803	7.11215	-15.0939	2.19576e-10	6.96182e-08	14.2465
Dcxr	dicarbonyl L-xylulose reductase	ENSMUSG00000039450	2.3099	7.94079	15.0117	2.36939e-10	7.40503e-08	14.1717
Lama1	laminin, alpha 1	ENSMUSG00000032796	-2.03901	6.4382	-14.994	2.40865e-10	7.42168e-08	14.1555
Cdh2	cadherin 2	ENSMUSG00000024304	-1.95081	9.73999	-14.9751	2.45126e-10	7.44045e-08	14.1383
Gpr56	G protein-coupled receptor 56	ENSMUSG00000031785	3.82503	7.76858	14.9614	2.48276e-10	7.44045e-08	14.1257
Cgnl1	cingulin-like 1	ENSMUSG00000032232	-1.97921	8.53221	-14.9289	2.55899e-10	7.54971e-08	14.096
Bmp2	bone morphogenetic protein 2	ENSMUSG00000027358	-3.5014	6.98738	-14.9069	2.612e-10	7.54971e-08	14.0758
Rgs2	regulator of G-protein signaling 2	ENSMUSG00000026360	-2.34612	7.4219	-14.9025	2.62274e-10	7.54971e-08	14.0718
Pcsk5	proprotein convertase subtilisin/kexin type 5	ENSMUSG00000024713	-1.95805	6.56714	-14.7644	2.98521e-10	8.48149e-08	13.9443
Gas2l3	growth arrest-specific 2 like 3	ENSMUSG00000074802	1.42552	8.02279	14.7308	3.08124e-10	8.64209e-08	13.9131
Cpne8	copine VIII	ENSMUSG00000052560	2.06836	4.8248	14.6673	3.27168e-10	8.86269e-08	13.854
Hprt	hypoxanthine guanine phosphoribosyl transferase	ENSMUSG00000025630	2.54181	6.90663	14.6642	3.28143e-10	8.86269e-08	13.8511
Hprt	hypoxanthine guanine phosphoribosyl transferase	ENSMUSG00000025630	2.54181	6.90663	14.6642	3.28143e-10	8.86269e-08	13.8511
Cox6b2	cytochrome c oxidase subunit VIb polypeptide 2	ENSMUSG00000051811	2.12069	8.51676	14.6282	3.39529e-10	8.97614e-08	13.8174
Gria3	glutamate receptor, ionotropic, AMPA3 (alpha 3)	ENSMUSG00000001986	1.92431	6.99196	14.625	3.40549e-10	8.97614e-08	13.8145
Arhgap25	Rho GTPase activating protein 25	ENSMUSG00000030047	1.97168	5.36367	14.5717	3.58254e-10	9.33039e-08	13.7645
9230114K14Rik	RIKEN cDNA 9230114K14 gene	ENSMUSG00000097145	1.94689	6.57006	14.5514	3.65269e-10	9.40116e-08	13.7453
Wnk4	WNK lysine deficient protein kinase 4	ENSMUSG00000035112	-2.40997	5.70919	-14.4766	3.92319e-10	9.97997e-08	13.6748
Ripk2	receptor (TNFRSF)-interacting serine-threonine kinase 2	ENSMUSG00000041135	-1.46731	8.58352	-14.4466	4.03763e-10	1.0153e-07	13.6464
F2r	coagulation factor II (thrombin) receptor	ENSMUSG00000048376	-1.50884	11.1014	-14.3211	4.55631e-10	1.13271e-07	13.5269
Itgb3	integrin beta 3	ENSMUSG00000020689	2.96125	7.68357	14.2876	4.70665e-10	1.15694e-07	13.4948
Adarb1	adenosine deaminase, RNA-specific, B1	ENSMUSG00000020262	-1.81439	6.17844	-14.2519	4.87229e-10	1.18434e-07	13.4606
Bcl6	B cell leukemia/lymphoma 6	ENSMUSG00000022508	2.29811	5.20596	14.227	4.99163e-10	1.20002e-07	13.4366
Gadd45g	growth arrest and DNA-damage-inducible 45 gamma	ENSMUSG00000021453	-1.68476	8.5977	-14.1957	5.14606e-10	1.2237e-07	13.4065
Pde9a	phosphodiesterase 9A	ENSMUSG00000041119	2.19231	5.01779	14.1563	5.34751e-10	1.25793e-07	13.3684
Lamtor4	late endosomal/lysosomal adaptor, MAPK and MTOR activator 4	ENSMUSG00000050552	1.22679	8.66918	14.1386	5.44095e-10	1.26629e-07	13.3513
Snord104	small nucleolar RNA, C/D box 104	ENSMUSG00000065126	1.75215	9.51776	14.0563	5.89805e-10	1.35823e-07	13.2714
Peg3	paternally expressed 3	ENSMUSG00000002265	-1.32093	11.6682	-13.9869	6.31481e-10	1.43905e-07	13.2037
Tgm2	transglutaminase 2, C polypeptide	ENSMUSG00000037820	2.5575	7.36652	13.873	7.06946e-10	1.58177e-07	13.0916
Hcls1	hematopoietic cell specific Lyn substrate 1	ENSMUSG00000022831	1.89624	5.51341	13.8624	7.14408e-10	1.58177e-07	13.0812
Ptgs1	prostaglandin-endoperoxide synthase 1	ENSMUSG00000047250	2.52503	6.56608	13.8604	7.15798e-10	1.58177e-07	13.0793
Mfng	MFNG O-fucosylpeptide 3-beta-N-acetylglucosaminyltransferase	ENSMUSG00000018169	2.1576	5.78492	13.7866	7.70446e-10	1.68164e-07	13.0062
Col1a2	collagen, type I, alpha 2	ENSMUSG00000029661	-2.10889	8.40599	-13.7702	7.83242e-10	1.68164e-07	12.9899
Eif2ak2	eukaryotic translation initiation factor 2-alpha kinase 2	ENSMUSG00000024079	1.40829	6.52116	13.7691	7.84053e-10	1.68164e-07	12.9888
Gpr97	G protein-coupled receptor 97	ENSMUSG00000060470	2.69194	6.57059	13.7524	7.97294e-10	1.69344e-07	12.9722
Commd3	COMM domain containing 3	ENSMUSG00000051154	1.32164	7.1259	13.707	8.3444e-10	1.75529e-07	12.9269
C1qtnf6	C1q and tumor necrosis factor related protein 6	ENSMUSG00000022440	1.97851	6.05765	13.6629	8.72306e-10	1.81265e-07	12.8828
Il2rg	interleukin 2 receptor, gamma chain	ENSMUSG00000031304	2.4036	8.04866	13.6358	8.96388e-10	1.81265e-07	12.8557
Loxl3	lysyl oxidase-like 3	ENSMUSG00000000693	1.565	6.01341	13.6287	9.02821e-10	1.81265e-07	12.8486
Hprt	hypoxanthine guanine phosphoribosyl transferase	ENSMUSG00000025630	2.57974	6.34666	13.6284	9.03134e-10	1.81265e-07	12.8483
Hprt	hypoxanthine guanine phosphoribosyl transferase	ENSMUSG00000025630	2.57974	6.34666	13.6284	9.03134e-10	1.81265e-07	12.8483
Bcl6	B cell leukemia/lymphoma 6	ENSMUSG00000022508	1.93687	5.89548	13.4588	1.07268e-09	2.13337e-07	12.677
Cdkn1a	cyclin-dependent kinase inhibitor 1A (P21)	ENSMUSG00000023067	1.48428	10.6237	13.3847	1.15714e-09	2.2806e-07	12.6015
Mageh1	melanoma antigen, family H, 1	ENSMUSG00000047238	-1.33694	5.78419	-13.3429	1.20784e-09	2.34522e-07	12.5588
Krt19	keratin 19	ENSMUSG00000020911	-1.7279	6.83882	-13.3401	1.21136e-09	2.34522e-07	12.5559
Nlrc3	NLR family, CARD domain containing 3	ENSMUSG00000049871	1.56469	5.69155	13.2799	1.28887e-09	2.47339e-07	12.494
Prkch	protein kinase C, eta	ENSMUSG00000021108	1.77896	6.32635	13.2552	1.3222e-09	2.47714e-07	12.4686
Fzd10	frizzled homolog 10 (Drosophila)	ENSMUSG00000081683	-2.0951	4.4145	-13.2409	1.34183e-09	2.47714e-07	12.4539
Klk8	kallikrein related-peptidase 8	ENSMUSG00000064023	2.07114	6.90599	13.2398	1.34339e-09	2.47714e-07	12.4527
Kcnj2	potassium inwardly-rectifying channel, subfamily J, member 2	ENSMUSG00000041695	2.01768	4.58074	13.2394	1.34392e-09	2.47714e-07	12.4523
Maged1	melanoma antigen, family D, 1	ENSMUSG00000025151	-1.34877	9.83155	-13.2305	1.35642e-09	2.47714e-07	12.4431
Cd53	CD53 antigen	ENSMUSG00000040747	3.02525	5.87823	13.2288	1.35877e-09	2.47714e-07	12.4413
AW112010	expressed sequence AW112010	ENSMUSG00000075010	1.98054	4.26261	13.2127	1.38155e-09	2.491e-07	12.4247
Rgs2	regulator of G-protein signaling 2	ENSMUSG00000026360	-2.51077	6.08123	-13.2075	1.38914e-09	2.491e-07	12.4193
Stat1	signal transducer and activator of transcription 1	ENSMUSG00000026104	1.63762	6.67702	13.184	1.42331e-09	2.53152e-07	12.395
Cyth4	cytohesin 4	ENSMUSG00000018008	2.62746	5.80748	13.1455	1.48151e-09	2.61379e-07	12.355
Hspb2	heat shock protein 2	ENSMUSG00000038086	-1.68093	6.73454	-13.107	1.54214e-09	2.69898e-07	12.315
Arl15	ADP-ribosylation factor-like 15	ENSMUSG00000042348	1.31033	7.77577	13.08	1.58628e-09	2.74295e-07	12.2868
Mtx2	metaxin 2	ENSMUSG00000027099	-1.17347	8.97607	-13.0763	1.59233e-09	2.74295e-07	12.283
Rbm43	RNA binding motif protein 43	ENSMUSG00000036249	1.45262	6.26363	13.0241	1.68189e-09	2.87459e-07	12.2283
Unc5b	unc-5 homolog B (C. elegans)	ENSMUSG00000020099	-2.07778	7.44942	-13.0153	1.69749e-09	2.87876e-07	12.2191
Nts	neurotensin	ENSMUSG00000019890	-2.38486	5.39968	-12.9934	1.73704e-09	2.91805e-07	12.1961
Lgr5	leucine rich repeat containing G protein coupled receptor 5	ENSMUSG00000020140	-2.77475	5.94934	-12.9878	1.74733e-09	2.91805e-07	12.1901
Sdcbp2	syndecan binding protein (syntenin) 2	ENSMUSG00000027456	-1.5716	5.62908	-12.9748	1.77138e-09	2.93579e-07	12.1765
Slc6a6	solute carrier family 6 (neurotransmitter transporter, taurine), member 6	ENSMUSG00000030096	-1.6124	10.0501	-12.9604	1.79836e-09	2.9408e-07	12.1614
Ptchd1	patched domain containing 1	ENSMUSG00000041552	-2.79765	6.25071	-12.9571	1.80464e-09	2.9408e-07	12.1579
Pros1	protein S (alpha)	ENSMUSG00000022912	1.58073	8.29986	12.9518	1.81473e-09	2.9408e-07	12.1523
Tnnt2	troponin T2, cardiac	ENSMUSG00000026414	-2.48978	7.05957	-12.9303	1.85648e-09	2.98635e-07	12.1296
Tgfb2	transforming growth factor, beta 2	ENSMUSG00000039239	-2.34581	7.82473	-12.8478	2.02591e-09	3.23509e-07	12.0422
Krt8	keratin 8	ENSMUSG00000049382	-2.63609	8.6366	-12.8146	2.09845e-09	3.32665e-07	12.007
Gna15	guanine nucleotide binding protein, alpha 15	ENSMUSG00000034792	2.13724	5.25106	12.8028	2.1251e-09	3.34467e-07	11.9944
Magi1	membrane associated guanylate kinase, WW and PDZ domain containing 1	ENSMUSG00000045095	-1.51002	6.04388	-12.783	2.17029e-09	3.39139e-07	11.9733
Dhrs3	dehydrogenase/reductase (SDR family) member 3	ENSMUSG00000066026	1.6643	7.38965	12.7527	2.24166e-09	3.46018e-07	11.9409
Plac1	placental specific protein 1	ENSMUSG00000061082	-1.57249	6.041	-12.7509	2.24594e-09	3.46018e-07	11.939
Reln	reelin	ENSMUSG00000042453	-2.30699	5.61762	-12.728	2.3016e-09	3.52112e-07	11.9145
Stat5b	signal transducer and activator of transcription 5B	ENSMUSG00000020919	-1.41698	7.00684	-12.6909	2.39507e-09	3.63867e-07	11.8746
Tbc1d8	TBC1 domain family, member 8	ENSMUSG00000003134	1.69228	5.99305	12.6644	2.464e-09	3.71758e-07	11.8462
Plod2	procollagen lysine, 2-oxoglutarate 5-dioxygenase 2	ENSMUSG00000032374	1.75103	7.87946	12.6013	2.63726e-09	3.95174e-07	11.778
Psrc1	proline/serine-rich coiled-coil 1	ENSMUSG00000068744	1.19226	8.43617	12.5683	2.73294e-09	4.02188e-07	11.7423
Fstl1	follistatin-like 1	ENSMUSG00000022816	-1.25965	8.71941	-12.5677	2.7348e-09	4.02188e-07	11.7416
Acadl	acyl-Coenzyme A dehydrogenase, long-chain	ENSMUSG00000026003	1.38883	7.75941	12.5662	2.73923e-09	4.02188e-07	11.74
Mme	membrane metallo endopeptidase	ENSMUSG00000027820	-3.36363	7.37156	-12.5472	2.79607e-09	4.07179e-07	11.7194
Fnbp1	formin binding protein 1	ENSMUSG00000075415	1.49349	7.79943	12.5425	2.81044e-09	4.07179e-07	11.7143
Prkd2	protein kinase D2	ENSMUSG00000041187	1.61633	6.9154	12.4986	2.94749e-09	4.20889e-07	11.6665
Il2rg	interleukin 2 receptor, gamma chain	ENSMUSG00000031304	2.11205	8.30467	12.4952	2.95819e-09	4.20889e-07	11.6629
Elf4	E74-like factor 4 (ets domain transcription factor)	ENSMUSG00000031103	1.65296	7.94944	12.4938	2.96279e-09	4.20889e-07	11.6613
Prdm6	PR domain containing 6	ENSMUSG00000069378	-1.45114	7.5247	-12.4849	2.9916e-09	4.2224e-07	11.6516
Homer2	homer homolog 2 (Drosophila)	ENSMUSG00000025813	-1.86727	5.41976	-12.4661	3.05354e-09	4.25876e-07	11.631
Camsap2	calmodulin regulated spectrin-associated protein family, member 2	ENSMUSG00000041570	-1.44031	8.28802	-12.4614	3.06902e-09	4.25876e-07	11.626
Fam115c	family with sequence similarity 115, member C	ENSMUSG00000029851	1.64033	5.87875	12.4594	3.07576e-09	4.25876e-07	11.6238
Plcg2	phospholipase C, gamma 2	ENSMUSG00000034330	1.62503	6.50207	12.4213	3.20638e-09	4.4117e-07	11.582
Mcc	mutated in colorectal cancers	ENSMUSG00000071856	-1.36712	7.1375	-12.4091	3.24933e-09	4.44285e-07	11.5687
Arhgef6	Rac/Cdc42 guanine nucleotide exchange factor (GEF) 6	ENSMUSG00000031133	1.46936	3.81406	12.3801	3.35415e-09	4.55769e-07	11.5368
Adam23	a disintegrin and metallopeptidase domain 23	ENSMUSG00000025964	-1.78683	5.09246	-12.3648	3.41082e-09	4.60608e-07	11.52
Rnd2	Rho family GTPase 2	ENSMUSG00000001313	-1.90378	6.59443	-12.3515	3.46073e-09	4.62226e-07	11.5054
Lepr	leptin receptor	ENSMUSG00000057722	2.36375	4.47077	12.3504	3.46506e-09	4.62226e-07	11.5041
Ccl17	chemokine (C-C motif) ligand 17	ENSMUSG00000031780	-3.12708	6.73676	-12.328	3.55111e-09	4.70834e-07	11.4795
Gm16897	predicted gene, 16897	ENSMUSG00000097325	1.89154	5.46293	12.2955	3.6805e-09	4.8505e-07	11.4435
Edn1	endothelin 1	ENSMUSG00000021367	-3.76825	7.30516	-12.2818	3.73665e-09	4.89501e-07	11.4283
Lonrf3	LON peptidase N-terminal domain and ring finger 3	ENSMUSG00000016239	-1.86782	5.10216	-12.251	3.86568e-09	5.0339e-07	11.3942
Mllt4	myeloid/lymphoid or mixed-lineage leukemia (trithorax homolog, Drosophila); translocated to, 4	ENSMUSG00000068036	-1.19577	8.70529	-12.2245	3.98073e-09	5.14989e-07	11.3647
Gfpt2	glutamine fructose-6-phosphate transaminase 2	ENSMUSG00000020363	-1.53708	7.90682	-12.2197	4.00183e-09	5.14989e-07	11.3594
Akr1b10	aldo-keto reductase family 1, member B10 (aldose reductase)	ENSMUSG00000061758	1.38308	6.69343	12.1763	4.19907e-09	5.37211e-07	11.311
Il17ra	interleukin 17 receptor A	ENSMUSG00000002897	1.85482	7.23556	12.1568	4.29125e-09	5.45812e-07	11.2892
Tnnc1	troponin C, cardiac/slow skeletal	ENSMUSG00000091898	-2.05334	7.71071	-12.0526	4.8203e-09	6.09558e-07	11.1723
Scamp2	secretory carrier membrane protein 2	ENSMUSG00000040188	1.00132	8.20993	12.0419	4.87816e-09	6.12411e-07	11.1602
Myo6	myosin VI	ENSMUSG00000033577	2.01855	6.4787	12.0381	4.89884e-09	6.12411e-07	11.156
1810011O10Rik	RIKEN cDNA 1810011O10 gene	ENSMUSG00000056313	-2.18088	6.06097	-12.0323	4.93106e-09	6.12936e-07	11.1494
Kti12	KTI12 homolog, chromatin associated (S. cerevisiae)	ENSMUSG00000073775	-1.09034	7.75959	-12.0254	4.96921e-09	6.14188e-07	11.1416
Pcdh7	protocadherin 7	ENSMUSG00000029108	-1.58288	8.13412	-12.0146	5.02957e-09	6.18157e-07	11.1295
Tlr7	toll-like receptor 7	ENSMUSG00000044583	2.36119	4.85951	12.0047	5.08613e-09	6.21616e-07	11.1182
Acsl5	acyl-CoA synthetase long-chain family member 5	ENSMUSG00000024981	1.03515	8.26349	11.9602	5.34744e-09	6.49922e-07	11.0678
Itm2a	integral membrane protein 2A	ENSMUSG00000031239	-1.55486	8.30907	-11.9538	5.38566e-09	6.50951e-07	11.0606
Ctsd	cathepsin D	ENSMUSG00000007891	1.21507	10.3072	11.9464	5.43129e-09	6.52859e-07	11.0521
Tnfrsf1a	tumor necrosis factor receptor superfamily, member 1a	ENSMUSG00000030341	1.16254	8.52806	11.9266	5.55352e-09	6.63904e-07	11.0297
Gja4	gap junction protein, alpha 4	ENSMUSG00000050234	-1.63015	5.88032	-11.9156	5.62314e-09	6.68573e-07	11.0171
Osbpl3	oxysterol binding protein-like 3	ENSMUSG00000029822	1.80245	6.60593	11.875	5.88744e-09	6.96214e-07	10.9709
Ppp1r15a	protein phosphatase 1, regulatory (inhibitor) subunit 15A	ENSMUSG00000040435	-0.957571	8.60672	-11.8252	6.22983e-09	7.32742e-07	10.9139
Tmem180	transmembrane protein 180	ENSMUSG00000025227	1.39616	6.84031	11.8148	6.30398e-09	7.36565e-07	10.902
Tubb3	tubulin, beta 3 class III	ENSMUSG00000062380	-2.44041	8.18983	-11.8113	6.32967e-09	7.36565e-07	10.8979
Bid	BH3 interacting domain death agonist	ENSMUSG00000004446	1.32089	6.1622	11.7884	6.49646e-09	7.51973e-07	10.8717
Hddc3	HD domain containing 3	ENSMUSG00000030532	1.69023	6.49323	11.7746	6.60012e-09	7.59952e-07	10.8557
Lyz2	lysozyme 2	ENSMUSG00000069516	2.33286	4.49937	11.7656	6.66783e-09	7.63482e-07	10.8454
Myo10	myosin X	ENSMUSG00000022272	-1.40594	9.38616	-11.7613	6.70058e-09	7.63482e-07	10.8405
Lyve1	lymphatic vessel endothelial hyaluronan receptor 1	ENSMUSG00000030787	2.35483	7.03054	11.7353	6.9029e-09	7.82459e-07	10.8105
Igf2	insulin-like growth factor 2	ENSMUSG00000048583	-1.07035	10.9724	-11.7125	7.08568e-09	7.99039e-07	10.7841
Bace2	beta-site APP-cleaving enzyme 2	ENSMUSG00000040605	1.36527	5.55253	11.7069	7.13129e-09	8.00058e-07	10.7776
1110007C09Rik	RIKEN cDNA 1110007C09 gene	ENSMUSG00000037960	1.57664	7.6601	11.6926	7.24956e-09	8.09177e-07	10.761
Thoc5	THO complex 5	ENSMUSG00000034274	-1.16508	8.02152	-11.6566	7.55543e-09	8.39036e-07	10.7193
Rnf141	ring finger protein 141	ENSMUSG00000030788	1.01347	7.95669	11.6229	7.85466e-09	8.67861e-07	10.6802
Daam1	dishevelled associated activator of morphogenesis 1	ENSMUSG00000034574	1.0967	8.95202	11.6107	7.96652e-09	8.75797e-07	10.6659
Dsp	desmoplakin	ENSMUSG00000054889	-1.91524	6.36899	-11.5855	8.20193e-09	8.97169e-07	10.6365
Pmp22	peripheral myelin protein 22	ENSMUSG00000018217	-1.94802	10.1272	-11.5646	8.40198e-09	9.10239e-07	10.6122
Lxn	latexin	ENSMUSG00000047557	1.24608	9.10601	11.5644	8.40464e-09	9.10239e-07	10.6118
Perp	PERP, TP53 apoptosis effector	ENSMUSG00000019851	1.02914	6.8837	11.5554	8.49237e-09	9.15209e-07	10.6014
Has2os	hyaluronan synthase 2, opposite strand	ENSMUSG00000086541	-1.8471	3.78079	-11.5327	8.71897e-09	9.35024e-07	10.5748
Pm20d1	peptidase M20 domain containing 1	ENSMUSG00000042251	1.52769	5.79693	11.5122	8.92929e-09	9.52908e-07	10.5507
Gprasp2	G protein-coupled receptor associated sorting protein 2	ENSMUSG00000072966	1.2388	7.89319	11.4905	9.15687e-09	9.72451e-07	10.5253
Hey1	hairy/enhancer-of-split related with YRPW motif 1	ENSMUSG00000040289	-1.92012	6.09132	-11.4712	9.36571e-09	9.87033e-07	10.5025
Fgf3	fibroblast growth factor 3	ENSMUSG00000031074	-1.78632	5.36461	-11.4695	9.38441e-09	9.87033e-07	10.5005
Dusp9	dual specificity phosphatase 9	ENSMUSG00000031383	-1.87356	7.52095	-11.3667	1.05842e-08	1.1079e-06	10.3789
Gfra2	glial cell line derived neurotrophic factor family receptor alpha 2	ENSMUSG00000022103	1.54738	8.46846	11.3601	1.06668e-08	1.10814e-06	10.371
Fads2	fatty acid desaturase 2	ENSMUSG00000024665	1.11127	9.79852	11.3584	1.06878e-08	1.10814e-06	10.369
Prtg	protogenin homolog (Gallus gallus)	ENSMUSG00000036030	-1.26971	9.51857	-11.3311	1.1036e-08	1.13884e-06	10.3366
Hoxa1	homeobox A1	ENSMUSG00000029844	-2.09906	6.57481	-11.3243	1.11257e-08	1.14271e-06	10.3284
Fcer1g	Fc receptor, IgE, high affinity I, gamma polypeptide	ENSMUSG00000058715	2.61613	6.14331	11.307	1.13551e-08	1.16082e-06	10.3078
Elovl7	ELOVL family member 7, elongation of long chain fatty acids (yeast)	ENSMUSG00000021696	1.9105	6.3329	11.2773	1.17599e-08	1.19432e-06	10.2724
Gp49a	glycoprotein 49 A	ENSMUSG00000089672	3.73599	4.33592	11.275	1.1792e-08	1.19432e-06	10.2696
Lgmn	legumain	ENSMUSG00000021190	-1.27664	8.31341	-11.2649	1.19337e-08	1.2031e-06	10.2575
Phf6	PHD finger protein 6	ENSMUSG00000025626	-1.20775	8.3018	-11.2302	1.24338e-08	1.24483e-06	10.216
Man2a2	mannosidase 2, alpha 2	ENSMUSG00000038886	1.44156	7.27935	11.2284	1.24614e-08	1.24483e-06	10.2138
Xpr1	xenotropic and polytropic retrovirus receptor 1	ENSMUSG00000026469	1.59004	7.72541	11.2211	1.25687e-08	1.2458e-06	10.2051
Actc1	actin, alpha, cardiac muscle 1	ENSMUSG00000068614	-2.4727	7.81371	-11.22	1.2585e-08	1.2458e-06	10.2038
Gata2	GATA binding protein 2	ENSMUSG00000015053	1.82606	8.83658	11.1918	1.30139e-08	1.28246e-06	10.1699
Fam214a	family with sequence similarity 214, member A	ENSMUSG00000034858	1.16651	5.85618	11.1744	1.32863e-08	1.30342e-06	10.1489
Tnfrsf10b	tumor necrosis factor receptor superfamily, member 10b	ENSMUSG00000022074	1.14243	8.9079	11.1677	1.33939e-08	1.30811e-06	10.1407
Fbxl20	F-box and leucine-rich repeat protein 20	ENSMUSG00000020883	1.10337	6.77626	11.151	1.36622e-08	1.32806e-06	10.1207
Dusp3	dual specificity phosphatase 3 (vaccinia virus phosphatase VH1-related)	ENSMUSG00000003518	-1.26404	7.69431	-11.1475	1.37195e-08	1.32806e-06	10.1164
Igsf10	immunoglobulin superfamily, member 10	ENSMUSG00000036334	1.42646	6.44834	11.1372	1.38901e-08	1.33311e-06	10.1039
Pnkd	paroxysmal nonkinesiogenic dyskinesia	ENSMUSG00000026179	1.29348	6.28529	11.137	1.38936e-08	1.33311e-06	10.1037
Adra2a	adrenergic receptor, alpha 2a	ENSMUSG00000033717	-1.60619	5.73661	-11.1073	1.43952e-08	1.37522e-06	10.0678
Gosr2	golgi SNAP receptor complex member 2	ENSMUSG00000020946	-0.927309	8.40251	-11.0902	1.4692e-08	1.39746e-06	10.0471
Vegfa	vascular endothelial growth factor A	ENSMUSG00000023951	-1.72925	7.98277	-11.0818	1.48415e-08	1.40327e-06	10.0368
Nkain1	Na+/K+ transporting ATPase interacting 1	ENSMUSG00000078532	-1.56983	8.25382	-11.0796	1.48813e-08	1.40327e-06	10.0341
9030025P20Rik	RIKEN cDNA 9030025P20 gene	ENSMUSG00000073455	1.58774	7.72991	11.0653	1.51375e-08	1.42025e-06	10.0168
Cd97	CD97 antigen	ENSMUSG00000002885	-1.32713	7.85279	-11.0597	1.52404e-08	1.42025e-06	10.01
Slc18a2	solute carrier family 18 (vesicular monoamine), member 2	ENSMUSG00000025094	1.06833	7.15536	11.0588	1.52561e-08	1.42025e-06	10.0089
Tcf7	transcription factor 7, T cell specific	ENSMUSG00000000782	-1.61557	7.44369	-11.0517	1.5387e-08	1.42636e-06	10.0003
Edil3	EGF-like repeats and discoidin I-like domains 3	ENSMUSG00000034488	-2.00248	5.09285	-11.0317	1.5761e-08	1.45486e-06	9.97596
Fos	FBJ osteosarcoma oncogene	ENSMUSG00000021250	-1.99473	5.9164	-11.008	1.62183e-08	1.49079e-06	9.94698
Kctd12	potassium channel tetramerisation domain containing 12	ENSMUSG00000098557	1.56569	5.80619	10.9841	1.66916e-08	1.523e-06	9.91784
Prkaa2	protein kinase, AMP-activated, alpha 2 catalytic subunit	ENSMUSG00000028518	-1.29893	7.30139	-10.9809	1.6758e-08	1.523e-06	9.91382
Ptprb	protein tyrosine phosphatase, receptor type, B	ENSMUSG00000020154	-2.22486	6.7469	-10.9799	1.67775e-08	1.523e-06	9.91264
C77370	expressed sequence C77370	ENSMUSG00000046449	1.98317	4.55049	10.9482	1.74333e-08	1.57599e-06	9.87378
Inpp5d	inositol polyphosphate-5-phosphatase D	ENSMUSG00000026288	1.86175	6.29001	10.919	1.80599e-08	1.62591e-06	9.83799
Cln3	ceroid lipofuscinosis, neuronal 3, juvenile (Batten, Spielmeyer-Vogt disease)	ENSMUSG00000030720	1.06969	7.15653	10.902	1.84379e-08	1.65314e-06	9.817
Ddc	dopa decarboxylase	ENSMUSG00000020182	-1.35491	5.86022	-10.8942	1.86136e-08	1.66208e-06	9.80739
Map4	microtubule-associated protein 4	ENSMUSG00000032479	-1.09308	8.51558	-10.8708	1.91502e-08	1.69991e-06	9.77857
Trp53inp1	transformation related protein 53 inducible nuclear protein 1	ENSMUSG00000028211	1.30545	8.13428	10.869	1.91927e-08	1.69991e-06	9.77632
Angpt1	angiopoietin 1	ENSMUSG00000022309	2.17996	5.38176	10.8573	1.94666e-08	1.71722e-06	9.76195
Smad6	SMAD family member 6	ENSMUSG00000036867	-1.54034	7.79152	-10.8218	2.0329e-08	1.78406e-06	9.71799
1600002H07Rik	RIKEN cDNA 1600002H07 gene	ENSMUSG00000024118	-1.39956	7.69078	-10.8195	2.03874e-08	1.78406e-06	9.71509
Fmo1	flavin containing monooxygenase 1	ENSMUSG00000040181	-1.7853	6.22312	-10.8077	2.06818e-08	1.80261e-06	9.70055
Mmp2	matrix metallopeptidase 2	ENSMUSG00000031740	1.303	8.35885	10.8022	2.08219e-08	1.80762e-06	9.69369
Bscl2	Berardinelli-Seip congenital lipodystrophy 2 homolog (seipin)	ENSMUSG00000071657	0.891634	7.40814	10.7855	2.12513e-08	1.8376e-06	9.67299
Itgb5	integrin beta 5	ENSMUSG00000022817	-1.6553	6.48883	-10.7715	2.16208e-08	1.8622e-06	9.6555
Acap1	ArfGAP with coiled-coil, ankyrin repeat and PH domains 1	ENSMUSG00000001588	2.17672	5.75108	10.7509	2.21728e-08	1.89735e-06	9.62993
Pstpip1	proline-serine-threonine phosphatase-interacting protein 1	ENSMUSG00000032322	1.43794	6.64234	10.7498	2.22024e-08	1.89735e-06	9.62857
Ddah1	dimethylarginine dimethylaminohydrolase 1	ENSMUSG00000028194	-1.23325	10.7928	-10.7459	2.23097e-08	1.8991e-06	9.62368
Mgat4a	mannoside acetylglucosaminyltransferase 4, isoenzyme A	ENSMUSG00000026110	1.23598	5.38563	10.7337	2.26464e-08	1.91939e-06	9.60848
Plac8	placenta-specific 8	ENSMUSG00000029322	-1.24399	6.04273	-10.731	2.27235e-08	1.91939e-06	9.60503
Myo7a	myosin VIIA	ENSMUSG00000030761	1.83441	5.49989	10.7255	2.28774e-08	1.92496e-06	9.59819
Pdlim3	PDZ and LIM domain 3	ENSMUSG00000031636	-1.75006	6.64215	-10.7184	2.30787e-08	1.93445e-06	9.5893
Stxbp2	syntaxin binding protein 2	ENSMUSG00000004626	1.12128	7.75192	10.7126	2.32432e-08	1.9408e-06	9.58209
Mgat5	mannoside acetylglucosaminyltransferase 5	ENSMUSG00000036155	1.40323	6.06076	10.7087	2.33534e-08	1.9426e-06	9.57729
Cebpb	CCAAT/enhancer binding protein (C/EBP), beta	ENSMUSG00000056501	1.45861	6.99325	10.7023	2.35405e-08	1.95074e-06	9.56919
Rftn1	raftlin lipid raft linker 1	ENSMUSG00000039316	-1.05849	6.03012	-10.6978	2.3672e-08	1.95423e-06	9.56354
Stab1	stabilin 1	ENSMUSG00000042286	1.47061	6.23421	10.6926	2.38233e-08	1.95933e-06	9.55707
Ebpl	emopamil binding protein-like	ENSMUSG00000021928	1.02621	8.2243	10.6867	2.39959e-08	1.96614e-06	9.54974
Arl4c	ADP-ribosylation factor-like 4C	ENSMUSG00000049866	-1.46619	7.54798	-10.6674	2.45754e-08	2.00611e-06	9.52552
Mtmr1	myotubularin related protein 1	ENSMUSG00000015214	1.65509	6.21738	10.6492	2.51342e-08	2.04409e-06	9.5027
Adamtsl1	ADAMTS-like 1	ENSMUSG00000066113	1.2275	5.2371	10.6439	2.52994e-08	2.04991e-06	9.49604
Rgs16	regulator of G-protein signaling 16	ENSMUSG00000026475	-2.63125	6.78172	-10.6317	2.5686e-08	2.07355e-06	9.48065
Inafm2	InaF motif containing 2	ENSMUSG00000074918	1.23536	6.47304	10.5763	2.75156e-08	2.21308e-06	9.41078
Dcaf12l1	DDB1 and CUL4 associated factor 12-like 1	ENSMUSG00000045284	-1.82061	5.89203	-10.5678	2.7807e-08	2.22067e-06	9.40008
Col12a1	collagen, type XII, alpha 1	ENSMUSG00000032332	-2.24534	6.4543	-10.5676	2.78129e-08	2.22067e-06	9.39987
5930412G12Rik	RIKEN cDNA 5930412G12 gene	ENSMUSG00000072591	-1.72188	5.41892	-10.5602	2.807e-08	2.23305e-06	9.39052
Gmds	GDP-mannose 4, 6-dehydratase	ENSMUSG00000038372	1.11153	8.00582	10.554	2.82887e-08	2.2379e-06	9.38264
Acvrl1	activin A receptor, type II-like 1	ENSMUSG00000000530	1.37224	6.48066	10.5516	2.83734e-08	2.2379e-06	9.3796
Emp3	epithelial membrane protein 3	ENSMUSG00000040212	1.05071	9.46479	10.5498	2.84379e-08	2.2379e-06	9.37729
Irs2	insulin receptor substrate 2	ENSMUSG00000038894	-1.45124	7.78841	-10.514	2.97378e-08	2.32758e-06	9.33189
Cers4	ceramide synthase 4	ENSMUSG00000008206	1.26553	8.01009	10.5125	2.97903e-08	2.32758e-06	9.3301
Ppp2r2c	protein phosphatase 2, regulatory subunit B, gamma	ENSMUSG00000029120	-1.35968	5.05257	-10.4868	3.0767e-08	2.39534e-06	9.29732
Nfia	nuclear factor I/A	ENSMUSG00000028565	-1.2665	5.95949	-10.4798	3.10377e-08	2.40784e-06	9.28842
Osmr	oncostatin M receptor	ENSMUSG00000022146	2.81611	5.91956	10.4757	3.11944e-08	2.41145e-06	9.2833
Nfxl1	nuclear transcription factor, X-box binding-like 1	ENSMUSG00000072889	-0.974827	8.07057	-10.4714	3.13653e-08	2.41179e-06	9.27775
Slc30a2	solute carrier family 30 (zinc transporter), member 2	ENSMUSG00000028836	-1.77808	6.0353	-10.4647	3.16312e-08	2.41179e-06	9.26918
Mamdc2	MAM domain containing 2	ENSMUSG00000033207	2.53631	5.87165	10.4646	3.16335e-08	2.41179e-06	9.2691
Txndc12	thioredoxin domain containing 12 (endoplasmic reticulum)	ENSMUSG00000028567	1.00059	7.39763	10.4644	3.16398e-08	2.41179e-06	9.2689
Lsp1	lymphocyte specific 1	ENSMUSG00000018819	-1.29338	7.15394	-10.4557	3.19906e-08	2.43007e-06	9.25769
Galt	galactose-1-phosphate uridyl transferase	ENSMUSG00000036073	1.27637	6.75893	10.4528	3.21044e-08	2.43027e-06	9.25409
Zdhhc15	zinc finger, DHHC domain containing 15	ENSMUSG00000033906	1.22044	8.15891	10.4485	3.22779e-08	2.43498e-06	9.24861
Pidd1	p53 induced death domain protein 1	ENSMUSG00000025507	0.997821	7.45048	10.4434	3.24867e-08	2.44231e-06	9.24205
Nrip3	nuclear receptor interacting protein 3	ENSMUSG00000034825	-2.72442	7.11284	-10.4357	3.28005e-08	2.45746e-06	9.23228
Ggct	gamma-glutamyl cyclotransferase	ENSMUSG00000002797	1.32729	7.34637	10.4275	3.3142e-08	2.46707e-06	9.22176
Ccng1	cyclin G1	ENSMUSG00000020326	0.940518	11.4044	10.4272	3.31544e-08	2.46707e-06	9.22138
Vps13c	vacuolar protein sorting 13C (yeast)	ENSMUSG00000035284	1.16821	6.40777	10.4211	3.34119e-08	2.4778e-06	9.21351
Lcp1	lymphocyte cytosolic protein 1	ENSMUSG00000021998	2.11247	5.94322	10.418	3.35407e-08	2.47896e-06	9.2096
Rcn3	reticulocalbin 3, EF-hand calcium binding domain	ENSMUSG00000019539	-1.30584	7.69732	-10.4022	3.42138e-08	2.52019e-06	9.1894
Cnrip1	cannabinoid receptor interacting protein 1	ENSMUSG00000044629	1.59219	7.33322	10.394	3.45704e-08	2.52485e-06	9.17887
Lifr	leukemia inhibitory factor receptor	ENSMUSG00000054263	-1.73294	9.12143	-10.3929	3.46202e-08	2.52485e-06	9.1774
Cnn1	calponin 1	ENSMUSG00000001349	-3.00576	8.32576	-10.3928	3.46234e-08	2.52485e-06	9.17731
Ppil3	peptidylprolyl isomerase (cyclophilin)-like 3	ENSMUSG00000026035	-1.65643	8.31226	-10.369	3.56786e-08	2.59316e-06	9.14678
Map3k5	mitogen-activated protein kinase kinase kinase 5	ENSMUSG00000071369	1.41714	5.18589	10.3526	3.64261e-08	2.63553e-06	9.1257
Pkhd1l1	polycystic kidney and hepatic disease 1-like 1	ENSMUSG00000038725	-2.49867	4.98091	-10.3509	3.65025e-08	2.63553e-06	9.12357
Ccdc80	coiled-coil domain containing 80	ENSMUSG00000022665	-2.22229	6.33999	-10.3431	3.68645e-08	2.65291e-06	9.11354
Fam63a	family with sequence similarity 63, member A	ENSMUSG00000038712	1.2178	6.56845	10.3167	3.81214e-08	2.71148e-06	9.07944
Cd55	CD55 antigen	ENSMUSG00000026399	1.75206	5.55479	10.3165	3.81318e-08	2.71148e-06	9.07917
Rnpepl1	arginyl aminopeptidase (aminopeptidase B)-like 1	ENSMUSG00000026269	-1.30097	5.91906	-10.3158	3.8164e-08	2.71148e-06	9.07831
Net1	neuroepithelial cell transforming gene 1	ENSMUSG00000021215	0.925121	8.39003	10.3156	3.81741e-08	2.71148e-06	9.07804
Cst7	cystatin F (leukocystatin)	ENSMUSG00000068129	1.6392	5.61777	10.2946	3.92063e-08	2.77578e-06	9.0509
Tmem65	transmembrane protein 65	ENSMUSG00000062373	-0.924219	7.99943	-10.2824	3.98187e-08	2.81004e-06	9.03514
Smtnl2	smoothelin-like 2	ENSMUSG00000045667	-1.68469	6.99824	-10.274	4.02435e-08	2.83089e-06	9.02435
Nid2	nidogen 2	ENSMUSG00000021806	-1.08717	8.90724	-10.2677	4.05707e-08	2.84476e-06	9.01611
Gsn	gelsolin	ENSMUSG00000026879	1.90924	7.30195	10.249	4.1547e-08	2.90391e-06	8.99192
Abhd4	abhydrolase domain containing 4	ENSMUSG00000040997	1.06418	7.49253	10.2444	4.17886e-08	2.90961e-06	8.98602
Ethe1	ethylmalonic encephalopathy 1	ENSMUSG00000064254	1.12576	7.61716	10.2398	4.20386e-08	2.90961e-06	8.97995
Zcchc24	zinc finger, CCHC domain containing 24	ENSMUSG00000055538	1.38171	6.79812	10.2394	4.20603e-08	2.90961e-06	8.97943
Snrnp25	small nuclear ribonucleoprotein 25 (U11/U12)	ENSMUSG00000040767	1.18711	8.90477	10.237	4.21872e-08	2.90961e-06	8.97636
Usp33	ubiquitin specific peptidase 33	ENSMUSG00000025437	-0.994871	8.91341	-10.235	4.22936e-08	2.90961e-06	8.9738
Ano3	anoctamin 3	ENSMUSG00000074968	2.10466	6.3591	10.2286	4.26423e-08	2.9244e-06	8.96544
Hook1	hook homolog 1 (Drosophila)	ENSMUSG00000028572	1.14088	5.05189	10.218	4.32227e-08	2.95495e-06	8.95169
Slc30a1	solute carrier family 30 (zinc transporter), member 1	ENSMUSG00000037434	-1.42269	7.55402	-10.21	4.36655e-08	2.97592e-06	8.94132
Pdgfb	platelet derived growth factor, B polypeptide	ENSMUSG00000000489	-1.96283	6.2798	-10.1951	4.45058e-08	3.0129e-06	8.92192
Itpr2	inositol 1,4,5-triphosphate receptor 2	ENSMUSG00000030287	1.05828	5.96843	10.1941	4.45617e-08	3.0129e-06	8.92064
Map4k1	mitogen-activated protein kinase kinase kinase kinase 1	ENSMUSG00000037337	1.34199	6.9356	10.1931	4.46212e-08	3.0129e-06	8.91928
F5	coagulation factor V	ENSMUSG00000026579	1.87661	6.58641	10.1771	4.55476e-08	3.06599e-06	8.89837
Podxl	podocalyxin-like	ENSMUSG00000025608	-0.896941	9.00986	-10.165	4.62601e-08	3.1044e-06	8.88257
Abcb1b	ATP-binding cassette, sub-family B (MDR/TAP), member 1B	ENSMUSG00000028970	1.90615	7.56255	10.1582	4.6661e-08	3.12172e-06	8.87379
Sec24d	Sec24 related gene family, member D (S. cerevisiae)	ENSMUSG00000039234	-1.16602	7.60068	-10.1352	4.80633e-08	3.20573e-06	8.84365
Ldb2	LIM domain binding 2	ENSMUSG00000039706	1.43104	6.19983	10.1318	4.82732e-08	3.20622e-06	8.83922
Esyt1	extended synaptotagmin-like protein 1	ENSMUSG00000025366	1.14007	7.82663	10.1297	4.84004e-08	3.20622e-06	8.83654
Plek	pleckstrin	ENSMUSG00000020120	3.01607	6.3667	10.128	4.85103e-08	3.20622e-06	8.83423
Pim2	proviral integration site 2	ENSMUSG00000031155	1.12352	6.92847	10.1136	4.94143e-08	3.25613e-06	8.81543
Gad2	glutamic acid decarboxylase 2	ENSMUSG00000026787	-2.71595	5.90757	-10.0874	5.11153e-08	3.3581e-06	8.78098
Hand1	heart and neural crest derivatives expressed transcript 1	ENSMUSG00000037335	-1.52684	8.77839	-10.0841	5.13301e-08	3.36212e-06	8.77671
Phlda1	pleckstrin homology-like domain, family A, member 1	ENSMUSG00000020205	-1.03821	9.71962	-10.076	5.18714e-08	3.38743e-06	8.76603
Lrp8	low density lipoprotein receptor-related protein 8, apolipoprotein e receptor	ENSMUSG00000028613	-1.23846	7.03732	-10.069	5.23416e-08	3.40797e-06	8.75684
Tgfb1	transforming growth factor, beta 1	ENSMUSG00000002603	1.51445	8.82921	10.0473	5.38323e-08	3.49463e-06	8.72824
Plxnc1	plexin C1	ENSMUSG00000074785	-1.91773	6.69619	-10.0432	5.41206e-08	3.50295e-06	8.7228
Abcc1	ATP-binding cassette, sub-family C (CFTR/MRP), member 1	ENSMUSG00000023088	1.12325	7.05136	10.0228	5.55709e-08	3.58621e-06	8.69587
Zwilch	zwilch kinetochore protein	ENSMUSG00000032400	-1.09012	7.35814	-10.0168	5.60036e-08	3.59817e-06	8.68797
Gprc5c	G protein-coupled receptor, family C, group 5, member C	ENSMUSG00000051043	0.923468	7.03796	10.0156	5.60852e-08	3.59817e-06	8.68648
Atp7a	ATPase, Cu++ transporting, alpha polypeptide	ENSMUSG00000033792	-1.2941	7.77801	-9.96661	5.97764e-08	3.82376e-06	8.62156
AI467606	expressed sequence AI467606	ENSMUSG00000045165	1.46387	5.0665	9.96436	5.99511e-08	3.82376e-06	8.61858
Trim54	tripartite motif-containing 54	ENSMUSG00000062077	-1.18935	6.98786	-9.92119	6.34245e-08	4.02392e-06	8.5612
Airn	antisense Igf2r RNA	ENSMUSG00000078247	-1.2067	6.00035	-9.92079	6.34572e-08	4.02392e-06	8.56067
Tgfb1i1	transforming growth factor beta 1 induced transcript 1	ENSMUSG00000030782	-1.5625	8.58965	-9.90994	6.43638e-08	4.06961e-06	8.54622
Chchd10	coiled-coil-helix-coiled-coil-helix domain containing 10	ENSMUSG00000049422	1.78731	7.32503	9.90309	6.4943e-08	4.0944e-06	8.53709
Xrcc5	X-ray repair complementing defective repair in Chinese hamster cells 5	ENSMUSG00000026187	-1.04381	6.81903	-9.88786	6.62511e-08	4.16487e-06	8.51676
Pde4dip	phosphodiesterase 4D interacting protein (myomegalin)	ENSMUSG00000038170	-1.51371	5.80531	-9.87824	6.70914e-08	4.20561e-06	8.50392
Ei24	etoposide induced 2.4 mRNA	ENSMUSG00000062762	1.11995	9.63503	9.87524	6.73564e-08	4.21016e-06	8.4999
Micall2	MICAL-like 2	ENSMUSG00000036718	1.44472	6.78219	9.86031	6.86883e-08	4.26334e-06	8.47994
Igf1	insulin-like growth factor 1	ENSMUSG00000020053	-1.57741	6.08453	-9.8588	6.88245e-08	4.26334e-06	8.47792
Sepp1	selenoprotein P, plasma, 1	ENSMUSG00000064373	1.33281	4.94275	9.85792	6.89041e-08	4.26334e-06	8.47674
4931406C07Rik	RIKEN cDNA 4931406C07 gene	ENSMUSG00000031938	1.1342	7.25315	9.85701	6.89868e-08	4.26334e-06	8.47552
Grap2	GRB2-related adaptor protein 2	ENSMUSG00000042351	-1.06739	5.11383	-9.84796	6.98111e-08	4.29635e-06	8.46341
Acta1	actin, alpha 1, skeletal muscle	ENSMUSG00000031972	-1.54887	6.86905	-9.84685	6.99136e-08	4.29635e-06	8.46192
Wipf3	WAS/WASL interacting protein family, member 3	ENSMUSG00000086040	-1.61752	6.07286	-9.82685	7.17764e-08	4.39847e-06	8.43511
Tnnt3	troponin T3, skeletal, fast	ENSMUSG00000061723	-1.72015	6.63425	-9.82	7.24264e-08	4.4259e-06	8.42592
Oit3	oncoprotein induced transcript 3	ENSMUSG00000009654	-1.31196	6.4492	-9.79277	7.50732e-08	4.57486e-06	8.38933
Dock8	dedicator of cytokinesis 8	ENSMUSG00000052085	1.7899	6.29115	9.7803	7.63192e-08	4.63787e-06	8.37254
Pus7l	pseudouridylate synthase 7 homolog (S. cerevisiae)-like	ENSMUSG00000033356	0.939847	6.42618	9.74605	7.98562e-08	4.83938e-06	8.32634
Tbrg1	transforming growth factor beta regulated gene 1	ENSMUSG00000011114	-0.877493	10.1837	-9.73693	8.08264e-08	4.88464e-06	8.31403
Parp4	poly (ADP-ribose) polymerase family, member 4	ENSMUSG00000054509	1.18532	6.54317	9.72514	8.20997e-08	4.94478e-06	8.29809
Dok1	docking protein 1	ENSMUSG00000068335	1.55371	5.72905	9.72355	8.22736e-08	4.94478e-06	8.29593
Plcg1	phospholipase C, gamma 1	ENSMUSG00000016933	0.769522	7.99025	9.71398	8.33251e-08	4.99425e-06	8.28298
Klhl4	kelch-like 4	ENSMUSG00000025597	-1.16101	4.75659	-9.69074	8.59378e-08	5.13536e-06	8.25148
Hoxd9	homeobox D9	ENSMUSG00000043342	-1.72621	4.45813	-9.6889	8.61488e-08	5.13536e-06	8.24898
Unc5c	unc-5 homolog C (C. elegans)	ENSMUSG00000059921	-1.97458	8.55573	-9.68564	8.65224e-08	5.14362e-06	8.24457
Kidins220	kinase D-interacting substrate 220	ENSMUSG00000036333	0.973484	7.71913	9.68179	8.69667e-08	5.15602e-06	8.23934
Adora2a	adenosine A2a receptor	ENSMUSG00000020178	-1.15886	5.78003	-9.67307	8.79824e-08	5.20132e-06	8.2275
Tm9sf1	transmembrane 9 superfamily member 1	ENSMUSG00000002320	-1.29851	6.74422	-9.67116	8.82064e-08	5.20132e-06	8.2249
Pcgf5	polycomb group ring finger 5	ENSMUSG00000024805	-0.999144	9.48512	-9.66652	8.87536e-08	5.21952e-06	8.21859
Anxa6	annexin A6	ENSMUSG00000018340	-0.912832	9.63418	-9.66007	8.95192e-08	5.25043e-06	8.20983
Tpcn1	two pore channel 1	ENSMUSG00000032741	1.18745	7.32044	9.63673	9.23517e-08	5.40208e-06	8.17805
Phldb2	pleckstrin homology-like domain, family B, member 2	ENSMUSG00000033149	-1.58783	6.34467	-9.62262	9.41088e-08	5.49018e-06	8.15881
Pdcd6ip	programmed cell death 6 interacting protein	ENSMUSG00000032504	0.741003	9.93862	9.61459	9.51255e-08	5.53474e-06	8.14785
Bcar1	breast cancer anti-estrogen resistance 1	ENSMUSG00000031955	-1.23835	8.62758	-9.61191	9.54666e-08	5.53985e-06	8.1442
Zak	sterile alpha motif and leucine zipper containing kinase AZK	ENSMUSG00000004085	0.949263	7.20046	9.60813	9.59502e-08	5.55318e-06	8.13904
Fblim1	filamin binding LIM protein 1	ENSMUSG00000006219	1.1489	6.33427	9.60455	9.64118e-08	5.56517e-06	8.13414
Rab11fip1	RAB11 family interacting protein 1 (class I)	ENSMUSG00000031488	-0.918979	7.1026	-9.60068	9.69129e-08	5.57938e-06	8.12885
Cped1	cadherin-like and PC-esterase domain containing 1	ENSMUSG00000062980	-2.04415	6.34473	-9.59606	9.75141e-08	5.59925e-06	8.12254
Slc29a3	solute carrier family 29 (nucleoside transporters), member 3	ENSMUSG00000020100	1.68953	6.72433	9.59227	9.80107e-08	5.61304e-06	8.11736
Mink1	misshapen-like kinase 1 (zebrafish)	ENSMUSG00000020827	0.842525	6.77923	9.58889	9.8455e-08	5.62376e-06	8.11274
I830077J02Rik	RIKEN cDNA I830077J02 gene	ENSMUSG00000074342	2.52418	6.69669	9.5846	9.90237e-08	5.64151e-06	8.10686
Pawr	PRKC, apoptosis, WT1, regulator	ENSMUSG00000035873	-1.18321	9.02766	-9.57412	1.00425e-07	5.7065e-06	8.09252
Slc25a12	solute carrier family 25 (mitochondrial carrier, Aralar), member 12	ENSMUSG00000027010	0.958541	6.44257	9.55482	1.03061e-07	5.84113e-06	8.06607
Tead4	TEA domain family member 4	ENSMUSG00000030353	-1.10702	8.06133	-9.54946	1.03807e-07	5.8682e-06	8.05871
Rgs5	regulator of G-protein signaling 5	ENSMUSG00000026678	-1.76064	6.00149	-9.54348	1.04645e-07	5.90033e-06	8.0505
Pcbp4	poly(rC) binding protein 4	ENSMUSG00000023495	-1.17988	8.51363	-9.53904	1.05272e-07	5.91731e-06	8.04441
Orc5	origin recognition complex, subunit 5	ENSMUSG00000029012	-0.85918	7.08989	-9.53608	1.05692e-07	5.91731e-06	8.04035
Nfib	nuclear factor I/B	ENSMUSG00000008575	-1.47948	6.79364	-9.53407	1.05979e-07	5.91731e-06	8.03758
Ckb	creatine kinase, brain	ENSMUSG00000001270	-1.34292	7.71681	-9.53372	1.06028e-07	5.91731e-06	8.0371
Ipo4	importin 4	ENSMUSG00000002319	-1.00491	8.18595	-9.52462	1.07336e-07	5.97506e-06	8.02459
Grina	glutamate receptor, ionotropic, N-methyl D-aspartate-associated protein 1 (glutamate binding)	ENSMUSG00000022564	1.20181	8.20664	9.50452	1.10285e-07	6.11732e-06	7.99692
Gstk1	glutathione S-transferase kappa 1	ENSMUSG00000029864	1.97663	6.68832	9.5034	1.10451e-07	6.11732e-06	7.99538
Ninj1	ninjurin 1	ENSMUSG00000037966	1.11931	7.39679	9.49653	1.1148e-07	6.14233e-06	7.98592
Cpped1	calcineurin-like phosphoesterase domain containing 1	ENSMUSG00000065979	1.15002	6.17057	9.49551	1.11633e-07	6.14233e-06	7.98452
Sbno2	strawberry notch homolog 2 (Drosophila)	ENSMUSG00000035673	1.10281	7.56356	9.49477	1.11745e-07	6.14233e-06	7.98349
Adam15	a disintegrin and metallopeptidase domain 15 (metargidin)	ENSMUSG00000028041	0.968691	8.4933	9.48825	1.12734e-07	6.17297e-06	7.9745
Abr	active BCR-related gene	ENSMUSG00000017631	0.92077	6.99654	9.48737	1.12867e-07	6.17297e-06	7.97329
Fbxo16	F-box protein 16	ENSMUSG00000034532	-1.17742	5.17219	-9.47576	1.14653e-07	6.25502e-06	7.95726
Arhgap42	Rho GTPase activating protein 42	ENSMUSG00000050730	1.06112	7.48476	9.47087	1.15414e-07	6.28088e-06	7.95051
Gca	grancalcin	ENSMUSG00000026893	1.55905	4.74336	9.44605	1.19358e-07	6.47941e-06	7.91619
Mta3	metastasis associated 3	ENSMUSG00000055817	0.812106	7.65029	9.41458	1.24565e-07	6.73213e-06	7.87259
Bbs9	Bardet-Biedl syndrome 9 (human)	ENSMUSG00000035919	0.971724	6.19499	9.4142	1.24629e-07	6.73213e-06	7.87206
Lrp2	low density lipoprotein receptor-related protein 2	ENSMUSG00000027070	-1.53938	6.15725	-9.41045	1.25267e-07	6.7499e-06	7.86685
Soat1	sterol O-acyltransferase 1	ENSMUSG00000026600	-0.947471	10.4555	-9.40538	1.26132e-07	6.77981e-06	7.85982
Hspa12a	heat shock protein 12A	ENSMUSG00000025092	-1.43408	6.21906	-9.38682	1.29359e-07	6.93623e-06	7.83402
Hbb-bh1	hemoglobin Z, beta-like embryonic chain	ENSMUSG00000052217	-3.1242	8.95812	-9.37308	1.31803e-07	7.03714e-06	7.8149
Wdr91	WD repeat domain 91	ENSMUSG00000058486	0.734135	7.30706	9.37262	1.31884e-07	7.03714e-06	7.81427
Mark1	MAP/microtubule affinity-regulating kinase 1	ENSMUSG00000026620	-0.903184	4.48247	-9.36993	1.3237e-07	7.03888e-06	7.81052
Lgals9	lectin, galactose binding, soluble 9	ENSMUSG00000001123	1.40945	8.86732	9.36887	1.3256e-07	7.03888e-06	7.80905
Tagln	transgelin	ENSMUSG00000032085	-1.39399	10.3447	-9.35622	1.34869e-07	7.14412e-06	7.79141
Sh3glb2	SH3-domain GRB2-like endophilin B2	ENSMUSG00000026860	0.717158	7.14412	9.35157	1.35726e-07	7.17218e-06	7.78493
Igf2os	insulin-like growth factor 2, opposite strand	ENSMUSG00000086266	-1.34438	6.49487	-9.33328	1.39162e-07	7.33599e-06	7.7594
Bmp4	bone morphogenetic protein 4	ENSMUSG00000021835	1.1035	10.1189	9.32403	1.40934e-07	7.41156e-06	7.74647
Mex3d	mex3 homolog D (C. elegans)	ENSMUSG00000048696	-1.0586	7.7401	-9.31253	1.4317e-07	7.49201e-06	7.73038
Nxf7	nuclear RNA export factor 7	ENSMUSG00000031410	-2.05846	5.20392	-9.31139	1.43393e-07	7.49201e-06	7.7288
Nuak1	NUAK family, SNF1-like kinase, 1	ENSMUSG00000020032	-1.78689	8.03116	-9.30934	1.43797e-07	7.49201e-06	7.72592
Fam122b	family with sequence similarity 122, member B	ENSMUSG00000036022	-0.836464	7.22387	-9.30915	1.43833e-07	7.49201e-06	7.72566
Smox	spermine oxidase	ENSMUSG00000027333	1.5483	5.83028	9.29497	1.46657e-07	7.62096e-06	7.70579
Acta2	actin, alpha 2, smooth muscle, aorta	ENSMUSG00000035783	-1.60627	11.2617	-9.29017	1.47625e-07	7.64991e-06	7.69907
Pdlim1	PDZ and LIM domain 1 (elfin)	ENSMUSG00000055044	1.16049	9.07512	9.28839	1.47986e-07	7.64991e-06	7.69658
Sall1	sal-like 1 (Drosophila)	ENSMUSG00000031665	-1.35439	5.70953	-9.28703	1.48264e-07	7.64991e-06	7.69466
Bcat1	branched chain aminotransferase 1, cytosolic	ENSMUSG00000030268	-0.985893	7.37583	-9.28341	1.49e-07	7.65428e-06	7.6896
Cyp26a1	cytochrome P450, family 26, subfamily a, polypeptide 1	ENSMUSG00000024987	-1.225	6.53048	-9.28318	1.49048e-07	7.65428e-06	7.68927
Apoa1bp	apolipoprotein A-I binding protein	ENSMUSG00000028070	0.868591	9.63345	9.27232	1.51288e-07	7.75111e-06	7.67403
Myl9	myosin, light polypeptide 9, regulatory	ENSMUSG00000067818	-1.64815	7.65506	-9.25918	1.54045e-07	7.87391e-06	7.65558
Klf5	Kruppel-like factor 5	ENSMUSG00000005148	-1.62165	8.54314	-9.2492	1.56175e-07	7.96421e-06	7.64154
Psenen	presenilin enhancer 2 homolog (C. elegans)	ENSMUSG00000036835	0.74188	10.1223	9.23894	1.58395e-07	8.04306e-06	7.62711
Srm	spermidine synthase	ENSMUSG00000006442	-0.707357	10.4733	-9.2376	1.58688e-07	8.04306e-06	7.62522
Pard3	par-3 family cell polarity regulator	ENSMUSG00000025812	-0.83385	7.59712	-9.23698	1.58824e-07	8.04306e-06	7.62435
Fscn1	fascin homolog 1, actin bundling protein (Strongylocentrotus purpuratus)	ENSMUSG00000029581	-0.962608	8.78182	-9.23491	1.59277e-07	8.04737e-06	7.62143
Prr5	proline rich 5 (renal)	ENSMUSG00000036106	-1.47596	7.2893	-9.21526	1.63653e-07	8.24942e-06	7.59373
Mgmt	O-6-methylguanine-DNA methyltransferase	ENSMUSG00000054612	1.01151	6.48393	9.19614	1.68033e-07	8.45069e-06	7.56674
Col5a1	collagen, type V, alpha 1	ENSMUSG00000026837	-1.73546	6.57922	-9.1747	1.7309e-07	8.68506e-06	7.53643
Mov10	Moloney leukemia virus 10	ENSMUSG00000002227	1.14816	7.17616	9.16357	1.75778e-07	8.79976e-06	7.52067
Lcp2	lymphocyte cytosolic protein 2	ENSMUSG00000002699	1.82517	7.00583	9.14198	1.81119e-07	9.04645e-06	7.49007
Snx14	sorting nexin 14	ENSMUSG00000032422	0.898383	7.73465	9.13956	1.81731e-07	9.05631e-06	7.48662
Krt18	keratin 18	ENSMUSG00000023043	-1.57932	10.274	-9.13763	1.82218e-07	9.05996e-06	7.48388
Gm2382	predicted gene 2382	ENSMUSG00000079427	0.95248	6.43482	9.12424	1.85638e-07	9.20906e-06	7.46487
Il13ra1	interleukin 13 receptor, alpha 1	ENSMUSG00000017057	1.52738	5.37549	9.11372	1.88374e-07	9.3229e-06	7.44991
Asns	asparagine synthetase	ENSMUSG00000029752	-0.783936	8.93268	-9.11215	1.88785e-07	9.3229e-06	7.44768
Pik3cd	phosphatidylinositol 3-kinase catalytic delta polypeptide	ENSMUSG00000039936	1.26	4.48146	9.10957	1.89464e-07	9.32317e-06	7.44401
Mgst3	microsomal glutathione S-transferase 3	ENSMUSG00000026688	1.83781	7.00308	9.1089	1.89643e-07	9.32317e-06	7.44305
Lin28a	lin-28 homolog A (C. elegans)	ENSMUSG00000050966	-0.935427	7.80169	-9.10361	1.91042e-07	9.3709e-06	7.43553
Klf6	Kruppel-like factor 6	ENSMUSG00000000078	-0.952721	8.90317	-9.09076	1.94493e-07	9.51886e-06	7.41722
Aaas	achalasia, adrenocortical insufficiency, alacrimia	ENSMUSG00000036678	0.756988	8.66405	9.08303	1.96599e-07	9.59802e-06	7.40621
Acadl	acyl-Coenzyme A dehydrogenase, long-chain	ENSMUSG00000026003	1.21744	7.02606	9.08161	1.96988e-07	9.59802e-06	7.40418
Olfr1373	olfactory receptor 1373	ENSMUSG00000062204	-1.12317	6.53122	-9.06725	2.00977e-07	9.75377e-06	7.38368
Mapk8	mitogen-activated protein kinase 8	ENSMUSG00000021936	-1.21043	7.45182	-9.06669	2.01134e-07	9.75377e-06	7.38288
Nav3	neuron navigator 3	ENSMUSG00000020181	-1.53963	5.69804	-9.06531	2.01522e-07	9.75377e-06	7.38091
Dhrs7	dehydrogenase/reductase (SDR family) member 7	ENSMUSG00000021094	1.07231	5.45435	9.06302	2.02166e-07	9.76334e-06	7.37765
D930048N14Rik	RIKEN cDNA D930048N14 gene	ENSMUSG00000052563	0.960944	5.0619	9.0566	2.0399e-07	9.82969e-06	7.36847
Samd5	sterile alpha motif domain containing 5	ENSMUSG00000060487	-1.57072	6.09236	-9.05282	2.05069e-07	9.85997e-06	7.36307
Csf3r	colony stimulating factor 3 receptor (granulocyte)	ENSMUSG00000028859	1.53896	4.31091	9.0432	2.07844e-07	9.9518e-06	7.34932
Gata6	GATA binding protein 6	ENSMUSG00000005836	-1.95554	6.26576	-9.04305	2.07888e-07	9.9518e-06	7.3491
Limch1	LIM and calponin homology domains 1	ENSMUSG00000037736	-1.40721	5.34893	-9.03938	2.08961e-07	9.96971e-06	7.34384
Mb21d2	Mab-21 domain containing 2	ENSMUSG00000051065	-1.61852	6.48103	-9.03865	2.09174e-07	9.96971e-06	7.3428
Man2b1	mannosidase 2, alpha B1	ENSMUSG00000005142	1.00143	7.04461	9.03563	2.10059e-07	9.99013e-06	7.33848
Erf	Ets2 repressor factor	ENSMUSG00000040857	0.824248	9.19246	9.03051	2.11569e-07	1.00401e-05	7.33115
Ctsb	cathepsin B	ENSMUSG00000021939	0.863636	9.06664	9.01376	2.16594e-07	1.02466e-05	7.30714
Slit3	slit homolog 3 (Drosophila)	ENSMUSG00000056427	-1.13073	6.68841	-9.0129	2.16856e-07	1.02466e-05	7.3059
Phka2	phosphorylase kinase alpha 2	ENSMUSG00000031295	1.15612	6.95738	8.99988	2.20851e-07	1.03965e-05	7.28723
Tcirg1	T cell, immune regulator 1, ATPase, H+ transporting, lysosomal V0 protein A3	ENSMUSG00000001750	0.787643	7.40569	8.99947	2.2098e-07	1.03965e-05	7.28663
Ctsa	cathepsin A	ENSMUSG00000017760	1.00961	9.04012	8.98801	2.24565e-07	1.05425e-05	7.27017
Zswim7	zinc finger SWIM-type containing 7	ENSMUSG00000014243	0.910294	8.51802	8.97057	2.30138e-07	1.0781e-05	7.24509
Papss2	3'-phosphoadenosine 5'-phosphosulfate synthase 2	ENSMUSG00000024899	-1.26446	5.75001	-8.95988	2.33627e-07	1.09211e-05	7.2297
Rab29	RAB29, member RAS oncogene family	ENSMUSG00000026433	1.4973	5.7389	8.94722	2.37833e-07	1.1094e-05	7.21144
Rhob	ras homolog gene family, member B	ENSMUSG00000054364	-1.19276	6.80515	-8.9401	2.4023e-07	1.1182e-05	7.20118
Ttll1	tubulin tyrosine ligase-like 1	ENSMUSG00000022442	0.974685	6.83783	8.93434	2.42189e-07	1.12492e-05	7.19287
Asah1	N-acylsphingosine amidohydrolase 1	ENSMUSG00000031591	0.815475	8.74555	8.9233	2.45994e-07	1.14017e-05	7.17692
Stx7	syntaxin 7	ENSMUSG00000019998	0.992358	8.74181	8.91899	2.47498e-07	1.1423e-05	7.17068
Stx7	syntaxin 7	ENSMUSG00000019998	0.992358	8.74181	8.91899	2.47498e-07	1.1423e-05	7.17068
Fam84b	family with sequence similarity 84, member B	ENSMUSG00000072568	0.986121	6.64375	8.91158	2.50102e-07	1.15189e-05	7.15997
Calcrl	calcitonin receptor-like	ENSMUSG00000059588	-1.32106	8.25861	-8.90842	2.51221e-07	1.15461e-05	7.15541
Polk	polymerase (DNA directed), kappa	ENSMUSG00000021668	0.867717	8.02625	8.89858	2.54743e-07	1.16835e-05	7.14115
Ppp1r2	protein phosphatase 1, regulatory (inhibitor) subunit 2	ENSMUSG00000047714	-1.24419	8.1645	-8.89684	2.55369e-07	1.16877e-05	7.13864
Epn2	epsin 2	ENSMUSG00000001036	-1.0098	7.17863	-8.88887	2.58266e-07	1.17956e-05	7.1271
Cryab	crystallin, alpha B	ENSMUSG00000032060	-1.73896	10.1966	-8.88732	2.58833e-07	1.17969e-05	7.12485
Anxa1	annexin A1	ENSMUSG00000024659	1.97628	8.96457	8.88115	2.61106e-07	1.18757e-05	7.11591
Slc48a1	solute carrier family 48 (heme transporter), member 1	ENSMUSG00000081534	1.2773	7.57703	8.87899	2.61908e-07	1.18875e-05	7.11277
Apobec2	apolipoprotein B mRNA editing enzyme, catalytic polypeptide 2	ENSMUSG00000040694	-1.48354	5.01286	-8.85632	2.70465e-07	1.22471e-05	7.07987
Dzip3	DAZ interacting protein 3, zinc finger	ENSMUSG00000064061	0.922891	8.6893	8.85506	2.70952e-07	1.22471e-05	7.07803
Gucy1a2	guanylate cyclase 1, soluble, alpha 2	ENSMUSG00000041624	-1.36188	6.34162	-8.84337	2.75488e-07	1.24265e-05	7.06103
Klf3	Kruppel-like factor 3 (basic)	ENSMUSG00000029178	-0.743148	8.18296	-8.84059	2.76576e-07	1.24499e-05	7.057
Map2k4	mitogen-activated protein kinase kinase 4	ENSMUSG00000033352	0.800617	9.06998	8.8301	2.80735e-07	1.25962e-05	7.04172
Opn1sw	opsin 1 (cone pigments), short-wave-sensitive (color blindness, tritan)	ENSMUSG00000058831	-1.33818	5.43812	-8.82865	2.81313e-07	1.25962e-05	7.03961
Dynlt3	dynein light chain Tctex-type 3	ENSMUSG00000031176	0.938956	7.10336	8.82805	2.81553e-07	1.25962e-05	7.03874
Il18rap	interleukin 18 receptor accessory protein	ENSMUSG00000026068	1.52704	4.63878	8.82513	2.82726e-07	1.26229e-05	7.03449
Tspo	translocator protein	ENSMUSG00000041736	0.928894	7.72925	8.79977	2.93128e-07	1.30606e-05	6.9975
Camk2g	calcium/calmodulin-dependent protein kinase II gamma	ENSMUSG00000021820	1.03754	7.68808	8.78988	2.97294e-07	1.32193e-05	6.98306
Erap1	endoplasmic reticulum aminopeptidase 1	ENSMUSG00000021583	1.2149	5.8651	8.78545	2.9918e-07	1.3245e-05	6.97658
Cmtm6	CKLF-like MARVEL transmembrane domain containing 6	ENSMUSG00000032434	0.98292	8.58509	8.78435	2.9965e-07	1.3245e-05	6.97497
Arhgap18	Rho GTPase activating protein 18	ENSMUSG00000039031	1.57811	7.44816	8.78426	2.99688e-07	1.3245e-05	6.97484
Ehd2	EH-domain containing 2	ENSMUSG00000074364	-1.33757	6.88394	-8.78166	3.00802e-07	1.32486e-05	6.97104
Hsd3b7	hydroxy-delta-5-steroid dehydrogenase, 3 beta- and steroid delta-isomerase 7	ENSMUSG00000042289	1.46644	6.15236	8.78125	3.0098e-07	1.32486e-05	6.97044
Arhgap1	Rho GTPase activating protein 1	ENSMUSG00000027247	-0.808776	9.12127	-8.75918	3.10623e-07	1.36456e-05	6.93815
Pqlc3	PQ loop repeat containing	ENSMUSG00000045679	1.20705	7.74859	8.73604	3.21092e-07	1.40772e-05	6.90421
Tmem158	transmembrane protein 158	ENSMUSG00000054871	0.977965	6.51972	8.69548	3.40344e-07	1.48914e-05	6.84459
Msx2	msh homeobox 2	ENSMUSG00000021469	-1.17339	6.44791	-8.65974	3.58319e-07	1.56466e-05	6.79188
Hebp1	heme binding protein 1	ENSMUSG00000042770	1.0773	7.43591	8.65757	3.59442e-07	1.56644e-05	6.78868
Slc1a4	solute carrier family 1 (glutamate/neutral amino acid transporter), member 4	ENSMUSG00000020142	-1.02052	5.9406	-8.64431	3.66388e-07	1.59353e-05	6.76907
Top3b	topoisomerase (DNA) III beta	ENSMUSG00000022779	-0.873041	6.83754	-8.63386	3.71956e-07	1.61189e-05	6.75363
Ndnf	neuron-derived neurotrophic factor	ENSMUSG00000049001	-1.42369	4.55127	-8.63363	3.72083e-07	1.61189e-05	6.75328
Nif3l1	Ngg1 interacting factor 3-like 1 (S. pombe)	ENSMUSG00000026036	-1.34816	7.25222	-8.6275	3.75392e-07	1.62168e-05	6.74421
Lrrc34	leucine rich repeat containing 34	ENSMUSG00000027702	1.72945	4.43522	8.62671	3.75824e-07	1.62168e-05	6.74303
Scp2	sterol carrier protein 2, liver	ENSMUSG00000028603	0.859074	7.05802	8.61903	3.80018e-07	1.63655e-05	6.73166
Clstn1	calsyntenin 1	ENSMUSG00000039953	-0.891242	6.06813	-8.61164	3.84108e-07	1.65091e-05	6.7207
Bst2	bone marrow stromal cell antigen 2	ENSMUSG00000046718	1.295	6.80934	8.60904	3.85557e-07	1.65389e-05	6.71684
Gpx8	glutathione peroxidase 8 (putative)	ENSMUSG00000021760	1.24618	9.0753	8.60429	3.88219e-07	1.66185e-05	6.70979
Bex2	brain expressed X-linked 2	ENSMUSG00000042750	-0.896259	9.58282	-8.60302	3.88932e-07	1.66185e-05	6.70791
Pcbd2	pterin 4 alpha carbinolamine dehydratase/dimerization cofactor of hepatocyte nuclear factor 1 alpha (TCF1) 2	ENSMUSG00000021496	0.925649	8.50526	8.59933	3.91014e-07	1.66749e-05	6.70244
Pxn	paxillin	ENSMUSG00000029528	0.87902	7.27979	8.59446	3.93784e-07	1.67448e-05	6.69521
Sdc1	syndecan 1	ENSMUSG00000020592	-1.0771	9.0365	-8.59376	3.94184e-07	1.67448e-05	6.69417
Plekhb2	pleckstrin homology domain containing, family B (evectins) member 2	ENSMUSG00000026123	1.00281	6.04278	8.59179	3.9531e-07	1.67601e-05	6.69125
Mina	myc induced nuclear antigen	ENSMUSG00000022724	0.733969	7.05128	8.58171	4.01136e-07	1.69742e-05	6.67626
Rab27a	RAB27A, member RAS oncogene family	ENSMUSG00000032202	1.43623	5.16082	8.57376	4.05794e-07	1.71381e-05	6.66444
Itga2b	integrin alpha 2b	ENSMUSG00000034664	1.20678	6.70302	8.55548	4.16714e-07	1.75467e-05	6.63723
Evi5	ecotropic viral integration site 5	ENSMUSG00000011831	-0.758205	7.44432	-8.55489	4.17072e-07	1.75467e-05	6.63635
Vamp8	vesicle-associated membrane protein 8	ENSMUSG00000050732	0.96889	9.41381	8.5427	4.24535e-07	1.78264e-05	6.61818
Hadha	hydroxyacyl-Coenzyme A dehydrogenase/3-ketoacyl-Coenzyme A thiolase/enoyl-Coenzyme A hydratase (trifunctional protein), alpha subunit	ENSMUSG00000025745	0.724561	9.2955	8.52356	4.3654e-07	1.82954e-05	6.58961
Cenpj	centromere protein J	ENSMUSG00000064128	0.84825	7.56377	8.51991	4.38872e-07	1.83317e-05	6.58415
Tnni1	troponin I, skeletal, slow 1	ENSMUSG00000026418	-1.09467	5.92882	-8.51958	4.39083e-07	1.83317e-05	6.58366
Utp14a	UTP14, U3 small nucleolar ribonucleoprotein, homolog A (yeast)	ENSMUSG00000063785	-0.909252	8.02272	-8.51318	4.432e-07	1.84684e-05	6.5741
Zfp958	zinc finger protein 958	ENSMUSG00000058748	0.974855	6.67926	8.50587	4.47952e-07	1.86309e-05	6.56317
Malt1	mucosa associated lymphoid tissue lymphoma translocation gene 1	ENSMUSG00000032688	0.7448	6.62795	8.49727	4.53618e-07	1.88307e-05	6.55029
Itgal	integrin alpha L	ENSMUSG00000030830	0.912277	4.76052	8.48279	4.63318e-07	1.9197e-05	6.52861
Fam111a	family with sequence similarity 111, member A	ENSMUSG00000024691	1.2689	7.65113	8.47483	4.6875e-07	1.93853e-05	6.51667
Ift43	intraflagellar transport 43	ENSMUSG00000007867	-1.07764	8.12896	-8.46005	4.79005e-07	1.97705e-05	6.49449
Mospd1	motile sperm domain containing 1	ENSMUSG00000023074	-0.967083	7.9192	-8.45882	4.79871e-07	1.97705e-05	6.49264
Acer2	alkaline ceramidase 2	ENSMUSG00000038007	-1.68055	6.23737	-8.45665	4.81398e-07	1.97961e-05	6.48938
Plxdc2	plexin domain containing 2	ENSMUSG00000026748	1.07138	7.04586	8.45041	4.85822e-07	1.99406e-05	6.48001
Txndc5	thioredoxin domain containing 5	ENSMUSG00000038991	-0.926555	8.66453	-8.44256	4.91447e-07	2.01337e-05	6.46821
Hoxd10	homeobox D10	ENSMUSG00000050368	-1.84919	6.04568	-8.43523	4.96766e-07	2.03136e-05	6.45718
Lepre1	leprecan 1	ENSMUSG00000028641	-0.897544	8.50319	-8.43157	4.99441e-07	2.03848e-05	6.45167
Gramd1b	GRAM domain containing 1B	ENSMUSG00000040111	1.42368	5.47847	8.4162	5.10852e-07	2.08118e-05	6.42852
Frrs1	ferric-chelate reductase 1	ENSMUSG00000033386	0.944766	8.52161	8.41094	5.14821e-07	2.09226e-05	6.42059
Slc50a1	solute carrier family 50 (sugar transporter), member 1	ENSMUSG00000027953	1.04459	7.04106	8.41006	5.15487e-07	2.09226e-05	6.41927
Atp8a1	ATPase, aminophospholipid transporter (APLT), class I, type 8A, member 1	ENSMUSG00000037685	1.25953	5.65094	8.40054	5.22765e-07	2.11788e-05	6.4049
Naga	N-acetyl galactosaminidase, alpha	ENSMUSG00000022453	1.24678	6.76206	8.39872	5.24163e-07	2.11961e-05	6.40216
Pigs	phosphatidylinositol glycan anchor biosynthesis, class S	ENSMUSG00000041958	0.748235	7.23626	8.39033	5.30687e-07	2.14204e-05	6.38948
Casd1	CAS1 domain containing 1	ENSMUSG00000015189	0.749813	8.76984	8.38826	5.32307e-07	2.14462e-05	6.38636
Khdrbs3	KH domain containing, RNA binding, signal transduction associated 3	ENSMUSG00000022332	-1.33893	6.91352	-8.38643	5.3374e-07	2.14644e-05	6.3836
Lonp2	lon peptidase 2, peroxisomal	ENSMUSG00000047866	0.88413	7.75545	8.37707	5.41159e-07	2.17228e-05	6.36945
Cyfip2	cytoplasmic FMR1 interacting protein 2	ENSMUSG00000020340	1.29998	5.25823	8.36831	5.48204e-07	2.19609e-05	6.35619
Stx7	syntaxin 7	ENSMUSG00000019998	0.86096	8.32454	8.3672	5.49099e-07	2.19609e-05	6.35452
Slc16a4	solute carrier family 16 (monocarboxylic acid transporters), member 4	ENSMUSG00000027896	1.99623	6.37892	8.36381	5.51859e-07	2.20311e-05	6.34938
Il17rd	interleukin 17 receptor D	ENSMUSG00000040717	-1.08749	6.11305	-8.3596	5.55298e-07	2.2128e-05	6.34301
Parva	parvin, alpha	ENSMUSG00000030770	-0.923711	9.74589	-8.35014	5.63122e-07	2.23989e-05	6.32867
Cdr2	cerebellar degeneration-related 2	ENSMUSG00000030878	-0.971825	7.10702	-8.34597	5.66604e-07	2.24966e-05	6.32235
Twist1	twist basic helix-loop-helix transcription factor 1	ENSMUSG00000035799	-1.39723	6.4841	-8.32676	5.8294e-07	2.31018e-05	6.29322
Ebf2	early B cell factor 2	ENSMUSG00000022053	1.35373	5.01311	8.32482	5.84624e-07	2.31018e-05	6.29026
Cercam	cerebral endothelial cell adhesion molecule	ENSMUSG00000039787	0.835697	6.04715	8.32436	5.85017e-07	2.31018e-05	6.28957
Msi1	musashi RNA-binding protein 1	ENSMUSG00000054256	-1.24236	5.94234	-8.31475	5.93409e-07	2.3391e-05	6.27497
Ptprs	protein tyrosine phosphatase, receptor type, S	ENSMUSG00000013236	-1.08128	5.98396	-8.30821	5.99196e-07	2.35281e-05	6.26502
Pygb	brain glycogen phosphorylase	ENSMUSG00000033059	0.866761	7.60943	8.30808	5.99312e-07	2.35281e-05	6.26482
Calm4	calmodulin 4	ENSMUSG00000033765	1.36414	5.45759	8.30718	6.00112e-07	2.35281e-05	6.26345
Gne	glucosamine (UDP-N-acetyl)-2-epimerase/N-acetylmannosamine kinase	ENSMUSG00000028479	0.807997	7.60275	8.28464	6.20533e-07	2.42852e-05	6.22915
Abtb2	ankyrin repeat and BTB (POZ) domain containing 2	ENSMUSG00000032724	-1.24213	5.94286	-8.27092	6.33329e-07	2.47281e-05	6.20822
Pign	phosphatidylinositol glycan anchor biosynthesis, class N	ENSMUSG00000056536	1.00938	7.67006	8.27009	6.34111e-07	2.47281e-05	6.20695
Scarb2	scavenger receptor class B, member 2	ENSMUSG00000029426	1.01258	7.92075	8.26699	6.37044e-07	2.47982e-05	6.20222
Pik3c2b	phosphoinositide-3-kinase, class 2, beta polypeptide	ENSMUSG00000026447	0.996151	7.0066	8.25699	6.46602e-07	2.51256e-05	6.18695
Cryab	crystallin, alpha B	ENSMUSG00000032060	-1.71934	10.8028	-8.25309	6.50365e-07	2.5227e-05	6.181
Pfkm	phosphofructokinase, muscle	ENSMUSG00000033065	1.12314	5.75338	8.25087	6.52523e-07	2.52659e-05	6.17761
Rnf167	ring finger protein 167	ENSMUSG00000040746	0.748351	7.82686	8.23704	6.66117e-07	2.57249e-05	6.15646
Etnk1	ethanolamine kinase 1	ENSMUSG00000030275	0.962119	9.0462	8.23643	6.66728e-07	2.57249e-05	6.15552
Pde5a	phosphodiesterase 5A, cGMP-specific	ENSMUSG00000053965	1.15367	6.09146	8.23175	6.71398e-07	2.58595e-05	6.14837
Trp53cor1	tumor protein p53 pathway corepressor 1	ENSMUSG00000085912	0.832812	5.94195	8.2248	6.784e-07	2.60832e-05	6.13773
Lyrm2	LYR motif containing 2	ENSMUSG00000045854	-1.32804	8.22479	-8.21337	6.90089e-07	2.64861e-05	6.12021
Krt18	keratin 18	ENSMUSG00000023043	-1.72152	10.3827	-8.20613	6.97603e-07	2.67276e-05	6.10911
Dennd3	DENN/MADD domain containing 3	ENSMUSG00000036661	0.946324	5.459	8.20108	7.02891e-07	2.68485e-05	6.10136
Uckl1	uridine-cytidine kinase 1-like 1	ENSMUSG00000089917	0.749235	6.49212	8.20069	7.03304e-07	2.68485e-05	6.10076
Vegfc	vascular endothelial growth factor C	ENSMUSG00000031520	1.64492	7.24704	8.19961	7.04441e-07	2.68485e-05	6.0991
Rbpms	RNA binding protein gene with multiple splicing	ENSMUSG00000031586	-0.657332	10.0467	-8.19104	7.13538e-07	2.7148e-05	6.08594
Col4a1	collagen, type IV, alpha 1	ENSMUSG00000031502	-1.32127	7.91963	-8.17155	7.34686e-07	2.79041e-05	6.05599
Igf2os	insulin-like growth factor 2, opposite strand	ENSMUSG00000086266	-1.14822	6.36224	-8.1665	7.40269e-07	2.80674e-05	6.04823
Ebf1	early B cell factor 1	ENSMUSG00000057098	-1.01733	4.27251	-8.15928	7.48335e-07	2.83048e-05	6.03711
Samd1	sterile alpha motif domain containing 1	ENSMUSG00000079003	-0.866564	7.93319	-8.15859	7.4912e-07	2.83048e-05	6.03604
L3mbtl3	l(3)mbt-like 3 (Drosophila)	ENSMUSG00000039089	0.973888	7.51546	8.15312	7.55292e-07	2.84551e-05	6.02762
Lgals3bp	lectin, galactoside-binding, soluble, 3 binding protein	ENSMUSG00000033880	0.98009	7.33958	8.15276	7.55697e-07	2.84551e-05	6.02707
Ints3	integrator complex subunit 3	ENSMUSG00000027933	-0.790328	8.79953	-8.1473	7.61927e-07	2.86235e-05	6.01865
Abca3	ATP-binding cassette, sub-family A (ABC1), member 3	ENSMUSG00000024130	1.01965	6.06536	8.14655	7.62789e-07	2.86235e-05	6.01749
Hbegf	heparin-binding EGF-like growth factor	ENSMUSG00000024486	-1.01335	7.92566	-8.13686	7.73982e-07	2.89939e-05	6.00255
Sgk1	serum/glucocorticoid regulated kinase 1	ENSMUSG00000019970	-1.04806	7.36748	-8.13403	7.77285e-07	2.90678e-05	5.99819
B4galt6	UDP-Gal:betaGlcNAc beta 1,4-galactosyltransferase, polypeptide 6	ENSMUSG00000056124	-0.811068	8.2232	-8.12325	7.90004e-07	2.94931e-05	5.98154
Fuca1	fucosidase, alpha-L- 1, tissue	ENSMUSG00000028673	0.861689	8.09893	8.11301	8.02276e-07	2.99002e-05	5.96573
Chst15	carbohydrate (N-acetylgalactosamine 4-sulfate 6-O) sulfotransferase 15	ENSMUSG00000030930	1.12077	6.74783	8.10963	8.06375e-07	3.00018e-05	5.9605
Cep170b	centrosomal protein 170B	ENSMUSG00000072825	1.07051	7.20676	8.10646	8.10247e-07	3.00947e-05	5.95559
Ifitm2	interferon induced transmembrane protein 2	ENSMUSG00000060591	0.664886	10.2784	8.09903	8.19368e-07	3.03819e-05	5.94411
Col1a1	collagen, type I, alpha 1	ENSMUSG00000001506	-1.49596	7.22718	-8.09691	8.21997e-07	3.04278e-05	5.94082
Parm1	prostate androgen-regulated mucin-like protein 1	ENSMUSG00000034981	-1.24808	7.92557	-8.08554	8.36233e-07	3.08819e-05	5.92321
Gm614	predicted gene 614	ENSMUSG00000090141	1.6258	5.04255	8.08486	8.37088e-07	3.08819e-05	5.92216
Ctsf	cathepsin F	ENSMUSG00000083282	0.976119	5.61163	8.07748	8.46476e-07	3.11757e-05	5.91072
Fam212b	family with sequence similarity 212, member B	ENSMUSG00000048458	0.804506	5.87961	8.06251	8.65855e-07	3.18358e-05	5.8875
Emcn	endomucin	ENSMUSG00000054690	-1.94672	5.17257	-8.04972	8.8279e-07	3.2404e-05	5.86763
Kalrn	kalirin, RhoGEF kinase	ENSMUSG00000061751	-0.854166	5.63672	-8.04786	8.85284e-07	3.24411e-05	5.86474
Aim2	absent in melanoma 2	ENSMUSG00000037860	1.26734	5.77044	8.03423	9.03762e-07	3.30629e-05	5.84355
Bcap29	B cell receptor associated protein 29	ENSMUSG00000020650	1.06383	6.75252	8.02837	9.11835e-07	3.33025e-05	5.83442
Ier3	immediate early response 3	ENSMUSG00000003541	1.20909	7.72596	8.02475	9.16862e-07	3.34303e-05	5.82878
Anxa4	annexin A4	ENSMUSG00000029994	1.30648	7.89609	8.01705	9.27645e-07	3.37672e-05	5.81679
Camk4	calcium/calmodulin-dependent protein kinase IV	ENSMUSG00000038128	1.38211	5.98877	7.99678	9.56672e-07	3.4766e-05	5.78518
Dcaf5	DDB1 and CUL4 associated factor 5	ENSMUSG00000049106	1.0335	6.31522	7.9945	9.59996e-07	3.48289e-05	5.78162
Glt25d1	glycosyltransferase 25 domain containing 1	ENSMUSG00000034807	0.770461	7.70815	7.9928	9.62489e-07	3.48615e-05	5.77896
Mid1ip1	Mid1 interacting protein 1 (gastrulation specific G12-like (zebrafish))	ENSMUSG00000008035	-0.841953	7.05901	-7.98917	9.67815e-07	3.49965e-05	5.7733
Enc1	ectodermal-neural cortex 1	ENSMUSG00000041773	-1.00954	9.00416	-7.98593	9.72595e-07	3.51113e-05	5.76824
Galnt3	UDP-N-acetyl-alpha-D-galactosamine:polypeptide N-acetylgalactosaminyltransferase 3	ENSMUSG00000026994	1.5272	5.17413	7.98339	9.76368e-07	3.51894e-05	5.76427
Trappc10	trafficking protein particle complex 10	ENSMUSG00000000374	-0.820172	6.06397	-7.98103	9.79883e-07	3.52581e-05	5.76058
Smdt1	single-pass membrane protein with aspartate rich tail 1	ENSMUSG00000022452	0.739859	7.0607	7.97456	9.8959e-07	3.55489e-05	5.75047
Zfp760	zinc finger protein 760	ENSMUSG00000067928	1.14577	7.02624	7.96381	1.00596e-06	3.60775e-05	5.73364
Dysf	dysferlin	ENSMUSG00000033788	-1.29403	7.2689	-7.96017	1.01156e-06	3.62191e-05	5.72794
Smagp	small cell adhesion glycoprotein	ENSMUSG00000053559	1.25951	7.28247	7.95287	1.02289e-06	3.65651e-05	5.71651
Ptpn7	protein tyrosine phosphatase, non-receptor type 7	ENSMUSG00000031506	1.39793	6.05283	7.95029	1.02692e-06	3.66493e-05	5.71247
Pcdh17	protocadherin 17	ENSMUSG00000035566	-1.34234	4.93556	-7.92937	1.06029e-06	3.77785e-05	5.67966
Lrrc28	leucine rich repeat containing 28	ENSMUSG00000030556	0.822631	7.40776	7.92313	1.07046e-06	3.80789e-05	5.66987
Nkx1-2	NK1 transcription factor related, locus 2 (Drosophila)	ENSMUSG00000048528	-1.68353	7.27372	-7.92109	1.07381e-06	3.81358e-05	5.66667
Gprasp2	G protein-coupled receptor associated sorting protein 2	ENSMUSG00000072966	1.03756	5.70472	7.91047	1.09141e-06	3.86983e-05	5.64998
Rab3d	RAB3D, member RAS oncogene family	ENSMUSG00000019066	0.92374	4.81375	7.90073	1.10784e-06	3.92171e-05	5.63465
Acot13	acyl-CoA thioesterase 13	ENSMUSG00000006717	0.783247	8.75417	7.88496	1.13496e-06	4.01124e-05	5.60983
Ptpn6	protein tyrosine phosphatase, non-receptor type 6	ENSMUSG00000004266	1.05334	7.24788	7.88297	1.13844e-06	4.01705e-05	5.60669
Enpp3	ectonucleotide pyrophosphatase/phosphodiesterase 3	ENSMUSG00000019989	-1.00005	5.47644	-7.87989	1.14385e-06	4.02635e-05	5.60183
Apobr	apolipoprotein B receptor	ENSMUSG00000042759	1.38075	5.79667	7.87937	1.14476e-06	4.02635e-05	5.60101
Rab32	RAB32, member RAS oncogene family	ENSMUSG00000019832	1.58319	5.62082	7.87332	1.15544e-06	4.05474e-05	5.59148
Laptm4b	lysosomal-associated protein transmembrane 4B	ENSMUSG00000022257	1.35272	8.81326	7.8727	1.15654e-06	4.05474e-05	5.59051
Igsf11	immunoglobulin superfamily, member 11	ENSMUSG00000022790	-1.58351	7.03274	-7.87135	1.15895e-06	4.05671e-05	5.58836
Rab27b	RAB27B, member RAS oncogene family	ENSMUSG00000024511	1.65752	5.85259	7.86842	1.16417e-06	4.06847e-05	5.58375
Mdga1	MAM domain containing glycosylphosphatidylinositol anchor 1	ENSMUSG00000043557	1.12146	5.4724	7.85889	1.18136e-06	4.11793e-05	5.56871
Dusp1	dual specificity phosphatase 1	ENSMUSG00000024190	-1.03419	10.1775	-7.85849	1.18209e-06	4.11793e-05	5.56808
Anxa7	annexin A7	ENSMUSG00000021814	0.741435	8.39423	7.85356	1.1911e-06	4.14272e-05	5.56029
Hcfc2	host cell factor C2	ENSMUSG00000020246	1.03113	6.69808	7.84667	1.20381e-06	4.18026e-05	5.5494
Myl7	myosin, light polypeptide 7, regulatory	ENSMUSG00000020469	-1.24679	5.10369	-7.84055	1.21521e-06	4.21318e-05	5.53972
Mpl	myeloproliferative leukemia virus oncogene	ENSMUSG00000006389	1.56353	6.55328	7.82941	1.23626e-06	4.27587e-05	5.5221
Hmgcll1	3-hydroxymethyl-3-methylglutaryl-Coenzyme A lyase-like 1	ENSMUSG00000007908	0.975694	5.15318	7.82891	1.2372e-06	4.27587e-05	5.52132
Selplg	selectin, platelet (p-selectin) ligand	ENSMUSG00000048163	1.01158	4.95445	7.82527	1.24418e-06	4.29319e-05	5.51555
Tnfaip1	tumor necrosis factor, alpha-induced protein 1 (endothelial)	ENSMUSG00000017615	-0.850434	8.57279	-7.82194	1.25059e-06	4.30853e-05	5.51027
Ccdc141	coiled-coil domain containing 141	ENSMUSG00000044033	-1.23103	4.71358	-7.81136	1.27118e-06	4.37256e-05	5.49352
Myo1c	myosin IC	ENSMUSG00000017774	-1.15542	7.17534	-7.80721	1.27936e-06	4.39381e-05	5.48693
Dleu2	deleted in lymphocytic leukemia, 2	ENSMUSG00000097589	2.41401	5.26627	7.80606	1.28162e-06	4.39467e-05	5.48512
Vcan	versican	ENSMUSG00000021614	-1.37324	9.31351	-7.80328	1.28714e-06	4.40248e-05	5.4807
Lnpep	leucyl/cystinyl aminopeptidase	ENSMUSG00000023845	0.857354	7.69524	7.80289	1.28792e-06	4.40248e-05	5.48008
Mum1l1	melanoma associated antigen (mutated) 1-like 1	ENSMUSG00000042515	-1.14828	8.24353	-7.79488	1.30397e-06	4.44402e-05	5.46738
Ldhb	lactate dehydrogenase B	ENSMUSG00000030246	0.831122	7.07497	7.79314	1.3075e-06	4.44402e-05	5.4646
Gpm6b	glycoprotein m6b	ENSMUSG00000031342	-1.21147	5.0018	-7.79296	1.30785e-06	4.44402e-05	5.46432
Mien1	migration and invasion enhancer 1	ENSMUSG00000002580	1.07685	8.45765	7.79279	1.3082e-06	4.44402e-05	5.46405
Irak4	interleukin-1 receptor-associated kinase 4	ENSMUSG00000059883	0.910439	5.77228	7.79061	1.31263e-06	4.45214e-05	5.46058
Slc1a3	solute carrier family 1 (glial high affinity glutamate transporter), member 3	ENSMUSG00000005360	-1.26374	5.46801	-7.78157	1.33112e-06	4.50455e-05	5.44623
Tmem150a	transmembrane protein 150A	ENSMUSG00000055912	0.882597	8.76921	7.78104	1.3322e-06	4.50455e-05	5.44539
2003-09-01	septin 3	ENSMUSG00000022456	0.972713	5.39141	7.77295	1.34901e-06	4.55436e-05	5.43252
Ddit4l	DNA-damage-inducible transcript 4-like	ENSMUSG00000046818	0.902442	5.85134	7.76491	1.36592e-06	4.60434e-05	5.41974
Zfp568	zinc finger protein 568	ENSMUSG00000074221	-0.938314	7.70333	-7.7627	1.37061e-06	4.61306e-05	5.41622
Pigf	phosphatidylinositol glycan anchor biosynthesis, class F	ENSMUSG00000024145	0.717974	8.76243	7.75381	1.38965e-06	4.66995e-05	5.40206
Rnf169	ring finger protein 169	ENSMUSG00000058761	0.774992	8.14378	7.75261	1.39224e-06	4.67147e-05	5.40015
Reep2	receptor accessory protein 2	ENSMUSG00000038555	1.3742	6.53575	7.75071	1.39633e-06	4.67804e-05	5.39713
Hipk2	homeodomain interacting protein kinase 2	ENSMUSG00000061436	-0.824501	8.67566	-7.72915	1.4439e-06	4.82999e-05	5.36275
Radil	Ras association and DIL domains	ENSMUSG00000029576	-0.625989	6.3337	-7.7263	1.45033e-06	4.84409e-05	5.35819
Tmem38b	transmembrane protein 38B	ENSMUSG00000028420	-0.966577	5.33248	-7.72422	1.45501e-06	4.85234e-05	5.35488
Etv2	ets variant 2	ENSMUSG00000006311	-1.57764	5.94725	-7.72066	1.4631e-06	4.87188e-05	5.34919
Asb12	ankyrin repeat and SOCS box-containing 12	ENSMUSG00000031204	-1.72265	4.40272	-7.71632	1.47301e-06	4.89741e-05	5.34227
Gpd2	glycerol phosphate dehydrogenase 2, mitochondrial	ENSMUSG00000026827	0.873095	7.03295	7.70036	1.5101e-06	5.0131e-05	5.31674
Enho	energy homeostasis associated	ENSMUSG00000028445	0.837746	6.73939	7.68774	1.54012e-06	5.10502e-05	5.29653
Cxx1c	CAAX box 1C	ENSMUSG00000051851	-1.16569	5.30905	-7.68344	1.55047e-06	5.13158e-05	5.28965
Sdc1	syndecan 1	ENSMUSG00000020592	-1.00933	6.48363	-7.67896	1.56136e-06	5.15981e-05	5.28247
Blcap	bladder cancer associated protein homolog (human)	ENSMUSG00000067787	0.810586	6.47414	7.67587	1.56892e-06	5.17695e-05	5.27751
Pigl	phosphatidylinositol glycan anchor biosynthesis, class L	ENSMUSG00000014245	0.67638	7.41196	7.67194	1.57857e-06	5.20096e-05	5.27122
Agfg1	ArfGAP with FG repeats 1	ENSMUSG00000026159	-0.762519	9.64691	-7.66996	1.58345e-06	5.20919e-05	5.26805
Cav2	caveolin 2	ENSMUSG00000000058	1.24188	6.89807	7.65784	1.61375e-06	5.30089e-05	5.24859
Fbn2	fibrillin 2	ENSMUSG00000024598	-1.04699	7.7548	-7.65625	1.61776e-06	5.30611e-05	5.24604
Madd	MAP-kinase activating death domain	ENSMUSG00000040687	0.910926	5.56401	7.65065	1.632e-06	5.33778e-05	5.23705
Slc25a23	solute carrier family 25 (mitochondrial carrier; phosphate carrier), member 23	ENSMUSG00000046329	1.10579	6.00987	7.65054	1.6323e-06	5.33778e-05	5.23686
Strip1	striatin interacting protein 1	ENSMUSG00000014601	0.609352	7.65208	7.63388	1.67544e-06	5.466e-05	5.21008
Scyl2	SCY1-like 2 (S. cerevisiae)	ENSMUSG00000069539	0.669494	8.4392	7.63347	1.6765e-06	5.466e-05	5.20943
Rab34	RAB34, member RAS oncogene family	ENSMUSG00000002059	-0.961523	7.52434	-7.62518	1.69844e-06	5.52929e-05	5.19608
Fam207a	family with sequence similarity 207, member A	ENSMUSG00000032977	-0.872108	6.32383	-7.62037	1.7113e-06	5.55597e-05	5.18834
Ttf2	transcription termination factor, RNA polymerase II	ENSMUSG00000033222	-1.07535	5.76552	-7.62022	1.71172e-06	5.55597e-05	5.18809
Ccm2l	cerebral cavernous malformation 2-like	ENSMUSG00000027474	0.93391	5.80187	7.61877	1.7156e-06	5.56034e-05	5.18576
Nsf	N-ethylmaleimide sensitive fusion protein	ENSMUSG00000034187	0.816478	8.20218	7.61705	1.72024e-06	5.56711e-05	5.18299
Ptprk	protein tyrosine phosphatase, receptor type, K	ENSMUSG00000019889	1.14354	6.69584	7.61405	1.72835e-06	5.58509e-05	5.17816
Cd248	CD248 antigen, endosialin	ENSMUSG00000056481	-1.6324	7.93495	-7.594	1.78366e-06	5.75532e-05	5.14582
Igfbp2	insulin-like growth factor binding protein 2	ENSMUSG00000039323	-1.29883	7.14071	-7.59122	1.79148e-06	5.77204e-05	5.14133
Cmc1	COX assembly mitochondrial protein 1	ENSMUSG00000039163	0.698783	7.06912	7.57718	1.83149e-06	5.89229e-05	5.11865
Slamf1	signaling lymphocytic activation molecule family member 1	ENSMUSG00000015316	0.878723	3.83931	7.57434	1.8397e-06	5.91001e-05	5.11406
Senp7	SUMO1/sentrin specific peptidase 7	ENSMUSG00000052917	0.809422	6.32585	7.57093	1.8496e-06	5.93308e-05	5.10856
Nfe2l2	nuclear factor, erythroid derived 2, like 2	ENSMUSG00000015839	0.680787	9.84742	7.5663	1.86314e-06	5.96779e-05	5.10106
Med10	mediator complex subunit 10	ENSMUSG00000021598	-0.775773	9.59278	-7.56438	1.8688e-06	5.97714e-05	5.09795
Cr1l	complement component (3b/4b) receptor 1-like	ENSMUSG00000016481	0.629537	8.97691	7.56291	1.87314e-06	5.98231e-05	5.09557
Kdelr3	KDEL (Lys-Asp-Glu-Leu) endoplasmic reticulum protein retention receptor 3	ENSMUSG00000010830	-1.28686	5.99647	-7.55801	1.88765e-06	6.01984e-05	5.08765
Mis18a	MIS18 kinetochore protein homolog A (S. pombe)	ENSMUSG00000022978	-0.747478	7.88115	-7.55659	1.8919e-06	6.02461e-05	5.08534
Slc2a1	solute carrier family 2 (facilitated glucose transporter), member 1	ENSMUSG00000028645	-0.752434	11.4261	-7.55542	1.89539e-06	6.02696e-05	5.08345
Atp11b	ATPase, class VI, type 11B	ENSMUSG00000037400	0.77342	8.36022	7.55278	1.9033e-06	6.04333e-05	5.07917
Ostf1	osteoclast stimulating factor 1	ENSMUSG00000024725	0.8697	8.41625	7.54599	1.92381e-06	6.09959e-05	5.06817
Creld1	cysteine-rich with EGF-like domains 1	ENSMUSG00000030284	1.06004	6.56466	7.54327	1.93209e-06	6.11697e-05	5.06376
Fert2	fer (fms/fps related) protein kinase, testis specific 2	ENSMUSG00000000127	0.654567	7.97844	7.53572	1.95524e-06	6.18131e-05	5.05153
Ccser2	coiled-coil serine rich 2	ENSMUSG00000058690	0.855264	9.0856	7.52824	1.9785e-06	6.24583e-05	5.03939
Ing4	inhibitor of growth family, member 4	ENSMUSG00000030330	0.846256	8.03438	7.5246	1.98991e-06	6.27282e-05	5.03348
Mfsd1	major facilitator superfamily domain containing 1	ENSMUSG00000027775	0.66482	9.5685	7.51628	2.01628e-06	6.34679e-05	5.01997
Gsg1	germ cell-specific gene 1	ENSMUSG00000030206	-1.1695	4.61457	-7.51319	2.02617e-06	6.36875e-05	5.01494
Cd40	CD40 antigen	ENSMUSG00000017652	-0.904169	6.06558	-7.51179	2.03065e-06	6.37367e-05	5.01268
Serpinb6b	serine (or cysteine) peptidase inhibitor, clade B, member 6b	ENSMUSG00000042842	1.10427	5.4458	7.50993	2.03663e-06	6.38329e-05	5.00966
Myom1	myomesin 1	ENSMUSG00000024049	0.977492	4.39672	7.50462	2.05382e-06	6.42797e-05	5.00102
Cacna2d1	calcium channel, voltage-dependent, alpha2/delta subunit 1	ENSMUSG00000040118	-1.08649	4.58433	-7.49887	2.07262e-06	6.47754e-05	4.99167
Igfbp6	insulin-like growth factor binding protein 6	ENSMUSG00000023046	1.04047	5.41594	7.49441	2.08735e-06	6.51425e-05	4.9844
Cpa5	carboxypeptidase A5	ENSMUSG00000029788	-0.915676	4.45311	-7.47918	2.13836e-06	6.66394e-05	4.95961
Grk5	G protein-coupled receptor kinase 5	ENSMUSG00000003228	-1.46094	6.45083	-7.47614	2.14871e-06	6.68668e-05	4.95465
Nrg1	neuregulin 1	ENSMUSG00000062991	-1.50878	7.25675	-7.47137	2.16505e-06	6.72516e-05	4.94687
Zmat3	zinc finger matrin type 3	ENSMUSG00000027663	0.829799	7.78816	7.47074	2.16723e-06	6.72516e-05	4.94584
Errfi1	ERBB receptor feedback inhibitor 1	ENSMUSG00000028967	0.792307	8.02445	7.45644	2.21703e-06	6.86995e-05	4.92251
Brip1	BRCA1 interacting protein C-terminal helicase 1	ENSMUSG00000034329	0.779077	6.26174	7.43865	2.28067e-06	7.05718e-05	4.89345
Alas2	aminolevulinic acid synthase 2, erythroid	ENSMUSG00000025270	-1.26296	5.56951	-7.43615	2.28979e-06	7.0754e-05	4.88935
Ier5l	immediate early response 5-like	ENSMUSG00000089762	0.825786	6.92917	7.43387	2.2981e-06	7.09105e-05	4.88564
Glmp	glycosylated lysosomal membrane protein	ENSMUSG00000001418	0.833278	8.54284	7.43167	2.30617e-06	7.10592e-05	4.88204
Btg2	B cell translocation gene 2, anti-proliferative	ENSMUSG00000020423	0.990474	8.43932	7.42905	2.31581e-06	7.1256e-05	4.87775
AW549877	expressed sequence AW549877	ENSMUSG00000041935	-0.871546	7.75216	-7.41435	2.37075e-06	7.28439e-05	4.85368
Thsd4	thrombospondin, type I, domain containing 4	ENSMUSG00000032289	-0.816842	5.22039	-7.40212	2.41747e-06	7.41753e-05	4.83364
Ap2s1	adaptor-related protein complex 2, sigma 1 subunit	ENSMUSG00000008036	0.667527	10.3211	7.40106	2.42157e-06	7.41972e-05	4.8319
Suv39h1	suppressor of variegation 3-9 homolog 1 (Drosophila)	ENSMUSG00000039231	-0.810861	9.06993	-7.39484	2.44576e-06	7.48117e-05	4.82169
Hoxd1	homeobox D1	ENSMUSG00000042448	-1.52333	5.51538	-7.39367	2.45035e-06	7.48117e-05	4.81977
Coq3	coenzyme Q3 homolog, methyltransferase (yeast)	ENSMUSG00000028247	0.763032	6.61857	7.39328	2.45189e-06	7.48117e-05	4.81912
Tenc1	tensin like C1 domain-containing phosphatase	ENSMUSG00000037003	1.03087	7.86965	7.38475	2.48555e-06	7.57331e-05	4.80512
B230118H07Rik	RIKEN cDNA B230118H07 gene	ENSMUSG00000027165	0.767493	6.39537	7.38277	2.49342e-06	7.58673e-05	4.80187
Rnf150	ring finger protein 150	ENSMUSG00000047747	1.11427	5.10628	7.38127	2.49941e-06	7.59439e-05	4.79941
Mybl1	myeloblastosis oncogene-like 1	ENSMUSG00000025912	1.04121	7.08019	7.37952	2.50641e-06	7.60054e-05	4.79654
Abca2	ATP-binding cassette, sub-family A (ABC1), member 2	ENSMUSG00000026944	0.93446	5.4833	7.37903	2.50838e-06	7.60054e-05	4.79573
Ltbp1	latent transforming growth factor beta binding protein 1	ENSMUSG00000001870	0.870892	6.31783	7.36837	2.55157e-06	7.72071e-05	4.7782
Tom1l1	target of myb1-like 1 (chicken)	ENSMUSG00000020541	-0.705514	6.27151	-7.36336	2.57212e-06	7.76905e-05	4.76997
Fuca2	fucosidase, alpha-L- 2, plasma	ENSMUSG00000019810	1.06026	6.12272	7.36275	2.57465e-06	7.76905e-05	4.76895
Arhgef25	Rho guanine nucleotide exchange factor (GEF) 25	ENSMUSG00000019467	-0.927011	6.5665	-7.35695	2.59868e-06	7.83075e-05	4.75941
Sigirr	single immunoglobulin and toll-interleukin 1 receptor (TIR) domain	ENSMUSG00000025494	0.846182	4.95365	7.34515	2.64831e-06	7.96627e-05	4.73999
Itga3	integrin alpha 3	ENSMUSG00000001507	-1.43006	8.15101	-7.34443	2.6514e-06	7.96627e-05	4.73879
Cep164	centrosomal protein 164	ENSMUSG00000043987	-0.929067	5.48291	-7.34368	2.65457e-06	7.96627e-05	4.73756
Mt2	metallothionein 2	ENSMUSG00000031762	2.01176	6.72304	7.33664	2.68475e-06	8.0291e-05	4.72596
Cxxc5	CXXC finger 5	ENSMUSG00000046668	1.00266	8.13025	7.33635	2.686e-06	8.0291e-05	4.72548
Brsk1	BR serine/threonine kinase 1	ENSMUSG00000035390	-0.91729	5.74607	-7.33548	2.68977e-06	8.0291e-05	4.72404
Syne1	spectrin repeat containing, nuclear envelope 1	ENSMUSG00000019769	-1.01963	5.71409	-7.33498	2.69191e-06	8.0291e-05	4.72322
Sox7	SRY (sex determining region Y)-box 7	ENSMUSG00000063060	-1.39779	6.81818	-7.33453	2.69386e-06	8.0291e-05	4.72247
Rpp25	ribonuclease P/MRP 25 subunit	ENSMUSG00000062309	-1.32939	7.0147	-7.33227	2.70365e-06	8.04731e-05	4.71875
Mthfd2	methylenetetrahydrofolate dehydrogenase (NAD+ dependent), methenyltetrahydrofolate cyclohydrolase	ENSMUSG00000005667	-0.796319	7.3635	-7.33023	2.71253e-06	8.06278e-05	4.71538
Ttc39b	tetratricopeptide repeat domain 39B	ENSMUSG00000038172	1.23859	5.30099	7.314	2.78422e-06	8.26465e-05	4.68859
Exoc6	exocyst complex component 6	ENSMUSG00000053799	0.871242	8.12439	7.31042	2.80031e-06	8.30112e-05	4.68268
Ctnnd2	catenin (cadherin associated protein), delta 2	ENSMUSG00000022240	-1.26399	6.39357	-7.30258	2.83586e-06	8.39513e-05	4.66972
Dap3	death associated protein 3	ENSMUSG00000068921	-0.71171	7.60337	-7.29668	2.86294e-06	8.46386e-05	4.65996
Fosb	FBJ osteosarcoma oncogene B	ENSMUSG00000003545	-1.4661	6.54897	-7.29279	2.88095e-06	8.50561e-05	4.65352
Adam9	a disintegrin and metallopeptidase domain 9 (meltrin gamma)	ENSMUSG00000031555	0.77765	8.72218	7.29172	2.88594e-06	8.50884e-05	4.65175
Dhps	deoxyhypusine synthase	ENSMUSG00000060038	-0.698629	8.14343	-7.28597	2.91278e-06	8.57642e-05	4.64224
AI413582	expressed sequence AI413582	ENSMUSG00000062753	0.852409	6.9588	7.28191	2.93194e-06	8.62124e-05	4.63551
Sec23a	SEC23A (S. cerevisiae)	ENSMUSG00000020986	-0.775187	7.99632	-7.2699	2.98928e-06	8.7699e-05	4.61562
Pi16	peptidase inhibitor 16	ENSMUSG00000024011	-1.5771	5.66858	-7.26964	2.99056e-06	8.7699e-05	4.61518
Soat2	sterol O-acyltransferase 2	ENSMUSG00000023045	1.10275	5.33311	7.26834	2.99684e-06	8.7699e-05	4.61302
Ccl2	chemokine (C-C motif) ligand 2	ENSMUSG00000035385	-1.94589	7.49846	-7.26799	2.99853e-06	8.7699e-05	4.61244
Car13	carbonic anhydrase 13	ENSMUSG00000027555	0.857593	7.28489	7.2615	3.03015e-06	8.85055e-05	4.60167
Tyrobp	TYRO protein tyrosine kinase binding protein	ENSMUSG00000030579	1.54892	5.106	7.25579	3.05824e-06	8.92067e-05	4.5922
Fmr1nb	fragile X mental retardation 1 neighbor	ENSMUSG00000062170	0.876731	7.34762	7.25228	3.07563e-06	8.95945e-05	4.58637
Tanc2	tetratricopeptide repeat, ankyrin repeat and coiled-coil containing 2	ENSMUSG00000053580	-0.932439	6.7902	-7.25136	3.08018e-06	8.9608e-05	4.58485
Rbm24	RNA binding motif protein 24	ENSMUSG00000038132	1.16412	6.38331	7.24977	3.08812e-06	8.97195e-05	4.58221
Nsmaf	neutral sphingomyelinase (N-SMase) activation associated factor	ENSMUSG00000028245	-0.625268	8.275	-7.24549	3.1096e-06	9.02237e-05	4.57509
Sec22b	SEC22 vesicle trafficking protein homolog B (S. cerevisiae)	ENSMUSG00000027879	-0.624157	8.71002	-7.22977	3.18971e-06	9.24256e-05	4.54897
Tpst1	protein-tyrosine sulfotransferase 1	ENSMUSG00000034118	-1.35559	6.80703	-7.21826	3.24977e-06	9.40412e-05	4.52981
Trp53cor1	tumor protein p53 pathway corepressor 1	ENSMUSG00000085912	1.06824	5.94045	7.20636	3.31309e-06	9.57471e-05	4.50999
Skap2	src family associated phosphoprotein 2	ENSMUSG00000059182	0.770599	7.61513	7.20445	3.32342e-06	9.59189e-05	4.5068
B3gnt5	UDP-GlcNAc:betaGal beta-1,3-N-acetylglucosaminyltransferase 5	ENSMUSG00000022686	-0.771021	7.81458	-7.20358	3.32811e-06	9.59276e-05	4.50535
Des	desmin	ENSMUSG00000026208	-1.09118	5.47623	-7.19815	3.35755e-06	9.66488e-05	4.49631
Cpt1c	carnitine palmitoyltransferase 1c	ENSMUSG00000007783	0.94948	7.48536	7.19578	3.37053e-06	9.6895e-05	4.49234
Dusp1	dual specificity phosphatase 1	ENSMUSG00000024190	-0.922723	7.92304	-7.1937	3.38193e-06	9.70951e-05	4.48888
Ubxn11	UBX domain protein 11	ENSMUSG00000012126	1.03323	4.88696	7.1851	3.42951e-06	9.83321e-05	4.47453
Dzip1l	DAZ interacting protein 1-like	ENSMUSG00000037784	-0.867805	6.17667	-7.18222	3.44564e-06	9.86654e-05	4.46971
Wbp1	WW domain binding protein 1	ENSMUSG00000030035	0.680129	7.65249	7.17515	3.48546e-06	9.9675e-05	4.45791
Ttc5	tetratricopeptide repeat domain 5	ENSMUSG00000006288	0.681755	6.49555	7.16831	3.5245e-06	0.00010066	4.44647
Gna12	guanine nucleotide binding protein, alpha 12	ENSMUSG00000000149	-0.937881	8.07246	-7.16733	3.53013e-06	0.000100689	4.44483
Plcb1	phospholipase C, beta 1	ENSMUSG00000051177	-0.763925	5.6519	-7.16047	3.56978e-06	0.000101688	4.43336
Dcbld2	discoidin, CUB and LCCL domain containing 2	ENSMUSG00000035107	-0.770959	7.15104	-7.15934	3.57636e-06	0.000101742	4.43147
Wbscr27	Williams Beuren syndrome chromosome region 27 (human)	ENSMUSG00000040557	0.934703	5.88105	7.15732	3.58814e-06	0.000101945	4.42809
Prpf18	PRP18 pre-mRNA processing factor 18 homolog (yeast)	ENSMUSG00000039449	-1.0257	6.20225	-7.15629	3.59419e-06	0.000101985	4.42636
Impact	impact, RWD domain protein	ENSMUSG00000024423	-0.562662	10.9121	-7.15525	3.60027e-06	0.000102025	4.42463
Atf6	activating transcription factor 6	ENSMUSG00000026663	0.675293	9.00099	7.15209	3.61887e-06	0.000102419	4.41933
Gm10069	predicted gene 10069	ENSMUSG00000059659	0.724864	5.74219	7.14595	3.65528e-06	0.000103316	4.40905
Zfp821	zinc finger protein 821	ENSMUSG00000031728	-0.874207	6.39077	-7.13686	3.70989e-06	0.000104724	4.39382
Cd34	CD34 antigen	ENSMUSG00000016494	1.36983	9.07692	7.13221	3.73814e-06	0.000105258	4.38603
Hmgn5	high-mobility group nucleosome binding domain 5	ENSMUSG00000031245	1.00678	7.94876	7.13217	3.73841e-06	0.000105258	4.38596
Ptprn	protein tyrosine phosphatase, receptor type, N	ENSMUSG00000026204	0.752885	7.37444	7.13078	3.74685e-06	0.00010536	4.38364
Stard9	START domain containing 9	ENSMUSG00000033705	-0.798059	6.12464	-7.1287	3.75961e-06	0.000105583	4.38015
Gpr108	G protein-coupled receptor 108	ENSMUSG00000005823	0.668622	7.53462	7.12769	3.76583e-06	0.000105622	4.37845
Ak3	adenylate kinase 3	ENSMUSG00000024782	0.632606	8.1659	7.11741	3.8296e-06	0.000107273	4.36121
BC021614	cDNA sequence BC021614	ENSMUSG00000058216	1.5013	5.87748	7.11437	3.84874e-06	0.000107671	4.35609
Rara	retinoic acid receptor, alpha	ENSMUSG00000037992	-0.722334	6.879	-7.1107	3.8719e-06	0.000108181	4.34992
Rab6b	RAB6B, member RAS oncogene family	ENSMUSG00000032549	1.05097	4.82026	7.10981	3.87753e-06	0.0001082	4.34843
Gm10778	predicted gene 10778	ENSMUSG00000096856	1.44028	6.3467	7.09883	3.94779e-06	0.000109944	4.32999
Arrb1	arrestin, beta 1	ENSMUSG00000018909	0.792815	7.982	7.09848	3.95008e-06	0.000109944	4.3294
Serp2	stress-associated endoplasmic reticulum protein family member 2	ENSMUSG00000052584	-0.899266	6.24644	-7.0972	3.95834e-06	0.000110034	4.32725
Ptn	pleiotrophin	ENSMUSG00000029838	1.544	6.63991	7.09424	3.97757e-06	0.000110307	4.32227
Pcyt1b	phosphate cytidylyltransferase 1, choline, beta isoform	ENSMUSG00000035246	-1.0286	5.98211	-7.09361	3.98169e-06	0.000110307	4.32121
Crip1	cysteine-rich protein 1 (intestinal)	ENSMUSG00000006360	-0.955202	9.63552	-7.09337	3.98328e-06	0.000110307	4.3208
Tbc1d4	TBC1 domain family, member 4	ENSMUSG00000033083	0.822468	5.74133	7.0804	4.06883e-06	0.000112533	4.29897
Grb10	growth factor receptor bound protein 10	ENSMUSG00000020176	-0.864702	6.68407	-7.07863	4.08066e-06	0.000112586	4.29599
Mapkapk3	mitogen-activated protein kinase-activated protein kinase 3	ENSMUSG00000032577	1.04536	6.36283	7.07858	4.08103e-06	0.000112586	4.2959
Arl4a	ADP-ribosylation factor-like 4A	ENSMUSG00000047446	0.704762	7.71598	7.07701	4.09154e-06	0.000112661	4.29326
Klhl42	kelch-like 42	ENSMUSG00000040102	0.803053	6.53265	7.07664	4.09403e-06	0.000112661	4.29263
Exoc4	exocyst complex component 4	ENSMUSG00000029763	0.749337	8.87125	7.05947	4.21101e-06	0.000115589	4.2637
Exoc4	exocyst complex component 4	ENSMUSG00000029763	0.749337	8.87125	7.05947	4.21101e-06	0.000115589	4.2637
Slc8b1	solute carrier family 8 (sodium/lithium/calcium exchanger), member B1	ENSMUSG00000032754	0.695827	6.22543	7.04971	4.2791e-06	0.000117311	4.24723
Fes	feline sarcoma oncogene	ENSMUSG00000053158	1.32652	5.76931	7.04338	4.32388e-06	0.00011839	4.23654
Fgf10	fibroblast growth factor 10	ENSMUSG00000021732	-1.14989	6.33914	-7.04165	4.33616e-06	0.000118578	4.23362
Msrb3	methionine sulfoxide reductase B3	ENSMUSG00000051236	-1.01088	6.34479	-7.0389	4.35582e-06	0.000118967	4.22898
Gm3500	predicted gene 3500	ENSMUSG00000096003	1.37373	8.64359	7.03493	4.38438e-06	0.000119597	4.22227
Pdrg1	p53 and DNA damage regulated 1	ENSMUSG00000027472	0.874783	6.49631	7.03313	4.39739e-06	0.000119803	4.21922
Supt3	suppressor of Ty 3	ENSMUSG00000038954	0.687827	7.7994	7.02464	4.45928e-06	0.000121299	4.20487
Plekho1	pleckstrin homology domain containing, family O member 1	ENSMUSG00000015745	-0.874199	8.82299	-7.02408	4.4634e-06	0.000121299	4.20392
Ngly1	N-glycanase 1	ENSMUSG00000021785	0.803769	6.66313	7.01973	4.49554e-06	0.000122021	4.19655
Gpm6a	glycoprotein m6a	ENSMUSG00000031517	-1.46449	4.94375	-7.0173	4.51357e-06	0.000122359	4.19244
Gtse1	G two S phase expressed protein 1	ENSMUSG00000022385	0.807903	8.99024	7.01119	4.55927e-06	0.000123373	4.18209
Mpc1	mitochondrial pyruvate carrier 1	ENSMUSG00000023861	1.61271	6.23239	7.01079	4.56227e-06	0.000123373	4.18142
Nexn	nexilin	ENSMUSG00000039103	-1.45035	8.59543	-7.00931	4.57337e-06	0.000123521	4.17892
Lrpap1	low density lipoprotein receptor-related protein associated protein 1	ENSMUSG00000029103	0.84407	7.78156	7.00554	4.60196e-06	0.00012414	4.17252
Arhgap29	Rho GTPase activating protein 29	ENSMUSG00000039831	-0.781961	9.3177	-6.99969	4.64654e-06	0.000125056	4.16262
Mctp1	multiple C2 domains, transmembrane 1	ENSMUSG00000021596	1.13802	5.62589	6.99958	4.64739e-06	0.000125056	4.16243
Fam114a1	family with sequence similarity 114, member A1	ENSMUSG00000029185	-0.83225	7.46125	-6.98931	4.72689e-06	0.00012704	4.14501
Slc31a2	solute carrier family 31, member 2	ENSMUSG00000066152	0.882385	6.96	6.98579	4.75443e-06	0.000127623	4.13905
Cpne3	copine III	ENSMUSG00000028228	0.903976	8.89325	6.98476	4.76258e-06	0.000127685	4.13729
Sh3bp2	SH3-domain binding protein 2	ENSMUSG00000054520	1.1927	6.13073	6.97259	4.85937e-06	0.000130121	4.11663
Dcaf8	DDB1 and CUL4 associated factor 8	ENSMUSG00000026554	0.560669	7.66849	6.97109	4.87141e-06	0.000130283	4.11408
Gm16596	predicted gene, 16596	ENSMUSG00000097788	-1.21199	5.45478	-6.97031	4.87773e-06	0.000130293	4.11275
Thsd1	thrombospondin, type I, domain 1	ENSMUSG00000031480	0.794822	7.66882	6.96535	4.91794e-06	0.000131207	4.10432
Ctps2	cytidine 5'-triphosphate synthase 2	ENSMUSG00000031360	0.783189	6.75446	6.96213	4.94422e-06	0.000131748	4.09885
Mitd1	MIT, microtubule interacting and transport, domain containing 1	ENSMUSG00000026088	0.66439	7.77774	6.96023	4.95978e-06	0.000132001	4.09562
Nfe2	nuclear factor, erythroid derived 2	ENSMUSG00000058794	1.41224	4.96523	6.95433	5.0085e-06	0.000133136	4.08558
Tmem164	transmembrane protein 164	ENSMUSG00000047045	0.739052	7.44432	6.94457	5.09014e-06	0.000135142	4.06898
Pcdh12	protocadherin 12	ENSMUSG00000024440	-1.37671	5.66146	-6.94328	5.10105e-06	0.000135267	4.06678
Lgals8	lectin, galactose binding, soluble 8	ENSMUSG00000057554	1.0732	7.45559	6.94138	5.11716e-06	0.00013553	4.06354
Arap2	ArfGAP with RhoGAP domain, ankyrin repeat and PH domain 2	ENSMUSG00000037999	0.752184	5.94817	6.93543	5.16789e-06	0.000136709	4.05341
Col4a2	collagen, type IV, alpha 2	ENSMUSG00000031503	-1.19853	6.94306	-6.93203	5.19709e-06	0.000137236	4.04762
Map3k8	mitogen-activated protein kinase kinase kinase 8	ENSMUSG00000024235	0.822186	5.30328	6.93165	5.20039e-06	0.000137236	4.04697
Psenen	presenilin enhancer 2 homolog (C. elegans)	ENSMUSG00000036835	0.708426	9.84421	6.9235	5.27124e-06	0.000138937	4.03307
Nes	nestin	ENSMUSG00000004891	-0.96813	7.32851	-6.92278	5.27754e-06	0.000138937	4.03185
Cdkn2d	cyclin-dependent kinase inhibitor 2D (p19, inhibits CDK4)	ENSMUSG00000096472	0.805717	7.49318	6.91743	5.32468e-06	0.00014001	4.02271
Pold4	polymerase (DNA-directed), delta 4	ENSMUSG00000024854	1.02882	6.68894	6.91429	5.35255e-06	0.000140573	4.01735
Foxo1	forkhead box O1	ENSMUSG00000044167	0.796718	7.41817	6.90834	5.40568e-06	0.000141799	4.00721
Rassf2	Ras association (RalGDS/AF-6) domain family member 2	ENSMUSG00000027339	0.92139	6.06505	6.90697	5.41803e-06	0.000141952	4.00487
Pkp2	plakophilin 2	ENSMUSG00000041957	-1.0188	7.85421	-6.90059	5.47584e-06	0.000143295	3.99397
Pdk1	pyruvate dehydrogenase kinase, isoenzyme 1	ENSMUSG00000006494	2.12203	5.39203	6.89803	5.49921e-06	0.000143619	3.98959
Cul4b	cullin 4B	ENSMUSG00000031095	-0.716505	10.4858	-6.8978	5.50135e-06	0.000143619	3.98919
Diap1	diaphanous homolog 1 (Drosophila)	ENSMUSG00000024456	0.642299	8.14498	6.89622	5.51584e-06	0.000143826	3.98649
Slc19a2	solute carrier family 19 (thiamine transporter), member 2	ENSMUSG00000040918	0.865888	7.93079	6.89489	5.52805e-06	0.000143973	3.98422
Fpgs	folylpolyglutamyl synthetase	ENSMUSG00000009566	-0.646117	6.1553	-6.89328	5.54283e-06	0.000144186	3.98148
Tbx20	T-box 20	ENSMUSG00000031965	-1.17119	7.39738	-6.88692	5.60187e-06	0.000145549	3.9706
Tsnax	translin-associated factor X	ENSMUSG00000056820	-0.959237	7.05858	-6.88611	5.60948e-06	0.000145574	3.9692
Gbp7	guanylate binding protein 7	ENSMUSG00000040253	1.22796	5.15225	6.88276	5.64086e-06	0.000146145	3.96347
Dhcr7	7-dehydrocholesterol reductase	ENSMUSG00000058454	0.794587	7.99697	6.88233	5.64485e-06	0.000146145	3.96275
Gjc1	gap junction protein, gamma 1	ENSMUSG00000034520	-1.06385	6.14259	-6.87616	5.70324e-06	0.000147355	3.95218
Bex4	brain expressed gene 4	ENSMUSG00000047844	-0.901247	8.16576	-6.87557	5.7088e-06	0.000147355	3.95118
Jazf1	JAZF zinc finger 1	ENSMUSG00000063568	-1.18879	7.30997	-6.87526	5.7118e-06	0.000147355	3.95064
S1pr2	sphingosine-1-phosphate receptor 2	ENSMUSG00000043895	-1.05068	7.06706	-6.87359	5.72772e-06	0.000147592	3.94778
Enah	enabled homolog (Drosophila)	ENSMUSG00000022995	-0.582478	8.33999	-6.86907	5.77106e-06	0.000148534	3.94004
Fgd6	FYVE, RhoGEF and PH domain containing 6	ENSMUSG00000020021	0.725082	5.7026	6.86592	5.80146e-06	0.00014914	3.93464
Tmem176a	transmembrane protein 176A	ENSMUSG00000023367	0.964518	6.868	6.86501	5.81027e-06	0.000149192	3.93309
Hinfp	histone H4 transcription factor	ENSMUSG00000032119	1.03692	7.14215	6.86277	5.83204e-06	0.000149575	3.92924
2700046A07Rik	RIKEN cDNA 2700046A07 gene	ENSMUSG00000041789	-1.11772	4.99577	-6.85986	5.8604e-06	0.000150126	3.92426
Arpc3	actin related protein 2/3 complex, subunit 3	ENSMUSG00000029465	0.664943	10.1764	6.8479	5.9787e-06	0.000152978	3.90374
Cd109	CD109 antigen	ENSMUSG00000046186	-1.04398	7.11023	-6.8469	5.98868e-06	0.000153054	3.90203
Csnk1g1	casein kinase 1, gamma 1	ENSMUSG00000032384	0.557171	7.7945	6.84063	6.05179e-06	0.000154487	3.89126
Clcn5	chloride channel 5	ENSMUSG00000004317	0.778797	8.07404	6.83977	6.06053e-06	0.00015449	3.88978
Slc36a1	solute carrier family 36 (proton/amino acid symporter), member 1	ENSMUSG00000020261	0.671553	6.44434	6.83922	6.06603e-06	0.00015449	3.88885
Ccdc163	coiled-coil domain containing 163	ENSMUSG00000028689	1.07825	6.32506	6.83844	6.074e-06	0.000154513	3.8875
Tuba8	tubulin, alpha 8	ENSMUSG00000030137	1.10844	5.14319	6.82922	6.16835e-06	0.000156731	3.87167
Depdc5	DEP domain containing 5	ENSMUSG00000037426	0.658962	7.11312	6.82183	6.24516e-06	0.000158498	3.85896
1700020I14Rik	RIKEN cDNA 1700020I14 gene	ENSMUSG00000085438	0.654747	8.40991	6.81602	6.3062e-06	0.000159862	3.84897
Serinc3	serine incorporator 3	ENSMUSG00000017707	0.683922	9.87361	6.81285	6.33981e-06	0.00016052	3.84351
Tlcd1	TLC domain containing 1	ENSMUSG00000019437	-0.736794	7.39136	-6.81219	6.34685e-06	0.00016052	3.84237
Zar1	zygote arrest 1	ENSMUSG00000063935	-1.66961	4.18538	-6.80435	6.43075e-06	0.000162271	3.82889
Ddias	DNA damage-induced apoptosis suppressor	ENSMUSG00000030641	0.877895	8.28411	6.80386	6.4361e-06	0.000162271	3.82803
Plat	plasminogen activator, tissue	ENSMUSG00000031538	-1.3156	6.38683	-6.80303	6.44507e-06	0.000162271	3.8266
Sord	sorbitol dehydrogenase	ENSMUSG00000027227	0.697188	6.79665	6.80297	6.44573e-06	0.000162271	3.8265
Mybl2	myeloblastosis oncogene-like 2	ENSMUSG00000017861	-0.720218	8.12529	-6.79793	6.50036e-06	0.000163458	3.81783
Sh3bp1	SH3-domain binding protein 1	ENSMUSG00000022436	-0.74962	6.77612	-6.78866	6.60238e-06	0.000165833	3.80184
Sipa1l1	signal-induced proliferation-associated 1 like 1	ENSMUSG00000042700	-0.605475	7.6888	-6.78743	6.61602e-06	0.000165985	3.79972
Gba	glucosidase, beta, acid	ENSMUSG00000028048	0.648496	8.80571	6.78322	6.6629e-06	0.000166969	3.79247
Plekhg3	pleckstrin homology domain containing, family G (with RhoGef domain) member 3	ENSMUSG00000052609	-0.799189	6.22464	-6.78167	6.68027e-06	0.000167186	3.7898
Ssx2ip	synovial sarcoma, X breakpoint 2 interacting protein	ENSMUSG00000036825	-0.797867	8.04912	-6.78109	6.68684e-06	0.000167186	3.78879
Sdhaf1	succinate dehydrogenase complex assembly factor 1	ENSMUSG00000074211	0.57543	7.27749	6.78006	6.69843e-06	0.000167285	3.78701
Necap2	NECAP endocytosis associated 2	ENSMUSG00000028923	0.601438	7.68379	6.77759	6.72629e-06	0.000167789	3.78274
Tmeff1	transmembrane protein with EGF-like and two follistatin-like domains 1	ENSMUSG00000028347	-0.654141	7.81518	-6.77304	6.7779e-06	0.000168884	3.7749
Ahdc1	AT hook, DNA binding motif, containing 1	ENSMUSG00000037692	0.6069	7.50673	6.76813	6.83411e-06	0.000170091	3.76641
Plau	plasminogen activator, urokinase	ENSMUSG00000021822	1.64981	7.30707	6.76507	6.86936e-06	0.000170774	3.76113
Kctd12	potassium channel tetramerisation domain containing 12	ENSMUSG00000098557	0.70891	5.75122	6.75667	6.96715e-06	0.000173008	3.74661
Procr	protein C receptor, endothelial	ENSMUSG00000027611	1.06925	7.54944	6.75158	7.02709e-06	0.000174299	3.73782
Prox1	prospero homeobox 1	ENSMUSG00000010175	-1.48738	4.84643	-6.74891	7.0588e-06	0.000174887	3.7332
Rps6ka3	ribosomal protein S6 kinase polypeptide 3	ENSMUSG00000031309	0.827578	7.92232	6.74774	7.07271e-06	0.000175033	3.73117
Chmp5	charged multivesicular body protein 5	ENSMUSG00000028419	-0.575389	9.53224	-6.7455	7.09946e-06	0.000175497	3.7273
Zfp623	zinc finger protein 623	ENSMUSG00000050846	-0.723091	7.12802	-6.74305	7.12881e-06	0.000175997	3.72306
Gm16548	predicted gene 16548	ENSMUSG00000086593	1.16247	6.04962	6.7419	7.14261e-06	0.000175997	3.72107
Umps	uridine monophosphate synthetase	ENSMUSG00000022814	-0.705888	9.26324	-6.7418	7.14383e-06	0.000175997	3.7209
Hpcal1	hippocalcin-like 1	ENSMUSG00000071379	1.06973	6.88874	6.73523	7.22342e-06	0.000177758	3.70952
Itm2b	integral membrane protein 2B	ENSMUSG00000022108	0.653177	9.95863	6.73148	7.26928e-06	0.000178685	3.70302
Ttyh2	tweety homolog 2 (Drosophila)	ENSMUSG00000034714	0.746872	5.82316	6.71813	7.43482e-06	0.000182549	3.6799
Surf4	surfeit gene 4	ENSMUSG00000014867	-0.612946	9.9027	-6.71612	7.46013e-06	0.000182966	3.67641
Cited2	Cbp/p300-interacting transactivator, with Glu/Asp-rich carboxy-terminal domain, 2	ENSMUSG00000039910	-0.613773	10.7733	-6.71031	7.53374e-06	0.000184564	3.66633
Prkce	protein kinase C, epsilon	ENSMUSG00000045038	-0.925043	6.90286	-6.70167	7.64458e-06	0.000186869	3.65133
Stk35	serine/threonine kinase 35	ENSMUSG00000037885	-0.615681	6.93141	-6.70164	7.64493e-06	0.000186869	3.65128
Sipa1	signal-induced proliferation associated gene 1	ENSMUSG00000056917	0.943276	7.4914	6.69938	7.67427e-06	0.000187377	3.64735
Gpr19	G protein-coupled receptor 19	ENSMUSG00000032641	0.865408	5.56803	6.69799	7.69226e-06	0.000187607	3.64495
St6galnac3	ST6 (alpha-N-acetyl-neuraminyl-2,3-beta-galactosyl-1,3)-N-acetylgalactosaminide alpha-2,6-sialyltransferase 3	ENSMUSG00000052544	-1.16272	5.49908	-6.69351	7.75079e-06	0.000188824	3.63716
Stx1b	syntaxin 1B	ENSMUSG00000030806	0.916489	5.18956	6.69078	7.78669e-06	0.000189488	3.63242
Rb1	retinoblastoma 1	ENSMUSG00000022105	1.00617	7.38526	6.66962	8.07079e-06	0.000196183	3.59562
Dgkk	diacylglycerol kinase kappa	ENSMUSG00000062393	1.31144	6.24944	6.66671	8.11066e-06	0.000196933	3.59056
Mterf1b	mitochondrial transcription termination factor 1b	ENSMUSG00000053178	1.42644	6.03745	6.66317	8.15952e-06	0.0001979	3.58439
Ube2e2	ubiquitin-conjugating enzyme E2E 2	ENSMUSG00000058317	0.876302	7.86441	6.65826	8.22775e-06	0.000199113	3.57584
Ube2e2	ubiquitin-conjugating enzyme E2E 2	ENSMUSG00000058317	0.876302	7.86441	6.65826	8.22775e-06	0.000199113	3.57584
Fndc3c1	fibronectin type III domain containing 3C1	ENSMUSG00000033737	-0.939454	9.67596	-6.65405	8.28674e-06	0.000200211	3.56851
Racgap1	Rac GTPase-activating protein 1	ENSMUSG00000023015	-0.606392	8.58556	-6.65372	8.29142e-06	0.000200211	3.56793
Arhgap6	Rho GTPase activating protein 6	ENSMUSG00000031355	0.74308	7.10861	6.65178	8.31882e-06	0.000200651	3.56454
Slc38a6	solute carrier family 38, member 6	ENSMUSG00000044712	0.793256	6.52247	6.64975	8.34749e-06	0.000201121	3.56101
Nqo1	NAD(P)H dehydrogenase, quinone 1	ENSMUSG00000003849	-0.976518	5.38976	-6.63978	8.49001e-06	0.00020433	3.54362
Vps53	vacuolar protein sorting 53 (yeast)	ENSMUSG00000017288	0.650391	8.03482	6.63899	8.50151e-06	0.000204382	3.54223
Bin3	bridging integrator 3	ENSMUSG00000022089	0.596562	7.82273	6.63732	8.52561e-06	0.000204736	3.53933
Gm11974	predicted gene 11974	ENSMUSG00000085156	0.848006	7.99574	6.63541	8.55334e-06	0.000205177	3.53599
Tmem203	transmembrane protein 203	ENSMUSG00000078201	0.899474	6.63578	6.63363	8.57933e-06	0.000205575	3.53288
Rnf19b	ring finger protein 19B	ENSMUSG00000028793	-0.670545	6.40981	-6.62901	8.64696e-06	0.000206931	3.52482
Rwdd2b	RWD domain containing 2B	ENSMUSG00000041079	0.708585	7.11092	6.62837	8.65642e-06	0.000206931	3.52369
Usp29	ubiquitin specific peptidase 29	ENSMUSG00000051527	-1.23393	4.89321	-6.62783	8.6643e-06	0.000206931	3.52276
Bin2	bridging integrator 2	ENSMUSG00000098112	0.993216	4.2819	6.62694	8.67743e-06	0.000207019	3.5212
Gm11974	predicted gene 11974	ENSMUSG00000085156	0.766535	8.41505	6.61856	8.80203e-06	0.000209763	3.50657
Akap12	A kinase (PRKA) anchor protein (gravin) 12	ENSMUSG00000038587	-0.807616	9.86442	-6.61577	8.84395e-06	0.000210339	3.50169
M1ap	meiosis 1 associated protein	ENSMUSG00000030041	0.711916	4.65898	6.61567	8.84546e-06	0.000210339	3.50151
Rcor1	REST corepressor 1	ENSMUSG00000037896	-0.598672	7.98492	-6.61309	8.88443e-06	0.000210813	3.497
Nxn	nucleoredoxin	ENSMUSG00000020844	0.868702	6.82709	6.61308	8.88465e-06	0.000210813	3.49697
Lrrc16a	leucine rich repeat containing 16A	ENSMUSG00000021338	0.576486	7.65066	6.61129	8.91177e-06	0.000211227	3.49384
Ssh2	slingshot homolog 2 (Drosophila)	ENSMUSG00000037926	0.725915	7.34346	6.60991	8.93261e-06	0.000211492	3.49144
Slc9a8	solute carrier family 9 (sodium/hydrogen exchanger), member 8	ENSMUSG00000039463	-0.856697	6.94659	-6.60174	9.05784e-06	0.000214225	3.47715
Pank1	pantothenate kinase 1	ENSMUSG00000033610	1.11078	6.70837	6.59268	9.19887e-06	0.000217326	3.46129
Dtnbp1	dystrobrevin binding protein 1	ENSMUSG00000057531	0.82006	7.16119	6.58887	9.25888e-06	0.000218508	3.45461
Kcnj5	potassium inwardly-rectifying channel, subfamily J, member 5	ENSMUSG00000032034	-0.693771	4.58037	-6.58585	9.30671e-06	0.0002194	3.44932
Asb13	ankyrin repeat and SOCS box-containing 13	ENSMUSG00000033781	-0.806118	5.7981	-6.58244	9.36108e-06	0.000220444	3.44334
Ptpre	protein tyrosine phosphatase, receptor type, E	ENSMUSG00000041836	1.14664	6.45858	6.58154	9.37545e-06	0.000220545	3.44177
Ldhb	lactate dehydrogenase B	ENSMUSG00000030246	0.87905	9.32305	6.57526	9.47655e-06	0.000222684	3.43075
Necap2	NECAP endocytosis associated 2	ENSMUSG00000028923	0.543557	7.67315	6.56868	9.58364e-06	0.000224958	3.41922
2610005L07Rik	cadherin 11 pseudogene	ENSMUSG00000071793	0.749798	5.18854	6.56711	9.60942e-06	0.000225322	3.41646
Exoc6b	exocyst complex component 6B	ENSMUSG00000033769	-0.623867	8.48469	-6.56493	9.64534e-06	0.000225723	3.41263
Hes1	hairy and enhancer of split 1 (Drosophila)	ENSMUSG00000022528	-0.749633	7.13866	-6.56441	9.65386e-06	0.000225723	3.41172
Ctsw	cathepsin W	ENSMUSG00000024910	0.867327	5.63766	6.56419	9.65749e-06	0.000225723	3.41134
Nup107	nucleoporin 107	ENSMUSG00000052798	-0.66555	9.28507	-6.55795	9.76113e-06	0.000227902	3.40038
Rtkn	rhotekin	ENSMUSG00000034930	0.936492	5.81298	6.55615	9.79124e-06	0.000228361	3.39721
Gchfr	GTP cyclohydrolase I feedback regulator	ENSMUSG00000046814	0.677822	8.98278	6.5524	9.85426e-06	0.000229586	3.39063
Qpctl	glutaminyl-peptide cyclotransferase-like	ENSMUSG00000030407	0.908622	6.06403	6.55118	9.87481e-06	0.00022982	3.38849
Zfpm2	zinc finger protein, multitype 2	ENSMUSG00000022306	-1.27841	5.10031	-6.54894	9.91276e-06	0.000230458	3.38455
Sema6b	sema domain, transmembrane domain (TM), and cytoplasmic domain, (semaphorin) 6B	ENSMUSG00000001227	0.990504	5.78774	6.54027	1.00611e-05	0.000233658	3.3693
Ccdc9	coiled-coil domain containing 9	ENSMUSG00000041375	-0.651446	5.97229	-6.5373	1.01124e-05	0.000234602	3.36407
Eda2r	ectodysplasin A2 receptor	ENSMUSG00000034457	0.888398	8.41482	6.52908	1.02558e-05	0.000237675	3.34963
Micu2	mitochondrial calcium uptake 2	ENSMUSG00000021973	0.711404	6.4859	6.5273	1.02872e-05	0.000238152	3.34648
Cars	cysteinyl-tRNA synthetase	ENSMUSG00000010755	-0.599098	7.619	-6.5242	1.03421e-05	0.000239097	3.34102
Serp1	stress-associated endoplasmic reticulum protein 1	ENSMUSG00000027808	-0.685865	9.22879	-6.52376	1.03499e-05	0.000239097	3.34024
Sec31a	Sec31 homolog A (S. cerevisiae)	ENSMUSG00000035325	-0.519246	9.73886	-6.52312	1.03611e-05	0.000239103	3.33913
Casp8	caspase 8	ENSMUSG00000026029	1.04525	6.37436	6.5219	1.03829e-05	0.000239353	3.33698
Gp1ba	glycoprotein 1b, alpha polypeptide	ENSMUSG00000050675	1.00541	5.83418	6.51834	1.04465e-05	0.000240567	3.33071
Syngr1	synaptogyrin 1	ENSMUSG00000022415	0.721279	6.08069	6.51143	1.05712e-05	0.000243183	3.31852
Adam12	a disintegrin and metallopeptidase domain 12 (meltrin alpha)	ENSMUSG00000054555	-1.33299	6.38272	-6.5077	1.0639e-05	0.000244313	3.31196
Pxmp4	peroxisomal membrane protein 4	ENSMUSG00000000876	0.663663	6.99221	6.5075	1.06427e-05	0.000244313	3.31161
Gnai1	guanine nucleotide binding protein (G protein), alpha inhibiting 1	ENSMUSG00000057614	-1.5156	6.74836	-6.50572	1.06754e-05	0.000244807	3.30846
Dlc1	deleted in liver cancer 1	ENSMUSG00000031523	-0.741319	6.77303	-6.505	1.06886e-05	0.000244852	3.30719
Elovl6	ELOVL family member 6, elongation of long chain fatty acids (yeast)	ENSMUSG00000041220	0.637913	8.73914	6.4964	1.08476e-05	0.000247951	3.29203
Dusp10	dual specificity phosphatase 10	ENSMUSG00000039384	-0.992188	7.25238	-6.49599	1.08554e-05	0.000247951	3.29129
Bcl6b	B cell CLL/lymphoma 6, member B	ENSMUSG00000000317	-1.1342	5.84597	-6.49585	1.08579e-05	0.000247951	3.29106
Mrvi1	MRV integration site 1	ENSMUSG00000005611	0.923599	6.16013	6.4943	1.08869e-05	0.000248355	3.28832
Tm7sf2	transmembrane 7 superfamily member 2	ENSMUSG00000024799	0.730278	7.08628	6.49352	1.09015e-05	0.00024843	3.28694
Smo	smoothened homolog (Drosophila)	ENSMUSG00000001761	-0.649206	8.15604	-6.48552	1.10526e-05	0.000251361	3.27281
Ak1	adenylate kinase 1	ENSMUSG00000026817	0.868993	6.70736	6.48549	1.10531e-05	0.000251361	3.27276
Hspbap1	Hspb associated protein 1	ENSMUSG00000022849	-0.806735	6.69013	-6.4841	1.10795e-05	0.000251699	3.27031
Tmem43	transmembrane protein 43	ENSMUSG00000030095	0.708084	7.54688	6.48053	1.11478e-05	0.000252739	3.264
Nmi	N-myc (and STAT) interactor	ENSMUSG00000026946	0.854943	5.55821	6.48037	1.11509e-05	0.000252739	3.26372
Aff3	AF4/FMR2 family, member 3	ENSMUSG00000037138	-0.90805	6.02287	-6.47953	1.1167e-05	0.000252739	3.26224
Snai2	snail family zinc finger 2	ENSMUSG00000022676	-0.958336	7.27259	-6.4793	1.11715e-05	0.000252739	3.26183
Llgl2	lethal giant larvae homolog 2 (Drosophila)	ENSMUSG00000020782	-0.816927	5.95452	-6.47845	1.11878e-05	0.000252846	3.26033
Txndc16	thioredoxin domain containing 16	ENSMUSG00000021830	0.937043	5.0458	6.47599	1.12353e-05	0.000253657	3.25598
Exoc2	exocyst complex component 2	ENSMUSG00000021357	0.544258	8.41878	6.47347	1.12842e-05	0.000254498	3.25152
Dnaaf2	dynein, axonemal assembly factor 2	ENSMUSG00000020973	-0.822854	6.85158	-6.47191	1.13145e-05	0.00025492	3.24877
Slc25a20	solute carrier family 25 (mitochondrial carnitine/acylcarnitine translocase), member 20	ENSMUSG00000032602	0.796343	5.89497	6.4644	1.14619e-05	0.000257975	3.23548
Tmem39a	transmembrane protein 39a	ENSMUSG00000002845	-0.668028	8.94231	-6.46013	1.15466e-05	0.000259614	3.22793
Evl	Ena-vasodilator stimulated phosphoprotein	ENSMUSG00000021262	-0.531623	8.13449	-6.45199	1.17097e-05	0.000262931	3.21353
Arrdc1	arrestin domain containing 1	ENSMUSG00000026972	0.651584	6.72506	6.451	1.17298e-05	0.000262931	3.21176
App	amyloid beta (A4) precursor protein	ENSMUSG00000022892	-0.813348	8.73396	-6.45098	1.17301e-05	0.000262931	3.21173
Prdx4	peroxiredoxin 4	ENSMUSG00000025289	-0.639496	8.29092	-6.4495	1.17601e-05	0.000263333	3.20911
Ahr	aryl-hydrocarbon receptor	ENSMUSG00000019256	1.212	5.61424	6.44331	1.18864e-05	0.000265889	3.19815
Cklf	chemokine-like factor	ENSMUSG00000054400	0.950611	6.96355	6.44198	1.19138e-05	0.000266229	3.19579
Galnt14	UDP-N-acetyl-alpha-D-galactosamine:polypeptide N-acetylgalactosaminyltransferase 14	ENSMUSG00000024064	-1.03532	5.05899	-6.43834	1.1989e-05	0.000267636	3.18933
Tm7sf3	transmembrane 7 superfamily member 3	ENSMUSG00000040234	0.791523	8.06359	6.43453	1.20681e-05	0.000269128	3.18258
Arhgef5	Rho guanine nucleotide exchange factor (GEF) 5	ENSMUSG00000033542	0.973271	7.00601	6.43197	1.21216e-05	0.000270045	3.17804
Arhgef28	Rho guanine nucleotide exchange factor (GEF) 28	ENSMUSG00000021662	0.894535	6.29974	6.43003	1.21623e-05	0.000270675	3.1746
Ppap2c	phosphatidic acid phosphatase type 2C	ENSMUSG00000052151	0.864875	7.11191	6.42745	1.22166e-05	0.000271608	3.17003
Nos3	nitric oxide synthase 3, endothelial cell	ENSMUSG00000028978	0.586784	6.47309	6.42557	1.22564e-05	0.000272216	3.16669
Pdp1	pyruvate dehyrogenase phosphatase catalytic subunit 1	ENSMUSG00000049225	0.896103	6.67971	6.42489	1.22709e-05	0.000272262	3.16547
Rnf125	ring finger protein 125	ENSMUSG00000033107	1.2109	6.55327	6.42321	1.23066e-05	0.000272777	3.16249
Sox17	SRY (sex determining region Y)-box 17	ENSMUSG00000025902	-1.17454	6.14687	-6.41985	1.23783e-05	0.000273784	3.15653
Tpp1	tripeptidyl peptidase I	ENSMUSG00000030894	0.747501	9.17117	6.41948	1.23861e-05	0.000273784	3.15588
Cers6	ceramide synthase 6	ENSMUSG00000027035	1.00158	8.71438	6.41883	1.24002e-05	0.000273784	3.15472
Prrc1	proline-rich coiled-coil 1	ENSMUSG00000024594	-0.588935	8.28316	-6.41874	1.24021e-05	0.000273784	3.15456
Myd88	myeloid differentiation primary response gene 88	ENSMUSG00000032508	1.01434	5.56492	6.41775	1.24233e-05	0.000273975	3.1528
Glrx2	glutaredoxin 2 (thioltransferase)	ENSMUSG00000018196	1.08723	6.10412	6.41578	1.24657e-05	0.000274635	3.1493
Ablim1	actin-binding LIM protein 1	ENSMUSG00000025085	-0.904863	5.89582	-6.40773	1.26406e-05	0.000278107	3.135
Ift27	intraflagellar transport 27	ENSMUSG00000016637	0.585782	7.30813	6.40695	1.26576e-05	0.000278107	3.13363
Sdc3	syndecan 3	ENSMUSG00000025743	-1.00316	7.15778	-6.40677	1.26615e-05	0.000278107	3.13331
Plcb4	phospholipase C, beta 4	ENSMUSG00000039943	0.829235	5.90757	6.39256	1.29771e-05	0.000284755	3.10804
D330041H03Rik	RIKEN cDNA D330041H03 gene	ENSMUSG00000073437	0.804725	4.88566	6.38807	1.30785e-05	0.000286691	3.10005
Klf4	Kruppel-like factor 4 (gut)	ENSMUSG00000003032	-1.2305	6.58487	-6.38292	1.31957e-05	0.000288779	3.09089
Oaf	OAF homolog (Drosophila)	ENSMUSG00000032014	1.0589	7.53239	6.38273	1.32001e-05	0.000288779	3.09055
Cox17	cytochrome c oxidase assembly protein 17	ENSMUSG00000046516	0.553879	9.34149	6.3798	1.32674e-05	0.000289961	3.08533
Zfp9	zinc finger protein 9	ENSMUSG00000072623	-1.23341	8.07307	-6.37613	1.33522e-05	0.000291512	3.07879
Tap1	transporter 1, ATP-binding cassette, sub-family B (MDR/TAP)	ENSMUSG00000037321	0.75962	6.32315	6.37558	1.3365e-05	0.000291512	3.07781
Eci1	enoyl-Coenzyme A delta isomerase 1	ENSMUSG00000024132	0.566709	7.32931	6.37335	1.34167e-05	0.000292348	3.07384
Runx1t1	runt-related transcription factor 1; translocated to, 1 (cyclin D-related)	ENSMUSG00000006586	-1.23573	6.14328	-6.36286	1.36634e-05	0.000296953	3.05514
Amotl1	angiomotin-like 1	ENSMUSG00000013076	-0.883596	7.2808	-6.36282	1.36645e-05	0.000296953	3.05506
Ckmt1	creatine kinase, mitochondrial 1, ubiquitous	ENSMUSG00000000308	0.795828	4.72854	6.36264	1.36688e-05	0.000296953	3.05474
Adrb3	adrenergic receptor, beta 3	ENSMUSG00000031489	-0.956772	5.14913	-6.35868	1.37631e-05	0.000298509	3.04768
Cd47	CD47 antigen (Rh-related antigen, integrin-associated signal transducer)	ENSMUSG00000055447	0.80832	8.92117	6.35849	1.37677e-05	0.000298509	3.04734
Armcx6	armadillo repeat containing, X-linked 6	ENSMUSG00000050394	0.687888	5.51187	6.35204	1.39228e-05	0.000301574	3.03584
Cstf2	cleavage stimulation factor, 3' pre-RNA subunit 2	ENSMUSG00000031256	-0.622912	7.12042	-6.34766	1.40293e-05	0.000303581	3.02802
Nipsnap3b	nipsnap homolog 3B (C. elegans)	ENSMUSG00000015247	0.679125	7.51919	6.34398	1.41195e-05	0.000305229	3.02144
Armc7	armadillo repeat containing 7	ENSMUSG00000057219	0.679594	5.82023	6.3417	1.41754e-05	0.000306136	3.01739
Prokr1	prokineticin receptor 1	ENSMUSG00000049409	-1.07835	5.66735	-6.33557	1.43276e-05	0.000309117	3.00643
S100a4	S100 calcium binding protein A4	ENSMUSG00000001020	-0.815173	6.44293	-6.3347	1.43494e-05	0.000309282	3.00487
Fam222a	family with sequence similarity 222, member A	ENSMUSG00000041930	-0.727546	5.25115	-6.33191	1.44192e-05	0.000310481	2.99988
Ebag9	estrogen receptor-binding fragment-associated gene 9	ENSMUSG00000022339	-0.562605	8.62317	-6.32702	1.45426e-05	0.000312829	2.99114
Pear1	platelet endothelial aggregation receptor 1	ENSMUSG00000028073	1.00902	6.48006	6.31328	1.4895e-05	0.000320095	2.96657
Plekhf1	pleckstrin homology domain containing, family F (with FYVE domain) member 1	ENSMUSG00000074170	0.818722	7.02546	6.31221	1.49229e-05	0.00032038	2.96465
Lpcat4	lysophosphatidylcholine acyltransferase 4	ENSMUSG00000027134	0.734281	7.26788	6.30978	1.49863e-05	0.000321428	2.96029
Mogat2	monoacylglycerol O-acyltransferase 2	ENSMUSG00000052396	-1.07827	6.18918	-6.30846	1.50208e-05	0.000321851	2.95794
Cdkl2	cyclin-dependent kinase-like 2 (CDC2-related kinase)	ENSMUSG00000029403	0.981344	4.83711	6.30605	1.50843e-05	0.000322895	2.95361
Arhgef11	Rho guanine nucleotide exchange factor (GEF) 11	ENSMUSG00000041977	-0.743361	6.50673	-6.30492	1.5114e-05	0.000323214	2.95159
Mreg	melanoregulin	ENSMUSG00000039395	1.04782	5.9946	6.30386	1.51418e-05	0.000323494	2.9497
D8Ertd82e	DNA segment, Chr 8, ERATO Doi 82, expressed	ENSMUSG00000050271	-0.90893	7.56507	-6.30245	1.51794e-05	0.00032398	2.94716
Fhl1	four and a half LIM domains 1	ENSMUSG00000023092	-0.767596	7.27593	-6.301	1.52176e-05	0.000324286	2.94458
Atp11a	ATPase, class VI, type 11A	ENSMUSG00000031441	-0.888309	6.19205	-6.30079	1.52234e-05	0.000324286	2.94419
Tgm1	transglutaminase 1, K polypeptide	ENSMUSG00000022218	1.15843	5.78075	6.29783	1.53022e-05	0.000325647	2.93889
Crybg3	beta-gamma crystallin domain containing 3	ENSMUSG00000022723	0.68698	6.62806	6.29491	1.53805e-05	0.000326997	2.93365
Atf3	activating transcription factor 3	ENSMUSG00000026628	-0.958882	8.08332	-6.29145	1.54738e-05	0.00032866	2.92745
Ube2l6	ubiquitin-conjugating enzyme E2L 6	ENSMUSG00000027078	-0.827168	5.47456	-6.28914	1.55364e-05	0.000329197	2.92331
Pigx	phosphatidylinositol glycan anchor biosynthesis, class X	ENSMUSG00000023791	0.706103	5.86108	6.28894	1.55417e-05	0.000329197	2.92295
Zfp873	zinc finger protein 873	ENSMUSG00000061371	1.03734	6.40824	6.28885	1.55442e-05	0.000329197	2.92279
Ptgs2	prostaglandin-endoperoxide synthase 2	ENSMUSG00000032487	2.1244	6.73431	6.28089	1.57618e-05	0.000333483	2.90852
Stim1	stromal interaction molecule 1	ENSMUSG00000030987	0.852985	6.25573	6.27906	1.58124e-05	0.000334229	2.90524
Bhlhe40	basic helix-loop-helix family, member e40	ENSMUSG00000030103	0.912812	8.04533	6.27384	1.59574e-05	0.00033697	2.89586
Sulf2	sulfatase 2	ENSMUSG00000006800	0.731489	8.69824	6.2707	1.60454e-05	0.0003385	2.89023
Phc1	polyhomeotic-like 1 (Drosophila)	ENSMUSG00000040669	-0.516889	7.57686	-6.26874	1.61006e-05	0.000339287	2.8867
Msrb2	methionine sulfoxide reductase B2	ENSMUSG00000023094	0.828015	5.93382	6.26827	1.61137e-05	0.000339287	2.88587
Rps6ka5	ribosomal protein S6 kinase, polypeptide 5	ENSMUSG00000021180	0.927423	5.44116	6.26595	1.61794e-05	0.000340343	2.88169
Samhd1	SAM domain and HD domain, 1	ENSMUSG00000027639	-0.728113	9.53698	-6.26065	1.63303e-05	0.000343188	2.87216
Lnpep	leucyl/cystinyl aminopeptidase	ENSMUSG00000023845	0.972562	7.88065	6.25427	1.65137e-05	0.000346708	2.8607
Mmrn1	multimerin 1	ENSMUSG00000054641	0.621548	4.13799	6.25148	1.65948e-05	0.000348077	2.85568
Fzd7	frizzled homolog 7 (Drosophila)	ENSMUSG00000041075	-0.87619	6.23081	-6.24947	1.66534e-05	0.000348972	2.85206
Dcaf7	DDB1 and CUL4 associated factor 7	ENSMUSG00000049354	0.613048	8.92306	6.24393	1.68157e-05	0.000352035	2.84211
Orai1	ORAI calcium release-activated calcium modulator 1	ENSMUSG00000049686	0.769251	7.26303	6.24022	1.69256e-05	0.000353998	2.83542
Gtpbp10	GTP-binding protein 10 (putative)	ENSMUSG00000040464	-0.762831	8.3641	-6.22638	1.73418e-05	0.000362355	2.8105
Aldh4a1	aldehyde dehydrogenase 4 family, member A1	ENSMUSG00000028737	0.932216	6.78426	6.22523	1.7377e-05	0.000362744	2.80842
Srxn1	sulfiredoxin 1 homolog (S. cerevisiae)	ENSMUSG00000032802	-0.805287	7.46698	-6.22428	1.74058e-05	0.000363	2.80672
Akap10	A kinase (PRKA) anchor protein 10	ENSMUSG00000047804	0.596297	6.39988	6.22311	1.74418e-05	0.000363403	2.8046
Nova1	neuro-oncological ventral antigen 1	ENSMUSG00000021047	-1.05086	5.89522	-6.22249	1.74606e-05	0.000363449	2.8035
Gng12	guanine nucleotide binding protein (G protein), gamma 12	ENSMUSG00000036402	0.79241	8.29136	6.21659	1.76427e-05	0.000366891	2.79285
Zfp467	zinc finger protein 467	ENSMUSG00000068551	0.95117	6.17223	6.21525	1.76841e-05	0.000367404	2.79044
Erlin1	ER lipid raft associated 1	ENSMUSG00000025198	0.849437	6.62863	6.21282	1.776e-05	0.00036863	2.78605
Cers5	ceramide synthase 5	ENSMUSG00000023021	0.793558	8.04705	6.212	1.77857e-05	0.000368814	2.78456
Akap5	A kinase (PRKA) anchor protein 5	ENSMUSG00000021057	-1.16267	7.7471	-6.20979	1.78548e-05	0.000369895	2.78059
Apobec1	apolipoprotein B mRNA editing enzyme, catalytic polypeptide 1	ENSMUSG00000040613	0.704386	4.38876	6.20826	1.7903e-05	0.000370366	2.77782
Zfp442	zinc finger protein 442	ENSMUSG00000068130	1.12203	6.00649	6.20799	1.79114e-05	0.000370366	2.77734
Cln6	ceroid-lipofuscinosis, neuronal 6	ENSMUSG00000032245	0.632409	9.28614	6.20152	1.81165e-05	0.000374253	2.76566
Prrg3	proline rich Gla (G-carboxyglutamic acid) 3 (transmembrane)	ENSMUSG00000033361	1.04671	5.5379	6.19854	1.82118e-05	0.000375867	2.76028
Dgkh	diacylglycerol kinase, eta	ENSMUSG00000034731	0.672287	7.42611	6.19752	1.82446e-05	0.000375991	2.75843
Plcb2	phospholipase C, beta 2	ENSMUSG00000040061	0.606757	4.76895	6.19728	1.82522e-05	0.000375991	2.75801
Hdgfrp3	hepatoma-derived growth factor, related protein 3	ENSMUSG00000025104	-0.604281	5.37386	-6.19531	1.83154e-05	0.00037694	2.75445
Smpdl3b	sphingomyelin phosphodiesterase, acid-like 3B	ENSMUSG00000028885	1.077	6.76175	6.1923	1.8413e-05	0.000378381	2.749
Morn3	MORN repeat containing 3	ENSMUSG00000029477	0.621361	5.61461	6.19208	1.84201e-05	0.000378381	2.74861
Mogs	mannosyl-oligosaccharide glucosidase	ENSMUSG00000030036	-0.568267	5.9253	-6.1883	1.85432e-05	0.000380238	2.74178
Gm6634	predicted gene 6634	ENSMUSG00000097252	1.05849	4.96376	6.18823	1.85452e-05	0.000380238	2.74166
H2afj	H2A histone family, member J	ENSMUSG00000060032	0.722039	5.99568	6.18389	1.86876e-05	0.000382799	2.73381
Hivep2	human immunodeficiency virus type I enhancer binding protein 2	ENSMUSG00000015501	0.95999	6.86931	6.18183	1.87556e-05	0.000383833	2.73009
Ap3s1	adaptor-related protein complex 3, sigma 1 subunit	ENSMUSG00000024480	0.51884	9.56889	6.17109	1.91143e-05	0.000390443	2.71065
Ap3s1	adaptor-related protein complex 3, sigma 1 subunit	ENSMUSG00000024480	0.51884	9.56889	6.17109	1.91143e-05	0.000390443	2.71065
Tmem126b	transmembrane protein 126B	ENSMUSG00000030614	0.767862	7.66295	6.16479	1.93277e-05	0.000394434	2.69926
Sec14l2	SEC14-like 2 (S. cerevisiae)	ENSMUSG00000003585	-0.958973	5.41162	-6.1636	1.93685e-05	0.000394897	2.6971
Car8	carbonic anhydrase 8	ENSMUSG00000041261	-0.744984	5.91914	-6.15979	1.9499e-05	0.000397188	2.69021
Gtf2a2	general transcription factor II A, 2	ENSMUSG00000033543	-0.622632	8.76597	-6.15808	1.95583e-05	0.000398024	2.6871
Arap1	ArfGAP with RhoGAP domain, ankyrin repeat and PH domain 1	ENSMUSG00000032812	0.744375	5.4965	6.15703	1.95943e-05	0.000398388	2.68521
Eps15	epidermal growth factor receptor pathway substrate 15	ENSMUSG00000028552	0.470549	8.38913	6.15454	1.96806e-05	0.000399771	2.6807
Cyr61	cysteine rich protein 61	ENSMUSG00000028195	-1.39799	9.69714	-6.15082	1.98105e-05	0.00040166	2.67396
Myrf	myelin regulatory factor	ENSMUSG00000036098	-0.832212	6.22736	-6.15067	1.98156e-05	0.00040166	2.67369
Aig1	androgen-induced 1	ENSMUSG00000019806	0.861107	5.85847	6.1503	1.98287e-05	0.00040166	2.67301
Usp22	ubiquitin specific peptidase 22	ENSMUSG00000042506	-0.572507	9.13998	-6.14913	1.98698e-05	0.000402119	2.67089
Mgat4b	mannoside acetylglucosaminyltransferase 4, isoenzyme B	ENSMUSG00000036620	0.780657	7.74595	6.14515	2.00101e-05	0.000404318	2.66367
Pxdn	peroxidasin homolog (Drosophila)	ENSMUSG00000020674	-0.728362	7.98706	-6.145	2.00154e-05	0.000404318	2.6634
Marf1	meiosis arrest female 1	ENSMUSG00000060657	0.637658	8.27311	6.14441	2.00362e-05	0.000404365	2.66234
Tax1bp1	Tax1 (human T cell leukemia virus type I) binding protein 1	ENSMUSG00000004535	0.480565	9.92451	6.14298	2.00868e-05	0.000405013	2.65975
Mtap	methylthioadenosine phosphorylase	ENSMUSG00000062937	-0.562719	9.54413	-6.13915	2.02235e-05	0.000407394	2.65279
Wbp5	WW domain binding protein 5	ENSMUSG00000042712	-0.627798	10.781	-6.13827	2.02549e-05	0.000407652	2.6512
Vps28	vacuolar protein sorting 28 (yeast)	ENSMUSG00000062381	0.609398	9.25128	6.13388	2.04128e-05	0.00041045	2.64323
Cebpzos	CCAAT/enhancer binding protein (C/EBP), zeta, opposite strand	ENSMUSG00000062691	0.643447	8.41458	6.13097	2.0518e-05	0.000412188	2.63796
Emc8	ER membrane protein complex subunit 8	ENSMUSG00000031819	-0.598099	8.91357	-6.13028	2.05432e-05	0.000412316	2.6367
Prdx3	peroxiredoxin 3	ENSMUSG00000024997	-0.539668	8.96629	-6.12759	2.06412e-05	0.000413903	2.63182
Mcmbp	MCM (minichromosome maintenance deficient) binding protein	ENSMUSG00000048170	-0.513467	9.02074	-6.12703	2.06615e-05	0.000413931	2.63081
Mia3	melanoma inhibitory activity 3	ENSMUSG00000056050	-0.608622	7.96488	-6.12358	2.07883e-05	0.000416089	2.62453
Stambp	STAM binding protein	ENSMUSG00000006906	0.825129	6.48572	6.12065	2.08964e-05	0.000417871	2.61921
Nadk2	NAD kinase 2, mitochondrial	ENSMUSG00000022253	-0.831781	8.46514	-6.1183	2.09833e-05	0.000419226	2.61496
Rere	arginine glutamic acid dipeptide (RE) repeats	ENSMUSG00000039852	-0.701106	8.76336	-6.11472	2.11171e-05	0.000421513	2.60844
Fech	ferrochelatase	ENSMUSG00000024588	-1.06348	7.07307	-6.11234	2.1206e-05	0.000422595	2.60413
Mipep	mitochondrial intermediate peptidase	ENSMUSG00000021993	0.69371	7.27656	6.11224	2.12099e-05	0.000422595	2.60394
Nr1d2	nuclear receptor subfamily 1, group D, member 2	ENSMUSG00000021775	-0.745689	6.70183	-6.10862	2.13465e-05	0.00042493	2.59735
Ikzf4	IKAROS family zinc finger 4	ENSMUSG00000002578	-0.793556	5.25616	-6.10635	2.14326e-05	0.000426256	2.59322
Fam105a	family with sequence similarity 105, member A	ENSMUSG00000056069	0.98374	3.8598	6.10374	2.1532e-05	0.000427429	2.58848
C5ar1	complement component 5a receptor 1	ENSMUSG00000049130	1.02627	4.24033	6.10346	2.15425e-05	0.000427429	2.58798
Ndufa6	NADH dehydrogenase (ubiquinone) 1 alpha subcomplex, 6 (B14)	ENSMUSG00000022450	0.47409	10.2228	6.10326	2.15502e-05	0.000427429	2.58761
Pi4ka	phosphatidylinositol 4-kinase, catalytic, alpha polypeptide	ENSMUSG00000041720	0.608363	8.30949	6.09943	2.16971e-05	0.000429952	2.58065
P2ry14	purinergic receptor P2Y, G-protein coupled, 14	ENSMUSG00000036381	1.08663	5.9103	6.09708	2.17879e-05	0.00043117	2.57636
Nt5c3	5'-nucleotidase, cytosolic III	ENSMUSG00000029780	-0.718882	6.54903	-6.09682	2.1798e-05	0.00043117	2.57589
Gnai2	guanine nucleotide binding protein (G protein), alpha inhibiting 2	ENSMUSG00000032562	0.53183	10.3658	6.09591	2.18328e-05	0.00043147	2.57425
Lgals3bp	lectin, galactoside-binding, soluble, 3 binding protein	ENSMUSG00000033880	0.696299	5.97785	6.08285	2.2345e-05	0.000441192	2.55047
Zdbf2	zinc finger, DBF-type containing 2	ENSMUSG00000027520	-0.674083	7.59657	-6.07897	2.24998e-05	0.000443749	2.54339
Rars	arginyl-tRNA synthetase	ENSMUSG00000018848	-0.518546	10.4156	-6.07831	2.2526e-05	0.000443749	2.54219
Yes1	Yamaguchi sarcoma viral (v-yes) oncogene homolog 1	ENSMUSG00000014932	-0.664077	7.94092	-6.07808	2.25353e-05	0.000443749	2.54177
Cyba	cytochrome b-245, alpha polypeptide	ENSMUSG00000006519	-0.970673	7.26185	-6.07562	2.26339e-05	0.000445288	2.53729
Pbx1	pre B cell leukemia homeobox 1	ENSMUSG00000052534	-0.76268	9.06596	-6.0729	2.27436e-05	0.000447046	2.53233
Ing3	inhibitor of growth family, member 3	ENSMUSG00000029670	-0.60377	8.3912	-6.06736	2.29686e-05	0.000451063	2.52224
Ptch2	patched homolog 2	ENSMUSG00000028681	-0.575371	5.25559	-6.06276	2.31575e-05	0.000454364	2.51384
Vwa5a	von Willebrand factor A domain containing 5A	ENSMUSG00000023186	0.974331	7.20511	6.05606	2.3435e-05	0.000459397	2.50162
Dhrs11	dehydrogenase/reductase (SDR family) member 11	ENSMUSG00000034449	0.682335	6.06845	6.05388	2.35262e-05	0.000460772	2.49764
Fndc3a	fibronectin type III domain containing 3A	ENSMUSG00000033487	0.513037	8.4649	6.05307	2.35599e-05	0.000461021	2.49617
Trim7	tripartite motif-containing 7	ENSMUSG00000040350	0.831076	4.46952	6.04969	2.37022e-05	0.000463389	2.49
Eif5a2	eukaryotic translation initiation factor 5A2	ENSMUSG00000050192	-0.61841	7.94317	-6.04593	2.38617e-05	0.000466091	2.48312
Gpr4	G protein-coupled receptor 4	ENSMUSG00000044317	-0.70418	5.75802	-6.04501	2.39005e-05	0.000466434	2.48145
Qdpr	quinoid dihydropteridine reductase	ENSMUSG00000015806	0.635002	9.82607	6.04365	2.39586e-05	0.00046715	2.47896
Atg7	autophagy related 7	ENSMUSG00000030314	0.531023	7.2102	6.04095	2.4074e-05	0.000468982	2.47403
Arhgap28	Rho GTPase activating protein 28	ENSMUSG00000024043	0.639432	8.12811	6.0404	2.4098e-05	0.000469032	2.47301
Ltbr	lymphotoxin B receptor	ENSMUSG00000030339	0.650441	8.30773	6.03978	2.41243e-05	0.000469126	2.47189
Igsf9b	immunoglobulin superfamily, member 9B	ENSMUSG00000034275	0.726014	6.43617	6.03905	2.41558e-05	0.000469322	2.47055
Cth	cystathionase (cystathionine gamma-lyase)	ENSMUSG00000028179	-1.37928	6.72749	-6.03656	2.42631e-05	0.000470988	2.46601
Ppp3cc	protein phosphatase 3, catalytic subunit, gamma isoform	ENSMUSG00000022092	0.703025	4.8576	6.03517	2.43235e-05	0.000471743	2.46346
Scrib	scribbled homolog (Drosophila)	ENSMUSG00000022568	-0.754872	5.9631	-6.03393	2.43773e-05	0.000472246	2.46119
Smap2	small ArfGAP 2	ENSMUSG00000032870	0.752708	7.319	6.03358	2.43927e-05	0.000472246	2.46055
Zfhx2os	zinc finger homeobox 2, opposite strand	ENSMUSG00000093452	0.82527	5.47784	6.02942	2.4574e-05	0.000475336	2.45295
Cotl1	coactosin-like 1 (Dictyostelium)	ENSMUSG00000031827	1.34817	7.61547	6.028	2.46365e-05	0.000475673	2.45035
Plekhh1	pleckstrin homology domain containing, family H (with MyTH4 domain) member 1	ENSMUSG00000060716	-0.923596	5.44529	-6.02794	2.4639e-05	0.000475673	2.45024
Cdk10	cyclin-dependent kinase 10	ENSMUSG00000033862	0.487705	7.06748	6.02718	2.46724e-05	0.000475673	2.44886
Slc23a2	solute carrier family 23 (nucleobase transporters), member 2	ENSMUSG00000027340	0.707151	7.22608	6.02705	2.46784e-05	0.000475673	2.44861
Rmnd5b	required for meiotic nuclear division 5 homolog B (S. cerevisiae)	ENSMUSG00000001054	0.734681	6.52639	6.02649	2.47028e-05	0.000475724	2.44759
Letmd1	LETM1 domain containing 1	ENSMUSG00000037353	0.570169	7.24714	6.02277	2.48673e-05	0.000478471	2.44079
Ttc39a	tetratricopeptide repeat domain 39A	ENSMUSG00000028555	-0.560436	5.47259	-6.02122	2.4936e-05	0.000479298	2.43795
Mpp5	membrane protein, palmitoylated 5 (MAGUK p55 subfamily member 5)	ENSMUSG00000021112	0.600359	8.23708	6.02082	2.49541e-05	0.000479298	2.43721
Sulf1	sulfatase 1	ENSMUSG00000016918	-1.01438	6.94111	-6.01693	2.51279e-05	0.000482214	2.43009
Crtc3	CREB regulated transcription coactivator 3	ENSMUSG00000030527	0.603932	7.36633	6.01612	2.51642e-05	0.000482487	2.42861
Irgm2	immunity-related GTPase family M member 2	ENSMUSG00000069874	0.871472	4.53781	6.01288	2.53104e-05	0.000484865	2.42267
Tmem256	transmembrane protein 256	ENSMUSG00000070394	0.734556	8.05235	6.00846	2.55108e-05	0.000488056	2.41459
Pgp	phosphoglycolate phosphatase	ENSMUSG00000043445	-0.697572	8.7329	-6.00822	2.55216e-05	0.000488056	2.41415
Tmeff1	transmembrane protein with EGF-like and two follistatin-like domains 1	ENSMUSG00000028347	-0.577673	9.65729	-6.00203	2.58053e-05	0.000493051	2.40282
Adora3	adenosine A3 receptor	ENSMUSG00000000562	0.784777	4.83658	6.00002	2.58986e-05	0.000494401	2.39912
Myof	myoferlin	ENSMUSG00000048612	1.04187	7.24824	5.99813	2.59863e-05	0.000495642	2.39565
Vps13b	vacuolar protein sorting 13B (yeast)	ENSMUSG00000037646	0.551178	7.18577	5.99693	2.60417e-05	0.000496267	2.39347
Tmem204	transmembrane protein 204	ENSMUSG00000024168	-1.01651	6.30249	-5.99021	2.63566e-05	0.000501421	2.38114
1190002F15Rik	RIKEN cDNA 1190002F15 gene	ENSMUSG00000098318	0.796145	6.09876	5.98962	2.63848e-05	0.000501421	2.38005
Nrarp	Notch-regulated ankyrin repeat protein	ENSMUSG00000078202	0.57072	6.01879	5.9894	2.63951e-05	0.000501421	2.37965
Pofut2	protein O-fucosyltransferase 2	ENSMUSG00000020260	-0.669822	7.57948	-5.98921	2.64038e-05	0.000501421	2.37931
Enoph1	enolase-phosphatase 1	ENSMUSG00000029326	-0.667465	7.79689	-5.98843	2.64407e-05	0.000501684	2.37788
Hoxb2	homeobox B2	ENSMUSG00000075588	-1.05311	5.06344	-5.98585	2.65629e-05	0.000503567	2.37315
1500009L16Rik	RIKEN cDNA 1500009L16 gene	ENSMUSG00000087651	-0.771573	8.79139	-5.98314	2.6692e-05	0.000505577	2.36818
Dhx57	DEAH (Asp-Glu-Ala-Asp/His) box polypeptide 57	ENSMUSG00000035051	-0.783977	7.43074	-5.98214	2.67403e-05	0.000506053	2.36633
Zfp40	zinc finger protein 40	ENSMUSG00000002617	0.642158	4.23174	5.97906	2.68879e-05	0.000508406	2.36068
Cdkn2a	cyclin-dependent kinase inhibitor 2A	ENSMUSG00000044303	0.926715	6.39498	5.97659	2.70071e-05	0.00051022	2.35615
Fam217b	family with sequence similarity 217, member B	ENSMUSG00000070476	0.687459	5.77069	5.97231	2.72151e-05	0.000513705	2.34828
Snx18	sorting nexin 18	ENSMUSG00000042364	0.641206	9.93261	5.97127	2.72657e-05	0.000514217	2.34638
Mbp	myelin basic protein	ENSMUSG00000041607	-0.545726	5.51454	-5.97078	2.72896e-05	0.000514224	2.34548
Ephb4	Eph receptor B4	ENSMUSG00000029710	-0.754607	7.30658	-5.9685	2.74011e-05	0.000515882	2.3413
Tspan31	tetraspanin 31	ENSMUSG00000006736	0.574137	8.70766	5.96752	2.74493e-05	0.000516344	2.3395
Tcn2	transcobalamin 2	ENSMUSG00000020432	0.814691	7.19491	5.96509	2.75694e-05	0.000518158	2.33502
Itgb1bp1	integrin beta 1 binding protein 1	ENSMUSG00000062352	0.533181	7.90009	5.96375	2.76354e-05	0.000518953	2.33257
Pak1	p21 protein (Cdc42/Rac)-activated kinase 1	ENSMUSG00000030774	0.647666	6.33841	5.96309	2.76682e-05	0.000519123	2.33135
Tmem41a	transmembrane protein 41a	ENSMUSG00000022856	0.576076	8.01725	5.96205	2.77198e-05	0.000519645	2.32944
Gpr124	G protein-coupled receptor 124	ENSMUSG00000031486	-0.816264	8.8216	-5.95942	2.78508e-05	0.000521329	2.32461
Tie1	tyrosine kinase with immunoglobulin-like and EGF-like domains 1	ENSMUSG00000033191	0.749228	7.04843	5.95929	2.78573e-05	0.000521329	2.32437
Sox4	SRY (sex determining region Y)-box 4	ENSMUSG00000076431	-0.82589	8.41802	-5.95119	2.82651e-05	0.000528509	2.30947
Plscr1	phospholipid scramblase 1	ENSMUSG00000032369	1.03695	5.5231	5.95055	2.82975e-05	0.000528663	2.30829
Mocs1	molybdenum cofactor synthesis 1	ENSMUSG00000064120	0.633689	6.3146	5.9483	2.84118e-05	0.000530345	2.30416
Dnajc1	DnaJ (Hsp40) homolog, subfamily C, member 1	ENSMUSG00000026740	0.624093	7.06002	5.94707	2.84748e-05	0.000531069	2.30189
Fbln1	fibulin 1	ENSMUSG00000006369	0.83126	7.03212	5.94637	2.85107e-05	0.000531284	2.3006
Alpl	alkaline phosphatase, liver/bone/kidney	ENSMUSG00000028766	-0.790773	5.59182	-5.94338	2.86639e-05	0.000533686	2.29511
Cog4	component of oligomeric golgi complex 4	ENSMUSG00000031753	0.522736	7.89359	5.94277	2.86956e-05	0.000533822	2.29397
Mdm1	transformed mouse 3T3 cell double minute 1	ENSMUSG00000020212	-0.800763	7.10979	-5.93997	2.88399e-05	0.00053605	2.28883
Tctn3	tectonic family member 3	ENSMUSG00000025008	0.50236	5.90979	5.93825	2.8929e-05	0.000536758	2.28567
Farp1	FERM, RhoGEF (Arhgef) and pleckstrin domain protein 1 (chondrocyte-derived)	ENSMUSG00000025555	-0.765618	8.26562	-5.93797	2.8944e-05	0.000536758	2.28514
Ndufaf3	NADH dehydrogenase (ubiquinone) 1 alpha subcomplex, assembly factor 3	ENSMUSG00000070283	0.586102	7.06088	5.93765	2.89602e-05	0.000536758	2.28456
Adamts3	a disintegrin-like and metallopeptidase (reprolysin type) with thrombospondin type 1 motif, 3	ENSMUSG00000043635	0.819473	5.42967	5.93735	2.89762e-05	0.000536758	2.284
Man2b2	mannosidase 2, alpha B2	ENSMUSG00000029119	0.825891	5.65657	5.9362	2.90362e-05	0.000537415	2.28188
S100a8	S100 calcium binding protein A8 (calgranulin A)	ENSMUSG00000056054	0.919772	3.2063	5.93426	2.91373e-05	0.00053883	2.27832
Wisp1	WNT1 inducible signaling pathway protein 1	ENSMUSG00000005124	-1.2647	6.67238	-5.93231	2.92394e-05	0.000540261	2.27473
Lpin1	lipin 1	ENSMUSG00000020593	0.651218	6.2455	5.92884	2.94224e-05	0.000542754	2.26833
Pltp	phospholipid transfer protein	ENSMUSG00000017754	0.818236	6.82523	5.92881	2.94239e-05	0.000542754	2.26828
Adk	adenosine kinase	ENSMUSG00000039197	-0.769846	8.6864	-5.92528	2.96114e-05	0.000545752	2.26177
Oaf	OAF homolog (Drosophila)	ENSMUSG00000032014	0.98461	6.62496	5.92455	2.96503e-05	0.000546009	2.26042
Kank3	KN motif and ankyrin repeat domains 3	ENSMUSG00000042099	0.882912	6.89141	5.9207	2.98561e-05	0.000549338	2.25333
Sh2b3	SH2B adaptor protein 3	ENSMUSG00000042594	0.648051	7.45794	5.91944	2.99239e-05	0.000550121	2.25101
Cdk2ap1	CDK2 (cyclin-dependent kinase 2)-associated protein 1	ENSMUSG00000029394	-0.689928	10.3394	-5.91575	3.01233e-05	0.000553323	2.2442
Tmem132a	transmembrane protein 132A	ENSMUSG00000024736	-0.580617	6.11855	-5.9149	3.01694e-05	0.000553705	2.24263
Cd9	CD9 antigen	ENSMUSG00000030342	0.836367	9.94479	5.91348	3.02463e-05	0.00055465	2.24002
Sgce	sarcoglycan, epsilon	ENSMUSG00000004631	0.767569	8.04735	5.91286	3.02803e-05	0.000554809	2.23887
Peak1	pseudopodium-enriched atypical kinase 1	ENSMUSG00000074305	0.734629	8.90776	5.91137	3.03614e-05	0.000555742	2.23613
Kcnk5	potassium channel, subfamily K, member 5	ENSMUSG00000023243	1.08142	5.131	5.91099	3.0382e-05	0.000555742	2.23543
Ube2ql1	ubiquitin-conjugating enzyme E2Q family-like 1	ENSMUSG00000052981	-0.664009	5.67633	-5.91005	3.0434e-05	0.000556227	2.23368
Ldlrap1	low density lipoprotein receptor adaptor protein 1	ENSMUSG00000037295	0.62179	6.82093	5.9093	3.04749e-05	0.00055651	2.23231
Hey2	hairy/enhancer-of-split related with YRPW motif 2	ENSMUSG00000019789	-1.3797	5.53645	-5.90877	3.0504e-05	0.000556578	2.23133
Mtmr4	myotubularin related protein 4	ENSMUSG00000018401	-0.605639	7.22398	-5.90755	3.05709e-05	0.000557333	2.22908
Fam168a	family with sequence similarity 168, member A	ENSMUSG00000029461	0.527864	8.88886	5.90582	3.06665e-05	0.000558611	2.22588
Ehd1	EH-domain containing 1	ENSMUSG00000024772	-0.712849	10.0329	-5.9002	3.0978e-05	0.000563816	2.21552
Bend7	BEN domain containing 7	ENSMUSG00000048186	0.893274	4.20203	5.8956	3.12359e-05	0.000568037	2.20702
Ctsz	cathepsin Z	ENSMUSG00000016256	0.607296	7.75332	5.89355	3.13516e-05	0.000569668	2.20323
Zc3hav1	zinc finger CCCH type, antiviral 1	ENSMUSG00000029826	0.545953	7.91966	5.89239	3.14174e-05	0.000570388	2.20109
Gyg	glycogenin	ENSMUSG00000019528	-0.606621	9.76982	-5.88437	3.18748e-05	0.000578214	2.18627
Dennd5a	DENN/MADD domain containing 5A	ENSMUSG00000035901	-0.562386	7.99268	-5.88196	3.20136e-05	0.00058025	2.18182
Lars2	leucyl-tRNA synthetase, mitochondrial	ENSMUSG00000035202	0.780695	6.683	5.87895	3.2188e-05	0.000582928	2.17625
Ptov1	prostate tumor over expressed gene 1	ENSMUSG00000038502	-0.655952	8.3341	-5.87763	3.22647e-05	0.000583833	2.17381
Hykk	hydroxylysine kinase 1	ENSMUSG00000035878	0.563167	6.31746	5.86947	3.27432e-05	0.000592003	2.15872
Gaa	glucosidase, alpha, acid	ENSMUSG00000025579	0.799075	6.14981	5.86666	3.29097e-05	0.000594522	2.15352
Syne1	spectrin repeat containing, nuclear envelope 1	ENSMUSG00000019769	-1.17947	6.88007	-5.86559	3.29736e-05	0.000595185	2.15154
Myb	myeloblastosis oncogene	ENSMUSG00000019982	-1.094	7.33097	-5.86363	3.30904e-05	0.000596799	2.14791
Zbtb38	zinc finger and BTB domain containing 38	ENSMUSG00000040433	0.601641	6.61964	5.86202	3.31871e-05	0.000597795	2.14492
Slc26a10	solute carrier family 26, member 10	ENSMUSG00000040441	-0.686115	4.97855	-5.8618	3.32002e-05	0.000597795	2.14452
Trim34a	tripartite motif-containing 34A	ENSMUSG00000056144	0.753549	7.74418	5.86126	3.32325e-05	0.000597885	2.14352
Slc38a9	solute carrier family 38, member 9	ENSMUSG00000047789	0.531289	6.85494	5.85638	3.35266e-05	0.000602047	2.13449
Cd38	CD38 antigen	ENSMUSG00000029084	0.613492	8.11036	5.8559	3.35557e-05	0.000602047	2.1336
Lactb	lactamase, beta	ENSMUSG00000032370	0.809509	7.88928	5.85575	3.3565e-05	0.000602047	2.13332
Csgalnact2	chondroitin sulfate N-acetylgalactosaminyltransferase 2	ENSMUSG00000042042	0.825601	5.81479	5.8556	3.35739e-05	0.000602047	2.13304
Trim21	tripartite motif-containing 21	ENSMUSG00000030966	0.958626	5.65957	5.8535	3.37015e-05	0.00060384	2.12916
Lrrc27	leucine rich repeat containing 27	ENSMUSG00000015980	-0.646805	5.74529	-5.85283	3.37425e-05	0.00060408	2.12791
Cachd1	cache domain containing 1	ENSMUSG00000028532	-0.744237	7.34853	-5.84993	3.39197e-05	0.000606755	2.12255
Dsn1	DSN1, MIND kinetochore complex component, homolog (S. cerevisiae)	ENSMUSG00000027635	-0.524995	7.37188	-5.84762	3.4062e-05	0.000608803	2.11825
Snx18	sorting nexin 18	ENSMUSG00000042364	0.620862	9.51292	5.8445	3.42549e-05	0.00061175	2.11247
Kdm6b	KDM1 lysine (K)-specific demethylase 6B	ENSMUSG00000018476	-0.576317	7.6975	-5.84302	3.43464e-05	0.000612884	2.10973
Cntrl	centriolin	ENSMUSG00000057110	0.590229	6.75772	5.83607	3.47812e-05	0.000620137	2.09684
Hmgcl	3-hydroxy-3-methylglutaryl-Coenzyme A lyase	ENSMUSG00000028672	1.03336	6.43802	5.83555	3.48137e-05	0.000620211	2.09589
Atp11a	ATPase, class VI, type 11A	ENSMUSG00000031441	-1.45023	6.36808	-5.82929	3.52107e-05	0.000626774	2.08427
Pter	phosphotriesterase related	ENSMUSG00000026730	0.957733	5.90156	5.82589	3.54279e-05	0.000629902	2.07797
Cdh11	cadherin 11	ENSMUSG00000031673	-1.06014	6.50214	-5.82538	3.54611e-05	0.000629902	2.077
Renbp	renin binding protein	ENSMUSG00000031387	0.620835	7.6615	5.82519	3.54728e-05	0.000629902	2.07667
Immp2l	IMP2 inner mitochondrial membrane peptidase-like (S. cerevisiae)	ENSMUSG00000056899	0.66972	5.26155	5.82337	3.559e-05	0.000631278	2.07329
N4bp1	NEDD4 binding protein 1	ENSMUSG00000031652	0.491828	8.61831	5.82309	3.5608e-05	0.000631278	2.07277
Cd82	CD82 antigen	ENSMUSG00000027215	0.995014	5.7242	5.8219	3.56851e-05	0.000632133	2.07055
Parp8	poly (ADP-ribose) polymerase family, member 8	ENSMUSG00000021725	0.871639	7.47846	5.8212	3.57301e-05	0.000632417	2.06926
Gstp1	glutathione S-transferase, pi 1	ENSMUSG00000060803	0.650743	10.5166	5.82007	3.58039e-05	0.000633211	2.06715
Slc22a23	solute carrier family 22, member 23	ENSMUSG00000038267	-0.704626	7.09995	-5.81665	3.60263e-05	0.00063663	2.0608
Rras2	related RAS viral (r-ras) oncogene homolog 2	ENSMUSG00000055723	-0.883025	9.30133	-5.81559	3.60957e-05	0.000637342	2.05883
Ccpg1	cell cycle progression 1	ENSMUSG00000034563	0.741233	6.75001	5.81283	3.62769e-05	0.000639944	2.0537
Fam49a	family with sequence similarity 49, member A	ENSMUSG00000020589	0.761299	6.9797	5.81245	3.63016e-05	0.000639944	2.053
Rpp25l	ribonuclease P/MRP 25 subunit-like	ENSMUSG00000036114	0.653925	7.54891	5.81001	3.64626e-05	0.000642199	2.04847
Manf	mesencephalic astrocyte-derived neurotrophic factor	ENSMUSG00000032575	-0.6069	7.41252	-5.80962	3.64883e-05	0.000642199	2.04775
Foxp1	forkhead box P1	ENSMUSG00000030067	0.714531	6.80887	5.80649	3.66958e-05	0.000645334	2.04193
Psmd7	proteasome (prosome, macropain) 26S subunit, non-ATPase, 7	ENSMUSG00000039067	-0.582961	10.2983	-5.8057	3.6749e-05	0.000645749	2.04045
Stap2	signal transducing adaptor family member 2	ENSMUSG00000038781	0.819789	6.53691	5.80253	3.69604e-05	0.000648943	2.03457
Ndufc2	NADH dehydrogenase (ubiquinone) 1, subcomplex unknown, 2	ENSMUSG00000030647	0.450056	10.998	5.79921	3.71838e-05	0.000652309	2.0284
Mxra7	matrix-remodelling associated 7	ENSMUSG00000020814	-0.872436	6.47166	-5.79867	3.72205e-05	0.000652309	2.02739
Layn	layilin	ENSMUSG00000060594	0.661005	5.15658	5.79836	3.72416e-05	0.000652309	2.02681
Bex1	brain expressed gene 1	ENSMUSG00000050071	-0.589637	11.8232	-5.79769	3.72869e-05	0.00065258	2.02556
Klhl6	kelch-like 6	ENSMUSG00000043008	0.781695	8.82604	5.7958	3.74149e-05	0.000653895	2.02205
Ndufa6	NADH dehydrogenase (ubiquinone) 1 alpha subcomplex, 6 (B14)	ENSMUSG00000022450	0.521546	10.2329	5.79526	3.7452e-05	0.000653895	2.02104
Phf20l1	PHD finger protein 20-like 1	ENSMUSG00000072501	0.536549	7.90753	5.7951	3.74627e-05	0.000653895	2.02074
Hunk	hormonally upregulated Neu-associated kinase	ENSMUSG00000053414	-0.837456	7.15959	-5.79482	3.74816e-05	0.000653895	2.02023
Syne1	spectrin repeat containing, nuclear envelope 1	ENSMUSG00000019769	-1.27024	6.10738	-5.79231	3.76526e-05	0.000656355	2.01556
Slc25a30	solute carrier family 25, member 30	ENSMUSG00000022003	0.64099	7.55635	5.79171	3.7694e-05	0.000656553	2.01444
2610044O15Rik8	RIKEN cDNA 2610044O15 gene	ENSMUSG00000071302	0.738895	6.75118	5.78958	3.78396e-05	0.000658565	2.01049
Syt9	synaptotagmin IX	ENSMUSG00000062542	-0.711684	4.95322	-5.78758	3.79777e-05	0.000660444	2.00676
Smc5	structural maintenance of chromosomes 5	ENSMUSG00000024943	0.495311	9.49001	5.78513	3.81468e-05	0.000662857	2.0022
Riok3	RIO kinase 3	ENSMUSG00000024404	0.471488	8.54586	5.78399	3.82258e-05	0.000663703	2.00008
Siae	sialic acid acetylesterase	ENSMUSG00000001942	0.796749	5.97375	5.78337	3.82691e-05	0.000663928	1.99892
Pdgfrb	platelet derived growth factor receptor, beta polypeptide	ENSMUSG00000024620	-0.985663	6.66543	-5.77764	3.86699e-05	0.000670084	1.98825
Cobll1	Cobl-like 1	ENSMUSG00000034903	-0.761068	7.87591	-5.77742	3.86852e-05	0.000670084	1.98785
Carm1	coactivator-associated arginine methyltransferase 1	ENSMUSG00000032185	-0.516	8.92091	-5.77468	3.88787e-05	0.000672902	1.98273
Zdhhc1	zinc finger, DHHC domain containing 1	ENSMUSG00000039199	0.657896	6.20539	5.7739	3.8934e-05	0.000673328	1.98128
Camta2	calmodulin binding transcription activator 2	ENSMUSG00000040712	0.575539	7.25384	5.77046	3.91781e-05	0.000677013	1.97488
2210416O15Rik	RIKEN cDNA 2210416O15 gene	ENSMUSG00000018378	0.879762	4.97646	5.76781	3.93676e-05	0.000679752	1.96993
Ebp	phenylalkylamine Ca2+ antagonist (emopamil) binding protein	ENSMUSG00000031168	0.716116	7.35227	5.76664	3.94512e-05	0.000680658	1.96776
Herpud1	homocysteine-inducible, endoplasmic reticulum stress-inducible, ubiquitin-like domain member 1	ENSMUSG00000031770	-0.561278	7.40359	-5.76009	3.99246e-05	0.000688283	1.95554
Insig2	insulin induced gene 2	ENSMUSG00000003721	0.606955	6.34159	5.75721	4.01344e-05	0.000691354	1.95017
Dmap1	DNA methyltransferase 1-associated protein 1	ENSMUSG00000009640	0.47081	6.27114	5.75222	4.05006e-05	0.000697114	1.94087
Grn	granulin	ENSMUSG00000034708	0.844244	8.90197	5.75165	4.05424e-05	0.000697285	1.93981
1110008P14Rik	RIKEN cDNA 1110008P14 gene	ENSMUSG00000039195	0.666771	6.25327	5.75084	4.06021e-05	0.000697764	1.9383
Tmem43	transmembrane protein 43	ENSMUSG00000030095	0.558311	7.9616	5.74887	4.07485e-05	0.000699729	1.93462
Herc3	hect domain and RLD 3	ENSMUSG00000029804	0.782365	5.85906	5.74728	4.08665e-05	0.000701115	1.93165
Ing5	inhibitor of growth family, member 5	ENSMUSG00000026283	-0.593504	7.9027	-5.74692	4.08933e-05	0.000701115	1.93098
Gstt2	glutathione S-transferase, theta 2	ENSMUSG00000033318	0.967324	5.00398	5.74313	4.11766e-05	0.000705419	1.92391
Trps1	trichorhinophalangeal syndrome I (human)	ENSMUSG00000038679	0.66589	5.83469	5.73691	4.16464e-05	0.00071291	1.91229
Vat1	vesicle amine transport protein 1 homolog (T californica)	ENSMUSG00000034993	-0.680563	9.09904	-5.7353	4.17693e-05	0.000714453	1.90927
Ubtd2	ubiquitin domain containing 2	ENSMUSG00000044949	-0.497245	8.88735	-5.73482	4.18055e-05	0.000714514	1.90838
Pex19	peroxisomal biogenesis factor 19	ENSMUSG00000003464	0.465921	8.22347	5.73284	4.19565e-05	0.000716536	1.90469
Mlana	melan-A	ENSMUSG00000024806	-1.00308	5.80733	-5.72875	4.22707e-05	0.000721339	1.89705
Nbeal2	neurobeachin-like 2	ENSMUSG00000056724	0.858967	6.0098	5.72209	4.27877e-05	0.000729582	1.8846
Mgea5	meningioma expressed antigen 5 (hyaluronidase)	ENSMUSG00000025220	0.519398	9.12434	5.72167	4.28205e-05	0.000729582	1.88381
Nfu1	NFU1 iron-sulfur cluster scaffold homolog (S. cerevisiae)	ENSMUSG00000029993	0.51693	9.16363	5.71614	4.32553e-05	0.000736417	1.87347
Thbs1	thrombospondin 1	ENSMUSG00000040152	-1.56683	7.73595	-5.70852	4.38612e-05	0.000746153	1.85922
Rhog	ras homolog gene family, member G	ENSMUSG00000073982	0.545931	7.99569	5.70561	4.40958e-05	0.00074956	1.85375
Sema3f	sema domain, immunoglobulin domain (Ig), short basic domain, secreted, (semaphorin) 3F	ENSMUSG00000034684	-0.504645	6.17827	-5.70342	4.42723e-05	0.000751617	1.84966
Calm5	calmodulin 5	ENSMUSG00000099269	1.32111	4.65448	5.70326	4.42855e-05	0.000751617	1.84936
Rcn1	reticulocalbin 1	ENSMUSG00000005973	-0.571551	9.30928	-5.70275	4.43263e-05	0.000751726	1.84842
Hbb-y	hemoglobin Y, beta-like embryonic chain	ENSMUSG00000052187	-1.71809	6.75015	-5.69933	4.46043e-05	0.000755854	1.84201
Npm3	nucleoplasmin 3	ENSMUSG00000056209	-0.622943	8.33464	-5.69861	4.46631e-05	0.000756265	1.84066
Ctsc	cathepsin C	ENSMUSG00000030560	0.791527	6.39724	5.69658	4.48296e-05	0.000758127	1.83685
1810009A15Rik	RIKEN cDNA 1810009A15 gene	ENSMUSG00000071653	-0.511124	10.0413	-5.69642	4.48424e-05	0.000758127	1.83656
Aldh6a1	aldehyde dehydrogenase family 6, subfamily A1	ENSMUSG00000021238	1.15466	5.74184	5.69219	4.51913e-05	0.000763332	1.82862
Cmc2	COX assembly mitochondrial protein 2	ENSMUSG00000014633	0.581898	8.38734	5.69149	4.52492e-05	0.000763332	1.82731
Pigk	phosphatidylinositol glycan anchor biosynthesis, class K	ENSMUSG00000039047	0.664415	7.37079	5.69142	4.52549e-05	0.000763332	1.82718
BC027231	cDNA sequence BC027231	ENSMUSG00000036208	-0.438615	8.43711	-5.68113	4.61154e-05	0.000776917	1.80789
Decr2	2-4-dienoyl-Coenzyme A reductase 2, peroxisomal	ENSMUSG00000036775	0.728766	6.98941	5.68094	4.61313e-05	0.000776917	1.80754
Cox20	COX20 Cox2 chaperone	ENSMUSG00000026500	0.602798	8.7143	5.67708	4.64588e-05	0.00078183	1.8003
Fndc3a	fibronectin type III domain containing 3A	ENSMUSG00000033487	0.576145	5.15299	5.67593	4.65567e-05	0.000782875	1.79814
H1fx	H1 histone family, member X	ENSMUSG00000044927	-0.921915	5.6982	-5.67524	4.6615e-05	0.000783254	1.79686
Dleu2	deleted in lymphocytic leukemia, 2	ENSMUSG00000097589	1.02561	5.58261	5.67465	4.66655e-05	0.0007835	1.79575
Slc23a2	solute carrier family 23 (nucleobase transporters), member 2	ENSMUSG00000027340	0.700194	7.00427	5.67245	4.68537e-05	0.000786057	1.79163
Rxra	retinoid X receptor alpha	ENSMUSG00000015846	-0.860316	6.12583	-5.67156	4.69303e-05	0.000786739	1.78996
Taco1	translational activator of mitochondrially encoded cytochrome c oxidase I	ENSMUSG00000001983	0.503527	6.80554	5.67002	4.70633e-05	0.000788364	1.78706
Rcn1	reticulocalbin 1	ENSMUSG00000005973	-0.802769	9.52071	-5.66914	4.71394e-05	0.000789035	1.7854
P4ha2	procollagen-proline, 2-oxoglutarate 4-dioxygenase (proline 4-hydroxylase), alpha II polypeptide	ENSMUSG00000018906	-0.633197	5.92972	-5.66429	4.75599e-05	0.000795464	1.77631
Fbxo31	F-box protein 31	ENSMUSG00000052934	-0.560336	6.18084	-5.6631	4.76636e-05	0.000796591	1.77408
Mrps33	mitochondrial ribosomal protein S33	ENSMUSG00000029918	0.527734	9.72189	5.6621	4.7751e-05	0.000797442	1.77221
Sesn1	sestrin 1	ENSMUSG00000038332	0.844205	6.43518	5.65848	4.8069e-05	0.000802141	1.76541
Ubtd1	ubiquitin domain containing 1	ENSMUSG00000025171	0.758757	6.86021	5.65798	4.81139e-05	0.000802276	1.76445
Isoc1	isochorismatase domain containing 1	ENSMUSG00000024601	0.659974	7.10203	5.65691	4.82082e-05	0.000802751	1.76245
Ufc1	ubiquitin-fold modifier conjugating enzyme 1	ENSMUSG00000062963	0.486753	9.39555	5.65682	4.82157e-05	0.000802751	1.76229
Smim19	small integral membrane protein 19	ENSMUSG00000031534	-0.51483	7.12438	-5.65583	4.83033e-05	0.000803598	1.76043
Ddx19b	DEAD (Asp-Glu-Ala-Asp) box polypeptide 19b	ENSMUSG00000033658	-0.813543	6.46916	-5.65279	4.85741e-05	0.000807489	1.75471
Ajuba	ajuba LIM protein	ENSMUSG00000022178	-1.09845	7.9702	-5.65024	4.88019e-05	0.00081066	1.74992
Wrap73	WD repeat containing, antisense to Trp73	ENSMUSG00000029029	0.678886	6.2655	5.64944	4.88736e-05	0.000811235	1.74841
Nrgn	neurogranin	ENSMUSG00000053310	0.964588	7.11112	5.64661	4.91281e-05	0.000814841	1.7431
Gm16336	predicted gene 16336	ENSMUSG00000087160	0.909849	4.37371	5.64459	4.931e-05	0.000817239	1.73931
Trib2	tribbles homolog 2 (Drosophila)	ENSMUSG00000020601	1.10339	5.12657	5.64346	4.94129e-05	0.000818325	1.73718
Tsen15	tRNA splicing endonuclease 15 homolog (S. cerevisiae)	ENSMUSG00000014980	-0.555742	7.5612	-5.64235	4.95136e-05	0.000819372	1.73509
Sesn2	sestrin 2	ENSMUSG00000028893	0.552687	7.79308	5.6411	4.96276e-05	0.000820636	1.73274
Cep85l	centrosomal protein 85-like	ENSMUSG00000038594	-0.690899	6.99662	-5.63978	4.97483e-05	0.000822012	1.73025
Zfp275	zinc finger protein 275	ENSMUSG00000031365	-0.65892	7.61157	-5.63896	4.98226e-05	0.000822618	1.72872
Fat4	FAT tumor suppressor homolog 4 (Drosophila)	ENSMUSG00000046743	-1.3657	5.36819	-5.63705	4.99981e-05	0.000824893	1.72512
Sik1	salt inducible kinase 1	ENSMUSG00000024042	-0.584173	7.25242	-5.63025	5.06271e-05	0.000834641	1.71232
Usp18	ubiquitin specific peptidase 18	ENSMUSG00000030107	0.865735	4.88706	5.62652	5.09745e-05	0.000839736	1.70532
2002-03-01	mitochondrial amidoxime reducing component 2	ENSMUSG00000073481	0.611182	7.62104	5.62409	5.12028e-05	0.000842861	1.70075
Thsd7a	thrombospondin, type I, domain containing 7A	ENSMUSG00000032625	-0.851083	6.42533	-5.623	5.13062e-05	0.000843929	1.69868
Map9	microtubule-associated protein 9	ENSMUSG00000033900	-0.98044	5.79319	-5.62183	5.14161e-05	0.000844488	1.69649
Brd8	bromodomain containing 8	ENSMUSG00000003778	0.454651	8.87123	5.62182	5.14174e-05	0.000844488	1.69647
Zfp518b	zinc finger protein 518B	ENSMUSG00000046572	-0.708813	6.63454	-5.61395	5.2167e-05	0.000856157	1.68165
Acadvl	acyl-Coenzyme A dehydrogenase, very long chain	ENSMUSG00000018574	0.6674	6.86943	5.6131	5.22484e-05	0.000856851	1.68005
Colec12	collectin sub-family member 12	ENSMUSG00000036103	-0.686052	7.04759	-5.61243	5.23132e-05	0.000857271	1.67878
Ctsh	cathepsin H	ENSMUSG00000032359	-0.515383	3.94405	-5.61176	5.2378e-05	0.00085769	1.67752
Epdr1	ependymin related protein 1 (zebrafish)	ENSMUSG00000002808	0.560745	6.16855	5.61108	5.24436e-05	0.000858122	1.67624
Tcf3	transcription factor 3	ENSMUSG00000020167	-0.771244	8.12881	-5.60823	5.27192e-05	0.000861987	1.67087
Hexb	hexosaminidase B	ENSMUSG00000021665	0.865222	7.13575	5.60644	5.28935e-05	0.00086419	1.66749
Ucn	urocortin	ENSMUSG00000038676	-0.822199	5.57782	-5.60469	5.30642e-05	0.000866113	1.66419
Snx13	sorting nexin 13	ENSMUSG00000020590	0.557366	7.55744	5.60442	5.30904e-05	0.000866113	1.66369
E2f4	E2F transcription factor 4	ENSMUSG00000014859	-0.741423	8.61166	-5.60063	5.34625e-05	0.000871534	1.65654
Kansl1l	KAT8 regulatory NSL complex subunit 1-like	ENSMUSG00000026004	0.728932	5.53865	5.59651	5.38691e-05	0.000877509	1.64878
Cdk7	cyclin-dependent kinase 7	ENSMUSG00000069089	-0.532201	8.14071	-5.59523	5.3997e-05	0.000878436	1.64636
Ncoa3	nuclear receptor coactivator 3	ENSMUSG00000027678	-0.44725	8.38259	-5.59513	5.40063e-05	0.000878436	1.64618
Zfp160	zinc finger protein 160	ENSMUSG00000067942	0.588632	5.91444	5.59371	5.41479e-05	0.000880085	1.6435
Rabep2	rabaptin, RAB GTPase binding effector protein 2	ENSMUSG00000030727	0.596111	6.44213	5.59183	5.43362e-05	0.00088249	1.63995
Ndufa3	NADH dehydrogenase (ubiquinone) 1 alpha subcomplex, 3	ENSMUSG00000035674	0.498486	10.2966	5.58878	5.4642e-05	0.000886165	1.6342
Zfp365	zinc finger protein 365	ENSMUSG00000037855	0.58036	6.92724	5.58868	5.46527e-05	0.000886165	1.634
Ring1	ring finger protein 1	ENSMUSG00000024325	-0.919729	5.55033	-5.58837	5.4684e-05	0.000886165	1.63342
Cx3cr1	chemokine (C-X3-C motif) receptor 1	ENSMUSG00000052336	-0.720309	6.04356	-5.58621	5.4902e-05	0.000889038	1.62934
4930550C14Rik	RIKEN cDNA 4930550C14 gene	ENSMUSG00000005131	0.717106	4.77084	5.58335	5.51927e-05	0.000893084	1.62394
Enpp4	ectonucleotide pyrophosphatase/phosphodiesterase 4	ENSMUSG00000023961	0.94682	5.88177	5.58141	5.53906e-05	0.000895625	1.62027
Vps45	vacuolar protein sorting 45 (yeast)	ENSMUSG00000015747	0.62354	6.85347	5.58096	5.54366e-05	0.000895706	1.61943
Gfm2	G elongation factor, mitochondrial 2	ENSMUSG00000021666	-0.65975	7.27084	-5.57418	5.6134e-05	0.000906305	1.60663
Wdr7	WD repeat domain 7	ENSMUSG00000040560	0.530902	7.71043	5.5734	5.62145e-05	0.000906657	1.60516
Snapc5	small nuclear RNA activating complex, polypeptide 5	ENSMUSG00000032398	0.516885	7.99411	5.57317	5.62387e-05	0.000906657	1.60472
Rab5b	RAB5B, member RAS oncogene family	ENSMUSG00000000711	0.805536	7.50141	5.57165	5.63963e-05	0.000908529	1.60186
Igfbp4	insulin-like growth factor binding protein 4	ENSMUSG00000017493	0.543963	9.24054	5.57056	5.65103e-05	0.000909695	1.59979
Plekhm1	pleckstrin homology domain containing, family M (with RUN domain) member 1	ENSMUSG00000034247	0.671084	6.95072	5.5691	5.66625e-05	0.00091117	1.59704
Hps3	Hermansky-Pudlak syndrome 3 homolog (human)	ENSMUSG00000027615	0.63942	6.23426	5.56889	5.66852e-05	0.00091117	1.59663
Zdhhc2	zinc finger, DHHC domain containing 2	ENSMUSG00000039470	-0.790473	7.54254	-5.56834	5.67426e-05	0.000911423	1.59559
Galnt2	UDP-N-acetyl-alpha-D-galactosamine:polypeptide N-acetylgalactosaminyltransferase 2	ENSMUSG00000089704	0.710589	6.00862	5.56759	5.68212e-05	0.000912016	1.59418
Rapgef5	Rap guanine nucleotide exchange factor (GEF) 5	ENSMUSG00000041992	-0.911049	5.69693	-5.56666	5.69189e-05	0.000912913	1.59242
Lrrn2	leucine rich repeat protein 2, neuronal	ENSMUSG00000026443	-0.69311	5.49438	-5.56482	5.71125e-05	0.000915348	1.58894
Hif3a	hypoxia inducible factor 3, alpha subunit	ENSMUSG00000004328	0.733734	5.99424	5.56275	5.73314e-05	0.000918183	1.58503
Arhgdig	Rho GDP dissociation inhibitor (GDI) gamma	ENSMUSG00000073433	-1.0059	5.77886	-5.56185	5.74264e-05	0.000919033	1.58333
Zfp386	zinc finger protein 386 (Kruppel-like)	ENSMUSG00000042063	0.741533	6.20957	5.56047	5.75729e-05	0.000920703	1.58073
Atp10d	ATPase, class V, type 10D	ENSMUSG00000046808	0.862933	6.28399	5.55918	5.771e-05	0.000922082	1.57829
Tmlhe	trimethyllysine hydroxylase, epsilon	ENSMUSG00000079834	0.808719	5.63134	5.55887	5.77434e-05	0.000922082	1.5777
Papolg	poly(A) polymerase gamma	ENSMUSG00000020273	0.689975	7.12725	5.55536	5.8119e-05	0.000927404	1.57106
Snord87	small nucleolar RNA, C/D box 87	ENSMUSG00000093178	1.57302	8.21879	5.55419	5.82456e-05	0.000928746	1.56884
Slc16a9	solute carrier family 16 (monocarboxylic acid transporters), member 9	ENSMUSG00000037762	0.697125	4.67349	5.55248	5.84293e-05	0.000930996	1.56562
[truncated: 2,820 more rows]

## Sheet: Endocon_Endo
symbol	genename	ensembl	logFC	AveExpr	t	P.Value	adj.P.Val	B
[truncated: 2,330 more rows]

[truncated: 11 more sheets: VSMact_VSMcon, VSMact_VSM, VSMcon_VSM, VSMact_Endocon, VSMact_Endoact, VSMcon_Endocon, AffyBackground, gProfiler_VSMact_VSMcon-, gProfiler_VSMact_VSMcon_+, gProfiler_Endoact_Endocon_-, gProfiler_Endoact_Endocon_+]
