# Supplementary material for: Single-cell transcriptomics reveals a new dynamical function of transcription factors during embryonic hematopoiesis
Source: eLife. 2018 Mar 20;7:e29312. doi: 10.7554/eLife.29312 (PMC5860872; doi:10.7554/eLife.29312)
Supplement: Supplementary file 6. — The first worksheet contains Ct values, the second log2 expression data, the third the metadata relative to the cells shown in Figure 4A and B, the fourth the matrix for Figure 4B and the fifth the p-values for Figure 4B. [file elife-29312-supp6.xlsx]

## Sheet: Ctvalue_data
ID	P3_i8TFs-dox_1_14	P3_i8TFs-dox_1_22	P3_i8TFs-dox_1_30	P3_i8TFs-dox_1_38	P4_i8TFs+dox_1_08	P4_i8TFs+dox_1_16	P4_i8TFs+dox_1_24	P4_i8TFs+dox_1_32	P4_i8TFs+dox_1_40	P3_i8TFs-dox_1_01	P3_i8TFs-dox_1_08	P3_i8TFs-dox_1_15	P3_i8TFs-dox_1_23	P3_i8TFs-dox_1_31	P3_i8TFs-dox_1_39	P4_i8TFs+dox_1_01	P4_i8TFs+dox_1_09	P4_i8TFs+dox_1_17	P4_i8TFs+dox_1_25	P4_i8TFs+dox_1_33	P4_i8TFs+dox_1_41	P3_i8TFs-dox_1_02	P3_i8TFs-dox_1_09	P3_i8TFs-dox_1_16	P3_i8TFs-dox_1_24	P3_i8TFs-dox_1_32	P3_i8TFs-dox_1_40	P4_i8TFs+dox_1_02	P4_i8TFs+dox_1_10	P4_i8TFs+dox_1_18	P4_i8TFs+dox_1_26	P4_i8TFs+dox_1_34	P4_i8TFs+dox_1_42	P3_i8TFs-dox_1_03	P3_i8TFs-dox_1_10	P3_i8TFs-dox_1_17	P3_i8TFs-dox_1_25	P3_i8TFs-dox_1_33	P3_i8TFs-dox_1_41	P4_i8TFs+dox_1_03	P4_i8TFs+dox_1_11	P4_i8TFs+dox_1_19	P4_i8TFs+dox_1_27	P4_i8TFs+dox_1_35	P4_i8TFs+dox_1_43	P3_i8TFs-dox_1_04	P3_i8TFs-dox_1_11	P3_i8TFs-dox_1_18	P3_i8TFs-dox_1_34
ACTA2	999	999	999	999	999	999	999	999	999	999	999	999	999	999	999	12.4348	18.3355	999	999	999	999	999	999	999	999	999	999	999	999	999	999	999	999	999	999	999	9.61677	999	9.22661	999	999	999	999	999	999	999	999	999	999
ACVR1	999	999	18.2341	999	999	999	19.1724	999	999	999	999	999	999	19.4001	999	17.5329	999	17.9581	999	999	999	999	999	999	999	999	999	999	999	999	999	999	999	999	999	999	19.0923	999	999	20.11	999	999	999	999	18.75	999	999	999	19.4328
ACVR1B	18.1803	19.7802	17.9998	19.5914	16.935	17.3697	16.852	18.5721	18.8714	18.8947	17.3177	999	16.8872	19.1255	19.6466	16.2531	16.4237	16.5345	17.8525	17.5825	17.3771	17.7257	17.1739	999	16.9847	18.595	19.8886	20.3474	16.7965	16.5889	18.3351	19.0813	18.7444	19.8193	18.8787	999	20.3984	20.0227	17.0958	18.6467	16.2417	15.5014	16.8459	17.4864	18.3251	18.0094	18.9209	20.0086	18.5661
ACVR2A	999	999	22.159	999	999	20.8901	999	999	999	999	999	999	999	999	999	19.0969	19.1594	19.6644	999	21.1183	20.6302	999	21.5744	999	999	21.2474	22.7316	999	999	999	999	20.8938	999	999	999	999	19.2953	999	19.3731	999	19.9799	999	19.3006	20.5469	20.2003	999	999	999	999
ACVR2B	999	999	19.3752	999	999	999	19.6404	999	999	999	999	19.9442	20.1973	999	999	999	18.686	17.865	999	18.3773	999	999	999	999	999	999	20.327	19.5493	999	999	999	999	999	19.5161	999	999	999	20.3397	18.782	999	18.7193	19.8973	999	999	20.4176	999	999	19.4324	19.2756
ACVRL1	999	999	20.7792	999	11.5955	999	14.2826	14.5559	13.612	999	999	999	999	999	999	17.9772	18.5082	18.477	18.3144	15.4137	999	999	17.5133	999	18.2939	17.8604	999	19.5234	13.2744	14.0739	16.4094	12.9642	14.0032	999	999	999	999	999	999	999	16.7738	12.9487	18.9268	15.4883	999	999	999	999	999
ADCY4	23.6311	21.2843	21.8247	999	16.508	19.5147	16.1013	17.4725	20.0624	23.0757	22.4424	21.0098	22.0312	17.6641	999	18.3304	18.3168	20.4482	19.8967	999	17.2359	999	18.1632	24.4088	999	19.2692	999	18.6094	18.1827	17.9777	999	999	999	22.5887	999	999	999	22.0247	26.4819	22.3819	18.6694	16.3476	18.6993	18.6328	999	999	22.6542	19.1218	22.1764
ATP2A3	999	13.8686	17.6991	19.4361	18.7263	16.501	18.6393	15.0786	13.9009	999	25.0135	999	14.9398	14.007	19.2844	999	15.9389	13.4912	14.26	14.4164	16.0943	15.8532	16.3811	23.9327	14.3272	15.237	999	14.8541	15.0416	14.5968	14.2378	19.5913	16.6415	19.7444	18.4958	24.5362	999	13.8755	999	14.5879	14.5452	14.9132	15.0446	14.9712	999	19.3628	18.5784	14.9704	13.3255
BMP4	999	999	999	999	14.7893	15.7312	14.1393	16.4928	17.2964	999	999	999	999	999	999	13.1809	14.2914	999	19.4032	17.0198	19.4143	17.9405	999	999	15.3192	16.0861	999	15.7928	14.1705	16.2512	19.2844	16.081	17.3352	999	19.0587	19.2624	12.8244	999	13.0417	999	16.6301	14.6394	19.3576	16.8775	15.4035	999	999	999	999
BMPR1A	18.7518	18.1636	18.8857	17.8399	19.0972	20.6477	17.5167	18.542	18.0611	19.3327	19.3547	20.536	17.6257	999	999	15.9218	17.0709	18.1831	17.6482	16.7819	17.6538	21.0659	18.5727	19.1229	20.2749	18.8981	22.5749	17.5678	18.8934	18.2066	18.0795	19.1247	19.7404	21.2872	18.867	19.8586	16.2141	19.3259	16.2664	17.1226	17.6006	18.1608	17.6996	19.3784	17.4014	18.1592	19.0162	19.958	19.1412
BMPR2	20.9546	19.8595	18.6523	19.6509	17.0199	18.3746	19.6659	21.4915	21.0694	999	19.5734	999	18.8499	18.6792	999	18.1393	17.8079	17.837	18.1922	17.5096	17.6088	999	18.3101	999	18.2599	18.5015	20.3704	18.3216	17.5633	16.7668	18.6481	19.6404	18.7759	19.9265	999	19.6278	15.8316	20.2886	16.8698	18.0728	17.5502	24.5822	17.7923	18.7386	16.8899	19.8046	20.7888	18.7238	999
CACNA2D1	999	999	999	999	999	999	999	999	999	999	999	999	999	20.3575	999	999	999	999	999	999	999	999	999	999	999	999	999	999	999	999	999	999	999	999	999	999	19.7246	999	999	999	999	999	999	999	999	999	999	999	999
CDH2	999	999	999	999	999	21.2482	999	999	999	999	999	999	999	999	999	17.3496	999	18.3575	19.6477	999	999	999	999	999	999	999	999	999	999	999	999	999	999	999	999	999	14.1123	999	15.8741	999	999	999	999	999	999	999	999	999	19.6583
CDH5	999	999	16.935	999	14.1181	14.2888	15.5007	14.3739	999	999	999	999	999	14.4813	999	999	14.5318	14.3232	15.1231	15.6959	16.0336	999	17.0149	999	17.4683	999	999	999	13.5047	14.4623	21.0905	16.406	15.1268	18.8805	999	999	999	999	999	16.0634	14.0174	14.236	14.8214	14.2133	14.8728	999	999	20.8464	999
CLDN5	23.7586	24.7749	999	999	999	23.712	999	24.6273	23.7465	23.9442	999	23.655	999	999	24.7686	999	25.1307	999	999	24.5056	24.8063	23.9847	999	24.7375	999	999	25.2466	999	999	999	999	999	999	24.8618	23.7013	999	999	999	999	999	999	999	999	999	999	999	999	999	23.777
COL4A2	999	999	19.0591	999	999	999	18.8568	999	999	999	999	999	999	24.2569	999	14.067	999	999	999	999	999	999	999	999	999	999	999	999	999	999	999	999	999	999	999	999	14.8926	999	13.8233	999	999	999	999	999	999	999	999	999	999
COL4A5	24.6861	999	25.4597	25.135	14.3247	16.5852	14.8766	15.8718	18.3696	999	23.9714	24.3747	22.4964	17.9277	999	13.7656	15.6396	16.6063	16.4844	15.5505	16.5556	22.7371	23.6997	23.5948	999	22.6757	24.8717	999	15.6472	17.598	18.5019	999	16.4214	999	999	999	16.4043	999	15.7477	19.4859	18.2545	15.9611	14.8679	16.2344	15.2812	999	999	999	24.0138
CTNNB1	17.139	16.1584	14.7434	16.9023	14.8931	14.7645	14.8655	16.048	17.2494	17.1081	17.2389	18.498	15.9491	14.8328	16.4936	14.4373	14.5226	14.3862	15.7325	13.978	15.4833	16.4945	14.4641	25.1476	15.4934	13.8494	17.3378	16.3361	14.8493	15.2335	15.7192	16.7374	16.6471	17.1768	17.2639	19.0811	14.0271	16.0888	14.2399	14.8677	14.5835	14.9646	14.4327	15.4496	15.0465	16.7827	16.9223	14.9359	16.1267
DCAF12L1	20.0178	19.5327	20.0716	19.3706	999	999	999	999	999	16.6194	999	999	18.3873	999	18.9289	999	999	999	999	19.9219	18.8688	17.5408	20.4844	19.9454	19.87	19.6274	999	999	999	999	999	999	999	999	18.6241	18.7091	15.5129	999	16.8331	23.4602	18.7026	999	18.8044	999	999	999	17.5698	999	19.9577
DPYSL3	999	999	999	999	999	999	20.7566	999	999	999	999	999	999	999	999	999	999	999	999	999	999	999	999	999	999	999	999	999	999	999	999	999	999	999	999	999	20.1334	999	999	999	999	999	999	999	20.181	999	999	999	999
ENG	999	19.7596	17.4769	21.5216	999	17.7408	16.2994	17.0757	18.6916	18.4958	23.6436	17.356	18.4677	15.8573	18.5118	16.4543	16.4878	15.6187	19.548	15.9507	16.919	19.4045	18.9773	18.2897	15.6251	17.2396	999	17.6819	15.9243	17.3623	19.5002	16.7953	16.311	19.884	19.9664	18.7095	17.7521	20.0748	19.2217	17.9287	16.7972	16.3311	17.4427	16.1643	16.5307	21.1795	19.3398	18.145	16.6514
ENPP1	19.3391	999	999	999	17.5311	999	999	20.195	999	18.729	999	999	18.3447	18.6855	16.6491	18.3432	19.8555	999	999	999	999	20.6118	999	999	18.4413	999	999	999	999	999	999	21.7569	999	999	17.8839	999	999	999	999	999	999	20.2546	999	17.0768	999	16.8346	19.9194	999	17.3185
EPO	999	999	999	999	999	999	999	999	999	999	999	999	999	999	999	999	999	999	999	999	999	999	999	999	999	999	999	999	999	999	999	999	999	999	999	999	999	999	999	999	999	999	999	999	999	999	999	999	999
EPOR	20.0137	18.2526	999	18.003	999	20.1694	999	999	999	17.6061	18.7517	999	20.7572	19.1172	20.5032	999	999	999	999	999	999	999	999	999	999	999	999	999	999	999	19.1978	999	999	19.548	18.6507	999	999	999	999	999	999	999	999	999	999	17.9666	999	999	20.5292
EPS8	999	999	18.2302	999	999	999	21.4469	999	999	999	999	999	999	20.7211	999	999	999	999	999	999	999	999	18.7143	999	999	17.4451	999	999	999	999	999	20.3205	19.1946	999	999	999	999	999	20.0474	999	999	999	999	999	999	999	999	999	999
ERG	21.4365	999	24.2739	999	9.9382	10.1738	10.7834	11.2321	13.3887	15.7552	999	18.933	20.2743	999	20.0996	10.1556	10.7179	11.8175	11.4505	13.9519	12.0003	999	19.5652	19.6046	16.5225	22.5624	22.7595	10.2015	10.4362	10.2222	11.069	10.4876	11.2856	19.5899	23.9187	18.3594	999	24.1147	999	10.7543	10.5713	12.418	9.6752	11.5269	11.0513	999	999	999	999
ESAM	999	999	999	999	18.7	999	16.7502	20.4233	999	24.6568	999	21.921	23.5562	20.6378	22.3716	16.9615	16.6678	17.8372	21.0344	22.9381	21.7799	21.6008	21.9247	19.9267	19.872	999	999	23.6383	15.9364	18.1031	999	21.4611	17.3994	22.7918	22.7527	999	999	22.5033	999	21.367	999	17.6914	999	18.5629	18.3371	21.4684	21.5011	20.3691	22.2937
FAM122B	999	18.0812	18.1569	18.392	999	20.5873	999	999	999	18.4044	18.845	20.2349	19.7644	20.157	18.4415	16.8404	19.8903	999	999	18.0232	19.3977	999	20.4298	999	19.6577	17.1746	21.3205	999	999	19.073	999	999	999	20.1915	19.9941	999	17.7445	999	17.5035	999	19.7005	18.9698	18.4496	999	999	999	20.2627	999	18.3476
FBN1	999	999	999	999	999	999	999	999	999	999	999	999	999	999	999	999	999	999	999	999	999	999	999	999	999	999	999	999	999	999	999	999	999	999	999	999	999	999	999	999	19.2576	999	999	999	999	999	999	999	999
FLI1	18.2808	15.1374	15.9053	20.6937	10.4248	10.5191	11.3614	11.4119	12.812	14.9345	999	18.7877	15.6702	16.1847	18.264	10.5404	10.9753	12.3061	11.2538	14.1039	12.2831	19.7589	15.3034	17.3161	16.1842	16.1195	19.8004	10.5763	10.9842	11.0317	11.2186	11.0669	11.6487	18.2204	999	19.0867	999	15.8818	999	11.1353	10.8893	12.1573	10.0898	11.492	11.4727	19.3572	999	17.7043	14.4471
FLRT2	999	26.9462	24.7712	26.5269	999	999	25.9716	999	26.9629	27.2811	999	999	24.7501	999	26.9192	25.3892	24.9399	999	25.9471	999	26.0683	999	25.8614	999	27.7796	999	999	26.9799	999	25.2266	25.7504	999	999	26.2311	26.1664	999	999	999	24.9447	999	27.7624	999	999	999	999	24.8211	999	25.7634	25.7696
FMO1	999	18.1755	999	15.8427	999	999	999	999	999	999	999	999	999	999	999	19.1754	999	999	999	999	999	999	999	999	999	999	999	999	999	999	999	999	999	15.6906	18.1655	999	999	999	999	999	999	999	19.5004	999	999	999	999	999	999
GATA1	16.5424	14.2902	20.3287	15.5176	999	999	999	999	999	16.659	15.9205	17.7569	15.7397	999	16.2832	999	999	999	24.3777	999	999	16.0762	999	18.3031	999	999	17.1615	999	999	999	999	999	999	15.9763	16.3986	18.2309	999	14.5871	999	999	999	999	999	999	999	16.7587	15.9289	999	14.3515
GATA2	999	18.7706	999	18.7972	12.062	12.4693	13.1509	13.4758	15.4412	18.522	999	18.7954	999	999	999	12.821	12.6663	13.7787	13.3639	16.7011	13.9895	999	19.1542	999	18.8318	999	999	12.5038	12.67	11.9985	13.6492	12.3593	14.0642	999	19.6677	17.7069	999	999	19.1555	13.4462	12.6512	14.5065	11.9601	13.6319	13.6896	999	999	999	999
GDPD5	999	999	999	999	999	999	999	999	999	999	999	999	999	999	999	18.3801	999	999	999	999	999	999	20.5396	999	999	999	999	999	999	999	999	999	999	999	999	999	20.6358	999	20.1944	999	999	999	999	999	999	999	999	999	999
GFI1	999	999	999	999	999	999	999	999	999	999	999	999	999	999	999	16.8013	999	999	999	999	999	999	999	999	999	999	999	999	999	999	999	999	999	999	999	999	999	999	999	999	999	999	999	999	999	999	999	999	999
GFI1B	999	19.8641	999	19.9893	20.4609	19.3221	999	18.1872	18.6084	999	18.966	26.5167	21.4323	999	19.529	21.6514	999	17.3024	999	18.8763	999	999	999	999	17.8834	999	999	20.1561	18.0953	16.5638	999	17.2889	999	999	19.0778	999	999	999	999	20.3358	17.3158	19.6679	18.0782	18.7564	999	999	19.7931	21.3456	16.8902
GPR126	999	999	20.3729	999	999	999	999	999	999	999	999	999	999	999	999	999	999	999	999	999	999	999	999	999	999	999	999	999	999	999	999	999	999	999	999	999	999	999	19.1102	999	999	999	999	999	999	999	999	999	999
GRIA4	999	999	999	999	999	999	999	999	999	999	999	999	999	999	999	999	999	999	999	999	999	999	999	999	999	999	999	999	999	999	999	999	999	999	999	999	999	999	999	999	999	999	999	999	999	999	999	999	999
HBB-BH1	7.95398	7.12382	999	7.1103	999	999	999	999	999	7.80066	8.06291	10.319	12.8924	18.6248	8.18016	999	999	999	999	999	999	7.70943	999	10.1483	999	999	8.79097	999	999	999	999	999	999	7.46243	7.74466	8.88473	18.3845	7.7266	19.1666	999	999	999	999	999	999	7.34454	7.83037	999	8.68532
ITGA2B	999	14.7637	16.4256	17.1403	13.4002	15.7286	18.7061	15.3383	15.8569	18.7095	17.0467	20.719	15.7198	16.6045	17.7679	17.8591	16.2337	15.4692	15.2711	15.6455	15.4887	16.6014	19.0698	22.6283	16.9259	19.6712	18.7535	13.8038	14.4053	17.2188	16.5582	17.7227	14.6238	17.1267	17.4711	19.6459	22.1078	14.4124	999	18.4825	15.5095	14.9634	15.311	17.9259	16.2881	17.6234	18.2193	22.9387	13.6385
ITGAM	999	999	16.4049	999	999	999	999	999	15.9139	25.2066	999	999	999	24.3474	999	999	999	20.2983	16.8858	18.3621	16.0993	999	14.8994	999	999	20.4331	999	14.6054	999	17.7016	15.947	999	999	999	999	999	999	999	999	16.1064	999	999	16.9073	999	999	999	999	16.8324	999
ITGB3	17.5791	13.8158	13.876	15.6974	12.9996	14.6601	15.617	13.7807	13.9274	25.1833	18.4569	999	14.2385	14.8281	16.4136	13.2801	13.5295	13.7889	13.7168	14.0771	13.3575	14.3291	15.3582	999	14.0546	15.3499	19.2447	14.8322	13.2428	14.8285	13.5855	15.0344	15.1611	17.2897	17.4944	999	999	11.715	999	14.4291	13.6775	13.8953	13.1421	14.4955	14.2054	17.5989	999	14.6435	11.1408
KDR	999	18.7532	15.6547	999	14.9224	14.3351	17.063	14.3872	16.1853	999	999	999	19.023	16.6706	999	14.6487	14.6728	14.4205	15.9614	14.4882	15.128	999	19.9641	20.8768	16.2167	15.86	999	16.6549	14.6833	14.1827	16.2545	15.3132	15.0869	999	999	999	21.3478	19.7346	20.4299	15.8082	15.4849	13.8937	13.2777	14.1645	14.5618	20.9735	999	19.6096	17.7024
KIT	999	18.6331	19.5575	999	999	15.8844	999	17.9379	16.1698	999	18.1808	999	13.9927	999	17.9164	16.1157	14.9234	14.1631	17.3679	15.6851	15.6047	18.7293	19.314	999	14.1096	19.5187	999	16.8654	14.3871	14.8399	17.0484	15.9411	23.1455	23.3706	999	999	999	14.931	999	15.5219	15.2642	14.7346	16.0778	14.4588	15.2843	999	19.6817	999	16.9137
LAD1	999	22.9151	999	20.7868	19.0241	999	999	999	20.7931	20.5874	999	21.5523	19.4128	999	21.8341	20.6692	999	21.6866	22.7017	999	20.3928	999	999	23.4942	999	999	999	999	999	999	999	999	20.3303	22.9531	999	999	999	999	999	19.9687	999	999	23.4289	999	19.5818	999	999	999	999
LAT	999	15.8869	18.5981	999	999	18.3442	17.9588	999	19.851	999	999	999	17.383	19.1058	999	17.3922	17.7637	18.6852	19.467	19.1094	999	17.9428	17.4622	999	16.1395	16.3952	999	19.5682	999	999	17.8174	999	999	999	999	999	999	18.083	999	17.695	19.5596	17.6676	999	20.6834	999	999	999	999	14.4986
LGR5	999	999	999	999	999	999	999	999	999	18.5354	18.2675	999	999	999	999	999	999	999	999	999	999	999	999	999	999	999	999	999	999	999	999	999	999	999	999	999	999	999	999	999	999	999	999	999	999	20.1117	999	999	999
LMO2	17.4739	17.4677	15.6258	19.6235	9.58878	9.76364	10.3615	10.6961	12.3094	14.365	17.5586	16.7851	19.3194	17.2328	18.2896	9.77122	10.344	11.4041	10.8341	12.8274	11.3542	18.4891	15.9235	17.0128	16.4741	15.6863	18.2193	9.77068	10.0597	10.2103	10.5193	10.0933	10.7895	19.1109	18.7146	18.7996	999	999	999	10.3798	10.4749	12.0811	9.33321	11.028	10.6843	19.6671	22.6538	16.4761	18.3821
LYL1	20.4957	17.5496	20.6604	18.478	12.9794	13.5631	14.0051	14.3124	15.8289	17.653	21.2077	18.8212	17.6203	18.2242	19.8776	13.4196	13.9948	14.6013	13.8986	16.0732	14.6782	18.6417	18.7322	19.423	17.5805	18.8299	999	13.3019	13.8777	14.7408	14.0296	14.4886	14.1785	18.1223	19.9988	999	999	17.1314	999	14.02	13.8981	15.3813	12.8957	14.5675	14.3526	18.1659	19.7776	21.7651	15.9829
MEIS2	999	999	999	999	999	999	999	999	999	999	999	999	999	999	999	20.5787	999	999	999	999	999	999	999	999	999	999	999	999	999	999	999	999	999	999	999	999	15.3842	999	17.7929	999	999	999	999	999	999	999	999	999	999
MET	999	999	19.3393	999	999	999	999	999	999	999	999	999	999	999	999	999	999	999	999	999	999	999	19.5146	999	999	999	999	999	999	999	999	999	999	999	999	999	18.1595	999	18.1297	999	999	999	999	999	999	999	999	18.8684	999
MPO	999	999	19.0422	999	999	20.1258	999	999	999	999	999	999	999	999	999	999	19.2549	19.7967	999	19.8867	16.1048	999	999	999	18.0104	999	999	16.2406	999	18.1001	20.0711	999	999	999	999	999	999	999	999	16.4917	999	999	17.1468	17.9386	19.4717	999	999	16.1117	999
MYB	999	19.0037	999	23.5283	23.3462	17.6245	20.3951	19.4083	18.7133	20.8601	999	20.5967	17.4473	999	20.291	17.2043	17.8109	18.7686	19.0122	16.7044	17.5913	22.8812	23.1994	20.9938	19.5849	20.4571	999	18.1361	17.8403	19.0666	20.4662	999	20.7266	20.806	20.0682	20.4388	999	999	999	17.3056	16.696	18.3947	16.3785	18.0779	19.6006	21.7518	999	22.3264	20.7974
MYOM1	20.5049	16.9061	18.382	999	16.8236	19.4659	999	17.9323	19.6184	999	999	20.8002	19.3608	19.7543	19.5365	16.4248	17.7559	16.9392	19.2679	17.0127	19.7477	19.7839	999	999	17.5288	20.4748	999	18.7576	16.8419	17.199	20.4342	20.2888	16.662	19.3936	999	999	999	17.5639	999	19.0288	16.5634	17.9354	17.2726	16.3716	16.6221	19.2533	19.9417	18.4373	15.9077
NOTCH1	20.9691	21.5052	999	21.5886	20.3095	999	19.6013	17.6032	19.8657	21.4402	21.7846	21.4882	22.9962	20.4801	21.1889	19.5484	18.9498	18.6937	999	999	18.9003	23.5592	999	20.5904	19.9019	21.2901	999	17.4417	18.4169	20.924	999	999	19.3313	21.5453	999	22.1082	19.3745	21.4241	19.0261	18.5016	20.2815	19.1964	999	17.0786	19.531	20.1395	21.5976	999	20.5244
NPR1	999	999	999	999	999	999	18.9831	999	999	999	999	999	999	999	999	999	999	999	999	999	999	999	999	999	999	999	999	999	999	999	999	999	999	999	999	999	999	999	999	999	999	999	999	999	999	999	999	999	999
PALLD	999	999	20.7988	999	999	999	17.9483	999	999	999	999	999	999	18.0999	999	14.588	18.4646	18.8913	999	999	999	999	999	999	18.7588	999	999	999	999	999	999	999	999	999	999	999	15.1165	999	15.997	18.0839	999	999	16.6685	999	999	999	999	999	21.5347
PCDH12	999	999	999	999	999	999	999	999	999	999	999	999	999	999	999	999	999	999	999	999	999	999	999	999	999	999	999	999	999	999	999	999	999	999	999	999	999	999	999	999	999	999	999	999	999	999	999	999	999
PDZD2	999	999	999	999	999	999	999	20.0516	999	999	999	999	999	999	999	999	999	999	999	999	999	999	999	999	999	999	999	999	999	999	999	999	999	999	999	999	20.0922	999	999	999	999	999	999	999	999	999	999	999	999
PECAM1	19.6979	16.928	15.869	16.396	14.4486	14.2099	14.4316	14.8693	16.3424	999	999	23.9801	16.3835	13.6126	17.6838	15.7348	15.1218	14.0387	14.3275	13.9741	14.6695	17.2548	999	26.5156	15.9189	19.5685	999	14.1788	14.3625	14.55	14.7508	17.2222	15.4244	17.1999	23.6651	24.3963	999	15.6994	999	14.3013	14.4043	14.1035	13.6714	14.5989	14.7725	17.675	26.088	19.875	16.0344
PLCD1	20.2836	999	21.3732	24.4219	999	999	999	21.0553	999	20.2892	999	18.6874	999	999	22.1422	999	19.2237	20.0607	999	999	999	20.5931	20.1099	20.5923	999	19.0149	22.7704	25.5264	999	999	999	999	999	21.0132	27.1912	19.2788	999	19.9007	20.3719	999	19.783	19.5674	17.7766	19.677	21.6951	999	999	999	21.5669
PPIA	12.5853	10.1673	9.56953	12.1481	10.8954	10.1806	10.3493	10.9396	10.9421	11.5366	13.3077	14.0434	9.59805	11.2214	11.3973	8.86796	9.84161	9.63146	10.8357	9.63203	10.2489	10.9951	9.56507	14.1275	10.0805	10.5549	13.0951	11.3551	10.2749	10.0783	10.7221	10.5251	11.7916	13.3178	12.145	13.0306	9.53936	10.482	9.35059	10.2552	9.39668	10.586	10.0281	10.5459	11.1705	12.1489	11.5048	10.2928	9.80811
PPP1R16B	999	999	999	999	999	20.2517	20.3104	999	999	999	999	999	999	23.8699	999	18.8373	18.1053	18.9091	999	999	18.6699	999	999	999	19.1205	20.6433	999	999	999	19.6254	999	999	18.8486	999	999	999	999	999	999	999	999	19.1378	999	19.7785	19.723	999	999	999	999
PTPRB	999	999	999	999	999	999	999	999	999	999	999	999	999	999	999	20.3795	999	999	999	999	999	999	999	999	999	999	999	999	999	999	999	999	999	999	999	999	999	999	21.2865	999	999	999	999	999	999	999	999	999	999
PTPRC	22.111	18.5141	14.3515	19.086	25.4877	24.9558	22.2252	999	14.4696	19.061	19.1196	18.4189	17.695	14.2669	19.0072	18.121	21.0986	21.7498	19.5139	16.099	16.3207	999	13.3391	20.1531	19.1011	14.0663	19.5226	15.1391	17.9674	16.063	15.4176	999	19.4473	999	19.3388	19.7231	999	18.8877	19.2666	15.4931	18.5272	18.7828	999	21.7508	19.2197	999	19.0932	14.8608	19.4595
PTPRM	999	999	999	999	999	999	999	999	999	999	999	999	999	999	999	18.3333	999	999	999	19.3926	17.9327	999	999	999	18.3413	19.8281	999	999	999	999	999	999	999	999	999	999	999	999	999	999	17.2191	19.065	999	999	999	999	999	999	999
RAMP2	999	23.9825	19.4202	999	17.2715	16.4302	16.1945	17.8605	23.6259	999	999	20.6576	999	25.1373	21.4968	17.1698	17.3394	16.3013	23.9812	999	18.2167	999	19.709	999	999	19.8362	999	999	17.8722	999	999	999	19.4224	999	999	999	999	999	19.6441	25.0906	18.0537	18.9768	999	17.9728	999	23.0316	24.8336	999	999
RUNX1	20.9598	16.4844	16.3657	999	11.6025	12.1611	12.589	12.8096	13.1594	16.1325	19.6157	18.6378	15.6655	15.0229	18.0488	11.9297	12.3731	13.5585	11.7077	15.3588	12.9421	18.9947	16.0568	19.3906	16.2705	16.5014	19.0853	11.9782	12.3024	13.2336	12.4221	12.4103	12.4887	999	999	19.4796	999	15.6963	21.9004	12.769	12.4829	12.1773	11.5402	12.3331	12.724	19.3678	20.169	17.2727	15.1661
SAMD4	999	999	999	999	999	999	19.5956	999	999	999	999	999	999	19.7964	999	21.3423	21.7505	999	999	999	999	999	999	999	999	999	23.7938	999	999	999	999	999	999	999	999	999	17.7679	999	19.3341	999	999	999	999	999	999	999	999	999	999
SASH1	999	999	25.3317	999	19.2528	999	999	999	999	19.6009	999	24.9347	26.462	999	999	999	999	999	20.4021	19.6345	20.579	24.3947	999	24.6811	999	999	19.9355	999	19.1766	999	25.1114	20.1868	999	999	999	999	21.2236	999	999	999	999	999	19.8933	999	999	999	25.3129	999	999
SERPINE1	999	19.5796	999	999	999	999	18.9662	999	999	999	999	999	999	999	999	15.4012	15.9579	999	999	999	999	16.7358	18.5292	999	999	999	999	999	999	999	999	19.6555	999	999	999	999	16.2431	15.3959	13.0495	999	999	999	999	999	999	999	999	999	14.9353
SFPI1	999	999	12.757	999	16.7788	13.9505	999	15.2291	13.4595	999	999	999	15.6102	13.6389	999	999	19.8652	14.1524	14.238	12.2952	13.1297	999	13.4203	999	14.328	13.8146	999	14.5209	13.5894	14.9786	14.0549	17.3053	18.7381	999	999	999	999	17.5431	999	13.0199	13.6366	14.2543	12.5451	14.9733	15.8249	999	999	12.898	16.8897
SHE	999	999	999	999	999	999	999	999	999	999	999	999	999	999	999	999	999	999	999	999	999	999	999	999	999	999	999	999	999	999	999	999	999	999	999	999	999	999	999	999	999	999	999	999	999	999	999	999	999
SLA	999	16.0467	13.1921	999	999	16.5403	999	17.1959	15.8263	999	999	999	15.0518	14.6142	999	999	19.8411	16.2165	17.1891	15.3591	15.6473	16.4469	16.0236	999	14.4603	16.6838	19.9004	17.9493	14.7739	14.9433	15.3894	20.1349	16.135	999	999	999	999	14.0361	999	14.8569	15.8724	15.7902	14.3258	16.8287	999	999	20.8464	16.2014	12.7643
SMAD1	999	999	16.3922	999	17.2983	19.1776	17.1612	18.6932	999	999	999	999	19.6251	999	999	15.6135	18.467	16.2795	19.5072	16.9483	18.2832	999	17.6631	999	18.0579	19.7131	999	999	18.5344	17.0681	999	19.2959	19.6478	999	999	999	16.6225	999	17.8283	16.5666	16.3339	17.904	17.6381	16.9525	17.2156	999	999	999	19.1586
SMAD2	999	17.9432	18.2045	21.6828	999	19.0149	17.7969	999	17.8553	17.8259	18.9692	999	18.6718	18.7434	999	16.4199	16.5588	16.3131	17.0994	16.7666	17.0114	18.0486	16.8403	19.5535	20.1963	20.3042	19.9576	20.301	999	999	19.0214	17.0995	19.2104	18.8399	999	999	16.7313	17.5156	16.578	19.1439	999	16.7923	16.9483	17.5828	17.2832	999	18.3942	16.9965	18.4251
SMAD3	999	999	999	999	17.6093	19.0117	999	19.2944	17.5675	999	999	999	999	18.6398	999	17.0052	16.1592	19.0802	19.1786	999	18.6194	999	17.5728	999	18.5053	17.5796	999	999	17.5495	16.7728	17.4674	18.3614	999	999	999	999	16.6728	999	16.8033	999	17.3412	18.1531	18.2142	18.5977	17.1036	999	999	999	17.3109
SMAD4	17.1013	16.9453	15.7209	18.5003	16.5307	16.3957	15.6794	16.9503	17.4348	17.4089	18.2552	999	16.8394	16.4446	18.1518	14.6157	16.8469	15.7287	16.8043	15.6988	16.6201	16.7921	16.201	19.5107	15.7804	15.977	18.3013	17.3336	16.5843	16.593	17.9431	16.7224	17.1563	19.1955	16.8018	20.0152	15.1812	17.4058	15.5043	14.9486	16.5161	17.3189	15.8427	16.5447	19.601	16.7645	20.2211	17.6159	16.6482
SMAD5	20.0244	19.9228	17.4592	17.9619	18.2736	18.1421	17.1897	18.2096	18.7933	999	20.0585	999	18.7343	17.4795	999	18.886	16.8742	16.3206	999	16.9816	18.0361	18.7556	16.8881	999	18.122	20.4069	19.3766	18.3307	17.2014	16.998	18.9495	17.0834	17.8876	18.8593	999	19.6274	16.1186	17.8818	16.1021	17.1828	16.3235	17.5503	16.8459	17.2723	17.7029	19.059	999	18.308	16.6672
SMAD6	17.0594	17.6851	17.7287	999	17.2196	17.6453	18.7872	17.2926	16.4041	999	19.3157	20.5804	18.4165	19.3657	19.7218	17.0596	16.9826	15.1087	18.2044	14.5098	999	19.4566	18.3209	19.4381	16.3382	999	999	17.4319	16.8306	999	19.5299	18.0588	19.2899	24.9199	18.5951	999	18.3382	999	16.2859	18.8284	18.762	19.4076	17.6374	19.5403	15.935	999	999	17.8931	999
SMAD7	19.6056	17.8306	18.5247	999	17.1029	17.3747	15.5493	16.6829	16.4268	17.6879	999	19.2884	999	17.7286	18.9412	17.0726	16.2125	15.6241	18.0611	14.8047	22.0552	999	18.3782	999	16.7254	20.2701	999	17.4365	19.7063	19.4532	17.0321	18.877	18.5014	18.4774	18.2736	999	15.8925	999	14.5371	999	19.6181	17.1768	19.0048	999	17.4281	17.785	18.6299	19.1408	22.6344
SMAD9	25.3437	999	999	999	999	999	999	999	999	999	24.3155	999	999	999	999	999	999	999	999	999	999	999	999	999	999	999	999	999	999	999	999	999	999	999	999	999	999	999	999	999	999	999	999	999	999	999	999	999	999
SNAI1	999	999	999	999	999	17.9028	20.5293	999	19.5405	999	999	999	999	17.8662	999	19.8544	999	999	999	999	999	999	999	999	19.3815	999	999	999	999	19.0552	999	999	999	999	999	999	16.7872	999	16.6337	999	999	21.4277	999	999	999	999	999	19.459	999
SNAI2	999	999	999	999	999	999	999	999	999	999	999	999	999	999	999	999	999	999	999	999	999	999	999	999	999	999	999	999	999	999	999	999	999	999	999	999	17.8098	999	20.7146	999	999	999	999	999	999	999	999	999	999
SOX7	999	999	999	999	999	999	999	999	999	999	999	999	999	999	999	999	999	999	999	999	999	999	999	999	999	999	999	999	999	999	999	999	999	999	999	999	999	999	999	999	999	999	999	999	999	999	999	999	999
TAL1	17.2817	15.2288	19.8222	15.6351	11.6659	12.1356	12.7727	12.7872	13.8086	15.9121	16.1968	17.8947	17.2079	999	17.1636	12.0744	12.6387	13.6965	12.233	15.2898	13.1661	18.2531	18.3602	19.1051	17.4811	18.2489	17.9412	12.211	12.5146	13.0715	12.7323	11.9709	12.6492	16.0049	15.9051	999	999	16.1125	999	12.8789	12.8179	13.3945	11.5111	12.8623	12.8891	17.1082	17.5273	19.1578	15.9496
TEK	999	18.5514	19.1653	999	19.2832	17.9501	999	18.5146	18.6244	19.6236	18.5235	999	17.4948	18.1293	999	999	18.1588	17.0474	18.0125	19.0212	19.5659	999	24.0589	999	16.6308	18.7568	20.0318	999	16.7572	18.9045	19.1275	22.8967	17.4793	999	999	999	999	999	19.0338	22.3007	16.6676	17.25	23.6203	16.6716	18.4373	999	999	18.8158	17.7725
TGFB1	999	13.7102	13.7904	15.3392	13.31	14.5589	15.7888	13.4921	14.1022	17.5064	17.2741	17.9952	13.3677	14.2896	17.6497	14.9243	13.8602	13.3024	14.248	14.5667	13.2045	15.9557	14.2035	19.1006	13.5846	14.406	999	13.8028	13.9431	14.2842	13.7937	13.4455	14.0274	16.2749	16.6937	19.5301	17.7994	13.6423	16.3905	13.5954	13.4229	13.6397	12.1952	13.7022	14.5945	17.5772	999	14.2005	12.1812
TGFB2	999	999	999	999	999	999	20.9429	999	999	999	999	999	999	20.4135	999	16.9715	999	999	999	999	999	999	18.821	999	999	15.4467	999	999	999	999	999	999	999	999	999	999	15.5359	999	16.478	999	999	999	999	999	999	999	999	21.0739	999
TGFB3	999	999	999	999	19.523	999	19.8045	999	999	999	999	999	999	999	999	19.5659	999	999	999	999	999	999	999	999	999	999	999	999	999	20.1093	999	999	18.5838	999	999	999	19.4716	999	17.8665	999	999	999	999	999	999	999	999	999	999
TGFBR1	18.6572	18.6629	15.3692	999	16.8484	15.7359	17.6821	15.2471	15.3811	16.6273	21.1646	999	18.0389	15.7646	999	14.2572	14.4904	14.7434	15.3541	14.7133	14.3625	18.1854	14.5241	999	17.4936	15.75	18.8595	16.6454	13.8965	15.1062	16.4198	17.0076	18.4894	17.9323	17.7582	999	16.3079	18.1607	15.8918	14.8204	14.8119	14.4715	14.1309	16.3793	15.7685	19.4369	19.555	15.6718	18.4391
TGFBR2	999	999	19.2391	999	999	20.1047	21.1449	19.7269	18.2597	999	999	999	21.089	19.487	999	20.1733	25.7024	999	18.7288	19.6331	19.2517	999	18.7304	999	19.7044	20.6913	999	999	21.2907	999	18.2701	19.9455	19.5231	999	999	999	20.7635	999	20.3304	20.849	21.6227	18.9209	18.5691	999	20.5461	999	999	19.7534	999
THPO	999	999	999	999	999	999	999	999	999	999	999	999	999	999	999	999	999	999	999	999	999	999	999	999	999	999	999	999	999	999	999	999	999	999	999	999	999	999	999	999	999	999	999	999	999	999	999	999	999
UPP1	18.5672	17.6877	18.798	18.2314	999	999	999	999	999	999	18.8607	999	17.3071	18.7159	19.9529	999	20.1482	999	999	999	999	999	999	999	19.7005	999	20.1004	999	999	999	999	999	999	19.628	999	19.041	999	19.5209	999	999	999	999	999	999	999	999	999	999	21.4629
[truncated: 805 more columns]

## Sheet: log2ex_data
ID	P3_i8TFs-dox_1_01	P3_i8TFs-dox_1_02	P3_i8TFs-dox_1_03	P3_i8TFs-dox_1_04	P3_i8TFs-dox_1_05	P3_i8TFs-dox_1_06	P3_i8TFs-dox_1_08	P3_i8TFs-dox_1_09	P3_i8TFs-dox_1_10	P3_i8TFs-dox_1_11	P3_i8TFs-dox_1_12	P3_i8TFs-dox_1_13	P3_i8TFs-dox_1_14	P3_i8TFs-dox_1_15	P3_i8TFs-dox_1_16	P3_i8TFs-dox_1_17	P3_i8TFs-dox_1_18	P3_i8TFs-dox_1_19	P3_i8TFs-dox_1_20	P3_i8TFs-dox_1_21	P3_i8TFs-dox_1_22	P3_i8TFs-dox_1_23	P3_i8TFs-dox_1_24	P3_i8TFs-dox_1_25	P3_i8TFs-dox_1_28	P3_i8TFs-dox_1_29	P3_i8TFs-dox_1_30	P3_i8TFs-dox_1_31	P3_i8TFs-dox_1_32	P3_i8TFs-dox_1_33	P3_i8TFs-dox_1_34	P3_i8TFs-dox_1_35	P3_i8TFs-dox_1_36	P3_i8TFs-dox_1_37	P3_i8TFs-dox_1_38	P3_i8TFs-dox_1_39	P3_i8TFs-dox_1_40	P3_i8TFs-dox_1_41	P3_i8TFs-dox_1_42	P3_i8TFs-dox_1_43	P3_i8TFs-dox_1_45	P4_i8TFs+dox_1_01	P4_i8TFs+dox_1_02	P4_i8TFs+dox_1_03	P4_i8TFs+dox_1_04	P4_i8TFs+dox_1_05	P4_i8TFs+dox_1_07	P4_i8TFs+dox_1_08	P4_i8TFs+dox_1_09
ACTA2	0	0	0	0	0	0	0	0	0	0	8.56703	0	0	0	0	0	0	0	0	0	0	0	0	14.3832	3.98522	13.241	0	0	0	0	0	0	4.78338	0	0	0	0	14.7734	0	0	0	11.5652	0	0	0	0	0	0	5.66453
ACVR1	0	0	0	0	0	0	0	0	0	0	0	0	0	0	0	0	0	4.02157	0	0	0	0	0	4.90767	4.38891	5.53945	5.7659	4.59991	0	0	4.56717	0	0	0	0	0	0	0	4.29128	0	0	6.46708	0	3.89003	0	0	0	0	0
ACVR1B	5.1053	6.27425	4.18066	5.99065	0	6.78505	6.68234	6.82614	5.12129	5.07913	7.25695	6.25513	5.8197	0	0	0	3.99139	6.64776	5.2252	4.51732	4.21976	7.11279	7.01535	3.60158	7.34258	5.44157	6.00017	4.87454	5.40498	3.97735	5.43388	2.63471	5.30087	5.31363	4.4086	4.35345	4.11136	6.90423	5.44206	4.7173	4.848	7.74688	3.65259	5.35327	5.21821	6.48566	0	7.06505	7.57627
ACVR2A	0	0	0	0	0	0	0	2.42563	0	0	0	0	0	0	0	0	0	0.66554	0	0	0	0	0	4.70473	3.02739	5.20495	1.84101	0	2.75257	0	0	0	0	1.12819	0	0	1.26836	4.62688	0	0	0	4.90307	0	0	0	5.9734	3.61411	0	4.84059
ACVR2B	0	0	4.48393	0	0	0	0	0	0	0	4.07061	5.09938	0	4.05579	0	0	4.56757	0	0	0	0	3.80272	0	0	0	5.71194	4.62477	0	0	3.66027	4.72442	0	0	3.9451	0	0	3.67296	5.21804	3.56671	0	4.3675	0	4.45072	0	0	6.42142	5.7601	0	5.31398
ACVRL1	0	0	0	0	0	0	0	6.48671	0	0	7.91542	0	0	0	0	0	0	7.84932	0	0	0	0	5.70611	0	0	0	3.2208	0	6.13957	0	0	0	0	0	0	0	0	0	0	0	0	6.02283	4.47663	0	3.4386	11.1548	0	12.4045	5.4918
ADCY4	0.92434	0	1.41134	0	0	0.368476	1.5576	5.83683	0	1.34578	4.9063	0	0.368862	2.99019	0	0	4.87825	0.305917	1.43923	0	2.71572	1.96883	0	0	4.5168	2.68761	2.17534	6.3359	4.73078	1.97534	1.82357	1.1035	0.612115	1.73416	0	0	0	0	0	1.51274	2.33285	5.66958	5.39064	1.6181	5.98566	1.60919	0	7.49203	5.68317
ATP2A3	0	8.14684	4.25563	4.63721	5.60217	8.67205	0	7.61885	5.50422	5.42164	8.00643	11.4878	0	0	0.0673421	0	9.02961	9.04698	0	0.985016	10.1314	9.06018	9.67285	0	8.56513	0	6.3009	9.99295	8.76301	10.1245	10.6745	1.86489	9.56584	1.9405	4.56393	4.71564	0	0	5.26709	10.229	0	0	9.14592	9.41206	8.53456	10.1705	9.73805	5.27368	8.06108
BMP4	0	6.05945	0	0	5.13742	0	0	0	4.94134	0	0	0	0	0	0	4.73758	0	0	0	0	0	0	8.68077	11.1756	0	12.0356	0	0	7.91391	0	0	0	0	0	0	0	0	10.9583	0	0	0	10.8191	8.20717	0	0	9.10486	0	9.2107	9.70859
BMPR1A	4.66728	2.93411	2.71277	5.84081	5.35374	1.11398	4.64535	5.42731	5.133	4.98382	4.84656	6.64683	5.24823	3.46396	4.87712	4.14141	4.04201	5.52003	4.59171	4.29224	5.83636	6.37426	3.72513	7.78588	6.37184	7.73216	5.11432	0	5.10191	4.67411	4.85879	4.31286	6.663	5.10762	6.16013	0	1.42505	7.73363	4.89925	5.80879	6.03172	8.07818	6.43217	6.87735	5.40596	7.14378	5.76012	4.90283	6.92914
BMPR2	0	0	4.07353	4.19539	0	0	4.42658	5.68995	0	3.2112	6.29158	3.44763	3.04543	0	0	4.37221	5.2762	4.00163	0	3.59067	4.14052	5.15013	5.74014	8.16835	6.60584	7.72867	5.34771	5.32076	5.49848	3.71137	0	5.49056	0	0	4.34912	0	3.62957	7.13023	4.49026	2.92447	4.07125	5.8607	5.67837	5.92722	6.72636	6.06699	5.11704	6.98014	6.19214
CACNA2D1	0	0	0	0	0	0	0	0	0	0	0	0	0	0	0	0	0	0	0	0	0	0	0	4.27537	0	0	0	3.64255	0	0	0	0	0	0	0	0	0	0	0	0	0	0	0	0	0	0	0	0	0
CDH2	0	0	0	0	0	0	0	0	0	0	0	7.35372	0	0	0	0	0	0	0	0	0	0	0	9.88765	1.83287	7.99082	0	0	0	0	4.34172	0	4.31052	0	0	0	0	8.12585	0	0	0	6.6504	0	0	0	0	0	0	0
CDH5	0	0	5.11946	0	0	0	0	6.98505	0	0	0	4.87794	0	0	0	0	3.15357	0	0	0	0	0	6.53169	0	8.50135	0	7.065	9.5187	0	0	0	0	0	0	0	0	0	0	0	0	0	0	0	7.93657	7.84283	10.0523	3.60031	9.88187	9.46824
CLDN5	0.0557653	0.0152834	0	0	0	0	0	0	0.298659	0	0	0	0.241394	0.345002	0	0	0	0	0	0	0	0	0	0	0	0	0	0	0	0	0.223027	0.217625	0.348926	0	0	0	0	0	0	0	0	0	0	0	0	0	0	0	0
COL4A2	0	0	0	0	0	0	0	0	0	0	0	0	0	0	0	0	0	0	0	0	0	0	0	9.10743	4.42893	9.37563	4.94086	0	0	0	0	0	0	0	0	0	0	10.1767	0	0	0	9.93297	0	0	0	0	0	0	0
COL4A5	0	1.26293	0	0	0	0	0.0285849	0.300293	0	0	7.71667	2.7474	0	0	0.405242	0	0	5.8115	1.05151	0	0	1.50359	0	7.59573	5.2166	6.65561	0	6.07233	1.32434	0	0	0	0	0.291922	0	0	0	8.25231	1.06398	0	0	10.2344	0	4.51407	0	8.02621	7.02257	9.67533	8.36041
CTNNB1	6.89192	7.5055	6.82317	7.21726	6.57129	7.0151	6.7611	9.53587	6.73607	7.07768	10.4901	10.1366	6.86099	5.50203	0	4.91889	9.06412	8.12207	7.45998	7.3636	7.8416	8.05093	8.50659	9.97294	8.33543	9.26991	9.25664	9.16724	10.1506	7.91124	7.87332	6.99099	8.05691	7.96011	7.09773	7.50635	6.66216	9.76006	5.96936	7.43099	6.32577	9.56273	7.66389	9.13231	8.72182	9.97735	8.75262	9.10692	9.47736
DCAF12L1	7.38059	6.45916	0	0	0	0	0	3.51557	5.37594	6.43025	0	4.71248	3.98225	0	4.05464	5.29087	0	0	4.16423	0	4.46729	5.61275	4.13001	8.48712	0	9.43593	3.9284	0	4.37257	0	4.04227	5.27277	4.33363	0	4.62944	5.0711	0	7.16688	5.47355	0	5.89617	0	0	0.539827	6.59822	5.42292	0	0	0
DPYSL3	0	0	0	0	0	0	0	0	0	0	3.47896	0	0	0	0	0	0	0	0	0	0	0	0	3.86656	0	0	0	0	0	0	0	0	0	0	0	0	0	0	0	0	0	0	0	0	0	0	0	0	0
ENG	5.50421	4.5955	4.11595	2.82047	3.98661	6.10201	0.356439	5.02266	4.03357	4.66016	5.40638	7.87504	0	6.64398	5.71033	5.2905	5.85503	4.54214	1.48025	5.5922	4.24041	5.53233	8.37486	6.24793	7.44112	2.20061	6.52308	8.14271	6.76041	3.92521	7.34858	4.25898	4.96387	2.52862	2.47835	5.48825	0	4.77828	5.93876	0	2.98651	7.54566	6.31809	6.07133	7.62007	7.69947	6.51483	0	7.51215
ENPP1	5.27098	3.38816	0	7.16539	0	4.00609	0	0	6.11605	4.08062	0	4.54797	4.66086	0	0	0	0	0	4.47165	0	0	5.65534	5.55865	0	0	0	0	5.31452	0	0	6.68147	0	3.97348	5.38994	0	7.35094	0	0	7.17939	4.3617	0	5.6568	0	0	0	0	0	6.46887	4.14454
EPO	0	0	0	0	0	0	0	0	0	0	0	0	0	0	0	0	0	0	0	0	0	0	0	0	0	0	0	0	0	0	0	0	0	0	0	0	0	0	0	0	0	0	0	0	0	0	0	0	0
EPOR	6.39387	0	4.45198	6.03337	4.4378	6.51621	5.24828	0	5.34926	0	0	5.29205	3.98635	0	0	0	0	0	0	0	5.74745	3.24284	0	0	0	0	0	4.8828	0	0	3.47083	4.53068	0	5.14802	5.99704	3.49682	0	0	3.94501	5.20205	6.15505	0	0	0	0	0	0	0	0
EPS8	0	0	0	0	0	0	0	5.28571	0	0	7.2796	0	0	0	0	0	0	7.8869	0	0	0	0	0	0	7.00804	0	5.76984	3.2789	6.55486	0	0	0	3.9305	0	0	0	0	3.95258	0	0	0	0	0	0	0	0	0	0	0
ERG	8.24483	0	4.41007	0	0	0	0	4.43481	0.0812633	0	0	0	2.56354	5.06704	4.39542	5.64063	0	0	0	0	0	3.72566	7.47754	0	0	3.57879	0	0	1.43762	0	0	1.11226	0	0	0	3.9004	1.24051	0	0	0	0	13.8444	13.7985	13.2457	13.0312	14.8128	11.098	14.0618	13.2821
ESAM	0	2.39916	1.20818	2.5316	0	3.58541	0	2.07532	1.2473	2.49891	0	7.30299	0	2.07898	4.07334	0	3.63089	0.985623	0	0	0	0.443753	4.12797	0	0	0	0	3.36218	0	1.49669	1.70628	2.66531	0	0	0	1.62843	0	0	0	1.71524	2.52017	7.03846	0.361679	2.63296	6.57365	7.92819	0	5.30001	7.33221
FAM122B	5.59564	0	3.80847	0	0	5.70079	5.15497	3.57016	4.00594	3.73727	5.74894	4.17262	0	3.76509	0	0	0	3.77329	5.66849	3.27493	5.91882	4.23556	4.34233	6.25555	0	5.32974	5.84311	3.84299	6.82542	0	5.6524	0	5.43275	5.50671	5.60804	5.5585	2.67954	6.49654	3.17622	0	5.10679	7.15963	0	0	0	0	4.05188	0	4.10972
FBN1	0	0	0	0	0	0	0	0	0	0	0	0	0	0	0	0	0	0	0	0	0	0	0	0	0	0	0	0	0	0	0	0	0	0	0	0	0	0	0	0	0	0	0	0	0	0	0	0	0
FLI1	9.0655	4.2411	5.7796	4.64285	0	4.95048	0	8.69664	0	0	7.47371	10.4119	5.71919	5.21228	6.68389	4.91334	6.29575	7.20892	0	4.67727	8.86258	8.32981	7.81576	0	7.63694	4.33238	8.09475	7.81531	7.88049	8.11818	9.55289	4.34882	6.88239	1.17272	3.30627	5.73597	4.19958	0	5.69553	9.18622	0	13.4596	13.4237	12.8647	12.8659	14.6324	10.8117	13.5752	13.0247
FLRT2	0	0	0	0	0	0	0	0	0	0	0	0	0	0	0	0	0	0	0	0	0	0	0	0	0	0	0	0	0	0	0	0	0	0	0	0	0	0	0	0	0	0	0	0	0	0	0	0	0
FMO1	0	0	8.30944	0	0	8.9266	0	0	5.83452	0	0	0	0	0	0	0	0	0	0	0	5.82454	0	0	0	0	0	0	0	0	0	0	0	0	0	8.1573	0	0	0	4.21995	4.95217	0	4.82459	0	0	0	0	0	0	0
GATA1	7.34103	7.9238	8.02371	7.24129	7.93908	9.67422	8.07953	0	7.60138	8.07108	0	10.3407	7.45761	6.24313	5.6969	5.76915	0	0	7.80225	7.81067	9.70976	8.26026	0	0	0	0	3.67127	0	0	9.41287	9.64852	8.49644	0	7.46192	8.48243	7.71679	6.83851	0	7.33126	9.27742	8.2798	0	0	0	0	0.981674	0	0	0
GATA2	5.47803	0	0	0	0	4.22853	0	4.84578	4.33226	0	0	2.39775	0	5.20459	0	6.29305	0	0	0	0	5.2294	0	5.16817	0	0	4.40766	0	0	0	0	0	4.96907	0	0	5.2028	0	0	4.84445	0	0	0	11.179	11.4962	10.5538	10.9394	12.5326	9.55287	11.938	11.3337
GDPD5	0	0	0	0	0	0	0	3.4604	0	0	0	0	0	0	0	0	0	4.50028	0	0	0	0	0	3.36418	0	5.05569	0	0	0	0	0	0	0	0	0	0	0	3.80558	0	0	0	5.61991	0	0	0	0	0	0	0
GFI1	0	0	0	0	0	0	0	0	0	0	0	0	0	0	0	0	0	0	0	0	0	0	0	0	0	0	0	0	0	0	0	0	0	0	0	0	0	0	0	0	0	7.19871	0	0	0	0	0	0	0
GFI1B	0	0	0	0	3.99328	6.02513	5.03402	0	4.92218	4.20688	0	7.36439	0	0	0	0	2.65442	0	0	0	4.13586	2.56773	6.11665	0	0	0	0	0	0	0	7.10984	6.01772	0	3.9459	4.01068	4.47097	0	0	6.90276	5.37847	3.43969	2.34856	3.84389	3.66416	0	6.48664	3.69401	3.53907	0
GPR126	0	0	0	0	0	0	0	0	0	0	6.8027	0	0	0	0	0	0	0	0	0	0	0	0	0	0	0	3.62712	0	0	0	0	0	0	0	0	0	0	4.88977	0	0	0	0	0	0	0	0	0	0	0
GRIA4	0	0	0	0	0	0	0	0	0	0	0	0	0	0	0	0	0	0	0	0	0	0	0	0	0	0	0	0	0	0	0	0	0	0	0	0	0	0	0	0	0	0	0	0	0	0	0	0	0
HBB-BH1	16.1993	16.2906	16.5376	16.6555	16.2759	16.8317	15.9371	0	16.2553	16.1696	0	7.03783	16.046	13.681	13.8517	15.1153	0	5.93783	15.825	16.2575	16.8762	11.1076	0	5.61552	4.0921	0	0	5.37518	0	16.2734	15.3147	16.3686	5.02362	16.326	16.8897	15.8198	15.209	4.83342	15.1964	16.8134	15.9478	0	0	0	0	0	0	0	0
ITGA2B	5.29047	7.39862	6.87333	6.37661	6.169	8.5363	6.95325	4.93022	6.52885	5.7807	4.71725	12.4318	0	3.28095	1.37172	4.35406	1.06134	1.57371	3.16233	5.38801	9.23632	8.28022	7.07413	1.89224	6.94627	3.56185	7.57443	7.39554	4.32876	9.58761	10.3615	0	6.43278	5.97498	6.85972	6.23208	5.24648	0	8.06289	9.48071	2.10503	6.14092	10.1962	5.51752	7.34099	9.11788	7.53751	10.5998	7.76627
ITGAM	0	0	0	0	0	0	0	9.1006	0	0	10.569	0	0	0	0	0	7.16758	9.97663	0	0	0	0	0	0	9.34578	0	7.59507	0	3.56688	0	0	0	7.73451	0	0	0	0	0	0	0	0	0	9.39461	7.89362	0	0	9.20486	0	0
ITGB3	0	9.67087	6.71029	6.40107	0	9.1523	5.5431	8.64178	6.50555	0	10.3451	13.4077	6.42092	0	0	0	9.35645	8.463	4.80517	0	10.1842	9.76155	9.94543	0	10.0837	0	10.124	9.17194	8.65006	12.285	12.8592	0	9.39951	4.5296	8.30256	7.58643	4.75531	0	7.30471	11.1119	0	10.7199	9.1678	9.57093	10.1299	10.34	10.0558	11.0004	10.4705
KDR	0	0	0	3.02653	0	0	0	4.03585	0	0	5.8741	8.17128	0	0	3.12322	0	4.39038	7.36703	0	0	5.24678	4.97701	7.78329	2.65221	6.76933	0	8.34534	7.32938	8.14	4.26538	6.2976	0	3.51139	0	0	0	0	3.57006	0	3.3698	0	9.35134	7.34512	8.19179	9.99221	9.87146	6.43566	9.07756	9.32717
KIT	0	5.27067	0.629368	0	0	5.54019	5.81916	4.68598	0	4.31832	0	4.67778	0	0	0	0	0	0	0	4.51117	5.36689	10.0073	9.89043	0	6.56499	0	4.44252	0	4.48127	9.06896	7.08632	0.717321	4.80119	0	0	6.08364	0	0	0	0	0	7.88428	7.13462	8.47805	9.75553	7.50302	7.04676	0	9.07657
LAD1	3.41261	0	1.04693	0	0	0	0	0	0	0	0	2.07324	0	2.44768	0.505841	0	0	2.08454	0.193693	0	1.08487	4.58725	0	0	0	0	0	0	0	0	0	1.98487	1.84604	0	3.21324	2.16591	0	0	0	2.15888	0	3.3308	0	4.03126	0	0	3.06463	4.97587	0
LAT	0	6.05717	0	0	3.97405	0	0	6.5378	0	0	7.47703	12.5365	0	0	0	0	0	0	0	0	8.11309	6.61695	7.86047	0	4.29259	0	5.40191	4.8942	7.60478	5.91702	9.50138	0	6.81335	0	0	0	0	0	0	0	0	6.60777	4.43183	6.30496	7.79733	5.70722	4.36245	0	6.23626
LGR5	5.46464	0	0	3.88825	5.59485	0	5.73251	0	0	0	0	0	0	0	0	0	0	0	4.10761	0	0	0	0	0	0	0	0	0	0	0	0	0	0	0	0	0	0	0	0	0	0	0	0	0	0	0	0	0	0
LMO2	9.63499	5.51089	4.88911	4.33293	4.63975	5.78233	6.44137	8.07647	5.28544	1.34624	7.60359	0	6.52614	7.21492	6.98716	5.20042	7.52386	6.49105	5.05842	5.84501	6.53231	4.68064	7.52585	0	8.39019	3.79407	8.3742	6.7672	8.31373	0	5.61788	5.76872	8.54434	6.24453	4.37651	5.71036	5.78074	0	4.83837	1.7036	4.57934	14.2288	14.2293	13.6202	13.2856	15.4775	11.7213	14.4112	13.656
LYL1	6.34704	5.35828	5.87772	5.83409	3.19055	4.21925	2.7923	5.26779	4.00118	4.22242	4.57524	7.40795	3.50434	5.17877	4.577	0	2.23493	5.1762	1.13321	5.22988	6.45045	6.3797	6.4195	0	5.01974	1.35306	3.33955	5.77575	5.17011	6.86862	8.01714	4.78256	6.50277	4.92426	5.52197	4.12242	0	0	5.20905	6.47113	3.25753	10.5804	10.6981	9.97999	10.0981	11.9481	8.50198	11.0206	10.0052
MEIS2	0	0	0	0	0	0	0	0	0	0	0	0	0	0	0	0	0	0	0	0	0	0	0	8.61577	0	7.17382	0	0	0	0	0	0	0	0	0	0	0	6.2071	0	0	0	3.42135	0	0	0	0	0	0	0
MET	0	0	0	0	0	0	0	4.48544	0	0	6.41249	0	0	0	0	0	5.13159	0	0	0	0	0	0	5.84054	0	0	4.66066	0	0	0	0	0	0	0	0	0	0	5.87028	0	0	0	0	0	0	0	0	0	0	0
MPO	0	0	0	0	0	0	0	0	0	0	0	0	0	0	0	0	7.88834	0	0	0	0	0	5.98958	0	9.1285	0	4.95777	0	0	0	0	0	0	0	0	0	0	0	0	0	0	0	7.75938	7.50827	3.70309	0	0	0	4.74512
MYB	3.13988	1.11883	3.19403	2.24822	0	4.18258	0	0.800579	3.93182	0	3.01431	0	0	3.4033	3.00621	3.56125	1.67363	0	0	2.32032	4.99629	6.55266	4.41507	0	4.88202	2.31874	0	0	3.54287	0	3.20261	0	4.20292	2.55145	0.471729	3.709	0	0	5.2194	3.17252	0	6.79565	5.86387	6.69444	7.05214	5.40368	4.61858	0.65385	6.18913
MYOM1	0	4.21613	4.60643	4.74665	0	5.62255	0	0	0	4.05827	0	8.46179	3.49508	3.19978	0	0	5.5627	0	3.41716	4.39399	7.09391	4.63924	6.47119	0	4.5138	0	5.61804	4.24566	3.52524	6.43607	8.0923	0	3.73142	0	0	4.46349	0	0	6.01086	6.22124	3.53051	7.57518	5.24238	4.97122	7.57998	8.90644	6.91175	7.17639	6.24406
NOTCH1	2.55979	0.440824	2.45467	3.8605	0	0	2.21541	0	0	2.40236	2.72435	0	3.03087	2.51184	3.40958	1.89176	0	4.35814	0	0	2.49482	1.00382	4.09814	4.62551	2.16018	5.62005	0	3.51989	2.7099	2.57595	3.4756	0	2.40978	1.69018	2.41138	2.81106	0	4.97392	0	0	0	4.45164	6.55825	5.49841	0	5.09037	3.19687	3.69048	5.05016
NPR1	0	0	0	0	0	0	0	0	0	0	0	0	0	0	0	0	0	0	0	0	0	0	0	0	0	0	0	0	0	0	0	0	0	0	0	0	0	0	0	0	0	0	0	0	0	0	0	0	0
PALLD	0	0	0	0	0	0	0	0	0	0	6.26829	0	0	0	0	0	0	0	0	0	0	0	5.24124	8.88349	5.08733	8.67957	3.20122	5.90011	0	0	2.46527	0	0	0	0	0	0	8.00302	0	4.48033	0	9.412	0	5.91608	0	0	0	0	5.53542
PCDH12	0	0	0	0	0	0	0	0	0	0	0	0	0	0	0	0	0	0	0	0	0	0	0	0	0	0	0	0	0	0	0	0	0	0	0	0	0	0	0	0	0	0	0	0	0	0	0	0	0
PDZD2	0	0	0	0	0	0	0	0	0	0	0	0	0	0	0	0	0	0	0	0	0	0	0	3.90783	0	0	0	0	0	0	0	0	0	0	0	0	0	0	0	0	0	0	0	0	0	0	0	0	0
PECAM1	0	6.74523	6.80011	6.32501	3.92306	7.38401	0	0	0.334933	0	9.55082	8.11046	4.30208	0.0199275	0	0	4.12502	6.66844	0.642805	4.48018	7.072	7.61651	8.08105	0	6.89831	0	8.13102	10.3874	4.43151	8.30064	7.96559	0	6.95617	5.14663	7.60397	6.3162	0	0	6.85928	5.80285	3.94486	8.26517	9.82115	9.69875	8.88015	9.48993	8.59515	9.55135	8.87816
PLCD1	3.71081	3.40692	2.98679	0	3.58712	3.5011	0	3.89015	0	0	0	3.63091	3.71636	5.31256	3.40771	4.72122	0	3.70811	0	0	0	0	0	0	0	6.10775	2.62684	0	4.98508	4.09928	2.43312	0	3.62887	5.19557	0	1.85784	1.2296	3.62808	2.743	2.73381	0	0	0	0	0	1.92929	0	0	4.7763
PPIA	12.4634	13.0049	10.6822	11.8511	11.4517	13.8086	10.6923	14.4349	11.855	12.4952	13.9604	15.1103	11.4147	9.95662	9.87249	10.9694	13.7072	13.0141	12.2224	12.1152	13.8327	14.402	13.9195	14.4606	13.8284	14.2709	14.4305	12.7786	13.4451	13.518	14.1919	12.0179	14.3431	12.0579	11.8519	12.6027	10.9049	14.6494	11.2141	13.5119	11.6227	15.132	12.6449	13.7448	13.4786	14.3688	13.7597	13.1046	14.1584
PPP1R16B	0	0	0	0	0	0	0	0	0	0	0	0	0	0	0	0	0	0	0	0	0	0	4.87954	0	0	0	0	0.130134	3.35667	0	0	0	0	0	0	0	0	0	0	0	0	5.16268	0	0	0	0	5.38485	0	5.89468
PTPRB	0	0	0	0	0	0	0	0	0	0	0	0	0	0	0	0	0	0	0	0	0	0	0	0	0	3.86318	0	0	0	0	0	0	0	0	0	0	0	2.71355	0	0	0	3.62053	0	0	0	0	0	0	0
PTPRC	4.939	0	0	0	0	4.90168	4.88038	10.6609	4.66119	4.90685	11.4824	5.55797	1.88904	5.58106	3.84691	4.27693	9.13922	10.6787	4.78996	0	5.48586	6.30501	4.89894	0	10.6581	4.72076	9.64849	9.73311	9.93373	5.11226	4.5405	2.64785	10.2528	5.87521	4.914	4.99276	4.47741	4.73338	5.57112	1.75351	5.14514	5.87904	8.8609	8.50694	5.87186	6.26059	9.58795	0	2.90141
PTPRM	0	0	0	0	0	0	0	0	0	0	0	0	0	0	0	0	0	0	0	0	0	0	5.65872	0	3.13767	0	0	0	4.17188	0	0	0	0	0	0	0	0	0	0	0	0	5.66674	0	0	4.91166	5.18993	0	0	0
RAMP2	0	0	0	0.968422	0	2.15846	0	4.29105	0	0	4.62382	0	0	3.34238	0	0	0	0	0	0.116405	0.017529	0	0	0	4.98582	0	4.57975	0	4.16377	0	0	0	0	0.667623	0	2.50321	0	4.35588	0	0	0	6.83015	0	0	5.96779	0	0	6.72852	6.66059
RUNX1	7.86753	5.00534	0	4.63221	0	5.68732	4.38426	7.94322	0	3.83098	6.31668	9.05667	3.0402	5.36215	4.60945	4.52037	6.72735	7.48166	0	6.83352	7.51556	8.33446	7.72953	0	7.2716	4.96549	7.6343	8.97712	7.49864	8.30373	8.83391	0	8.15506	6.25065	0	5.95116	4.91472	2.09965	5.87874	6.66861	5.4577	12.0703	12.0218	11.231	11.628	13.5726	10.2805	12.3975	11.6269
SAMD4	0	0	0	0	0	0	0	0	0	0	0	0	0	0	0	0	0	0	0	0	0	0	0	6.23209	0	3.29577	0	4.20362	0	0	0	0	0	0	0	0	0.206195	4.66588	1.08872	0	0	2.65772	0	0	0	0	0	0	2.24949
SASH1	4.39911	0	0	0	0	0	0	0	0	0	4.35916	4.59613	0	0	0	0	0	0	0	0	0	0	0	2.77644	0	0	0	0	0	0	0	0	0	4.68734	0	0	4.06446	0	0	0	0	0	0	0	4.45507	0	4.19681	4.74716	0
SERPINE1	0	7.26417	0	0	0	0	0	5.47077	0	0	0	6.1328	0	0	0	0	0	0	0	0	4.42038	0	0	7.75691	3.638	7.03394	0	0	0	8.60409	9.06469	0	9.12388	0	0	0	0	10.9505	0	6.37676	0	8.59876	0	0	0	4.43575	0	0	8.0421
SFPI1	0	0	0	0	0	0	0	10.5797	0	0	11.2902	6.99915	0	0	0	0	11.102	10.7572	0	0	0	8.38981	9.67203	0	10.7102	0	11.243	10.3611	10.1854	6.4569	7.11026	0	10.4022	0	0	0	0	0	7.14869	5.94753	0	0	9.47907	10.9801	10.0805	9.07214	10.5054	7.22121	4.1348
SHE	0	0	0	0	0	0	0	0	0	0	0	0	0	0	0	0	0	0	0	0	0	0	0	0	0	0	0	0	0	0	0	0	0	0	0	0	0	0	0	0	0	0	0	0	0	0	0	0	0
SLA	0	7.5531	0	0	0	4.31325	0	7.97636	0	3.15359	9.67633	11.4571	0	0	0	0	7.79857	8.92068	0	0	7.95328	8.9482	9.53968	0	8.84637	0	10.8079	9.38576	7.31616	9.96388	11.2357	0	5.88385	0	0	0	4.09963	0	6.15539	9.65113	0	0	6.05071	9.14305	9.03867	8.64231	7.30096	0	4.15894
SMAD1	0	0	0	0	0	0	0	6.33687	0	0	4.83361	4.22457	0	0	0	0	0	5.52495	0	0	0	4.37492	5.94207	7.37751	7.64938	7.37448	7.60778	0	4.28686	0	4.84138	0	5.26329	0	0	0	0	6.17174	0	0	0	8.38654	0	7.43339	0	6.85468	6.40345	6.70171	5.53296
SMAD2	6.17413	5.95137	5.16006	0	0	5.35367	5.0308	7.15967	0	5.60581	6.00115	6.83991	0	0	4.4465	0	7.00346	5.27071	5.11114	4.2284	6.0568	5.32819	3.80367	7.26873	4.6797	7.60566	5.79555	5.2566	3.69583	6.48441	5.57488	0	6.76174	5.84406	2.31717	0	4.0424	7.42202	0	4.3511	0	7.58006	3.69901	4.8561	4.87015	4.92148	6.1858	0	7.44123
SMAD3	0	0	0	0	0	0	0	6.42723	0	0	4.49822	5.00538	0	0	0	0	0	0	0	0	0	0	5.49465	7.32722	6.6974	6.96782	0	5.36017	6.42036	0	6.6891	0	5.67687	0	0	0	0	7.1967	0	0	0	6.99481	0	0	6.79844	6.34078	0	6.39071	7.84078
SMAD4	6.59108	7.20788	4.80454	7.23551	6.16358	7.03138	5.74476	7.79896	7.19822	3.77892	8.67833	8.19524	6.89866	0	4.48925	3.98476	6.38415	6.7655	6.40807	7.04647	7.05473	7.16063	8.21958	8.81884	7.54948	8.92812	8.27913	7.55538	8.02304	6.59418	7.35176	6.08477	7.72179	5.13122	5.49972	5.84815	5.69866	8.49575	5.28466	5.94859	5.90006	9.38428	6.66639	9.05141	7.80567	8.46293	7.37442	7.46933	7.15305
SMAD5	0	5.24442	5.14074	4.941	3.81561	6.4709	3.94149	7.11191	0	0	0	8.05673	3.9756	0	0	4.37255	5.69203	7.67959	4.41896	5.88762	4.07717	5.2657	5.87803	7.88142	5.86267	8.43579	6.5408	6.52051	3.5931	6.11823	7.33285	4.2291	7.02013	3.89864	6.03806	0	4.62336	7.89791	0	0	3.68425	5.114	5.66929	6.81722	5.12009	6.66888	6.74625	5.72638	7.12577
SMAD6	0	4.54339	0	0	0	0	4.68433	5.67913	5.40489	0	0	0	6.94064	3.41962	4.56189	0	6.10688	6.16005	6.01874	0	6.31488	5.58349	7.66184	5.66175	5.90026	6.79496	6.27135	4.63434	0	0	0	0	0	5.14979	0	4.27818	0	7.71412	0	5.91396	0	6.94041	6.56807	5.17159	4.96696	6.01151	8.05585	6.78041	7.01739
SMAD7	6.31206	0	5.52256	6.215	6.83307	7.33685	0	5.62178	5.7264	5.37012	6.88961	3.74805	4.39438	4.71155	0	0	4.85923	6.81835	6.15159	0	6.16938	0	7.27456	8.10752	0	8.42894	5.47527	6.27136	3.72985	0	1.36556	1.91775	0	7.09388	0	5.05885	0	9.46291	0	0	0	6.9274	6.56346	0	0	7.3074	4.26979	6.89707	7.78749
SMAD9	0	0	0	0	0	0	0	0	0	0	0.428596	0	0	0	0	0	0	0	0	0	0	0	0	0	0	0	0	0	0	0	0	0	0	0	0	0	0	0	0	0	0	0	0	0	0	0	0	0	0
SNAI1	0	0	0	0	0	0	0	0	0	0	0	0	0	0	0	0	4.54097	0	0	0	0	0	4.61854	7.21276	0	5.61891	0	6.13375	0	0	0	0	3.96003	0	0	0	0	7.36632	0	0	0	4.14557	0	0	0	2.92366	0	0	0
SNAI2	0	0	0	0	0	0	0	0	0	0	0	0	0	0	0	0	0	0	0	0	0	0	0	6.19021	0	5.07436	0	0	0	0	0	0	0	0	0	0	0	3.28538	0	0	0	0	0	0	0	0	0	0	0
SOX7	0	0	0	0	0	0	0	0	0	0	0	0	0	0	0	0	0	0	0	0	0	0	0	0	0	0	0	0	0	0	0	0	0	0	0	0	0	0	0	0	0	0	0	0	0	0	0	0	0
TAL1	8.08795	5.74693	7.99506	6.89177	7.9613	7.73982	7.80321	5.63977	8.09487	6.47275	5.6275	9.71578	6.71835	6.10529	4.89494	0	4.84216	4.4301	5.34542	7.6545	8.77125	6.7921	6.51894	0	5.40386	0	4.17782	0	5.75111	7.88749	8.05045	7.26715	5.9476	6.37392	8.36488	6.83642	6.05878	0	7.01548	7.79938	8.14858	11.9256	11.789	11.1211	10.8476	13.3869	9.58643	12.3341	11.3613
TEK	4.37645	0	0	0	0	0	5.47645	0	0	0	0	5.1393	0	0	0	0	5.18418	0	0	0	5.44857	6.50524	7.36923	0	5.56074	0	4.83466	5.87069	5.24321	0	6.22753	0	4.30293	0	0	0	3.96824	4.96623	5.38575	2.32138	0	0	0	1.69934	7.62081	7.66752	0	4.71677	5.84119
TGFB1	6.49356	8.04432	7.72515	6.42278	0	8.8915	6.72585	9.79651	7.30634	0	9.91754	12.4718	0	6.00483	4.89941	4.46992	9.79954	10.1299	7.48184	5.82817	10.2898	10.6323	10.4154	6.20058	9.99067	7.09904	10.2096	9.71044	9.59403	10.3577	11.8188	7.63424	10.0389	6.79822	8.66077	6.35027	0	7.60947	7.49927	10.8544	7.96254	9.0757	10.1972	10.4046	10.7446	10.7773	9.00345	10.69	10.1398
TGFB2	0	0	0	0	0	0	0	5.179	0	0	0	0	0	0	0	0	2.92613	0	0	0	0	0	0	8.46413	6.81839	8.54476	0	3.58646	8.55329	0	0	0	0	0	0	0	0	7.52198	0	0	0	7.0285	0	0	0	0	0	0	0
TGFB3	0	0	0	0	0	0	0	0	0	0	0	0	0	0	0	0	0	0	0	0	0	0	0	4.52842	0	5.28277	0	0	0	0	0	0	0	0	0	0	0	6.13352	0	0	0	4.43413	0	0	0	0	0	4.47699	0
TGFBR1	7.37271	5.81464	6.06772	4.5631	4.96655	6.79324	2.83542	9.47589	6.24181	4.44497	9.58324	6.4418	5.34276	0	0	0	8.32819	9.06149	5.09269	4.4423	5.33712	5.96108	6.5064	7.69209	7.96813	7.23515	8.63084	8.2354	8.24996	5.83931	5.56092	6.80866	8.05709	6.81872	0	0	5.1405	8.10816	4.38751	6.25242	5.20918	9.74284	7.35458	9.17961	9.26037	9.25877	9.40673	7.15159	9.50956
TGFBR2	0	0	0	0	0	0	0	5.26961	0	0	5.26648	0	0	0	0	0	4.24659	4.71727	0	0	0	2.91104	4.29565	3.23651	5.04807	0	4.76094	4.51297	3.30871	0	0	0	4.26431	0	0	0	0	3.66958	0	0	0	3.82667	0	3.15099	4.08599	4.43268	4.74122	0	0
THPO	0	0	0	0	0	0	0	0	0	0	0	0	0	0	0	0	0	0	0	0	0	0	0	0	0	0	0	0	0	0	0	0	0	0	0	0	0	0	0	0	0	0	0	0	0	0	0	0	0
UPP1	0	0	4.37201	0	0	4.07959	5.1393	0	0	0	0	0	5.43278	0	0	4.959	0	0	0	0	6.31225	6.69289	4.29948	0	0	6.30509	5.202	5.28413	0	4.47911	2.53715	0	6.27718	0	5.76858	4.04708	3.8996	0	4.39367	0	0	0	0	0	0	0	0	0	3.85178
[truncated: 805 more columns]

## Sheet: Metadata_Figure4
SampleID	ClusterID	GroupID	Cell_Culture_Assay	Time_Point	Cell_Line_ID	Treatment
P16_empty+dox_1_29	Endo	empty+dox	BL_CFC	Day 3	A2lox.empty	With doxycycline
P18_iCbfb+dox_1_34	Endo	iCbfb+dox	BL_CFC	Day 3	A2lox.iCbfb	With doxycycline
P7_iErg-dox_1_17	Endo	iErg-dox	BL_CFC	Day 3	A2lox.iErg	Without doxycycline
P8_iErg+dox_1_12	Endo	iErg+dox	BL_CFC	Day 3	A2lox.iErg	With doxycycline
P8_iErg+dox_1_27	Endo	iErg+dox	BL_CFC	Day 3	A2lox.iErg	With doxycycline
P11_iFli1-dox_1_26	Endo	iFli1-dox	BL_CFC	Day 3	A2lox.iFli1	Without doxycycline
P12_iFli1+dox_1_15	Endo	iFli1+dox	BL_CFC	Day 3	A2lox.iFli1	With doxycycline
P12_iFli1+dox_1_25	Endo	iFli1+dox	BL_CFC	Day 3	A2lox.iFli1	With doxycycline
P12_iFli1+dox_1_12	Endo	iFli1+dox	BL_CFC	Day 3	A2lox.iFli1	With doxycycline
P9_Lmo2-dox_1_41	Endo	iLmo2-dox	BL_CFC	Day 3	A2lox.iLmo2	Without doxycycline
P10_Lmo2+dox_1_11	Endo	iLmo2+dox	BL_CFC	Day 3	A2lox.iLmo2	With doxycycline
P13_iLyl1-dox_1_23	Endo	iLyl1-dox	BL_CFC	Day 3	A2lox.iLyl1	Without doxycycline
P15_empty-dox_1_12	EryPCs_I	empty-dox	BL_CFC	Day 3	A2lox.empty	Without doxycycline
P15_empty-dox_1_15	EryPCs_I	empty-dox	BL_CFC	Day 3	A2lox.empty	Without doxycycline
P15_empty-dox_1_39	EryPCs_I	empty-dox	BL_CFC	Day 3	A2lox.empty	Without doxycycline
P15_empty-dox_1_13	EryPCs_I	empty-dox	BL_CFC	Day 3	A2lox.empty	Without doxycycline
P15_empty-dox_1_11	EryPCs_I	empty-dox	BL_CFC	Day 3	A2lox.empty	Without doxycycline
P15_empty-dox_1_09	EryPCs_I	empty-dox	BL_CFC	Day 3	A2lox.empty	Without doxycycline
P15_empty-dox_1_38	EryPCs_I	empty-dox	BL_CFC	Day 3	A2lox.empty	Without doxycycline
P16_empty+dox_1_36	EryPCs_I	empty+dox	BL_CFC	Day 3	A2lox.empty	With doxycycline
P16_empty+dox_1_27	EryPCs_I	empty+dox	BL_CFC	Day 3	A2lox.empty	With doxycycline
P16_empty+dox_1_32	EryPCs_I	empty+dox	BL_CFC	Day 3	A2lox.empty	With doxycycline
P16_empty+dox_1_42	EryPCs_I	empty+dox	BL_CFC	Day 3	A2lox.empty	With doxycycline
P16_empty+dox_1_25	EryPCs_I	empty+dox	BL_CFC	Day 3	A2lox.empty	With doxycycline
P16_empty+dox_1_17	EryPCs_I	empty+dox	BL_CFC	Day 3	A2lox.empty	With doxycycline
P16_empty+dox_1_26	EryPCs_I	empty+dox	BL_CFC	Day 3	A2lox.empty	With doxycycline
P16_empty+dox_1_20	EryPCs_I	empty+dox	BL_CFC	Day 3	A2lox.empty	With doxycycline
P3_i8TFs-dox_1_23	EryPCs_I	i8TFs-dox	BL_CFC	Day 3	A2lox.i8TFs	Without doxycycline
P3_i8TFs-dox_1_33	EryPCs_I	i8TFs-dox	BL_CFC	Day 3	A2lox.i8TFs	Without doxycycline
P3_i8TFs-dox_1_02	EryPCs_I	i8TFs-dox	BL_CFC	Day 3	A2lox.i8TFs	Without doxycycline
P3_i8TFs-dox_1_43	EryPCs_I	i8TFs-dox	BL_CFC	Day 3	A2lox.i8TFs	Without doxycycline
P3_i8TFs-dox_1_34	EryPCs_I	i8TFs-dox	BL_CFC	Day 3	A2lox.i8TFs	Without doxycycline
P3_i8TFs-dox_1_13	EryPCs_I	i8TFs-dox	BL_CFC	Day 3	A2lox.i8TFs	Without doxycycline
P3_i8TFs-dox_1_22	EryPCs_I	i8TFs-dox	BL_CFC	Day 3	A2lox.i8TFs	Without doxycycline
P17_iCbfb-dox_1_34	EryPCs_I	iCbfb-dox	BL_CFC	Day 3	A2lox.iCbfb	Without doxycycline
P17_iCbfb-dox_1_13	EryPCs_I	iCbfb-dox	BL_CFC	Day 3	A2lox.iCbfb	Without doxycycline
P17_iCbfb-dox_1_05	EryPCs_I	iCbfb-dox	BL_CFC	Day 3	A2lox.iCbfb	Without doxycycline
P17_iCbfb-dox_1_21	EryPCs_I	iCbfb-dox	BL_CFC	Day 3	A2lox.iCbfb	Without doxycycline
P17_iCbfb-dox_1_11	EryPCs_I	iCbfb-dox	BL_CFC	Day 3	A2lox.iCbfb	Without doxycycline
P17_iCbfb-dox_1_03	EryPCs_I	iCbfb-dox	BL_CFC	Day 3	A2lox.iCbfb	Without doxycycline
P17_iCbfb-dox_1_19	EryPCs_I	iCbfb-dox	BL_CFC	Day 3	A2lox.iCbfb	Without doxycycline
P17_iCbfb-dox_1_20	EryPCs_I	iCbfb-dox	BL_CFC	Day 3	A2lox.iCbfb	Without doxycycline
P17_iCbfb-dox_1_12	EryPCs_I	iCbfb-dox	BL_CFC	Day 3	A2lox.iCbfb	Without doxycycline
P17_iCbfb-dox_1_40	EryPCs_I	iCbfb-dox	BL_CFC	Day 3	A2lox.iCbfb	Without doxycycline
P17_iCbfb-dox_1_17	EryPCs_I	iCbfb-dox	BL_CFC	Day 3	A2lox.iCbfb	Without doxycycline
P17_iCbfb-dox_1_23	EryPCs_I	iCbfb-dox	BL_CFC	Day 3	A2lox.iCbfb	Without doxycycline
P17_iCbfb-dox_1_27	EryPCs_I	iCbfb-dox	BL_CFC	Day 3	A2lox.iCbfb	Without doxycycline
P18_iCbfb+dox_1_08	EryPCs_I	iCbfb+dox	BL_CFC	Day 3	A2lox.iCbfb	With doxycycline
P18_iCbfb+dox_1_41	EryPCs_I	iCbfb+dox	BL_CFC	Day 3	A2lox.iCbfb	With doxycycline
P18_iCbfb+dox_1_19	EryPCs_I	iCbfb+dox	BL_CFC	Day 3	A2lox.iCbfb	With doxycycline
P18_iCbfb+dox_1_14	EryPCs_I	iCbfb+dox	BL_CFC	Day 3	A2lox.iCbfb	With doxycycline
P18_iCbfb+dox_1_42	EryPCs_I	iCbfb+dox	BL_CFC	Day 3	A2lox.iCbfb	With doxycycline
P18_iCbfb+dox_1_07	EryPCs_I	iCbfb+dox	BL_CFC	Day 3	A2lox.iCbfb	With doxycycline
P18_iCbfb+dox_1_24	EryPCs_I	iCbfb+dox	BL_CFC	Day 3	A2lox.iCbfb	With doxycycline
P18_iCbfb+dox_1_26	EryPCs_I	iCbfb+dox	BL_CFC	Day 3	A2lox.iCbfb	With doxycycline
P18_iCbfb+dox_1_09	EryPCs_I	iCbfb+dox	BL_CFC	Day 3	A2lox.iCbfb	With doxycycline
P18_iCbfb+dox_1_29	EryPCs_I	iCbfb+dox	BL_CFC	Day 3	A2lox.iCbfb	With doxycycline
P7_iErg-dox_1_11	EryPCs_I	iErg-dox	BL_CFC	Day 3	A2lox.iErg	Without doxycycline
P7_iErg-dox_1_19	EryPCs_I	iErg-dox	BL_CFC	Day 3	A2lox.iErg	Without doxycycline
P7_iErg-dox_1_45	EryPCs_I	iErg-dox	BL_CFC	Day 3	A2lox.iErg	Without doxycycline
P7_iErg-dox_1_20	EryPCs_I	iErg-dox	BL_CFC	Day 3	A2lox.iErg	Without doxycycline
P7_iErg-dox_1_14	EryPCs_I	iErg-dox	BL_CFC	Day 3	A2lox.iErg	Without doxycycline
P7_iErg-dox_1_26	EryPCs_I	iErg-dox	BL_CFC	Day 3	A2lox.iErg	Without doxycycline
P7_iErg-dox_1_37	EryPCs_I	iErg-dox	BL_CFC	Day 3	A2lox.iErg	Without doxycycline
P7_iErg-dox_1_03	EryPCs_I	iErg-dox	BL_CFC	Day 3	A2lox.iErg	Without doxycycline
P7_iErg-dox_1_02	EryPCs_I	iErg-dox	BL_CFC	Day 3	A2lox.iErg	Without doxycycline
P8_iErg+dox_1_40	EryPCs_I	iErg+dox	BL_CFC	Day 3	A2lox.iErg	With doxycycline
P8_iErg+dox_1_01	EryPCs_I	iErg+dox	BL_CFC	Day 3	A2lox.iErg	With doxycycline
P8_iErg+dox_1_15	EryPCs_I	iErg+dox	BL_CFC	Day 3	A2lox.iErg	With doxycycline
P8_iErg+dox_1_05	EryPCs_I	iErg+dox	BL_CFC	Day 3	A2lox.iErg	With doxycycline
P8_iErg+dox_1_10	EryPCs_I	iErg+dox	BL_CFC	Day 3	A2lox.iErg	With doxycycline
P8_iErg+dox_1_14	EryPCs_I	iErg+dox	BL_CFC	Day 3	A2lox.iErg	With doxycycline
P8_iErg+dox_1_17	EryPCs_I	iErg+dox	BL_CFC	Day 3	A2lox.iErg	With doxycycline
P8_iErg+dox_1_34	EryPCs_I	iErg+dox	BL_CFC	Day 3	A2lox.iErg	With doxycycline
P8_iErg+dox_1_26	EryPCs_I	iErg+dox	BL_CFC	Day 3	A2lox.iErg	With doxycycline
P8_iErg+dox_1_37	EryPCs_I	iErg+dox	BL_CFC	Day 3	A2lox.iErg	With doxycycline
P8_iErg+dox_1_06	EryPCs_I	iErg+dox	BL_CFC	Day 3	A2lox.iErg	With doxycycline
P11_iFli1-dox_1_18	EryPCs_I	iFli1-dox	BL_CFC	Day 3	A2lox.iFli1	Without doxycycline
P11_iFli1-dox_1_19	EryPCs_I	iFli1-dox	BL_CFC	Day 3	A2lox.iFli1	Without doxycycline
P11_iFli1-dox_1_46	EryPCs_I	iFli1-dox	BL_CFC	Day 3	A2lox.iFli1	Without doxycycline
P11_iFli1-dox_1_30	EryPCs_I	iFli1-dox	BL_CFC	Day 3	A2lox.iFli1	Without doxycycline
P11_iFli1-dox_1_27	EryPCs_I	iFli1-dox	BL_CFC	Day 3	A2lox.iFli1	Without doxycycline
P11_iFli1-dox_1_04	EryPCs_I	iFli1-dox	BL_CFC	Day 3	A2lox.iFli1	Without doxycycline
P11_iFli1-dox_1_24	EryPCs_I	iFli1-dox	BL_CFC	Day 3	A2lox.iFli1	Without doxycycline
P11_iFli1-dox_1_13	EryPCs_I	iFli1-dox	BL_CFC	Day 3	A2lox.iFli1	Without doxycycline
P12_iFli1+dox_1_23	EryPCs_I	iFli1+dox	BL_CFC	Day 3	A2lox.iFli1	With doxycycline
P12_iFli1+dox_1_32	EryPCs_I	iFli1+dox	BL_CFC	Day 3	A2lox.iFli1	With doxycycline
P12_iFli1+dox_1_29	EryPCs_I	iFli1+dox	BL_CFC	Day 3	A2lox.iFli1	With doxycycline
P12_iFli1+dox_1_36	EryPCs_I	iFli1+dox	BL_CFC	Day 3	A2lox.iFli1	With doxycycline
P12_iFli1+dox_1_35	EryPCs_I	iFli1+dox	BL_CFC	Day 3	A2lox.iFli1	With doxycycline
P12_iFli1+dox_1_05	EryPCs_I	iFli1+dox	BL_CFC	Day 3	A2lox.iFli1	With doxycycline
P19_iGata2-dox_1_01	EryPCs_I	iGata2-dox	BL_CFC	Day 3	A2lox.iGata2	Without doxycycline
P19_iGata2-dox_1_36	EryPCs_I	iGata2-dox	BL_CFC	Day 3	A2lox.iGata2	Without doxycycline
P19_iGata2-dox_1_27	EryPCs_I	iGata2-dox	BL_CFC	Day 3	A2lox.iGata2	Without doxycycline
P19_iGata2-dox_1_18	EryPCs_I	iGata2-dox	BL_CFC	Day 3	A2lox.iGata2	Without doxycycline
P19_iGata2-dox_1_25	EryPCs_I	iGata2-dox	BL_CFC	Day 3	A2lox.iGata2	Without doxycycline
P19_iGata2-dox_1_24	EryPCs_I	iGata2-dox	BL_CFC	Day 3	A2lox.iGata2	Without doxycycline
P19_iGata2-dox_1_12	EryPCs_I	iGata2-dox	BL_CFC	Day 3	A2lox.iGata2	Without doxycycline
P19_iGata2-dox_1_05	EryPCs_I	iGata2-dox	BL_CFC	Day 3	A2lox.iGata2	Without doxycycline
P19_iGata2-dox_1_45	EryPCs_I	iGata2-dox	BL_CFC	Day 3	A2lox.iGata2	Without doxycycline
P19_iGata2-dox_1_03	EryPCs_I	iGata2-dox	BL_CFC	Day 3	A2lox.iGata2	Without doxycycline
P19_iGata2-dox_1_13	EryPCs_I	iGata2-dox	BL_CFC	Day 3	A2lox.iGata2	Without doxycycline
P9_Lmo2-dox_1_37	EryPCs_I	iLmo2-dox	BL_CFC	Day 3	A2lox.iLmo2	Without doxycycline
P9_Lmo2-dox_1_17	EryPCs_I	iLmo2-dox	BL_CFC	Day 3	A2lox.iLmo2	Without doxycycline
P9_Lmo2-dox_1_44	EryPCs_I	iLmo2-dox	BL_CFC	Day 3	A2lox.iLmo2	Without doxycycline
P9_Lmo2-dox_1_39	EryPCs_I	iLmo2-dox	BL_CFC	Day 3	A2lox.iLmo2	Without doxycycline
P9_Lmo2-dox_1_08	EryPCs_I	iLmo2-dox	BL_CFC	Day 3	A2lox.iLmo2	Without doxycycline
P9_Lmo2-dox_1_05	EryPCs_I	iLmo2-dox	BL_CFC	Day 3	A2lox.iLmo2	Without doxycycline
P9_Lmo2-dox_1_22	EryPCs_I	iLmo2-dox	BL_CFC	Day 3	A2lox.iLmo2	Without doxycycline
P9_Lmo2-dox_1_03	EryPCs_I	iLmo2-dox	BL_CFC	Day 3	A2lox.iLmo2	Without doxycycline
P9_Lmo2-dox_1_19	EryPCs_I	iLmo2-dox	BL_CFC	Day 3	A2lox.iLmo2	Without doxycycline
P9_Lmo2-dox_1_34	EryPCs_I	iLmo2-dox	BL_CFC	Day 3	A2lox.iLmo2	Without doxycycline
P9_Lmo2-dox_1_30	EryPCs_I	iLmo2-dox	BL_CFC	Day 3	A2lox.iLmo2	Without doxycycline
P9_Lmo2-dox_1_29	EryPCs_I	iLmo2-dox	BL_CFC	Day 3	A2lox.iLmo2	Without doxycycline
P9_Lmo2-dox_1_36	EryPCs_I	iLmo2-dox	BL_CFC	Day 3	A2lox.iLmo2	Without doxycycline
P9_Lmo2-dox_1_06	EryPCs_I	iLmo2-dox	BL_CFC	Day 3	A2lox.iLmo2	Without doxycycline
P10_Lmo2+dox_1_07	EryPCs_I	iLmo2+dox	BL_CFC	Day 3	A2lox.iLmo2	With doxycycline
P10_Lmo2+dox_1_25	EryPCs_I	iLmo2+dox	BL_CFC	Day 3	A2lox.iLmo2	With doxycycline
P10_Lmo2+dox_1_27	EryPCs_I	iLmo2+dox	BL_CFC	Day 3	A2lox.iLmo2	With doxycycline
P10_Lmo2+dox_1_15	EryPCs_I	iLmo2+dox	BL_CFC	Day 3	A2lox.iLmo2	With doxycycline
P10_Lmo2+dox_1_20	EryPCs_I	iLmo2+dox	BL_CFC	Day 3	A2lox.iLmo2	With doxycycline
P13_iLyl1-dox_1_46	EryPCs_I	iLyl1-dox	BL_CFC	Day 3	A2lox.iLyl1	Without doxycycline
P13_iLyl1-dox_1_37	EryPCs_I	iLyl1-dox	BL_CFC	Day 3	A2lox.iLyl1	Without doxycycline
P13_iLyl1-dox_1_27	EryPCs_I	iLyl1-dox	BL_CFC	Day 3	A2lox.iLyl1	Without doxycycline
P13_iLyl1-dox_1_07	EryPCs_I	iLyl1-dox	BL_CFC	Day 3	A2lox.iLyl1	Without doxycycline
P13_iLyl1-dox_1_06	EryPCs_I	iLyl1-dox	BL_CFC	Day 3	A2lox.iLyl1	Without doxycycline
P13_iLyl1-dox_1_28	EryPCs_I	iLyl1-dox	BL_CFC	Day 3	A2lox.iLyl1	Without doxycycline
P14_iLyl1+dox_1_40	EryPCs_I	iLyl1+dox	BL_CFC	Day 3	A2lox.iLyl1	With doxycycline
P14_iLyl1+dox_1_29	EryPCs_I	iLyl1+dox	BL_CFC	Day 3	A2lox.iLyl1	With doxycycline
P14_iLyl1+dox_1_43	EryPCs_I	iLyl1+dox	BL_CFC	Day 3	A2lox.iLyl1	With doxycycline
P14_iLyl1+dox_1_25	EryPCs_I	iLyl1+dox	BL_CFC	Day 3	A2lox.iLyl1	With doxycycline
P14_iLyl1+dox_1_12	EryPCs_I	iLyl1+dox	BL_CFC	Day 3	A2lox.iLyl1	With doxycycline
P14_iLyl1+dox_1_33	EryPCs_I	iLyl1+dox	BL_CFC	Day 3	A2lox.iLyl1	With doxycycline
P5_iRunx1-dox_1_42	EryPCs_I	iRunx1-dox	BL_CFC	Day 3	A2lox.iRunx1	Without doxycycline
P5_iRunx1-dox_1_11	EryPCs_I	iRunx1-dox	BL_CFC	Day 3	A2lox.iRunx1	Without doxycycline
P5_iRunx1-dox_1_17	EryPCs_I	iRunx1-dox	BL_CFC	Day 3	A2lox.iRunx1	Without doxycycline
P5_iRunx1-dox_1_28	EryPCs_I	iRunx1-dox	BL_CFC	Day 3	A2lox.iRunx1	Without doxycycline
P5_iRunx1-dox_1_02	EryPCs_I	iRunx1-dox	BL_CFC	Day 3	A2lox.iRunx1	Without doxycycline
P5_iRunx1-dox_1_18	EryPCs_I	iRunx1-dox	BL_CFC	Day 3	A2lox.iRunx1	Without doxycycline
P5_iRunx1-dox_1_21	EryPCs_I	iRunx1-dox	BL_CFC	Day 3	A2lox.iRunx1	Without doxycycline
P5_iRunx1-dox_1_43	EryPCs_I	iRunx1-dox	BL_CFC	Day 3	A2lox.iRunx1	Without doxycycline
P6_iRunx1+dox_1_41	EryPCs_I	iRunx1+dox	BL_CFC	Day 3	A2lox.iRunx1	With doxycycline
P21_iTal1-dox_1_46	EryPCs_I	iTal1-dox	BL_CFC	Day 3	A2lox.iTal1	Without doxycycline
P21_iTal1-dox_1_03	EryPCs_I	iTal1-dox	BL_CFC	Day 3	A2lox.iTal1	Without doxycycline
P21_iTal1-dox_1_19	EryPCs_I	iTal1-dox	BL_CFC	Day 3	A2lox.iTal1	Without doxycycline
P21_iTal1-dox_1_29	EryPCs_I	iTal1-dox	BL_CFC	Day 3	A2lox.iTal1	Without doxycycline
P21_iTal1-dox_1_42	EryPCs_I	iTal1-dox	BL_CFC	Day 3	A2lox.iTal1	Without doxycycline
P21_iTal1-dox_1_45	EryPCs_I	iTal1-dox	BL_CFC	Day 3	A2lox.iTal1	Without doxycycline
P21_iTal1-dox_1_39	EryPCs_I	iTal1-dox	BL_CFC	Day 3	A2lox.iTal1	Without doxycycline
P21_iTal1-dox_1_16	EryPCs_I	iTal1-dox	BL_CFC	Day 3	A2lox.iTal1	Without doxycycline
P21_iTal1-dox_1_33	EryPCs_I	iTal1-dox	BL_CFC	Day 3	A2lox.iTal1	Without doxycycline
P21_iTal1-dox_1_32	EryPCs_I	iTal1-dox	BL_CFC	Day 3	A2lox.iTal1	Without doxycycline
P21_iTal1-dox_1_15	EryPCs_I	iTal1-dox	BL_CFC	Day 3	A2lox.iTal1	Without doxycycline
P21_iTal1-dox_1_24	EryPCs_I	iTal1-dox	BL_CFC	Day 3	A2lox.iTal1	Without doxycycline
P21_iTal1-dox_1_07	EryPCs_I	iTal1-dox	BL_CFC	Day 3	A2lox.iTal1	Without doxycycline
P21_iTal1-dox_1_17	EryPCs_I	iTal1-dox	BL_CFC	Day 3	A2lox.iTal1	Without doxycycline
P21_iTal1-dox_1_05	EryPCs_I	iTal1-dox	BL_CFC	Day 3	A2lox.iTal1	Without doxycycline
P21_iTal1-dox_1_18	EryPCs_I	iTal1-dox	BL_CFC	Day 3	A2lox.iTal1	Without doxycycline
P22_iTal1+dox_1_06	EryPCs_I	iTal1+dox	BL_CFC	Day 3	A2lox.iTal1	With doxycycline
P22_iTal1+dox_1_19	EryPCs_I	iTal1+dox	BL_CFC	Day 3	A2lox.iTal1	With doxycycline
P22_iTal1+dox_1_03	EryPCs_I	iTal1+dox	BL_CFC	Day 3	A2lox.iTal1	With doxycycline
P22_iTal1+dox_1_13	EryPCs_I	iTal1+dox	BL_CFC	Day 3	A2lox.iTal1	With doxycycline
P22_iTal1+dox_1_30	EryPCs_I	iTal1+dox	BL_CFC	Day 3	A2lox.iTal1	With doxycycline
P22_iTal1+dox_1_02	EryPCs_I	iTal1+dox	BL_CFC	Day 3	A2lox.iTal1	With doxycycline
P22_iTal1+dox_1_22	EryPCs_I	iTal1+dox	BL_CFC	Day 3	A2lox.iTal1	With doxycycline
P22_iTal1+dox_1_08	EryPCs_I	iTal1+dox	BL_CFC	Day 3	A2lox.iTal1	With doxycycline
P15_empty-dox_1_30	EryPCs_II	empty-dox	BL_CFC	Day 3	A2lox.empty	Without doxycycline
P15_empty-dox_1_16	EryPCs_II	empty-dox	BL_CFC	Day 3	A2lox.empty	Without doxycycline
P15_empty-dox_1_28	EryPCs_II	empty-dox	BL_CFC	Day 3	A2lox.empty	Without doxycycline
P15_empty-dox_1_45	EryPCs_II	empty-dox	BL_CFC	Day 3	A2lox.empty	Without doxycycline
P15_empty-dox_1_31	EryPCs_II	empty-dox	BL_CFC	Day 3	A2lox.empty	Without doxycycline
P15_empty-dox_1_19	EryPCs_II	empty-dox	BL_CFC	Day 3	A2lox.empty	Without doxycycline
P15_empty-dox_1_03	EryPCs_II	empty-dox	BL_CFC	Day 3	A2lox.empty	Without doxycycline
P15_empty-dox_1_21	EryPCs_II	empty-dox	BL_CFC	Day 3	A2lox.empty	Without doxycycline
P15_empty-dox_1_23	EryPCs_II	empty-dox	BL_CFC	Day 3	A2lox.empty	Without doxycycline
P15_empty-dox_1_07	EryPCs_II	empty-dox	BL_CFC	Day 3	A2lox.empty	Without doxycycline
P15_empty-dox_1_36	EryPCs_II	empty-dox	BL_CFC	Day 3	A2lox.empty	Without doxycycline
P15_empty-dox_1_33	EryPCs_II	empty-dox	BL_CFC	Day 3	A2lox.empty	Without doxycycline
P15_empty-dox_1_29	EryPCs_II	empty-dox	BL_CFC	Day 3	A2lox.empty	Without doxycycline
P15_empty-dox_1_22	EryPCs_II	empty-dox	BL_CFC	Day 3	A2lox.empty	Without doxycycline
P15_empty-dox_1_02	EryPCs_II	empty-dox	BL_CFC	Day 3	A2lox.empty	Without doxycycline
P15_empty-dox_1_14	EryPCs_II	empty-dox	BL_CFC	Day 3	A2lox.empty	Without doxycycline
P15_empty-dox_1_25	EryPCs_II	empty-dox	BL_CFC	Day 3	A2lox.empty	Without doxycycline
P15_empty-dox_1_43	EryPCs_II	empty-dox	BL_CFC	Day 3	A2lox.empty	Without doxycycline
P15_empty-dox_1_37	EryPCs_II	empty-dox	BL_CFC	Day 3	A2lox.empty	Without doxycycline
P16_empty+dox_1_08	EryPCs_II	empty+dox	BL_CFC	Day 3	A2lox.empty	With doxycycline
P16_empty+dox_1_06	EryPCs_II	empty+dox	BL_CFC	Day 3	A2lox.empty	With doxycycline
P16_empty+dox_1_18	EryPCs_II	empty+dox	BL_CFC	Day 3	A2lox.empty	With doxycycline
P16_empty+dox_1_13	EryPCs_II	empty+dox	BL_CFC	Day 3	A2lox.empty	With doxycycline
P16_empty+dox_1_05	EryPCs_II	empty+dox	BL_CFC	Day 3	A2lox.empty	With doxycycline
P16_empty+dox_1_11	EryPCs_II	empty+dox	BL_CFC	Day 3	A2lox.empty	With doxycycline
P16_empty+dox_1_24	EryPCs_II	empty+dox	BL_CFC	Day 3	A2lox.empty	With doxycycline
P16_empty+dox_1_07	EryPCs_II	empty+dox	BL_CFC	Day 3	A2lox.empty	With doxycycline
P16_empty+dox_1_19	EryPCs_II	empty+dox	BL_CFC	Day 3	A2lox.empty	With doxycycline
P16_empty+dox_1_38	EryPCs_II	empty+dox	BL_CFC	Day 3	A2lox.empty	With doxycycline
P16_empty+dox_1_37	EryPCs_II	empty+dox	BL_CFC	Day 3	A2lox.empty	With doxycycline
P16_empty+dox_1_04	EryPCs_II	empty+dox	BL_CFC	Day 3	A2lox.empty	With doxycycline
P16_empty+dox_1_43	EryPCs_II	empty+dox	BL_CFC	Day 3	A2lox.empty	With doxycycline
P16_empty+dox_1_40	EryPCs_II	empty+dox	BL_CFC	Day 3	A2lox.empty	With doxycycline
P16_empty+dox_1_30	EryPCs_II	empty+dox	BL_CFC	Day 3	A2lox.empty	With doxycycline
P16_empty+dox_1_02	EryPCs_II	empty+dox	BL_CFC	Day 3	A2lox.empty	With doxycycline
P16_empty+dox_1_33	EryPCs_II	empty+dox	BL_CFC	Day 3	A2lox.empty	With doxycycline
P16_empty+dox_1_31	EryPCs_II	empty+dox	BL_CFC	Day 3	A2lox.empty	With doxycycline
P16_empty+dox_1_01	EryPCs_II	empty+dox	BL_CFC	Day 3	A2lox.empty	With doxycycline
P16_empty+dox_1_03	EryPCs_II	empty+dox	BL_CFC	Day 3	A2lox.empty	With doxycycline
P16_empty+dox_1_41	EryPCs_II	empty+dox	BL_CFC	Day 3	A2lox.empty	With doxycycline
P3_i8TFs-dox_1_32	EryPCs_II	i8TFs-dox	BL_CFC	Day 3	A2lox.i8TFs	Without doxycycline
P3_i8TFs-dox_1_17	EryPCs_II	i8TFs-dox	BL_CFC	Day 3	A2lox.i8TFs	Without doxycycline
P3_i8TFs-dox_1_16	EryPCs_II	i8TFs-dox	BL_CFC	Day 3	A2lox.i8TFs	Without doxycycline
P3_i8TFs-dox_1_15	EryPCs_II	i8TFs-dox	BL_CFC	Day 3	A2lox.i8TFs	Without doxycycline
P3_i8TFs-dox_1_05	EryPCs_II	i8TFs-dox	BL_CFC	Day 3	A2lox.i8TFs	Without doxycycline
P3_i8TFs-dox_1_40	EryPCs_II	i8TFs-dox	BL_CFC	Day 3	A2lox.i8TFs	Without doxycycline
P3_i8TFs-dox_1_14	EryPCs_II	i8TFs-dox	BL_CFC	Day 3	A2lox.i8TFs	Without doxycycline
P3_i8TFs-dox_1_11	EryPCs_II	i8TFs-dox	BL_CFC	Day 3	A2lox.i8TFs	Without doxycycline
P3_i8TFs-dox_1_08	EryPCs_II	i8TFs-dox	BL_CFC	Day 3	A2lox.i8TFs	Without doxycycline
P3_i8TFs-dox_1_35	EryPCs_II	i8TFs-dox	BL_CFC	Day 3	A2lox.i8TFs	Without doxycycline
P3_i8TFs-dox_1_45	EryPCs_II	i8TFs-dox	BL_CFC	Day 3	A2lox.i8TFs	Without doxycycline
P3_i8TFs-dox_1_20	EryPCs_II	i8TFs-dox	BL_CFC	Day 3	A2lox.i8TFs	Without doxycycline
P3_i8TFs-dox_1_38	EryPCs_II	i8TFs-dox	BL_CFC	Day 3	A2lox.i8TFs	Without doxycycline
P3_i8TFs-dox_1_03	EryPCs_II	i8TFs-dox	BL_CFC	Day 3	A2lox.i8TFs	Without doxycycline
P3_i8TFs-dox_1_42	EryPCs_II	i8TFs-dox	BL_CFC	Day 3	A2lox.i8TFs	Without doxycycline
P3_i8TFs-dox_1_01	EryPCs_II	i8TFs-dox	BL_CFC	Day 3	A2lox.i8TFs	Without doxycycline
P3_i8TFs-dox_1_04	EryPCs_II	i8TFs-dox	BL_CFC	Day 3	A2lox.i8TFs	Without doxycycline
P3_i8TFs-dox_1_21	EryPCs_II	i8TFs-dox	BL_CFC	Day 3	A2lox.i8TFs	Without doxycycline
P3_i8TFs-dox_1_06	EryPCs_II	i8TFs-dox	BL_CFC	Day 3	A2lox.i8TFs	Without doxycycline
P3_i8TFs-dox_1_39	EryPCs_II	i8TFs-dox	BL_CFC	Day 3	A2lox.i8TFs	Without doxycycline
P3_i8TFs-dox_1_10	EryPCs_II	i8TFs-dox	BL_CFC	Day 3	A2lox.i8TFs	Without doxycycline
P3_i8TFs-dox_1_37	EryPCs_II	i8TFs-dox	BL_CFC	Day 3	A2lox.i8TFs	Without doxycycline
P17_iCbfb-dox_1_07	EryPCs_II	iCbfb-dox	BL_CFC	Day 3	A2lox.iCbfb	Without doxycycline
P17_iCbfb-dox_1_29	EryPCs_II	iCbfb-dox	BL_CFC	Day 3	A2lox.iCbfb	Without doxycycline
P17_iCbfb-dox_1_24	EryPCs_II	iCbfb-dox	BL_CFC	Day 3	A2lox.iCbfb	Without doxycycline
P17_iCbfb-dox_1_28	EryPCs_II	iCbfb-dox	BL_CFC	Day 3	A2lox.iCbfb	Without doxycycline
P17_iCbfb-dox_1_02	EryPCs_II	iCbfb-dox	BL_CFC	Day 3	A2lox.iCbfb	Without doxycycline
P17_iCbfb-dox_1_31	EryPCs_II	iCbfb-dox	BL_CFC	Day 3	A2lox.iCbfb	Without doxycycline
P17_iCbfb-dox_1_25	EryPCs_II	iCbfb-dox	BL_CFC	Day 3	A2lox.iCbfb	Without doxycycline
P17_iCbfb-dox_1_30	EryPCs_II	iCbfb-dox	BL_CFC	Day 3	A2lox.iCbfb	Without doxycycline
P17_iCbfb-dox_1_18	EryPCs_II	iCbfb-dox	BL_CFC	Day 3	A2lox.iCbfb	Without doxycycline
P17_iCbfb-dox_1_33	EryPCs_II	iCbfb-dox	BL_CFC	Day 3	A2lox.iCbfb	Without doxycycline
P17_iCbfb-dox_1_37	EryPCs_II	iCbfb-dox	BL_CFC	Day 3	A2lox.iCbfb	Without doxycycline
P17_iCbfb-dox_1_46	EryPCs_II	iCbfb-dox	BL_CFC	Day 3	A2lox.iCbfb	Without doxycycline
P17_iCbfb-dox_1_14	EryPCs_II	iCbfb-dox	BL_CFC	Day 3	A2lox.iCbfb	Without doxycycline
P17_iCbfb-dox_1_44	EryPCs_II	iCbfb-dox	BL_CFC	Day 3	A2lox.iCbfb	Without doxycycline
P17_iCbfb-dox_1_32	EryPCs_II	iCbfb-dox	BL_CFC	Day 3	A2lox.iCbfb	Without doxycycline
P17_iCbfb-dox_1_15	EryPCs_II	iCbfb-dox	BL_CFC	Day 3	A2lox.iCbfb	Without doxycycline
P17_iCbfb-dox_1_09	EryPCs_II	iCbfb-dox	BL_CFC	Day 3	A2lox.iCbfb	Without doxycycline
P17_iCbfb-dox_1_01	EryPCs_II	iCbfb-dox	BL_CFC	Day 3	A2lox.iCbfb	Without doxycycline
P17_iCbfb-dox_1_36	EryPCs_II	iCbfb-dox	BL_CFC	Day 3	A2lox.iCbfb	Without doxycycline
P17_iCbfb-dox_1_06	EryPCs_II	iCbfb-dox	BL_CFC	Day 3	A2lox.iCbfb	Without doxycycline
P17_iCbfb-dox_1_08	EryPCs_II	iCbfb-dox	BL_CFC	Day 3	A2lox.iCbfb	Without doxycycline
P17_iCbfb-dox_1_35	EryPCs_II	iCbfb-dox	BL_CFC	Day 3	A2lox.iCbfb	Without doxycycline
P17_iCbfb-dox_1_39	EryPCs_II	iCbfb-dox	BL_CFC	Day 3	A2lox.iCbfb	Without doxycycline
P17_iCbfb-dox_1_45	EryPCs_II	iCbfb-dox	BL_CFC	Day 3	A2lox.iCbfb	Without doxycycline
P17_iCbfb-dox_1_26	EryPCs_II	iCbfb-dox	BL_CFC	Day 3	A2lox.iCbfb	Without doxycycline
P17_iCbfb-dox_1_16	EryPCs_II	iCbfb-dox	BL_CFC	Day 3	A2lox.iCbfb	Without doxycycline
P17_iCbfb-dox_1_42	EryPCs_II	iCbfb-dox	BL_CFC	Day 3	A2lox.iCbfb	Without doxycycline
P17_iCbfb-dox_1_10	EryPCs_II	iCbfb-dox	BL_CFC	Day 3	A2lox.iCbfb	Without doxycycline
P18_iCbfb+dox_1_35	EryPCs_II	iCbfb+dox	BL_CFC	Day 3	A2lox.iCbfb	With doxycycline
P18_iCbfb+dox_1_15	EryPCs_II	iCbfb+dox	BL_CFC	Day 3	A2lox.iCbfb	With doxycycline
P18_iCbfb+dox_1_16	EryPCs_II	iCbfb+dox	BL_CFC	Day 3	A2lox.iCbfb	With doxycycline
P18_iCbfb+dox_1_36	EryPCs_II	iCbfb+dox	BL_CFC	Day 3	A2lox.iCbfb	With doxycycline
P18_iCbfb+dox_1_28	EryPCs_II	iCbfb+dox	BL_CFC	Day 3	A2lox.iCbfb	With doxycycline
P18_iCbfb+dox_1_39	EryPCs_II	iCbfb+dox	BL_CFC	Day 3	A2lox.iCbfb	With doxycycline
P18_iCbfb+dox_1_43	EryPCs_II	iCbfb+dox	BL_CFC	Day 3	A2lox.iCbfb	With doxycycline
P18_iCbfb+dox_1_05	EryPCs_II	iCbfb+dox	BL_CFC	Day 3	A2lox.iCbfb	With doxycycline
P18_iCbfb+dox_1_30	EryPCs_II	iCbfb+dox	BL_CFC	Day 3	A2lox.iCbfb	With doxycycline
P18_iCbfb+dox_1_04	EryPCs_II	iCbfb+dox	BL_CFC	Day 3	A2lox.iCbfb	With doxycycline
P18_iCbfb+dox_1_02	EryPCs_II	iCbfb+dox	BL_CFC	Day 3	A2lox.iCbfb	With doxycycline
P18_iCbfb+dox_1_33	EryPCs_II	iCbfb+dox	BL_CFC	Day 3	A2lox.iCbfb	With doxycycline
P18_iCbfb+dox_1_27	EryPCs_II	iCbfb+dox	BL_CFC	Day 3	A2lox.iCbfb	With doxycycline
P18_iCbfb+dox_1_20	EryPCs_II	iCbfb+dox	BL_CFC	Day 3	A2lox.iCbfb	With doxycycline
P18_iCbfb+dox_1_23	EryPCs_II	iCbfb+dox	BL_CFC	Day 3	A2lox.iCbfb	With doxycycline
P18_iCbfb+dox_1_13	EryPCs_II	iCbfb+dox	BL_CFC	Day 3	A2lox.iCbfb	With doxycycline
P18_iCbfb+dox_1_40	EryPCs_II	iCbfb+dox	BL_CFC	Day 3	A2lox.iCbfb	With doxycycline
P18_iCbfb+dox_1_22	EryPCs_II	iCbfb+dox	BL_CFC	Day 3	A2lox.iCbfb	With doxycycline
P18_iCbfb+dox_1_12	EryPCs_II	iCbfb+dox	BL_CFC	Day 3	A2lox.iCbfb	With doxycycline
P18_iCbfb+dox_1_06	EryPCs_II	iCbfb+dox	BL_CFC	Day 3	A2lox.iCbfb	With doxycycline
P18_iCbfb+dox_1_21	EryPCs_II	iCbfb+dox	BL_CFC	Day 3	A2lox.iCbfb	With doxycycline
P18_iCbfb+dox_1_46	EryPCs_II	iCbfb+dox	BL_CFC	Day 3	A2lox.iCbfb	With doxycycline
P18_iCbfb+dox_1_01	EryPCs_II	iCbfb+dox	BL_CFC	Day 3	A2lox.iCbfb	With doxycycline
P7_iErg-dox_1_12	EryPCs_II	iErg-dox	BL_CFC	Day 3	A2lox.iErg	Without doxycycline
P7_iErg-dox_1_22	EryPCs_II	iErg-dox	BL_CFC	Day 3	A2lox.iErg	Without doxycycline
P7_iErg-dox_1_13	EryPCs_II	iErg-dox	BL_CFC	Day 3	A2lox.iErg	Without doxycycline
P7_iErg-dox_1_40	EryPCs_II	iErg-dox	BL_CFC	Day 3	A2lox.iErg	Without doxycycline
P7_iErg-dox_1_32	EryPCs_II	iErg-dox	BL_CFC	Day 3	A2lox.iErg	Without doxycycline
P7_iErg-dox_1_01	EryPCs_II	iErg-dox	BL_CFC	Day 3	A2lox.iErg	Without doxycycline
P7_iErg-dox_1_30	EryPCs_II	iErg-dox	BL_CFC	Day 3	A2lox.iErg	Without doxycycline
P7_iErg-dox_1_24	EryPCs_II	iErg-dox	BL_CFC	Day 3	A2lox.iErg	Without doxycycline
P7_iErg-dox_1_21	EryPCs_II	iErg-dox	BL_CFC	Day 3	A2lox.iErg	Without doxycycline
P7_iErg-dox_1_35	EryPCs_II	iErg-dox	BL_CFC	Day 3	A2lox.iErg	Without doxycycline
P7_iErg-dox_1_39	EryPCs_II	iErg-dox	BL_CFC	Day 3	A2lox.iErg	Without doxycycline
P11_iFli1-dox_1_12	EryPCs_II	iFli1-dox	BL_CFC	Day 3	A2lox.iFli1	Without doxycycline
P11_iFli1-dox_1_17	EryPCs_II	iFli1-dox	BL_CFC	Day 3	A2lox.iFli1	Without doxycycline
P11_iFli1-dox_1_08	EryPCs_II	iFli1-dox	BL_CFC	Day 3	A2lox.iFli1	Without doxycycline
P11_iFli1-dox_1_22	EryPCs_II	iFli1-dox	BL_CFC	Day 3	A2lox.iFli1	Without doxycycline
P11_iFli1-dox_1_25	EryPCs_II	iFli1-dox	BL_CFC	Day 3	A2lox.iFli1	Without doxycycline
P11_iFli1-dox_1_29	EryPCs_II	iFli1-dox	BL_CFC	Day 3	A2lox.iFli1	Without doxycycline
P11_iFli1-dox_1_36	EryPCs_II	iFli1-dox	BL_CFC	Day 3	A2lox.iFli1	Without doxycycline
P11_iFli1-dox_1_37	EryPCs_II	iFli1-dox	BL_CFC	Day 3	A2lox.iFli1	Without doxycycline
P11_iFli1-dox_1_07	EryPCs_II	iFli1-dox	BL_CFC	Day 3	A2lox.iFli1	Without doxycycline
P11_iFli1-dox_1_38	EryPCs_II	iFli1-dox	BL_CFC	Day 3	A2lox.iFli1	Without doxycycline
P11_iFli1-dox_1_35	EryPCs_II	iFli1-dox	BL_CFC	Day 3	A2lox.iFli1	Without doxycycline
P11_iFli1-dox_1_43	EryPCs_II	iFli1-dox	BL_CFC	Day 3	A2lox.iFli1	Without doxycycline
P11_iFli1-dox_1_09	EryPCs_II	iFli1-dox	BL_CFC	Day 3	A2lox.iFli1	Without doxycycline
P11_iFli1-dox_1_28	EryPCs_II	iFli1-dox	BL_CFC	Day 3	A2lox.iFli1	Without doxycycline
P11_iFli1-dox_1_34	EryPCs_II	iFli1-dox	BL_CFC	Day 3	A2lox.iFli1	Without doxycycline
P12_iFli1+dox_1_26	EryPCs_II	iFli1+dox	BL_CFC	Day 3	A2lox.iFli1	With doxycycline
P12_iFli1+dox_1_14	EryPCs_II	iFli1+dox	BL_CFC	Day 3	A2lox.iFli1	With doxycycline
P12_iFli1+dox_1_02	EryPCs_II	iFli1+dox	BL_CFC	Day 3	A2lox.iFli1	With doxycycline
P12_iFli1+dox_1_28	EryPCs_II	iFli1+dox	BL_CFC	Day 3	A2lox.iFli1	With doxycycline
P19_iGata2-dox_1_10	EryPCs_II	iGata2-dox	BL_CFC	Day 3	A2lox.iGata2	Without doxycycline
P19_iGata2-dox_1_37	EryPCs_II	iGata2-dox	BL_CFC	Day 3	A2lox.iGata2	Without doxycycline
P19_iGata2-dox_1_28	EryPCs_II	iGata2-dox	BL_CFC	Day 3	A2lox.iGata2	Without doxycycline
P19_iGata2-dox_1_14	EryPCs_II	iGata2-dox	BL_CFC	Day 3	A2lox.iGata2	Without doxycycline
P19_iGata2-dox_1_04	EryPCs_II	iGata2-dox	BL_CFC	Day 3	A2lox.iGata2	Without doxycycline
P19_iGata2-dox_1_07	EryPCs_II	iGata2-dox	BL_CFC	Day 3	A2lox.iGata2	Without doxycycline
P19_iGata2-dox_1_21	EryPCs_II	iGata2-dox	BL_CFC	Day 3	A2lox.iGata2	Without doxycycline
P19_iGata2-dox_1_41	EryPCs_II	iGata2-dox	BL_CFC	Day 3	A2lox.iGata2	Without doxycycline
P19_iGata2-dox_1_31	EryPCs_II	iGata2-dox	BL_CFC	Day 3	A2lox.iGata2	Without doxycycline
P19_iGata2-dox_1_15	EryPCs_II	iGata2-dox	BL_CFC	Day 3	A2lox.iGata2	Without doxycycline
P19_iGata2-dox_1_23	EryPCs_II	iGata2-dox	BL_CFC	Day 3	A2lox.iGata2	Without doxycycline
P19_iGata2-dox_1_11	EryPCs_II	iGata2-dox	BL_CFC	Day 3	A2lox.iGata2	Without doxycycline
P20_iGata2+dox_1_19	EryPCs_II	iGata2+dox	BL_CFC	Day 3	A2lox.iGata2	With doxycycline
P20_iGata2+dox_1_13	EryPCs_II	iGata2+dox	BL_CFC	Day 3	A2lox.iGata2	With doxycycline
P20_iGata2+dox_1_10	EryPCs_II	iGata2+dox	BL_CFC	Day 3	A2lox.iGata2	With doxycycline
P20_iGata2+dox_1_29	EryPCs_II	iGata2+dox	BL_CFC	Day 3	A2lox.iGata2	With doxycycline
P20_iGata2+dox_1_42	EryPCs_II	iGata2+dox	BL_CFC	Day 3	A2lox.iGata2	With doxycycline
P20_iGata2+dox_1_04	EryPCs_II	iGata2+dox	BL_CFC	Day 3	A2lox.iGata2	With doxycycline
P20_iGata2+dox_1_38	EryPCs_II	iGata2+dox	BL_CFC	Day 3	A2lox.iGata2	With doxycycline
P20_iGata2+dox_1_40	EryPCs_II	iGata2+dox	BL_CFC	Day 3	A2lox.iGata2	With doxycycline
P20_iGata2+dox_1_33	EryPCs_II	iGata2+dox	BL_CFC	Day 3	A2lox.iGata2	With doxycycline
P20_iGata2+dox_1_05	EryPCs_II	iGata2+dox	BL_CFC	Day 3	A2lox.iGata2	With doxycycline
P20_iGata2+dox_1_03	EryPCs_II	iGata2+dox	BL_CFC	Day 3	A2lox.iGata2	With doxycycline
P20_iGata2+dox_1_09	EryPCs_II	iGata2+dox	BL_CFC	Day 3	A2lox.iGata2	With doxycycline
P20_iGata2+dox_1_41	EryPCs_II	iGata2+dox	BL_CFC	Day 3	A2lox.iGata2	With doxycycline
P20_iGata2+dox_1_30	EryPCs_II	iGata2+dox	BL_CFC	Day 3	A2lox.iGata2	With doxycycline
P20_iGata2+dox_1_01	EryPCs_II	iGata2+dox	BL_CFC	Day 3	A2lox.iGata2	With doxycycline
P20_iGata2+dox_1_25	EryPCs_II	iGata2+dox	BL_CFC	Day 3	A2lox.iGata2	With doxycycline
P20_iGata2+dox_1_11	EryPCs_II	iGata2+dox	BL_CFC	Day 3	A2lox.iGata2	With doxycycline
P20_iGata2+dox_1_22	EryPCs_II	iGata2+dox	BL_CFC	Day 3	A2lox.iGata2	With doxycycline
P20_iGata2+dox_1_14	EryPCs_II	iGata2+dox	BL_CFC	Day 3	A2lox.iGata2	With doxycycline
P20_iGata2+dox_1_36	EryPCs_II	iGata2+dox	BL_CFC	Day 3	A2lox.iGata2	With doxycycline
P20_iGata2+dox_1_45	EryPCs_II	iGata2+dox	BL_CFC	Day 3	A2lox.iGata2	With doxycycline
P20_iGata2+dox_1_37	EryPCs_II	iGata2+dox	BL_CFC	Day 3	A2lox.iGata2	With doxycycline
P20_iGata2+dox_1_34	EryPCs_II	iGata2+dox	BL_CFC	Day 3	A2lox.iGata2	With doxycycline
P20_iGata2+dox_1_31	EryPCs_II	iGata2+dox	BL_CFC	Day 3	A2lox.iGata2	With doxycycline
P20_iGata2+dox_1_44	EryPCs_II	iGata2+dox	BL_CFC	Day 3	A2lox.iGata2	With doxycycline
P20_iGata2+dox_1_26	EryPCs_II	iGata2+dox	BL_CFC	Day 3	A2lox.iGata2	With doxycycline
P20_iGata2+dox_1_39	EryPCs_II	iGata2+dox	BL_CFC	Day 3	A2lox.iGata2	With doxycycline
P20_iGata2+dox_1_21	EryPCs_II	iGata2+dox	BL_CFC	Day 3	A2lox.iGata2	With doxycycline
P20_iGata2+dox_1_35	EryPCs_II	iGata2+dox	BL_CFC	Day 3	A2lox.iGata2	With doxycycline
P20_iGata2+dox_1_23	EryPCs_II	iGata2+dox	BL_CFC	Day 3	A2lox.iGata2	With doxycycline
P20_iGata2+dox_1_02	EryPCs_II	iGata2+dox	BL_CFC	Day 3	A2lox.iGata2	With doxycycline
P20_iGata2+dox_1_06	EryPCs_II	iGata2+dox	BL_CFC	Day 3	A2lox.iGata2	With doxycycline
P20_iGata2+dox_1_24	EryPCs_II	iGata2+dox	BL_CFC	Day 3	A2lox.iGata2	With doxycycline
P20_iGata2+dox_1_32	EryPCs_II	iGata2+dox	BL_CFC	Day 3	A2lox.iGata2	With doxycycline
P20_iGata2+dox_1_43	EryPCs_II	iGata2+dox	BL_CFC	Day 3	A2lox.iGata2	With doxycycline
P20_iGata2+dox_1_27	EryPCs_II	iGata2+dox	BL_CFC	Day 3	A2lox.iGata2	With doxycycline
P20_iGata2+dox_1_15	EryPCs_II	iGata2+dox	BL_CFC	Day 3	A2lox.iGata2	With doxycycline
P20_iGata2+dox_1_17	EryPCs_II	iGata2+dox	BL_CFC	Day 3	A2lox.iGata2	With doxycycline
P20_iGata2+dox_1_20	EryPCs_II	iGata2+dox	BL_CFC	Day 3	A2lox.iGata2	With doxycycline
P20_iGata2+dox_1_16	EryPCs_II	iGata2+dox	BL_CFC	Day 3	A2lox.iGata2	With doxycycline
P20_iGata2+dox_1_08	EryPCs_II	iGata2+dox	BL_CFC	Day 3	A2lox.iGata2	With doxycycline
P20_iGata2+dox_1_46	EryPCs_II	iGata2+dox	BL_CFC	Day 3	A2lox.iGata2	With doxycycline
P20_iGata2+dox_1_12	EryPCs_II	iGata2+dox	BL_CFC	Day 3	A2lox.iGata2	With doxycycline
P20_iGata2+dox_1_07	EryPCs_II	iGata2+dox	BL_CFC	Day 3	A2lox.iGata2	With doxycycline
P9_Lmo2-dox_1_40	EryPCs_II	iLmo2-dox	BL_CFC	Day 3	A2lox.iLmo2	Without doxycycline
P9_Lmo2-dox_1_45	EryPCs_II	iLmo2-dox	BL_CFC	Day 3	A2lox.iLmo2	Without doxycycline
P9_Lmo2-dox_1_11	EryPCs_II	iLmo2-dox	BL_CFC	Day 3	A2lox.iLmo2	Without doxycycline
P9_Lmo2-dox_1_32	EryPCs_II	iLmo2-dox	BL_CFC	Day 3	A2lox.iLmo2	Without doxycycline
P9_Lmo2-dox_1_15	EryPCs_II	iLmo2-dox	BL_CFC	Day 3	A2lox.iLmo2	Without doxycycline
P9_Lmo2-dox_1_21	EryPCs_II	iLmo2-dox	BL_CFC	Day 3	A2lox.iLmo2	Without doxycycline
P9_Lmo2-dox_1_31	EryPCs_II	iLmo2-dox	BL_CFC	Day 3	A2lox.iLmo2	Without doxycycline
P9_Lmo2-dox_1_27	EryPCs_II	iLmo2-dox	BL_CFC	Day 3	A2lox.iLmo2	Without doxycycline
P9_Lmo2-dox_1_33	EryPCs_II	iLmo2-dox	BL_CFC	Day 3	A2lox.iLmo2	Without doxycycline
P9_Lmo2-dox_1_07	EryPCs_II	iLmo2-dox	BL_CFC	Day 3	A2lox.iLmo2	Without doxycycline
P9_Lmo2-dox_1_24	EryPCs_II	iLmo2-dox	BL_CFC	Day 3	A2lox.iLmo2	Without doxycycline
P10_Lmo2+dox_1_01	EryPCs_II	iLmo2+dox	BL_CFC	Day 3	A2lox.iLmo2	With doxycycline
P10_Lmo2+dox_1_40	EryPCs_II	iLmo2+dox	BL_CFC	Day 3	A2lox.iLmo2	With doxycycline
P10_Lmo2+dox_1_44	EryPCs_II	iLmo2+dox	BL_CFC	Day 3	A2lox.iLmo2	With doxycycline
P10_Lmo2+dox_1_21	EryPCs_II	iLmo2+dox	BL_CFC	Day 3	A2lox.iLmo2	With doxycycline
P10_Lmo2+dox_1_38	EryPCs_II	iLmo2+dox	BL_CFC	Day 3	A2lox.iLmo2	With doxycycline
P10_Lmo2+dox_1_26	EryPCs_II	iLmo2+dox	BL_CFC	Day 3	A2lox.iLmo2	With doxycycline
P10_Lmo2+dox_1_06	EryPCs_II	iLmo2+dox	BL_CFC	Day 3	A2lox.iLmo2	With doxycycline
P10_Lmo2+dox_1_34	EryPCs_II	iLmo2+dox	BL_CFC	Day 3	A2lox.iLmo2	With doxycycline
P10_Lmo2+dox_1_42	EryPCs_II	iLmo2+dox	BL_CFC	Day 3	A2lox.iLmo2	With doxycycline
P10_Lmo2+dox_1_36	EryPCs_II	iLmo2+dox	BL_CFC	Day 3	A2lox.iLmo2	With doxycycline
P10_Lmo2+dox_1_31	EryPCs_II	iLmo2+dox	BL_CFC	Day 3	A2lox.iLmo2	With doxycycline
P10_Lmo2+dox_1_22	EryPCs_II	iLmo2+dox	BL_CFC	Day 3	A2lox.iLmo2	With doxycycline
P10_Lmo2+dox_1_35	EryPCs_II	iLmo2+dox	BL_CFC	Day 3	A2lox.iLmo2	With doxycycline
P10_Lmo2+dox_1_41	EryPCs_II	iLmo2+dox	BL_CFC	Day 3	A2lox.iLmo2	With doxycycline
P10_Lmo2+dox_1_32	EryPCs_II	iLmo2+dox	BL_CFC	Day 3	A2lox.iLmo2	With doxycycline
P13_iLyl1-dox_1_45	EryPCs_II	iLyl1-dox	BL_CFC	Day 3	A2lox.iLyl1	Without doxycycline
P13_iLyl1-dox_1_14	EryPCs_II	iLyl1-dox	BL_CFC	Day 3	A2lox.iLyl1	Without doxycycline
P13_iLyl1-dox_1_12	EryPCs_II	iLyl1-dox	BL_CFC	Day 3	A2lox.iLyl1	Without doxycycline
P13_iLyl1-dox_1_13	EryPCs_II	iLyl1-dox	BL_CFC	Day 3	A2lox.iLyl1	Without doxycycline
P13_iLyl1-dox_1_19	EryPCs_II	iLyl1-dox	BL_CFC	Day 3	A2lox.iLyl1	Without doxycycline
P13_iLyl1-dox_1_20	EryPCs_II	iLyl1-dox	BL_CFC	Day 3	A2lox.iLyl1	Without doxycycline
P13_iLyl1-dox_1_43	EryPCs_II	iLyl1-dox	BL_CFC	Day 3	A2lox.iLyl1	Without doxycycline
P13_iLyl1-dox_1_09	EryPCs_II	iLyl1-dox	BL_CFC	Day 3	A2lox.iLyl1	Without doxycycline
P13_iLyl1-dox_1_35	EryPCs_II	iLyl1-dox	BL_CFC	Day 3	A2lox.iLyl1	Without doxycycline
P13_iLyl1-dox_1_21	EryPCs_II	iLyl1-dox	BL_CFC	Day 3	A2lox.iLyl1	Without doxycycline
P14_iLyl1+dox_1_22	EryPCs_II	iLyl1+dox	BL_CFC	Day 3	A2lox.iLyl1	With doxycycline
P14_iLyl1+dox_1_20	EryPCs_II	iLyl1+dox	BL_CFC	Day 3	A2lox.iLyl1	With doxycycline
P14_iLyl1+dox_1_24	EryPCs_II	iLyl1+dox	BL_CFC	Day 3	A2lox.iLyl1	With doxycycline
P14_iLyl1+dox_1_38	EryPCs_II	iLyl1+dox	BL_CFC	Day 3	A2lox.iLyl1	With doxycycline
P14_iLyl1+dox_1_23	EryPCs_II	iLyl1+dox	BL_CFC	Day 3	A2lox.iLyl1	With doxycycline
P14_iLyl1+dox_1_16	EryPCs_II	iLyl1+dox	BL_CFC	Day 3	A2lox.iLyl1	With doxycycline
P14_iLyl1+dox_1_34	EryPCs_II	iLyl1+dox	BL_CFC	Day 3	A2lox.iLyl1	With doxycycline
P14_iLyl1+dox_1_10	EryPCs_II	iLyl1+dox	BL_CFC	Day 3	A2lox.iLyl1	With doxycycline
P14_iLyl1+dox_1_19	EryPCs_II	iLyl1+dox	BL_CFC	Day 3	A2lox.iLyl1	With doxycycline
P14_iLyl1+dox_1_11	EryPCs_II	iLyl1+dox	BL_CFC	Day 3	A2lox.iLyl1	With doxycycline
P14_iLyl1+dox_1_42	EryPCs_II	iLyl1+dox	BL_CFC	Day 3	A2lox.iLyl1	With doxycycline
P14_iLyl1+dox_1_39	EryPCs_II	iLyl1+dox	BL_CFC	Day 3	A2lox.iLyl1	With doxycycline
P14_iLyl1+dox_1_30	EryPCs_II	iLyl1+dox	BL_CFC	Day 3	A2lox.iLyl1	With doxycycline
P14_iLyl1+dox_1_31	EryPCs_II	iLyl1+dox	BL_CFC	Day 3	A2lox.iLyl1	With doxycycline
P14_iLyl1+dox_1_27	EryPCs_II	iLyl1+dox	BL_CFC	Day 3	A2lox.iLyl1	With doxycycline
P14_iLyl1+dox_1_36	EryPCs_II	iLyl1+dox	BL_CFC	Day 3	A2lox.iLyl1	With doxycycline
P14_iLyl1+dox_1_26	EryPCs_II	iLyl1+dox	BL_CFC	Day 3	A2lox.iLyl1	With doxycycline
P14_iLyl1+dox_1_21	EryPCs_II	iLyl1+dox	BL_CFC	Day 3	A2lox.iLyl1	With doxycycline
P14_iLyl1+dox_1_01	EryPCs_II	iLyl1+dox	BL_CFC	Day 3	A2lox.iLyl1	With doxycycline
P14_iLyl1+dox_1_37	EryPCs_II	iLyl1+dox	BL_CFC	Day 3	A2lox.iLyl1	With doxycycline
P14_iLyl1+dox_1_32	EryPCs_II	iLyl1+dox	BL_CFC	Day 3	A2lox.iLyl1	With doxycycline
P5_iRunx1-dox_1_24	EryPCs_II	iRunx1-dox	BL_CFC	Day 3	A2lox.iRunx1	Without doxycycline
P5_iRunx1-dox_1_16	EryPCs_II	iRunx1-dox	BL_CFC	Day 3	A2lox.iRunx1	Without doxycycline
P5_iRunx1-dox_1_44	EryPCs_II	iRunx1-dox	BL_CFC	Day 3	A2lox.iRunx1	Without doxycycline
P5_iRunx1-dox_1_09	EryPCs_II	iRunx1-dox	BL_CFC	Day 3	A2lox.iRunx1	Without doxycycline
P5_iRunx1-dox_1_38	EryPCs_II	iRunx1-dox	BL_CFC	Day 3	A2lox.iRunx1	Without doxycycline
P6_iRunx1+dox_1_37	EryPCs_II	iRunx1+dox	BL_CFC	Day 3	A2lox.iRunx1	With doxycycline
P6_iRunx1+dox_1_13	EryPCs_II	iRunx1+dox	BL_CFC	Day 3	A2lox.iRunx1	With doxycycline
P6_iRunx1+dox_1_16	EryPCs_II	iRunx1+dox	BL_CFC	Day 3	A2lox.iRunx1	With doxycycline
P6_iRunx1+dox_1_32	EryPCs_II	iRunx1+dox	BL_CFC	Day 3	A2lox.iRunx1	With doxycycline
P6_iRunx1+dox_1_33	EryPCs_II	iRunx1+dox	BL_CFC	Day 3	A2lox.iRunx1	With doxycycline
P6_iRunx1+dox_1_24	EryPCs_II	iRunx1+dox	BL_CFC	Day 3	A2lox.iRunx1	With doxycycline
P6_iRunx1+dox_1_29	EryPCs_II	iRunx1+dox	BL_CFC	Day 3	A2lox.iRunx1	With doxycycline
P6_iRunx1+dox_1_31	EryPCs_II	iRunx1+dox	BL_CFC	Day 3	A2lox.iRunx1	With doxycycline
P6_iRunx1+dox_1_07	EryPCs_II	iRunx1+dox	BL_CFC	Day 3	A2lox.iRunx1	With doxycycline
P6_iRunx1+dox_1_46	EryPCs_II	iRunx1+dox	BL_CFC	Day 3	A2lox.iRunx1	With doxycycline
P6_iRunx1+dox_1_06	EryPCs_II	iRunx1+dox	BL_CFC	Day 3	A2lox.iRunx1	With doxycycline
P6_iRunx1+dox_1_23	EryPCs_II	iRunx1+dox	BL_CFC	Day 3	A2lox.iRunx1	With doxycycline
P6_iRunx1+dox_1_26	EryPCs_II	iRunx1+dox	BL_CFC	Day 3	A2lox.iRunx1	With doxycycline
P6_iRunx1+dox_1_43	EryPCs_II	iRunx1+dox	BL_CFC	Day 3	A2lox.iRunx1	With doxycycline
P6_iRunx1+dox_1_45	EryPCs_II	iRunx1+dox	BL_CFC	Day 3	A2lox.iRunx1	With doxycycline
P6_iRunx1+dox_1_11	EryPCs_II	iRunx1+dox	BL_CFC	Day 3	A2lox.iRunx1	With doxycycline
P6_iRunx1+dox_1_34	EryPCs_II	iRunx1+dox	BL_CFC	Day 3	A2lox.iRunx1	With doxycycline
P6_iRunx1+dox_1_03	EryPCs_II	iRunx1+dox	BL_CFC	Day 3	A2lox.iRunx1	With doxycycline
P6_iRunx1+dox_1_19	EryPCs_II	iRunx1+dox	BL_CFC	Day 3	A2lox.iRunx1	With doxycycline
P6_iRunx1+dox_1_40	EryPCs_II	iRunx1+dox	BL_CFC	Day 3	A2lox.iRunx1	With doxycycline
P6_iRunx1+dox_1_28	EryPCs_II	iRunx1+dox	BL_CFC	Day 3	A2lox.iRunx1	With doxycycline
P6_iRunx1+dox_1_22	EryPCs_II	iRunx1+dox	BL_CFC	Day 3	A2lox.iRunx1	With doxycycline
P6_iRunx1+dox_1_30	EryPCs_II	iRunx1+dox	BL_CFC	Day 3	A2lox.iRunx1	With doxycycline
P6_iRunx1+dox_1_18	EryPCs_II	iRunx1+dox	BL_CFC	Day 3	A2lox.iRunx1	With doxycycline
P6_iRunx1+dox_1_04	EryPCs_II	iRunx1+dox	BL_CFC	Day 3	A2lox.iRunx1	With doxycycline
P21_iTal1-dox_1_40	EryPCs_II	iTal1-dox	BL_CFC	Day 3	A2lox.iTal1	Without doxycycline
P21_iTal1-dox_1_04	EryPCs_II	iTal1-dox	BL_CFC	Day 3	A2lox.iTal1	Without doxycycline
P21_iTal1-dox_1_10	EryPCs_II	iTal1-dox	BL_CFC	Day 3	A2lox.iTal1	Without doxycycline
P21_iTal1-dox_1_12	EryPCs_II	iTal1-dox	BL_CFC	Day 3	A2lox.iTal1	Without doxycycline
P21_iTal1-dox_1_26	EryPCs_II	iTal1-dox	BL_CFC	Day 3	A2lox.iTal1	Without doxycycline
P21_iTal1-dox_1_27	EryPCs_II	iTal1-dox	BL_CFC	Day 3	A2lox.iTal1	Without doxycycline
P21_iTal1-dox_1_37	EryPCs_II	iTal1-dox	BL_CFC	Day 3	A2lox.iTal1	Without doxycycline
P21_iTal1-dox_1_20	EryPCs_II	iTal1-dox	BL_CFC	Day 3	A2lox.iTal1	Without doxycycline
P21_iTal1-dox_1_09	EryPCs_II	iTal1-dox	BL_CFC	Day 3	A2lox.iTal1	Without doxycycline
P21_iTal1-dox_1_02	EryPCs_II	iTal1-dox	BL_CFC	Day 3	A2lox.iTal1	Without doxycycline
P21_iTal1-dox_1_21	EryPCs_II	iTal1-dox	BL_CFC	Day 3	A2lox.iTal1	Without doxycycline
P21_iTal1-dox_1_22	EryPCs_II	iTal1-dox	BL_CFC	Day 3	A2lox.iTal1	Without doxycycline
P22_iTal1+dox_1_12	EryPCs_II	iTal1+dox	BL_CFC	Day 3	A2lox.iTal1	With doxycycline
P22_iTal1+dox_1_05	EryPCs_II	iTal1+dox	BL_CFC	Day 3	A2lox.iTal1	With doxycycline
P22_iTal1+dox_1_20	EryPCs_II	iTal1+dox	BL_CFC	Day 3	A2lox.iTal1	With doxycycline
P22_iTal1+dox_1_17	EryPCs_II	iTal1+dox	BL_CFC	Day 3	A2lox.iTal1	With doxycycline
P22_iTal1+dox_1_33	EryPCs_II	iTal1+dox	BL_CFC	Day 3	A2lox.iTal1	With doxycycline
P22_iTal1+dox_1_37	EryPCs_II	iTal1+dox	BL_CFC	Day 3	A2lox.iTal1	With doxycycline
P22_iTal1+dox_1_18	EryPCs_II	iTal1+dox	BL_CFC	Day 3	A2lox.iTal1	With doxycycline
P22_iTal1+dox_1_10	EryPCs_II	iTal1+dox	BL_CFC	Day 3	A2lox.iTal1	With doxycycline
P22_iTal1+dox_1_28	EryPCs_II	iTal1+dox	BL_CFC	Day 3	A2lox.iTal1	With doxycycline
P22_iTal1+dox_1_09	EryPCs_II	iTal1+dox	BL_CFC	Day 3	A2lox.iTal1	With doxycycline
P22_iTal1+dox_1_44	EryPCs_II	iTal1+dox	BL_CFC	Day 3	A2lox.iTal1	With doxycycline
P22_iTal1+dox_1_01	EryPCs_II	iTal1+dox	BL_CFC	Day 3	A2lox.iTal1	With doxycycline
P22_iTal1+dox_1_26	EryPCs_II	iTal1+dox	BL_CFC	Day 3	A2lox.iTal1	With doxycycline
P22_iTal1+dox_1_27	EryPCs_II	iTal1+dox	BL_CFC	Day 3	A2lox.iTal1	With doxycycline
P22_iTal1+dox_1_38	EryPCs_II	iTal1+dox	BL_CFC	Day 3	A2lox.iTal1	With doxycycline
P22_iTal1+dox_1_15	EryPCs_II	iTal1+dox	BL_CFC	Day 3	A2lox.iTal1	With doxycycline
P22_iTal1+dox_1_36	EryPCs_II	iTal1+dox	BL_CFC	Day 3	A2lox.iTal1	With doxycycline
P22_iTal1+dox_1_31	EryPCs_II	iTal1+dox	BL_CFC	Day 3	A2lox.iTal1	With doxycycline
P22_iTal1+dox_1_16	EryPCs_II	iTal1+dox	BL_CFC	Day 3	A2lox.iTal1	With doxycycline
P22_iTal1+dox_1_11	EryPCs_II	iTal1+dox	BL_CFC	Day 3	A2lox.iTal1	With doxycycline
P15_empty-dox_1_24	MyePCs	empty-dox	BL_CFC	Day 3	A2lox.empty	Without doxycycline
P15_empty-dox_1_26	MyePCs	empty-dox	BL_CFC	Day 3	A2lox.empty	Without doxycycline
P15_empty-dox_1_17	MyePCs	empty-dox	BL_CFC	Day 3	A2lox.empty	Without doxycycline
P15_empty-dox_1_18	MyePCs	empty-dox	BL_CFC	Day 3	A2lox.empty	Without doxycycline
P15_empty-dox_1_35	MyePCs	empty-dox	BL_CFC	Day 3	A2lox.empty	Without doxycycline
P15_empty-dox_1_01	MyePCs	empty-dox	BL_CFC	Day 3	A2lox.empty	Without doxycycline
P15_empty-dox_1_34	MyePCs	empty-dox	BL_CFC	Day 3	A2lox.empty	Without doxycycline
P15_empty-dox_1_20	MyePCs	empty-dox	BL_CFC	Day 3	A2lox.empty	Without doxycycline
P15_empty-dox_1_46	MyePCs	empty-dox	BL_CFC	Day 3	A2lox.empty	Without doxycycline
P15_empty-dox_1_41	MyePCs	empty-dox	BL_CFC	Day 3	A2lox.empty	Without doxycycline
P15_empty-dox_1_04	MyePCs	empty-dox	BL_CFC	Day 3	A2lox.empty	Without doxycycline
P16_empty+dox_1_28	MyePCs	empty+dox	BL_CFC	Day 3	A2lox.empty	With doxycycline
P16_empty+dox_1_12	MyePCs	empty+dox	BL_CFC	Day 3	A2lox.empty	With doxycycline
P16_empty+dox_1_35	MyePCs	empty+dox	BL_CFC	Day 3	A2lox.empty	With doxycycline
P16_empty+dox_1_46	MyePCs	empty+dox	BL_CFC	Day 3	A2lox.empty	With doxycycline
P16_empty+dox_1_39	MyePCs	empty+dox	BL_CFC	Day 3	A2lox.empty	With doxycycline
P16_empty+dox_1_15	MyePCs	empty+dox	BL_CFC	Day 3	A2lox.empty	With doxycycline
P16_empty+dox_1_45	MyePCs	empty+dox	BL_CFC	Day 3	A2lox.empty	With doxycycline
P16_empty+dox_1_22	MyePCs	empty+dox	BL_CFC	Day 3	A2lox.empty	With doxycycline
P16_empty+dox_1_10	MyePCs	empty+dox	BL_CFC	Day 3	A2lox.empty	With doxycycline
P16_empty+dox_1_14	MyePCs	empty+dox	BL_CFC	Day 3	A2lox.empty	With doxycycline
P16_empty+dox_1_23	MyePCs	empty+dox	BL_CFC	Day 3	A2lox.empty	With doxycycline
P3_i8TFs-dox_1_24	MyePCs	i8TFs-dox	BL_CFC	Day 3	A2lox.i8TFs	Without doxycycline
P3_i8TFs-dox_1_30	MyePCs	i8TFs-dox	BL_CFC	Day 3	A2lox.i8TFs	Without doxycycline
P3_i8TFs-dox_1_28	MyePCs	i8TFs-dox	BL_CFC	Day 3	A2lox.i8TFs	Without doxycycline
P3_i8TFs-dox_1_31	MyePCs	i8TFs-dox	BL_CFC	Day 3	A2lox.i8TFs	Without doxycycline
P3_i8TFs-dox_1_12	MyePCs	i8TFs-dox	BL_CFC	Day 3	A2lox.i8TFs	Without doxycycline
P3_i8TFs-dox_1_36	MyePCs	i8TFs-dox	BL_CFC	Day 3	A2lox.i8TFs	Without doxycycline
P3_i8TFs-dox_1_18	MyePCs	i8TFs-dox	BL_CFC	Day 3	A2lox.i8TFs	Without doxycycline
P3_i8TFs-dox_1_09	MyePCs	i8TFs-dox	BL_CFC	Day 3	A2lox.i8TFs	Without doxycycline
P3_i8TFs-dox_1_19	MyePCs	i8TFs-dox	BL_CFC	Day 3	A2lox.i8TFs	Without doxycycline
P17_iCbfb-dox_1_43	MyePCs	iCbfb-dox	BL_CFC	Day 3	A2lox.iCbfb	Without doxycycline
P17_iCbfb-dox_1_41	MyePCs	iCbfb-dox	BL_CFC	Day 3	A2lox.iCbfb	Without doxycycline
P17_iCbfb-dox_1_38	MyePCs	iCbfb-dox	BL_CFC	Day 3	A2lox.iCbfb	Without doxycycline
P17_iCbfb-dox_1_04	MyePCs	iCbfb-dox	BL_CFC	Day 3	A2lox.iCbfb	Without doxycycline
P18_iCbfb+dox_1_45	MyePCs	iCbfb+dox	BL_CFC	Day 3	A2lox.iCbfb	With doxycycline
P18_iCbfb+dox_1_38	MyePCs	iCbfb+dox	BL_CFC	Day 3	A2lox.iCbfb	With doxycycline
P18_iCbfb+dox_1_31	MyePCs	iCbfb+dox	BL_CFC	Day 3	A2lox.iCbfb	With doxycycline
P18_iCbfb+dox_1_18	MyePCs	iCbfb+dox	BL_CFC	Day 3	A2lox.iCbfb	With doxycycline
P18_iCbfb+dox_1_10	MyePCs	iCbfb+dox	BL_CFC	Day 3	A2lox.iCbfb	With doxycycline
P18_iCbfb+dox_1_11	MyePCs	iCbfb+dox	BL_CFC	Day 3	A2lox.iCbfb	With doxycycline
P18_iCbfb+dox_1_44	MyePCs	iCbfb+dox	BL_CFC	Day 3	A2lox.iCbfb	With doxycycline
P7_iErg-dox_1_15	MyePCs	iErg-dox	BL_CFC	Day 3	A2lox.iErg	Without doxycycline
P7_iErg-dox_1_38	MyePCs	iErg-dox	BL_CFC	Day 3	A2lox.iErg	Without doxycycline
P7_iErg-dox_1_27	MyePCs	iErg-dox	BL_CFC	Day 3	A2lox.iErg	Without doxycycline
P7_iErg-dox_1_46	MyePCs	iErg-dox	BL_CFC	Day 3	A2lox.iErg	Without doxycycline
P7_iErg-dox_1_43	MyePCs	iErg-dox	BL_CFC	Day 3	A2lox.iErg	Without doxycycline
P7_iErg-dox_1_33	MyePCs	iErg-dox	BL_CFC	Day 3	A2lox.iErg	Without doxycycline
P7_iErg-dox_1_34	MyePCs	iErg-dox	BL_CFC	Day 3	A2lox.iErg	Without doxycycline
P7_iErg-dox_1_04	MyePCs	iErg-dox	BL_CFC	Day 3	A2lox.iErg	Without doxycycline
P7_iErg-dox_1_09	MyePCs	iErg-dox	BL_CFC	Day 3	A2lox.iErg	Without doxycycline
P7_iErg-dox_1_42	MyePCs	iErg-dox	BL_CFC	Day 3	A2lox.iErg	Without doxycycline
P8_iErg+dox_1_18	MyePCs	iErg+dox	BL_CFC	Day 3	A2lox.iErg	With doxycycline
P8_iErg+dox_1_25	MyePCs	iErg+dox	BL_CFC	Day 3	A2lox.iErg	With doxycycline
P8_iErg+dox_1_33	MyePCs	iErg+dox	BL_CFC	Day 3	A2lox.iErg	With doxycycline
P8_iErg+dox_1_20	MyePCs	iErg+dox	BL_CFC	Day 3	A2lox.iErg	With doxycycline
P8_iErg+dox_1_08	MyePCs	iErg+dox	BL_CFC	Day 3	A2lox.iErg	With doxycycline
P8_iErg+dox_1_30	MyePCs	iErg+dox	BL_CFC	Day 3	A2lox.iErg	With doxycycline
P8_iErg+dox_1_02	MyePCs	iErg+dox	BL_CFC	Day 3	A2lox.iErg	With doxycycline
P8_iErg+dox_1_29	MyePCs	iErg+dox	BL_CFC	Day 3	A2lox.iErg	With doxycycline
P8_iErg+dox_1_13	MyePCs	iErg+dox	BL_CFC	Day 3	A2lox.iErg	With doxycycline
P8_iErg+dox_1_03	MyePCs	iErg+dox	BL_CFC	Day 3	A2lox.iErg	With doxycycline
P8_iErg+dox_1_21	MyePCs	iErg+dox	BL_CFC	Day 3	A2lox.iErg	With doxycycline
P8_iErg+dox_1_43	MyePCs	iErg+dox	BL_CFC	Day 3	A2lox.iErg	With doxycycline
P8_iErg+dox_1_07	MyePCs	iErg+dox	BL_CFC	Day 3	A2lox.iErg	With doxycycline
P8_iErg+dox_1_23	MyePCs	iErg+dox	BL_CFC	Day 3	A2lox.iErg	With doxycycline
P8_iErg+dox_1_46	MyePCs	iErg+dox	BL_CFC	Day 3	A2lox.iErg	With doxycycline
P8_iErg+dox_1_11	MyePCs	iErg+dox	BL_CFC	Day 3	A2lox.iErg	With doxycycline
P11_iFli1-dox_1_20	MyePCs	iFli1-dox	BL_CFC	Day 3	A2lox.iFli1	Without doxycycline
P11_iFli1-dox_1_44	MyePCs	iFli1-dox	BL_CFC	Day 3	A2lox.iFli1	Without doxycycline
P11_iFli1-dox_1_06	MyePCs	iFli1-dox	BL_CFC	Day 3	A2lox.iFli1	Without doxycycline
P11_iFli1-dox_1_16	MyePCs	iFli1-dox	BL_CFC	Day 3	A2lox.iFli1	Without doxycycline
P11_iFli1-dox_1_05	MyePCs	iFli1-dox	BL_CFC	Day 3	A2lox.iFli1	Without doxycycline
P11_iFli1-dox_1_15	MyePCs	iFli1-dox	BL_CFC	Day 3	A2lox.iFli1	Without doxycycline
P11_iFli1-dox_1_31	MyePCs	iFli1-dox	BL_CFC	Day 3	A2lox.iFli1	Without doxycycline
P11_iFli1-dox_1_03	MyePCs	iFli1-dox	BL_CFC	Day 3	A2lox.iFli1	Without doxycycline
P11_iFli1-dox_1_10	MyePCs	iFli1-dox	BL_CFC	Day 3	A2lox.iFli1	Without doxycycline
P11_iFli1-dox_1_02	MyePCs	iFli1-dox	BL_CFC	Day 3	A2lox.iFli1	Without doxycycline
P11_iFli1-dox_1_23	MyePCs	iFli1-dox	BL_CFC	Day 3	A2lox.iFli1	Without doxycycline
P11_iFli1-dox_1_40	MyePCs	iFli1-dox	BL_CFC	Day 3	A2lox.iFli1	Without doxycycline
P11_iFli1-dox_1_33	MyePCs	iFli1-dox	BL_CFC	Day 3	A2lox.iFli1	Without doxycycline
P12_iFli1+dox_1_42	MyePCs	iFli1+dox	BL_CFC	Day 3	A2lox.iFli1	With doxycycline
P12_iFli1+dox_1_08	MyePCs	iFli1+dox	BL_CFC	Day 3	A2lox.iFli1	With doxycycline
P12_iFli1+dox_1_07	MyePCs	iFli1+dox	BL_CFC	Day 3	A2lox.iFli1	With doxycycline
P12_iFli1+dox_1_13	MyePCs	iFli1+dox	BL_CFC	Day 3	A2lox.iFli1	With doxycycline
P12_iFli1+dox_1_03	MyePCs	iFli1+dox	BL_CFC	Day 3	A2lox.iFli1	With doxycycline
P12_iFli1+dox_1_43	MyePCs	iFli1+dox	BL_CFC	Day 3	A2lox.iFli1	With doxycycline
P12_iFli1+dox_1_09	MyePCs	iFli1+dox	BL_CFC	Day 3	A2lox.iFli1	With doxycycline
P12_iFli1+dox_1_10	MyePCs	iFli1+dox	BL_CFC	Day 3	A2lox.iFli1	With doxycycline
P12_iFli1+dox_1_21	MyePCs	iFli1+dox	BL_CFC	Day 3	A2lox.iFli1	With doxycycline
P12_iFli1+dox_1_39	MyePCs	iFli1+dox	BL_CFC	Day 3	A2lox.iFli1	With doxycycline
P19_iGata2-dox_1_26	MyePCs	iGata2-dox	BL_CFC	Day 3	A2lox.iGata2	Without doxycycline
P19_iGata2-dox_1_32	MyePCs	iGata2-dox	BL_CFC	Day 3	A2lox.iGata2	Without doxycycline
P19_iGata2-dox_1_22	MyePCs	iGata2-dox	BL_CFC	Day 3	A2lox.iGata2	Without doxycycline
P19_iGata2-dox_1_44	MyePCs	iGata2-dox	BL_CFC	Day 3	A2lox.iGata2	Without doxycycline
P19_iGata2-dox_1_29	MyePCs	iGata2-dox	BL_CFC	Day 3	A2lox.iGata2	Without doxycycline
P19_iGata2-dox_1_02	MyePCs	iGata2-dox	BL_CFC	Day 3	A2lox.iGata2	Without doxycycline
P19_iGata2-dox_1_34	MyePCs	iGata2-dox	BL_CFC	Day 3	A2lox.iGata2	Without doxycycline
P19_iGata2-dox_1_42	MyePCs	iGata2-dox	BL_CFC	Day 3	A2lox.iGata2	Without doxycycline
P19_iGata2-dox_1_30	MyePCs	iGata2-dox	BL_CFC	Day 3	A2lox.iGata2	Without doxycycline
P19_iGata2-dox_1_46	MyePCs	iGata2-dox	BL_CFC	Day 3	A2lox.iGata2	Without doxycycline
P19_iGata2-dox_1_33	MyePCs	iGata2-dox	BL_CFC	Day 3	A2lox.iGata2	Without doxycycline
P19_iGata2-dox_1_40	MyePCs	iGata2-dox	BL_CFC	Day 3	A2lox.iGata2	Without doxycycline
P19_iGata2-dox_1_19	MyePCs	iGata2-dox	BL_CFC	Day 3	A2lox.iGata2	Without doxycycline
P19_iGata2-dox_1_35	MyePCs	iGata2-dox	BL_CFC	Day 3	A2lox.iGata2	Without doxycycline
P19_iGata2-dox_1_39	MyePCs	iGata2-dox	BL_CFC	Day 3	A2lox.iGata2	Without doxycycline
P19_iGata2-dox_1_06	MyePCs	iGata2-dox	BL_CFC	Day 3	A2lox.iGata2	Without doxycycline
P19_iGata2-dox_1_43	MyePCs	iGata2-dox	BL_CFC	Day 3	A2lox.iGata2	Without doxycycline
P19_iGata2-dox_1_09	MyePCs	iGata2-dox	BL_CFC	Day 3	A2lox.iGata2	Without doxycycline
P9_Lmo2-dox_1_12	MyePCs	iLmo2-dox	BL_CFC	Day 3	A2lox.iLmo2	Without doxycycline
P9_Lmo2-dox_1_02	MyePCs	iLmo2-dox	BL_CFC	Day 3	A2lox.iLmo2	Without doxycycline
P9_Lmo2-dox_1_14	MyePCs	iLmo2-dox	BL_CFC	Day 3	A2lox.iLmo2	Without doxycycline
P9_Lmo2-dox_1_46	MyePCs	iLmo2-dox	BL_CFC	Day 3	A2lox.iLmo2	Without doxycycline
P9_Lmo2-dox_1_18	MyePCs	iLmo2-dox	BL_CFC	Day 3	A2lox.iLmo2	Without doxycycline
P9_Lmo2-dox_1_09	MyePCs	iLmo2-dox	BL_CFC	Day 3	A2lox.iLmo2	Without doxycycline
P9_Lmo2-dox_1_42	MyePCs	iLmo2-dox	BL_CFC	Day 3	A2lox.iLmo2	Without doxycycline
P9_Lmo2-dox_1_35	MyePCs	iLmo2-dox	BL_CFC	Day 3	A2lox.iLmo2	Without doxycycline
P9_Lmo2-dox_1_26	MyePCs	iLmo2-dox	BL_CFC	Day 3	A2lox.iLmo2	Without doxycycline
P10_Lmo2+dox_1_18	MyePCs	iLmo2+dox	BL_CFC	Day 3	A2lox.iLmo2	With doxycycline
P10_Lmo2+dox_1_03	MyePCs	iLmo2+dox	BL_CFC	Day 3	A2lox.iLmo2	With doxycycline
P10_Lmo2+dox_1_05	MyePCs	iLmo2+dox	BL_CFC	Day 3	A2lox.iLmo2	With doxycycline
P10_Lmo2+dox_1_46	MyePCs	iLmo2+dox	BL_CFC	Day 3	A2lox.iLmo2	With doxycycline
P10_Lmo2+dox_1_30	MyePCs	iLmo2+dox	BL_CFC	Day 3	A2lox.iLmo2	With doxycycline
P10_Lmo2+dox_1_24	MyePCs	iLmo2+dox	BL_CFC	Day 3	A2lox.iLmo2	With doxycycline
P10_Lmo2+dox_1_16	MyePCs	iLmo2+dox	BL_CFC	Day 3	A2lox.iLmo2	With doxycycline
P10_Lmo2+dox_1_12	MyePCs	iLmo2+dox	BL_CFC	Day 3	A2lox.iLmo2	With doxycycline
P10_Lmo2+dox_1_33	MyePCs	iLmo2+dox	BL_CFC	Day 3	A2lox.iLmo2	With doxycycline
P10_Lmo2+dox_1_45	MyePCs	iLmo2+dox	BL_CFC	Day 3	A2lox.iLmo2	With doxycycline
P10_Lmo2+dox_1_17	MyePCs	iLmo2+dox	BL_CFC	Day 3	A2lox.iLmo2	With doxycycline
P10_Lmo2+dox_1_43	MyePCs	iLmo2+dox	BL_CFC	Day 3	A2lox.iLmo2	With doxycycline
P10_Lmo2+dox_1_10	MyePCs	iLmo2+dox	BL_CFC	Day 3	A2lox.iLmo2	With doxycycline
P10_Lmo2+dox_1_14	MyePCs	iLmo2+dox	BL_CFC	Day 3	A2lox.iLmo2	With doxycycline
P10_Lmo2+dox_1_37	MyePCs	iLmo2+dox	BL_CFC	Day 3	A2lox.iLmo2	With doxycycline
P10_Lmo2+dox_1_13	MyePCs	iLmo2+dox	BL_CFC	Day 3	A2lox.iLmo2	With doxycycline
P10_Lmo2+dox_1_28	MyePCs	iLmo2+dox	BL_CFC	Day 3	A2lox.iLmo2	With doxycycline
P13_iLyl1-dox_1_44	MyePCs	iLyl1-dox	BL_CFC	Day 3	A2lox.iLyl1	Without doxycycline
P13_iLyl1-dox_1_25	MyePCs	iLyl1-dox	BL_CFC	Day 3	A2lox.iLyl1	Without doxycycline
P13_iLyl1-dox_1_17	MyePCs	iLyl1-dox	BL_CFC	Day 3	A2lox.iLyl1	Without doxycycline
P13_iLyl1-dox_1_40	MyePCs	iLyl1-dox	BL_CFC	Day 3	A2lox.iLyl1	Without doxycycline
P13_iLyl1-dox_1_29	MyePCs	iLyl1-dox	BL_CFC	Day 3	A2lox.iLyl1	Without doxycycline
P13_iLyl1-dox_1_08	MyePCs	iLyl1-dox	BL_CFC	Day 3	A2lox.iLyl1	Without doxycycline
P13_iLyl1-dox_1_42	MyePCs	iLyl1-dox	BL_CFC	Day 3	A2lox.iLyl1	Without doxycycline
P13_iLyl1-dox_1_32	MyePCs	iLyl1-dox	BL_CFC	Day 3	A2lox.iLyl1	Without doxycycline
P13_iLyl1-dox_1_31	MyePCs	iLyl1-dox	BL_CFC	Day 3	A2lox.iLyl1	Without doxycycline
P13_iLyl1-dox_1_39	MyePCs	iLyl1-dox	BL_CFC	Day 3	A2lox.iLyl1	Without doxycycline
P13_iLyl1-dox_1_04	MyePCs	iLyl1-dox	BL_CFC	Day 3	A2lox.iLyl1	Without doxycycline
P13_iLyl1-dox_1_30	MyePCs	iLyl1-dox	BL_CFC	Day 3	A2lox.iLyl1	Without doxycycline
P13_iLyl1-dox_1_05	MyePCs	iLyl1-dox	BL_CFC	Day 3	A2lox.iLyl1	Without doxycycline
P13_iLyl1-dox_1_34	MyePCs	iLyl1-dox	BL_CFC	Day 3	A2lox.iLyl1	Without doxycycline
P13_iLyl1-dox_1_41	MyePCs	iLyl1-dox	BL_CFC	Day 3	A2lox.iLyl1	Without doxycycline
P13_iLyl1-dox_1_26	MyePCs	iLyl1-dox	BL_CFC	Day 3	A2lox.iLyl1	Without doxycycline
P13_iLyl1-dox_1_10	MyePCs	iLyl1-dox	BL_CFC	Day 3	A2lox.iLyl1	Without doxycycline
P13_iLyl1-dox_1_33	MyePCs	iLyl1-dox	BL_CFC	Day 3	A2lox.iLyl1	Without doxycycline
P13_iLyl1-dox_1_01	MyePCs	iLyl1-dox	BL_CFC	Day 3	A2lox.iLyl1	Without doxycycline
P13_iLyl1-dox_1_15	MyePCs	iLyl1-dox	BL_CFC	Day 3	A2lox.iLyl1	Without doxycycline
P13_iLyl1-dox_1_24	MyePCs	iLyl1-dox	BL_CFC	Day 3	A2lox.iLyl1	Without doxycycline
P13_iLyl1-dox_1_16	MyePCs	iLyl1-dox	BL_CFC	Day 3	A2lox.iLyl1	Without doxycycline
P14_iLyl1+dox_1_41	MyePCs	iLyl1+dox	BL_CFC	Day 3	A2lox.iLyl1	With doxycycline
P14_iLyl1+dox_1_45	MyePCs	iLyl1+dox	BL_CFC	Day 3	A2lox.iLyl1	With doxycycline
P14_iLyl1+dox_1_07	MyePCs	iLyl1+dox	BL_CFC	Day 3	A2lox.iLyl1	With doxycycline
P14_iLyl1+dox_1_13	MyePCs	iLyl1+dox	BL_CFC	Day 3	A2lox.iLyl1	With doxycycline
P14_iLyl1+dox_1_18	MyePCs	iLyl1+dox	BL_CFC	Day 3	A2lox.iLyl1	With doxycycline
P14_iLyl1+dox_1_46	MyePCs	iLyl1+dox	BL_CFC	Day 3	A2lox.iLyl1	With doxycycline
P14_iLyl1+dox_1_28	MyePCs	iLyl1+dox	BL_CFC	Day 3	A2lox.iLyl1	With doxycycline
P14_iLyl1+dox_1_09	MyePCs	iLyl1+dox	BL_CFC	Day 3	A2lox.iLyl1	With doxycycline
P14_iLyl1+dox_1_03	MyePCs	iLyl1+dox	BL_CFC	Day 3	A2lox.iLyl1	With doxycycline
P14_iLyl1+dox_1_35	MyePCs	iLyl1+dox	BL_CFC	Day 3	A2lox.iLyl1	With doxycycline
P14_iLyl1+dox_1_44	MyePCs	iLyl1+dox	BL_CFC	Day 3	A2lox.iLyl1	With doxycycline
P5_iRunx1-dox_1_35	MyePCs	iRunx1-dox	BL_CFC	Day 3	A2lox.iRunx1	Without doxycycline
P5_iRunx1-dox_1_27	MyePCs	iRunx1-dox	BL_CFC	Day 3	A2lox.iRunx1	Without doxycycline
P5_iRunx1-dox_1_37	MyePCs	iRunx1-dox	BL_CFC	Day 3	A2lox.iRunx1	Without doxycycline
P5_iRunx1-dox_1_39	MyePCs	iRunx1-dox	BL_CFC	Day 3	A2lox.iRunx1	Without doxycycline
P5_iRunx1-dox_1_33	MyePCs	iRunx1-dox	BL_CFC	Day 3	A2lox.iRunx1	Without doxycycline
P5_iRunx1-dox_1_14	MyePCs	iRunx1-dox	BL_CFC	Day 3	A2lox.iRunx1	Without doxycycline
P5_iRunx1-dox_1_46	MyePCs	iRunx1-dox	BL_CFC	Day 3	A2lox.iRunx1	Without doxycycline
P5_iRunx1-dox_1_29	MyePCs	iRunx1-dox	BL_CFC	Day 3	A2lox.iRunx1	Without doxycycline
P5_iRunx1-dox_1_30	MyePCs	iRunx1-dox	BL_CFC	Day 3	A2lox.iRunx1	Without doxycycline
P5_iRunx1-dox_1_07	MyePCs	iRunx1-dox	BL_CFC	Day 3	A2lox.iRunx1	Without doxycycline
P5_iRunx1-dox_1_20	MyePCs	iRunx1-dox	BL_CFC	Day 3	A2lox.iRunx1	Without doxycycline
P5_iRunx1-dox_1_08	MyePCs	iRunx1-dox	BL_CFC	Day 3	A2lox.iRunx1	Without doxycycline
P5_iRunx1-dox_1_13	MyePCs	iRunx1-dox	BL_CFC	Day 3	A2lox.iRunx1	Without doxycycline
P5_iRunx1-dox_1_22	MyePCs	iRunx1-dox	BL_CFC	Day 3	A2lox.iRunx1	Without doxycycline
P5_iRunx1-dox_1_10	MyePCs	iRunx1-dox	BL_CFC	Day 3	A2lox.iRunx1	Without doxycycline
P5_iRunx1-dox_1_04	MyePCs	iRunx1-dox	BL_CFC	Day 3	A2lox.iRunx1	Without doxycycline
P5_iRunx1-dox_1_40	MyePCs	iRunx1-dox	BL_CFC	Day 3	A2lox.iRunx1	Without doxycycline
P5_iRunx1-dox_1_26	MyePCs	iRunx1-dox	BL_CFC	Day 3	A2lox.iRunx1	Without doxycycline
P5_iRunx1-dox_1_15	MyePCs	iRunx1-dox	BL_CFC	Day 3	A2lox.iRunx1	Without doxycycline
P5_iRunx1-dox_1_31	MyePCs	iRunx1-dox	BL_CFC	Day 3	A2lox.iRunx1	Without doxycycline
P5_iRunx1-dox_1_34	MyePCs	iRunx1-dox	BL_CFC	Day 3	A2lox.iRunx1	Without doxycycline
P6_iRunx1+dox_1_17	MyePCs	iRunx1+dox	BL_CFC	Day 3	A2lox.iRunx1	With doxycycline
P21_iTal1-dox_1_44	MyePCs	iTal1-dox	BL_CFC	Day 3	A2lox.iTal1	Without doxycycline
P21_iTal1-dox_1_30	MyePCs	iTal1-dox	BL_CFC	Day 3	A2lox.iTal1	Without doxycycline
P21_iTal1-dox_1_28	MyePCs	iTal1-dox	BL_CFC	Day 3	A2lox.iTal1	Without doxycycline
P21_iTal1-dox_1_11	MyePCs	iTal1-dox	BL_CFC	Day 3	A2lox.iTal1	Without doxycycline
P21_iTal1-dox_1_06	MyePCs	iTal1-dox	BL_CFC	Day 3	A2lox.iTal1	Without doxycycline
P21_iTal1-dox_1_14	MyePCs	iTal1-dox	BL_CFC	Day 3	A2lox.iTal1	Without doxycycline
P21_iTal1-dox_1_23	MyePCs	iTal1-dox	BL_CFC	Day 3	A2lox.iTal1	Without doxycycline
P21_iTal1-dox_1_31	MyePCs	iTal1-dox	BL_CFC	Day 3	A2lox.iTal1	Without doxycycline
P21_iTal1-dox_1_13	MyePCs	iTal1-dox	BL_CFC	Day 3	A2lox.iTal1	Without doxycycline
P21_iTal1-dox_1_35	MyePCs	iTal1-dox	BL_CFC	Day 3	A2lox.iTal1	Without doxycycline
P21_iTal1-dox_1_41	MyePCs	iTal1-dox	BL_CFC	Day 3	A2lox.iTal1	Without doxycycline
P21_iTal1-dox_1_36	MyePCs	iTal1-dox	BL_CFC	Day 3	A2lox.iTal1	Without doxycycline
P22_iTal1+dox_1_14	MyePCs	iTal1+dox	BL_CFC	Day 3	A2lox.iTal1	With doxycycline
P22_iTal1+dox_1_40	MyePCs	iTal1+dox	BL_CFC	Day 3	A2lox.iTal1	With doxycycline
P22_iTal1+dox_1_23	MyePCs	iTal1+dox	BL_CFC	Day 3	A2lox.iTal1	With doxycycline
P22_iTal1+dox_1_04	MyePCs	iTal1+dox	BL_CFC	Day 3	A2lox.iTal1	With doxycycline
P22_iTal1+dox_1_21	MyePCs	iTal1+dox	BL_CFC	Day 3	A2lox.iTal1	With doxycycline
P22_iTal1+dox_1_34	MyePCs	iTal1+dox	BL_CFC	Day 3	A2lox.iTal1	With doxycycline
P22_iTal1+dox_1_35	MyePCs	iTal1+dox	BL_CFC	Day 3	A2lox.iTal1	With doxycycline
P22_iTal1+dox_1_42	MyePCs	iTal1+dox	BL_CFC	Day 3	A2lox.iTal1	With doxycycline
P22_iTal1+dox_1_46	MyePCs	iTal1+dox	BL_CFC	Day 3	A2lox.iTal1	With doxycycline
P22_iTal1+dox_1_24	MyePCs	iTal1+dox	BL_CFC	Day 3	A2lox.iTal1	With doxycycline
P22_iTal1+dox_1_07	MyePCs	iTal1+dox	BL_CFC	Day 3	A2lox.iTal1	With doxycycline
P22_iTal1+dox_1_25	MyePCs	iTal1+dox	BL_CFC	Day 3	A2lox.iTal1	With doxycycline
P22_iTal1+dox_1_43	MyePCs	iTal1+dox	BL_CFC	Day 3	A2lox.iTal1	With doxycycline
P22_iTal1+dox_1_32	MyePCs	iTal1+dox	BL_CFC	Day 3	A2lox.iTal1	With doxycycline
P22_iTal1+dox_1_45	MyePCs	iTal1+dox	BL_CFC	Day 3	A2lox.iTal1	With doxycycline
P15_empty-dox_1_27	Pre-HSPCs	empty-dox	BL_CFC	Day 3	A2lox.empty	Without doxycycline
P16_empty+dox_1_16	Pre-HSPCs	empty+dox	BL_CFC	Day 3	A2lox.empty	With doxycycline
P16_empty+dox_1_34	Pre-HSPCs	empty+dox	BL_CFC	Day 3	A2lox.empty	With doxycycline
P4_i8TFs+dox_1_01	Pre-HSPCs	i8TFs+dox	BL_CFC	Day 3	A2lox.i8TFs	With doxycycline
P4_i8TFs+dox_1_24	Pre-HSPCs	i8TFs+dox	BL_CFC	Day 3	A2lox.i8TFs	With doxycycline
P4_i8TFs+dox_1_45	Pre-HSPCs	i8TFs+dox	BL_CFC	Day 3	A2lox.i8TFs	With doxycycline
P4_i8TFs+dox_1_23	Pre-HSPCs	i8TFs+dox	BL_CFC	Day 3	A2lox.i8TFs	With doxycycline
P4_i8TFs+dox_1_04	Pre-HSPCs	i8TFs+dox	BL_CFC	Day 3	A2lox.i8TFs	With doxycycline
P4_i8TFs+dox_1_46	Pre-HSPCs	i8TFs+dox	BL_CFC	Day 3	A2lox.i8TFs	With doxycycline
P4_i8TFs+dox_1_27	Pre-HSPCs	i8TFs+dox	BL_CFC	Day 3	A2lox.i8TFs	With doxycycline
P4_i8TFs+dox_1_41	Pre-HSPCs	i8TFs+dox	BL_CFC	Day 3	A2lox.i8TFs	With doxycycline
P4_i8TFs+dox_1_03	Pre-HSPCs	i8TFs+dox	BL_CFC	Day 3	A2lox.i8TFs	With doxycycline
P4_i8TFs+dox_1_37	Pre-HSPCs	i8TFs+dox	BL_CFC	Day 3	A2lox.i8TFs	With doxycycline
P4_i8TFs+dox_1_02	Pre-HSPCs	i8TFs+dox	BL_CFC	Day 3	A2lox.i8TFs	With doxycycline
P4_i8TFs+dox_1_26	Pre-HSPCs	i8TFs+dox	BL_CFC	Day 3	A2lox.i8TFs	With doxycycline
P4_i8TFs+dox_1_40	Pre-HSPCs	i8TFs+dox	BL_CFC	Day 3	A2lox.i8TFs	With doxycycline
P4_i8TFs+dox_1_07	Pre-HSPCs	i8TFs+dox	BL_CFC	Day 3	A2lox.i8TFs	With doxycycline
P4_i8TFs+dox_1_33	Pre-HSPCs	i8TFs+dox	BL_CFC	Day 3	A2lox.i8TFs	With doxycycline
P4_i8TFs+dox_1_14	Pre-HSPCs	i8TFs+dox	BL_CFC	Day 3	A2lox.i8TFs	With doxycycline
P4_i8TFs+dox_1_31	Pre-HSPCs	i8TFs+dox	BL_CFC	Day 3	A2lox.i8TFs	With doxycycline
P4_i8TFs+dox_1_38	Pre-HSPCs	i8TFs+dox	BL_CFC	Day 3	A2lox.i8TFs	With doxycycline
P4_i8TFs+dox_1_25	Pre-HSPCs	i8TFs+dox	BL_CFC	Day 3	A2lox.i8TFs	With doxycycline
P4_i8TFs+dox_1_13	Pre-HSPCs	i8TFs+dox	BL_CFC	Day 3	A2lox.i8TFs	With doxycycline
P4_i8TFs+dox_1_34	Pre-HSPCs	i8TFs+dox	BL_CFC	Day 3	A2lox.i8TFs	With doxycycline
P4_i8TFs+dox_1_47	Pre-HSPCs	i8TFs+dox	BL_CFC	Day 3	A2lox.i8TFs	With doxycycline
P4_i8TFs+dox_1_08	Pre-HSPCs	i8TFs+dox	BL_CFC	Day 3	A2lox.i8TFs	With doxycycline
P4_i8TFs+dox_1_21	Pre-HSPCs	i8TFs+dox	BL_CFC	Day 3	A2lox.i8TFs	With doxycycline
P4_i8TFs+dox_1_42	Pre-HSPCs	i8TFs+dox	BL_CFC	Day 3	A2lox.i8TFs	With doxycycline
P4_i8TFs+dox_1_43	Pre-HSPCs	i8TFs+dox	BL_CFC	Day 3	A2lox.i8TFs	With doxycycline
P4_i8TFs+dox_1_09	Pre-HSPCs	i8TFs+dox	BL_CFC	Day 3	A2lox.i8TFs	With doxycycline
P4_i8TFs+dox_1_17	Pre-HSPCs	i8TFs+dox	BL_CFC	Day 3	A2lox.i8TFs	With doxycycline
P4_i8TFs+dox_1_29	Pre-HSPCs	i8TFs+dox	BL_CFC	Day 3	A2lox.i8TFs	With doxycycline
P4_i8TFs+dox_1_16	Pre-HSPCs	i8TFs+dox	BL_CFC	Day 3	A2lox.i8TFs	With doxycycline
P4_i8TFs+dox_1_22	Pre-HSPCs	i8TFs+dox	BL_CFC	Day 3	A2lox.i8TFs	With doxycycline
P4_i8TFs+dox_1_20	Pre-HSPCs	i8TFs+dox	BL_CFC	Day 3	A2lox.i8TFs	With doxycycline
P4_i8TFs+dox_1_15	Pre-HSPCs	i8TFs+dox	BL_CFC	Day 3	A2lox.i8TFs	With doxycycline
P4_i8TFs+dox_1_28	Pre-HSPCs	i8TFs+dox	BL_CFC	Day 3	A2lox.i8TFs	With doxycycline
P4_i8TFs+dox_1_18	Pre-HSPCs	i8TFs+dox	BL_CFC	Day 3	A2lox.i8TFs	With doxycycline
P4_i8TFs+dox_1_39	Pre-HSPCs	i8TFs+dox	BL_CFC	Day 3	A2lox.i8TFs	With doxycycline
P4_i8TFs+dox_1_12	Pre-HSPCs	i8TFs+dox	BL_CFC	Day 3	A2lox.i8TFs	With doxycycline
P4_i8TFs+dox_1_11	Pre-HSPCs	i8TFs+dox	BL_CFC	Day 3	A2lox.i8TFs	With doxycycline
P4_i8TFs+dox_1_05	Pre-HSPCs	i8TFs+dox	BL_CFC	Day 3	A2lox.i8TFs	With doxycycline
P4_i8TFs+dox_1_36	Pre-HSPCs	i8TFs+dox	BL_CFC	Day 3	A2lox.i8TFs	With doxycycline
P4_i8TFs+dox_1_19	Pre-HSPCs	i8TFs+dox	BL_CFC	Day 3	A2lox.i8TFs	With doxycycline
P4_i8TFs+dox_1_32	Pre-HSPCs	i8TFs+dox	BL_CFC	Day 3	A2lox.i8TFs	With doxycycline
P4_i8TFs+dox_1_10	Pre-HSPCs	i8TFs+dox	BL_CFC	Day 3	A2lox.i8TFs	With doxycycline
P4_i8TFs+dox_1_35	Pre-HSPCs	i8TFs+dox	BL_CFC	Day 3	A2lox.i8TFs	With doxycycline
P4_i8TFs+dox_1_30	Pre-HSPCs	i8TFs+dox	BL_CFC	Day 3	A2lox.i8TFs	With doxycycline
P17_iCbfb-dox_1_22	Pre-HSPCs	iCbfb-dox	BL_CFC	Day 3	A2lox.iCbfb	Without doxycycline
P18_iCbfb+dox_1_17	Pre-HSPCs	iCbfb+dox	BL_CFC	Day 3	A2lox.iCbfb	With doxycycline
P8_iErg+dox_1_19	Pre-HSPCs	iErg+dox	BL_CFC	Day 3	A2lox.iErg	With doxycycline
P8_iErg+dox_1_36	Pre-HSPCs	iErg+dox	BL_CFC	Day 3	A2lox.iErg	With doxycycline
P8_iErg+dox_1_04	Pre-HSPCs	iErg+dox	BL_CFC	Day 3	A2lox.iErg	With doxycycline
P8_iErg+dox_1_35	Pre-HSPCs	iErg+dox	BL_CFC	Day 3	A2lox.iErg	With doxycycline
P8_iErg+dox_1_28	Pre-HSPCs	iErg+dox	BL_CFC	Day 3	A2lox.iErg	With doxycycline
P11_iFli1-dox_1_01	Pre-HSPCs	iFli1-dox	BL_CFC	Day 3	A2lox.iFli1	Without doxycycline
P12_iFli1+dox_1_33	Pre-HSPCs	iFli1+dox	BL_CFC	Day 3	A2lox.iFli1	With doxycycline
P12_iFli1+dox_1_19	Pre-HSPCs	iFli1+dox	BL_CFC	Day 3	A2lox.iFli1	With doxycycline
P12_iFli1+dox_1_46	Pre-HSPCs	iFli1+dox	BL_CFC	Day 3	A2lox.iFli1	With doxycycline
P12_iFli1+dox_1_45	Pre-HSPCs	iFli1+dox	BL_CFC	Day 3	A2lox.iFli1	With doxycycline
P12_iFli1+dox_1_20	Pre-HSPCs	iFli1+dox	BL_CFC	Day 3	A2lox.iFli1	With doxycycline
P12_iFli1+dox_1_17	Pre-HSPCs	iFli1+dox	BL_CFC	Day 3	A2lox.iFli1	With doxycycline
P20_iGata2+dox_1_28	Pre-HSPCs	iGata2+dox	BL_CFC	Day 3	A2lox.iGata2	With doxycycline
P14_iLyl1+dox_1_15	Pre-HSPCs	iLyl1+dox	BL_CFC	Day 3	A2lox.iLyl1	With doxycycline
P14_iLyl1+dox_1_04	Pre-HSPCs	iLyl1+dox	BL_CFC	Day 3	A2lox.iLyl1	With doxycycline
P14_iLyl1+dox_1_14	Pre-HSPCs	iLyl1+dox	BL_CFC	Day 3	A2lox.iLyl1	With doxycycline
P21_iTal1-dox_1_25	Pre-HSPCs	iTal1-dox	BL_CFC	Day 3	A2lox.iTal1	Without doxycycline
P15_empty-dox_1_10	VSM	empty-dox	BL_CFC	Day 3	A2lox.empty	Without doxycycline
P15_empty-dox_1_44	VSM	empty-dox	BL_CFC	Day 3	A2lox.empty	Without doxycycline
P15_empty-dox_1_06	VSM	empty-dox	BL_CFC	Day 3	A2lox.empty	Without doxycycline
P15_empty-dox_1_32	VSM	empty-dox	BL_CFC	Day 3	A2lox.empty	Without doxycycline
P16_empty+dox_1_09	VSM	empty+dox	BL_CFC	Day 3	A2lox.empty	With doxycycline
P16_empty+dox_1_21	VSM	empty+dox	BL_CFC	Day 3	A2lox.empty	With doxycycline
P3_i8TFs-dox_1_29	VSM	i8TFs-dox	BL_CFC	Day 3	A2lox.i8TFs	Without doxycycline
P3_i8TFs-dox_1_41	VSM	i8TFs-dox	BL_CFC	Day 3	A2lox.i8TFs	Without doxycycline
P3_i8TFs-dox_1_25	VSM	i8TFs-dox	BL_CFC	Day 3	A2lox.i8TFs	Without doxycycline
P18_iCbfb+dox_1_37	VSM	iCbfb+dox	BL_CFC	Day 3	A2lox.iCbfb	With doxycycline
P18_iCbfb+dox_1_32	VSM	iCbfb+dox	BL_CFC	Day 3	A2lox.iCbfb	With doxycycline
P18_iCbfb+dox_1_03	VSM	iCbfb+dox	BL_CFC	Day 3	A2lox.iCbfb	With doxycycline
P18_iCbfb+dox_1_25	VSM	iCbfb+dox	BL_CFC	Day 3	A2lox.iCbfb	With doxycycline
P7_iErg-dox_1_18	VSM	iErg-dox	BL_CFC	Day 3	A2lox.iErg	Without doxycycline
P7_iErg-dox_1_08	VSM	iErg-dox	BL_CFC	Day 3	A2lox.iErg	Without doxycycline
P7_iErg-dox_1_36	VSM	iErg-dox	BL_CFC	Day 3	A2lox.iErg	Without doxycycline
P7_iErg-dox_1_16	VSM	iErg-dox	BL_CFC	Day 3	A2lox.iErg	Without doxycycline
P7_iErg-dox_1_05	VSM	iErg-dox	BL_CFC	Day 3	A2lox.iErg	Without doxycycline
P7_iErg-dox_1_23	VSM	iErg-dox	BL_CFC	Day 3	A2lox.iErg	Without doxycycline
P7_iErg-dox_1_07	VSM	iErg-dox	BL_CFC	Day 3	A2lox.iErg	Without doxycycline
P8_iErg+dox_1_09	VSM	iErg+dox	BL_CFC	Day 3	A2lox.iErg	With doxycycline
P8_iErg+dox_1_41	VSM	iErg+dox	BL_CFC	Day 3	A2lox.iErg	With doxycycline
P11_iFli1-dox_1_14	VSM	iFli1-dox	BL_CFC	Day 3	A2lox.iFli1	Without doxycycline
P11_iFli1-dox_1_42	VSM	iFli1-dox	BL_CFC	Day 3	A2lox.iFli1	Without doxycycline
P11_iFli1-dox_1_45	VSM	iFli1-dox	BL_CFC	Day 3	A2lox.iFli1	Without doxycycline
P11_iFli1-dox_1_32	VSM	iFli1-dox	BL_CFC	Day 3	A2lox.iFli1	Without doxycycline
P11_iFli1-dox_1_21	VSM	iFli1-dox	BL_CFC	Day 3	A2lox.iFli1	Without doxycycline
P11_iFli1-dox_1_39	VSM	iFli1-dox	BL_CFC	Day 3	A2lox.iFli1	Without doxycycline
P11_iFli1-dox_1_11	VSM	iFli1-dox	BL_CFC	Day 3	A2lox.iFli1	Without doxycycline
P12_iFli1+dox_1_18	VSM	iFli1+dox	BL_CFC	Day 3	A2lox.iFli1	With doxycycline
P12_iFli1+dox_1_44	VSM	iFli1+dox	BL_CFC	Day 3	A2lox.iFli1	With doxycycline
P12_iFli1+dox_1_34	VSM	iFli1+dox	BL_CFC	Day 3	A2lox.iFli1	With doxycycline
P12_iFli1+dox_1_41	VSM	iFli1+dox	BL_CFC	Day 3	A2lox.iFli1	With doxycycline
P12_iFli1+dox_1_06	VSM	iFli1+dox	BL_CFC	Day 3	A2lox.iFli1	With doxycycline
P12_iFli1+dox_1_01	VSM	iFli1+dox	BL_CFC	Day 3	A2lox.iFli1	With doxycycline
P12_iFli1+dox_1_27	VSM	iFli1+dox	BL_CFC	Day 3	A2lox.iFli1	With doxycycline
P12_iFli1+dox_1_11	VSM	iFli1+dox	BL_CFC	Day 3	A2lox.iFli1	With doxycycline
P12_iFli1+dox_1_24	VSM	iFli1+dox	BL_CFC	Day 3	A2lox.iFli1	With doxycycline
P12_iFli1+dox_1_40	VSM	iFli1+dox	BL_CFC	Day 3	A2lox.iFli1	With doxycycline
P12_iFli1+dox_1_31	VSM	iFli1+dox	BL_CFC	Day 3	A2lox.iFli1	With doxycycline
P12_iFli1+dox_1_04	VSM	iFli1+dox	BL_CFC	Day 3	A2lox.iFli1	With doxycycline
P12_iFli1+dox_1_30	VSM	iFli1+dox	BL_CFC	Day 3	A2lox.iFli1	With doxycycline
P12_iFli1+dox_1_22	VSM	iFli1+dox	BL_CFC	Day 3	A2lox.iFli1	With doxycycline
P12_iFli1+dox_1_38	VSM	iFli1+dox	BL_CFC	Day 3	A2lox.iFli1	With doxycycline
P12_iFli1+dox_1_37	VSM	iFli1+dox	BL_CFC	Day 3	A2lox.iFli1	With doxycycline
P19_iGata2-dox_1_08	VSM	iGata2-dox	BL_CFC	Day 3	A2lox.iGata2	Without doxycycline
P20_iGata2+dox_1_18	VSM	iGata2+dox	BL_CFC	Day 3	A2lox.iGata2	With doxycycline
P9_Lmo2-dox_1_13	VSM	iLmo2-dox	BL_CFC	Day 3	A2lox.iLmo2	Without doxycycline
P9_Lmo2-dox_1_16	VSM	iLmo2-dox	BL_CFC	Day 3	A2lox.iLmo2	Without doxycycline
P9_Lmo2-dox_1_10	VSM	iLmo2-dox	BL_CFC	Day 3	A2lox.iLmo2	Without doxycycline
P9_Lmo2-dox_1_04	VSM	iLmo2-dox	BL_CFC	Day 3	A2lox.iLmo2	Without doxycycline
P9_Lmo2-dox_1_25	VSM	iLmo2-dox	BL_CFC	Day 3	A2lox.iLmo2	Without doxycycline
P9_Lmo2-dox_1_38	VSM	iLmo2-dox	BL_CFC	Day 3	A2lox.iLmo2	Without doxycycline
P10_Lmo2+dox_1_39	VSM	iLmo2+dox	BL_CFC	Day 3	A2lox.iLmo2	With doxycycline
P10_Lmo2+dox_1_09	VSM	iLmo2+dox	BL_CFC	Day 3	A2lox.iLmo2	With doxycycline
P10_Lmo2+dox_1_04	VSM	iLmo2+dox	BL_CFC	Day 3	A2lox.iLmo2	With doxycycline
P13_iLyl1-dox_1_22	VSM	iLyl1-dox	BL_CFC	Day 3	A2lox.iLyl1	Without doxycycline
P13_iLyl1-dox_1_36	VSM	iLyl1-dox	BL_CFC	Day 3	A2lox.iLyl1	Without doxycycline
P13_iLyl1-dox_1_03	VSM	iLyl1-dox	BL_CFC	Day 3	A2lox.iLyl1	Without doxycycline
P13_iLyl1-dox_1_38	VSM	iLyl1-dox	BL_CFC	Day 3	A2lox.iLyl1	Without doxycycline
P13_iLyl1-dox_1_11	VSM	iLyl1-dox	BL_CFC	Day 3	A2lox.iLyl1	Without doxycycline
P13_iLyl1-dox_1_18	VSM	iLyl1-dox	BL_CFC	Day 3	A2lox.iLyl1	Without doxycycline
P13_iLyl1-dox_1_02	VSM	iLyl1-dox	BL_CFC	Day 3	A2lox.iLyl1	Without doxycycline
P14_iLyl1+dox_1_02	VSM	iLyl1+dox	BL_CFC	Day 3	A2lox.iLyl1	With doxycycline
P14_iLyl1+dox_1_05	VSM	iLyl1+dox	BL_CFC	Day 3	A2lox.iLyl1	With doxycycline
P5_iRunx1-dox_1_32	VSM	iRunx1-dox	BL_CFC	Day 3	A2lox.iRunx1	Without doxycycline
P5_iRunx1-dox_1_25	VSM	iRunx1-dox	BL_CFC	Day 3	A2lox.iRunx1	Without doxycycline
P5_iRunx1-dox_1_19	VSM	iRunx1-dox	BL_CFC	Day 3	A2lox.iRunx1	Without doxycycline
P5_iRunx1-dox_1_45	VSM	iRunx1-dox	BL_CFC	Day 3	A2lox.iRunx1	Without doxycycline
P5_iRunx1-dox_1_01	VSM	iRunx1-dox	BL_CFC	Day 3	A2lox.iRunx1	Without doxycycline
P5_iRunx1-dox_1_36	VSM	iRunx1-dox	BL_CFC	Day 3	A2lox.iRunx1	Without doxycycline
P5_iRunx1-dox_1_03	VSM	iRunx1-dox	BL_CFC	Day 3	A2lox.iRunx1	Without doxycycline
P6_iRunx1+dox_1_14	VSM	iRunx1+dox	BL_CFC	Day 3	A2lox.iRunx1	With doxycycline
P6_iRunx1+dox_1_42	VSM	iRunx1+dox	BL_CFC	Day 3	A2lox.iRunx1	With doxycycline
P6_iRunx1+dox_1_35	VSM	iRunx1+dox	BL_CFC	Day 3	A2lox.iRunx1	With doxycycline
P6_iRunx1+dox_1_09	VSM	iRunx1+dox	BL_CFC	Day 3	A2lox.iRunx1	With doxycycline
P6_iRunx1+dox_1_15	VSM	iRunx1+dox	BL_CFC	Day 3	A2lox.iRunx1	With doxycycline
P6_iRunx1+dox_1_02	VSM	iRunx1+dox	BL_CFC	Day 3	A2lox.iRunx1	With doxycycline
P6_iRunx1+dox_1_20	VSM	iRunx1+dox	BL_CFC	Day 3	A2lox.iRunx1	With doxycycline
P6_iRunx1+dox_1_27	VSM	iRunx1+dox	BL_CFC	Day 3	A2lox.iRunx1	With doxycycline
P6_iRunx1+dox_1_08	VSM	iRunx1+dox	BL_CFC	Day 3	A2lox.iRunx1	With doxycycline
P6_iRunx1+dox_1_38	VSM	iRunx1+dox	BL_CFC	Day 3	A2lox.iRunx1	With doxycycline
P6_iRunx1+dox_1_36	VSM	iRunx1+dox	BL_CFC	Day 3	A2lox.iRunx1	With doxycycline
P21_iTal1-dox_1_38	VSM	iTal1-dox	BL_CFC	Day 3	A2lox.iTal1	Without doxycycline
P22_iTal1+dox_1_41	VSM	iTal1+dox	BL_CFC	Day 3	A2lox.iTal1	With doxycycline
P22_iTal1+dox_1_29	VSM	iTal1+dox	BL_CFC	Day 3	A2lox.iTal1	With doxycycline

## Sheet: Matrix_for_Figure4B
Matrix for Figure 5B
ClusterID	Endo	VSM	EryPCs_II	Pre-HSPCs	EryPCs_I	MyePCs	TOTAL
empty-dox	0	4	19	1	7	11	42
empty+dox	1	2	21	2	8	11	45
i8TFs-dox	0	3	22	0	7	9	41
i8TFs+dox	0	0	0	45	0	0	45
iCbfb-dox	0	0	28	1	13	4	46
iCbfb+dox	1	4	23	1	10	7	46
iErg-dox	1	7	11	0	9	10	38
iErg+dox	2	2	0	5	11	16	36
iFli1-dox	1	7	15	1	8	13	45
iFli1+dox	3	16	4	6	6	10	45
iGata2-dox	0	1	12	0	11	18	42
iGata2+dox	0	1	44	1	0	0	46
iLmo2-dox	1	6	11	0	14	9	41
iLmo2+dox	1	3	15	0	5	17	41
iLyl1-dox	1	7	10	0	6	22	46
iLyl1+dox	0	2	21	3	6	11	43
iRunx1-dox	0	7	5	0	8	21	41
iRunx1+dox	0	11	25	0	1	1	38
iTal1-dox	0	1	12	1	16	12	42
iTal1+dox	0	2	20	0	8	15	45
TOTAL	12	86	318	67	154	217	854

## Sheet: p-values_for_Figure4B
Comparison	p-value
EryPCs_II_iGata2Plus versus EryPCs_II_ControlGroup	3.059536e-05
PreHSPCs_i8TFsPlus versus preHSPCs_ControlGroup	1.150413e-10
PreHSPCs_iErgPlus versus PreHSPCs_ControlGroup	2.329558e-02
PreHSPCs_iFli1Plus versus PreHSPCs_ControlGroup	2.029814e-02
VSM_iFli1Plus versus VSM_ControlGroup	1.584917e-02
