# Supplementary material for: Single-cell transcriptomics reveals a new dynamical function of transcription factors during embryonic hematopoiesis
Source: eLife. 2018 Mar 20;7:e29312. doi: 10.7554/eLife.29312 (PMC5860872; doi:10.7554/eLife.29312)
Supplement: Supplementary file 7. — The first worksheet contains Ct values, the second log2 expression data and the third the metadata relative to the cells shown in Figure 5C. [file elife-29312-supp7.xlsx]

## Sheet: Ctvalue_data
ID	plate1_Pro-HSPCs_01_01	plate1_Pro-HSPCs_01_09	plate1_Pro-HSPCs_01_17	plate1_Pro-HSPCs_01_25	plate1_Pro-HSPCs_01_33	plate1_Pro-HSPCs_01_41	plate1_Pre-HSPCs type I_01_05	plate1_Pre-HSPCs type I_01_21	plate1_Pre-HSPCs type I_01_29	plate1_Pre-HSPCs type I_01_37	plate1_Pro-HSPCs_01_02	plate1_Pro-HSPCs_01_10	plate1_Pro-HSPCs_01_18	plate1_Pro-HSPCs_01_26	plate1_Pro-HSPCs_01_34	plate1_Pro-HSPCs_01_42	plate1_Pre-HSPCs type I_01_06	plate1_Pre-HSPCs type I_01_14	plate1_Pre-HSPCs type I_01_22	plate1_Pre-HSPCs type I_01_30	plate1_Pre-HSPCs type I_01_38	plate1_Pro-HSPCs_01_03	plate1_Pro-HSPCs_01_11	plate1_Pro-HSPCs_01_19	plate1_Pro-HSPCs_01_27	plate1_Pro-HSPCs_01_35	plate1_Pro-HSPCs_01_43	plate1_Pre-HSPCs type I_01_07	plate1_Pre-HSPCs type I_01_15	plate1_Pre-HSPCs type I_01_23	plate1_Pre-HSPCs type I_01_31	plate1_Pre-HSPCs type I_01_39	plate1_Pro-HSPCs_01_04	plate1_Pro-HSPCs_01_12	plate1_Pro-HSPCs_01_20	plate1_Pro-HSPCs_01_28	plate1_Pro-HSPCs_01_36	plate1_Pro-HSPCs_01_44	plate1_Pre-HSPCs type I_01_08	plate1_Pre-HSPCs type I_01_24	plate1_Pre-HSPCs type I_01_32	plate1_Pre-HSPCs type I_01_40	plate1_Pro-HSPCs_01_05	plate1_Pro-HSPCs_01_13	plate1_Pro-HSPCs_01_21	plate1_Pro-HSPCs_01_29	plate1_Pro-HSPCs_01_37	plate1_Pre-HSPCs type I_01_01	plate1_Pre-HSPCs type I_01_09
ACTA2	14.3884	16.5304	18.6724	999	999	19.4819	999	999	999	18.2133	999	14.7916	999	999	12.5098	999	14.2944	16.8657	19.8355	999	19.6045	999	15.5452	999	17.7242	14.0267	20.2022	999	19.4062	999	999	999	999	999	19.606	999	999	14.7361	999	999	17.1611	15.3628	999	999	16.3185	999	999	14.2693	16.5261
ACVR1	18.2153	999	20.7518	18.418	20.1623	999	999	999	999	20.3506	999	999	999	18.8261	20.2453	19.6931	999	999	18.0682	999	999	999	999	999	19.4691	24.6836	999	999	19.3964	18.6099	999	999	18.0118	18.8669	999	999	999	999	999	999	999	999	999	19.9899	18.7543	20.1187	999	21.7909	19.5895
ACVR1B	18.5724	18.7752	16.6894	19.9975	18.8175	17.4946	18.4678	17.3385	18.2815	20.2959	17.5622	20.371	20.6713	18.6095	18.7527	17.468	16.0254	18.6683	17.5136	17.2075	16.9788	18.8454	17.7263	19.6219	17.3186	17.9	16.9554	17.4069	19.1816	18.6529	17.9077	17.7099	18.3088	999	16.9076	20.1865	17.6519	16.986	16.9661	18.4492	999	17.6001	19.1076	19.0587	16.2891	999	19.898	16.4275	18.1648
ACVR2A	19.1963	19.3547	999	17.8428	999	999	999	999	19.9512	999	18.124	999	999	19.8589	19.6628	999	19.915	20.7373	19.0257	999	999	20.2999	999	999	19.914	18.9509	19.6466	999	18.3923	20.4231	19.5361	19.5386	19.768	20.0308	19.5971	999	19.6864	999	20.039	999	999	19.5438	18.8747	999	18.8023	20.6334	999	18.2378	20.6373
ACVR2B	18.9426	999	19.9621	19.211	999	18.7177	999	18.9831	19.3925	999	20.4831	19.1182	999	20.2662	19.9564	18.8509	20.0638	20.3645	20.233	999	20.3106	19.9341	18.1694	999	999	17.6936	999	999	20.1995	18.1568	20.4065	999	999	19.8791	17.7363	999	19.3822	19.2399	20.3883	20.4313	999	18.4589	20.4696	999	18.2254	999	999	19.1665	19.7023
ACVRL1	15.4519	14.8983	16.0601	13.8075	17.5063	999	20.1758	18.529	999	20.737	15.0008	18.4947	16.334	16.4497	15.5539	14.245	19.6636	999	15.0826	999	17.2682	15.8196	14.9215	19.2842	16.1876	14.0268	18.7911	999	19.6091	19.8918	19.8003	17.1833	15.4499	15.1918	15.766	16.9743	16.4502	16.6637	999	999	999	999	999	15.7908	14.4895	15.6746	15.8843	16.0527	19.7725
ADCY4	18.436	16.0708	18.9523	14.4496	999	20.8983	999	999	999	999	17.4894	19.1698	19.22	16.4285	18.0719	17.0973	20.0564	18.4853	16.0529	999	999	999	15.4102	999	18.4472	15.9518	19.6303	19.4957	19.0053	20.6937	20.8095	18.0385	17.8872	16.7627	20.0297	18.1298	18.252	20.1833	20.7892	999	19.7703	19.5891	17.8372	20.0053	18.4871	16.811	999	18.49	19.2552
ATP2A3	999	17.9716	21.6343	23.4271	19.6129	14.975	16.3863	16.3336	19.2225	16.6209	18.4037	17.7515	21.8459	20.2266	20.192	999	15.6456	15.1081	17.5662	17.1351	17.933	25.993	18.3954	20.6462	17.5459	999	20.3486	17.0579	16.2672	15.7239	15.6108	16.6929	21.0626	999	18.8448	17.9541	999	16.99	15.2418	19.3024	999	15.4702	20.302	999	19.368	999	999	16.6753	14.8553
BMP4	999	999	19.6777	999	999	999	999	999	999	999	16.6252	999	999	999	999	999	19.2937	999	999	999	999	19.1086	999	999	999	19.2214	999	999	999	999	999	999	16.7175	999	999	999	999	999	999	999	999	999	999	999	999	999	999	999	999
BMPR1A	999	18.7156	18.2451	999	19.4281	17.636	999	23.8876	999	999	18.3338	999	19.201	16.9624	999	18.5702	20.4208	18.5508	16.9433	999	18.7813	999	17.6219	20.1933	20.4159	18.5935	999	999	22.3183	18.8488	18.7886	18.416	19.6232	18.8565	17.9715	999	21.2637	19.0452	18.8822	20.1297	999	17.7381	999	20.7388	18.1805	999	999	18.4033	19.3886
BMPR2	19.1414	18.3057	18.155	15.7759	19.2195	999	20.8781	17.901	999	999	17.2126	999	21.0986	20.4073	17.008	18.0575	17.4526	19.8331	17.2708	20.1674	18.3627	19.0616	18.0932	999	19.861	18.598	999	999	18.5473	20.2723	999	18.5312	17.0855	999	999	20.6414	19.5274	17.9217	999	19.9291	999	999	20.6814	18.7479	18.9493	17.8794	18.812	20.0492	20.9131
CACNA2D1	999	999	999	999	999	999	999	999	999	999	999	999	20.3034	999	999	999	19.7134	999	21.1671	999	999	999	999	999	19.979	999	999	999	20.3151	999	999	999	999	999	19.6809	999	999	999	999	19.9479	999	999	999	999	999	999	999	999	999
CDH2	17.8556	18.5716	19.0371	12.1678	19.3099	18.4968	999	999	999	999	18.828	18.4067	18.2574	17.2901	15.6514	16.2742	999	999	16.3738	999	999	16.7147	15.8296	999	20.1358	16.7666	19.7765	999	999	20.0781	999	999	17.9191	19.0911	999	999	17.7515	999	18.7182	19.2935	999	19.8525	17.1572	19.2597	17.8716	18.6724	20.3714	999	999
CDH5	13.1362	12.0313	12.6447	12.1077	15.0265	999	16.4439	13.94	16.1551	14.6115	12.8656	14.5233	13.7752	12.7287	13.0316	11.6696	13.6904	14.6977	11.7521	19.5385	13.8528	13.4544	12.4769	14.5724	12.8727	12.5006	14.3878	17.8404	13.5902	17.3196	14.6397	13.6963	12.9901	12.6563	13.8715	13.9364	13.5553	13.5246	17.0015	16.7331	15.0565	18.9617	13.7863	13.5077	12.5285	13.3091	13.6164	12.9209	14.7353
CLDN5	20.9183	20.5155	22.6039	20.7389	25.1126	999	999	999	999	999	22.0686	999	23.471	20.403	21.5995	20.1461	999	23.3722	20.5743	999	22.777	21.8672	22.8496	23.9534	21.7505	21.6324	23.8446	999	999	999	23.7474	24.6685	21.0255	21.0166	999	999	21.2797	25.2214	24.1592	999	999	23.7502	24.9984	22.407	20.6504	21.2748	22.9762	21.7761	999
COL4A2	14.2116	14.3303	15.0985	13.8491	15.4663	21.4006	20.8272	18.0778	19.9901	16.35	14.5688	15.7355	14.5631	13.5914	14.2213	12.9784	17.3265	17.7203	14.5287	20.5799	18.2429	15.1136	13.4393	16.2056	15.8568	13.3362	15.6487	19.0771	16.5014	18.8506	17.6071	16.2416	14.9695	13.495	16.6263	15.6189	15.7634	15.8685	19.6967	18.2441	18.377	19.9568	14.835	14.0367	14.9934	14.2853	16.4287	16.0913	17.2429
COL4A5	19.7944	23.0994	22.0096	17.6571	999	21.5532	999	25.0704	999	999	20.9329	999	18.2221	18.4704	19.1464	18.8096	999	21.0347	16.4363	999	21.9881	999	17.6958	999	22.0531	18.5792	999	999	999	999	20.2476	22.0881	999	19.6335	20.964	999	24.5044	21.4652	20.6993	999	999	999	999	999	24.0715	19.7357	999	20.9575	999
CTNNB1	15.1087	14.2551	14.1949	13.7207	15.7087	15.0495	16.7341	14.4481	16.9881	16.219	13.3082	15.8828	15.7998	14.9594	14.6447	14.1954	14.9904	14.8013	13.4224	16.6541	14.1846	14.5908	15.0418	15.7568	13.3016	14.7963	15.3093	16.2683	14.1246	14.9096	14.6564	14.3967	13.7522	15.7508	14.1097	14.8724	14.0658	13.9601	14.8451	16.1047	16.9223	14.3172	15.0696	15.4519	13.0141	14.4372	15.655	13.1956	15.0176
DCAF12L1	999	17.7265	19.1471	21.331	999	999	999	19.9884	20.3051	999	999	999	999	17.4941	999	20.057	999	18.2711	18.6056	20.2204	21.1165	999	999	21.0097	999	15.5693	999	19.1263	999	999	999	18.4963	999	19.1983	17.2192	20.3396	17.2093	20.3213	17.9841	999	999	18.8436	18.1393	999	19.2114	999	999	18.1462	18.2811
DPYSL3	16.7243	17.8305	17.9899	19.8361	999	999	999	999	999	999	19.9047	21.8454	999	999	19.3083	17.9294	19.0766	999	17.2433	999	20.5379	20.9824	18.5928	18.2361	20.4971	15.7439	999	999	999	20.2004	999	17.9838	19.613	18.3413	20.1694	19.0479	18.9132	999	999	999	999	999	18.942	17.9742	18.0194	17.6711	999	19.6426	999
ENG	16.6985	14.7163	14.9945	13.1827	16.9052	17.2877	18.7923	17.1826	18.194	18.0958	14.945	17.62	16.3697	15.7256	14.7338	14.7072	15.5024	17.2314	13.9656	17.7349	15.3157	16.8592	14.9267	17.4073	15.1363	15.0232	16.3978	16.6236	15.9941	15.9678	15.1941	16.3016	15.5719	16.174	15.5189	15.8305	16.7449	15.331	15.8032	17.9098	17.2056	17.3352	17.0852	16.3501	14.1533	15.9062	16.8744	14.2798	16.0771
ENPP1	999	999	999	999	999	999	999	999	999	999	999	999	999	999	999	999	999	999	999	999	999	999	999	999	999	999	999	999	999	999	999	999	999	999	999	999	999	999	999	999	999	999	999	999	999	999	999	999	999
EPO	999	999	999	999	999	999	999	999	999	999	999	999	999	999	999	999	999	999	999	999	999	999	999	999	999	999	999	999	999	999	999	999	999	999	999	999	999	999	999	999	999	999	999	999	999	999	999	999	999
EPOR	999	999	999	999	999	999	999	999	999	999	999	999	999	25.3518	999	26.644	999	999	999	999	999	999	999	999	999	999	999	999	19.4878	999	999	999	999	999	999	999	999	999	18.807	999	999	999	999	999	999	999	999	999	999
EPS8	999	999	18.7778	999	999	999	999	999	999	23.8729	19.9067	999	999	19.819	21.2229	999	999	18.2846	19.4347	23.1337	999	20.5549	999	999	999	999	999	22.0024	999	999	20.5504	19.4454	999	999	999	999	19.653	19.0837	999	999	999	999	999	999	999	20.2834	999	999	20.7471
ERG	17.4482	17.4568	17.723	16.2745	19.2716	17.1048	16.4505	16.8439	19.9359	18.2042	17.0359	17.5394	17.5318	999	17.6969	18.9984	15.5925	16.6745	17.0291	18.1728	18.395	17.9775	18.9737	18.9619	17.3709	16.9671	18.8894	16.2484	17.1635	18.4417	16.4261	16.4183	16.2452	19.9619	16.5859	18.9101	16.8576	18.2319	16.0515	18.993	18.6079	16.5981	999	19.931	17.6918	16.5576	19.1818	16.6633	16.7761
ESAM	17.2166	16.2738	16.6928	15.0372	18.6434	21.0343	19.8464	17.1095	21.2648	18.1964	16.1183	21.0229	18.3847	15.8499	16.3158	15.6778	16.4559	16.9379	15.6978	18.5727	17.1069	17.1629	16.3316	18.287	17.3382	16.5954	17.4533	999	16.987	18.4284	17.0662	16.9749	16.6298	16.7568	18.986	17.9867	16.0592	17.2366	17.2442	18.733	19.2635	18.7695	17.7704	16.9355	16.0735	16.6917	18.5992	16.6727	16.9648
FAM122B	999	18.8421	20.9141	18.3063	20.619	999	23.08	19.9048	20.1027	20.1878	18.4246	999	19.9376	999	18.936	20.5028	17.7843	18.9813	18.2676	20.8405	999	18.6713	999	20.274	20.6475	18.211	21.582	19.8044	19.6286	999	17.6228	21.1158	18.6781	999	19.2281	999	999	999	18.9357	20.6108	999	18.7997	20.2926	20.624	19.1877	999	20.7234	20.8041	20.9558
FBN1	16.4916	14.9956	14.9639	19.8097	18.8332	999	999	19.7273	999	19.3986	16.6119	999	18.468	14.5029	17.4794	15.2515	999	999	14.0772	999	999	18.2039	15.7618	999	17.482	16.5769	18.2333	999	18.3412	999	999	17.6945	999	16.5986	17.0725	999	18.4937	18.848	999	999	999	999	16.3496	999	15.4095	16.9143	17.3333	17.5377	999
FLI1	17.1808	15.9358	16.0605	14.8558	17.3566	15.2644	17.1553	17.1451	19.9083	18.4289	16.1896	999	18.2505	16.1926	18.3927	16.3527	16.689	15.3915	16.1486	17.098	16.2781	17.1222	17.5857	18.8202	16.929	15.9135	16.6364	16.8634	15.5253	16.7859	17.2875	17.5517	15.1395	19.8791	14.9255	21.1381	16.0786	16.5288	15.2263	18.7283	16.9675	15.6262	18.2059	18.0151	14.9287	17.3136	18.4598	15.4411	15.8639
FLRT2	20.8339	999	999	25.0169	25.9664	24.7777	24.7585	25.4453	27.9612	24.1714	20.8406	25.637	24.8705	24.8121	26.3373	25.9592	999	999	25.5335	24.7387	25.6446	24.6128	26.6167	24.7877	24.3431	20.7028	27.5726	26.5026	24.3056	24.7757	24.7915	20.6031	26.3385	25.7027	24.8297	25.9311	24.3541	24.6274	25.2932	26.2691	23.6349	23.9802	25.6579	24.6074	24.5043	20.1164	27.3372	23.7516	24.7749
FMO1	18.8326	20.1746	18.4616	999	999	999	999	999	999	999	999	999	999	19.7856	17.4735	20.077	999	999	999	999	999	19.6426	999	999	999	17.0658	999	999	999	999	999	999	16.4024	999	20.4019	999	999	999	999	999	999	999	19.0307	19.7721	19.0339	18.1833	999	999	999
GATA1	999	999	999	999	999	16.2081	17.4562	999	999	999	999	999	999	25.258	999	24.7071	999	999	999	18.3743	999	999	999	999	25.7698	999	999	21.199	999	999	999	999	999	999	24.4914	999	999	999	16.6773	999	999	999	23.7637	999	23.1039	999	999	999	999
GATA2	999	18.3536	19.7382	999	18.6021	17.1451	18.4431	999	999	999	18.4889	19.4514	23.1326	18.3647	20.0694	18.873	17.3765	18.4361	16.9968	999	18.4844	18.6264	19.3516	19.3759	19.1455	999	19.0601	999	17.8762	17.6639	19.3003	18.3194	18.2327	999	999	999	19.0227	18.1071	999	999	19.1184	16.5149	999	999	16.6696	19.1534	999	18.3588	999
GDPD5	17.4648	16.525	17.4915	15.6683	20.4126	999	999	17.4755	999	999	17.4238	20.608	20.1389	17.9958	18.7183	16.3251	19.7907	18.8665	16.3619	999	18.2474	17.6588	17.0875	19.2123	17.1819	18.7216	19.6343	999	19.4038	999	999	19.2785	16.8116	18.9145	18.5104	19.0874	18.2969	20.8572	999	999	999	999	17.5653	20.282	16.0843	17.5168	19.6702	17.0937	999
GFI1	999	999	19.8361	999	18.3133	999	999	17.6026	21.6655	19.851	16.4245	21.4158	999	18.9722	999	999	16.5687	17.4759	999	20.4902	15.9842	17.7981	999	17.5359	18.9774	999	17.1957	999	16.7432	18.2421	18.7548	19.4897	999	999	16.6515	18.2436	15.2181	20.0971	999	19.2264	17.3338	999	17.7012	999	16.2017	20.1729	999	18.7926	17.9233
GFI1B	999	999	999	999	999	18.5085	999	999	999	999	999	999	999	24.7914	999	999	21.8014	19.4085	999	19.9142	999	999	25.509	999	26.4651	999	999	999	999	19.6	999	999	26.8508	999	20.6111	999	999	999	21.0752	999	999	18.124	999	999	999	999	999	25.3222	999
GPR126	15.972	15.5881	20.689	999	999	999	999	999	999	999	999	999	17.9717	15.5418	21.1768	15.618	20.1302	999	15.8508	999	20.6361	999	16.3514	19.2915	19.3669	18.1856	999	999	999	999	999	999	999	16.3001	20.1641	999	999	999	999	999	999	999	19.8873	999	17.8494	16.739	18.1732	999	999
GRIA4	999	999	999	18.733	999	19.2307	999	999	999	20.0759	999	20.5243	999	20.2481	20.6182	999	999	999	999	999	999	999	999	19.8443	999	999	999	999	999	999	999	999	999	999	999	999	19.9925	999	20.9774	999	999	999	999	999	999	999	999	999	999
HBB-BH1	999	999	999	999	999	999	999	999	999	18.8914	999	999	999	999	999	999	999	999	999	999	999	999	999	999	999	999	999	999	999	999	999	19.5848	999	999	999	999	999	999	999	999	999	999	999	999	999	999	999	999	999
ITGA2B	19.6727	23.9755	17.5204	999	999	15.4935	17.536	19.8283	20.2057	999	19.9668	18.9529	999	17.4739	19.8145	19.0738	16.1473	16.3534	16.5425	18.7743	999	999	18.2073	20.2014	19.5683	22.4589	17.2601	16.7004	20.1285	18.096	16.9916	16.5951	999	19.427	17.7877	999	17.0646	18.6548	15.1606	20.0954	19.461	16.6169	18.273	999	18.1036	999	999	18.1298	17.227
ITGAM	999	999	999	999	999	999	999	999	19.3559	999	999	999	999	999	999	999	999	999	999	999	999	999	999	999	999	999	999	20.2742	999	999	999	20.1031	999	999	999	999	999	999	999	20.247	999	20.6957	999	999	999	999	999	999	19.6328
ITGB3	17.6162	18.5375	17.6286	999	17.1982	13.9312	19.2224	17.1694	18.0202	17.3922	15.8947	15.8434	19.4565	18.8674	18.0959	23.4858	14.284	16.4591	18.7968	999	16.0551	17.187	17.6328	15.9533	17.5943	17.3948	15.5486	17.5529	16.2366	17.6944	15.1734	15.444	23.3348	18.4668	13.6596	19.2703	15.197	14.6489	14.5789	999	19.2163	16.3173	15.089	21.9285	15.0166	16.066	19.5872	14.9062	16.0301
KDR	17.2138	13.4183	15.471	11.8451	17.0786	17.6704	19.6698	18.8263	999	999	13.6826	18.2769	15.0307	14.6196	15.155	14.9784	15.6721	15.982	12.6383	17.9717	17.6492	15.0023	13.7055	17.5173	16.2189	13.7513	16.7817	19.9985	16.2826	999	16.7104	18.2248	12.6364	14.305	14.6669	17.7628	18.8151	16.7117	17.6789	19.4144	18.3627	17.2857	15.6252	14.7809	14.0382	15.2616	15.9639	14.4184	18.7737
KIT	16.9921	15.8434	16.6893	15.7181	16.4201	14.87	14.9802	14.111	13.9216	14.9756	13.9851	14.2657	17.0165	16.7929	18.0647	18.5123	12.7966	13.0719	17.4516	15.6118	13.668	15.0984	18.0621	15.5526	14.0485	18.224	13.9314	13.6102	13.7457	13.9545	13.9815	13.4413	15.8672	17.3031	14.2252	14.8255	14.3255	13.0302	14.0361	14.6379	15.3741	14.136	15.5916	16.8266	14.7442	18.2544	19.3466	13.4065	13.9544
LAD1	999	18.6884	19.2076	999	999	19.0604	999	999	999	999	20.5883	999	999	18.0345	999	999	999	20.277	20.1222	999	999	999	21.8787	999	999	999	999	999	999	999	17.6588	999	18.418	999	999	999	999	999	19.4341	999	999	999	999	999	999	999	999	17.8618	22.5751
LAT	999	999	999	19.5969	19.9399	17.3056	999	999	999	21.5748	999	19.7005	19.7627	20.6682	19.7248	999	20.2153	19.7707	18.7278	16.8573	20.338	18.2691	999	18.8133	999	19.1025	19.6553	17.5827	999	999	16.6146	999	16.6362	999	999	999	18.4726	999	17.0626	999	999	999	999	999	19.5315	999	18.6077	19.2615	18.9317
LGR5	999	999	999	999	999	999	999	999	999	999	999	999	999	999	999	999	999	999	20.0912	999	999	999	999	999	999	999	999	999	999	999	999	999	999	999	999	999	999	999	999	999	999	999	999	999	999	999	999	999	999
LMO2	999	16.8766	17.6074	14.5153	999	15.4136	16.3208	17.4583	18.3045	16.9732	17.2495	16.8179	18.4383	19.8214	19.6886	17.1974	16.5543	15.5151	15.9801	16.2	18.3986	17.2203	18.3514	999	19.7253	16.4789	18.667	18.2753	16.8773	17.0555	16.3367	17.1223	15.8464	19.3883	17.5796	999	19.8598	999	16.1909	16.4389	16.2485	14.9008	18.885	17.0554	16.3481	17.4238	18.9564	17.3752	16.5222
LYL1	19.9076	19.8626	17.832	19.8724	18.924	18.3471	19.2196	18.1712	20.2031	19.9871	19.6662	19.6045	19.431	19.646	19.1104	18.1702	19.1109	17.381	18.4866	19.7672	17.9024	18.9685	20.74	20.5481	18.2608	19.7221	18.309	20.9635	18.1119	18.0086	17.7515	18.6163	18.9222	21.7361	17.6072	20.6169	17.5816	18.162	17.4422	18.7937	19.9921	17.0326	18.4762	999	17.7004	18.4886	20.3858	17.8279	19.171
MEIS2	17.8166	15.8609	16.7292	999	18.6567	999	999	999	999	999	17.943	19.4029	17.0929	17.8568	17.8338	17.5896	999	19.242	15.9261	999	18.0687	18.8249	19.0963	20.494	17.4879	18.4993	20.5713	999	999	20.7174	19.6958	999	17.4894	17.3561	19.5629	17.0023	16.8805	18.2044	999	999	20.4734	999	19.3411	999	17.4426	19.5478	16.8756	17.1626	20.1633
MET	17.4297	15.5034	20.8283	999	18.5248	999	999	999	999	999	20.4295	999	999	19.0608	20.7658	999	999	999	17.4096	999	19.8623	999	999	20.1394	999	999	999	999	999	999	999	999	999	18.8774	999	999	999	999	999	999	999	999	19.4143	999	16.1934	18.8846	999	19.5154	999
MPO	999	999	999	999	999	19.9321	999	19.7857	18.9038	999	999	21.1614	999	999	999	999	17.7053	18.1878	999	19.2285	999	999	999	999	999	999	999	17.96	999	17.311	19.6827	999	999	999	999	999	999	999	17.5949	19.9974	999	16.48	999	999	999	999	999	999	19.5193
MYB	999	21.3817	18.1681	999	19.3671	16.7605	15.7544	17.0526	18.3642	17.9284	17.0696	16.962	999	17.2482	999	20.4025	15.1082	15.6685	20.4357	18.466	16.9458	19.1492	999	18.8423	18.0472	999	18.2672	16.5758	15.8474	16.5609	16.4071	15.5782	18.694	999	15.8986	18.4688	15.3234	17.2043	14.9815	17.2934	18.0659	15.5613	18.9374	999	18.6865	999	999	16.3674	17.0539
MYOM1	999	21.0598	999	999	999	18.256	19.8221	21.9287	999	999	999	18.5681	999	999	999	999	20.9716	18.2903	999	18.4897	999	999	999	999	999	999	999	20.7164	999	18.1505	21.8784	999	999	999	999	999	999	999	17.0464	18.0057	19.9578	17.7618	20.8206	999	999	999	999	18.8523	18.3929
NOTCH1	18.4323	16.7211	17.5201	17.8425	999	19.748	999	19.286	999	999	17.4471	999	18.8549	16.6314	17.9649	15.5516	18.8943	20.832	16.7281	20.6392	19.463	19.0766	17.0569	20.6375	20.1494	17.7274	19.505	999	21.2526	21.3392	18.7295	18.7608	17.5342	18.1313	18.8342	999	19.9963	18.1988	23.7611	999	20.7435	21.933	19.3725	20.6803	16.4985	18.0419	19.5035	17.4692	19.0914
NPR1	18.9372	17.3023	17.4561	17.9333	20.2801	999	999	999	999	999	18.4669	20.048	20.6296	17.8279	17.5804	16.99	999	19.0672	15.9619	999	18.9335	19.5496	16.233	999	16.752	17.2886	19.5385	999	18.7151	999	999	17.194	17.51	18.2598	18.5307	20.2913	18.6359	19.5225	999	999	999	999	18.0354	22.1014	17.3478	16.7475	17.758	999	19.765
PALLD	19.0993	19.5074	18.7921	999	17.5096	999	999	18.58	999	19.4687	999	17.307	17.9449	18.6726	15.9647	16.4444	18.9903	18.8885	16.9532	18.716	18.3494	17.6697	18.4647	999	17.8182	15.4358	19.3477	999	19.0033	19.5111	999	19.2753	19.5602	16.9566	18.6426	19.4369	16.6639	15.3546	999	999	17.7804	17.7516	20.0577	19.4058	17.1153	16.5574	17.6287	16.3802	22.4873
PCDH12	19.4975	16.8566	999	13.9	999	999	999	999	999	999	999	999	16.5701	999	16.9563	17.2706	999	999	16.5525	999	999	19.3352	16.5408	999	999	16.4177	999	999	999	999	999	999	15.3313	16.8131	999	999	999	999	999	999	999	999	999	15.0547	19.4979	999	19.8744	999	999
PDZD2	18.7311	19.5999	999	16.5163	20.141	20.6552	999	999	999	999	17.6899	999	999	999	19.8521	18.2407	18.245	999	999	999	999	999	19.3875	999	19.0845	19.4864	999	19.5129	17.1349	999	20.3159	999	999	17.2569	999	999	999	999	999	999	999	999	999	16.7422	20.3097	19.4918	999	999	20.8747
PECAM1	14.4157	13.6004	13.9612	12.6532	16.2271	17.2265	17.76	15.2116	16.4225	16.8718	13.8612	16.0269	15.7227	13.1642	14.0412	13.043	15.1658	15.3556	13.3225	17.9409	15.0694	14.4682	13.4128	15.7078	13.7587	13.5064	15.0872	17.0426	15.1292	16.3099	15.3168	15.0707	13.3929	13.921	14.6008	14.6582	13.8846	14.4054	15.9743	16.5277	17.8784	15.8711	14.977	13.4308	13.2393	14.1348	14.8038	14.0898	15.4573
PLCD1	999	19.2487	17.9813	19.6641	999	22.3122	999	19.7955	999	999	20.7412	999	999	18.5896	19.4283	19.0757	21.0976	19.6234	20.6726	20.3568	23.2625	20.2444	18.4476	999	999	999	999	999	19.9275	999	20.2041	20.9046	999	999	999	999	999	19.2792	20.2633	999	999	21.1176	999	999	19.8032	22.4384	999	22.5147	19.6457
PPIA	11.3628	10.7884	10.4258	10.3232	10.7867	9.74009	10.1339	10.4152	10.4169	10.6846	9.91119	10.8643	11.8951	11.7441	11.5792	11.5702	9.58907	9.9827	11.2828	9.98917	10.8074	10.2544	13.01	11.3794	10.5223	11.0335	10.7691	9.67695	10.0655	10.0024	9.79402	10.527	9.76394	12.26	10.2034	10.5995	10.8758	10.4912	9.21688	9.93308	10.8273	9.56372	10.087	11.4893	9.9293	10.8364	11.9175	9.56937	10.0516
PPP1R16B	19.8802	19.3649	23.6158	999	21.8597	20.7671	20.571	21.1715	999	999	19.1448	999	999	22.8655	19.304	23.0615	20.3392	19.567	999	999	20.9701	999	18.4307	19.0265	21.3903	21.4542	19.9718	999	20.3514	999	999	19.8309	18.1851	999	17.8546	20.6734	21.9439	19.265	22.8909	999	999	19.7309	19.4032	20.0219	18.7486	999	999	17.6469	18.7081
PTPRB	16.9008	14.0367	15.2635	14.1072	18.7096	999	999	17.2065	999	17.9949	15.5771	17.2384	16.6995	14.5151	16.2511	14.4227	19.4063	17.4788	13.894	999	16.8831	16.6494	15.0173	18.4892	16.5813	15.7766	17.5559	999	16.8481	17.5251	999	16.8389	16.8002	14.9403	17.523	16.7303	17.38	16.9288	18.3426	999	999	18.086	17.4604	17.1858	14.8352	15.8392	15.9436	16.7495	17.8842
PTPRC	999	22.7577	999	999	999	999	999	19.8156	17.7354	18.407	19.9412	21.2273	999	18.0941	999	19.3423	999	19.0483	22.6775	20.5313	19.8805	999	18.3134	999	19.8553	999	999	18.1033	17.9016	20.1031	19.0429	16.4951	19.498	999	18.1155	19.4144	999	19.1425	17.6526	999	19.1457	16.8262	999	999	19.2091	999	999	17.9114	18.2637
PTPRM	15.3489	14.6872	15.8187	14.8449	16.4323	999	17.7253	17.8156	19.8235	999	15.9095	19.6929	16.7091	14.0756	14.7319	14.8668	18.3033	17.8978	14.4819	999	19.2088	16.3576	15.4462	18.9886	16.9016	14.818	16.1456	18.2197	20.2342	999	19.044	16.1555	17.6016	16.049	16.927	16.9546	16.4716	17.4021	999	999	999	19.1831	16.8284	15.8424	18.3791	14.8875	16.1329	17.522	999
RAMP2	14.0924	13.5235	13.3083	12.9212	15.8518	23.3633	999	16.0057	999	17.7558	13.5073	18.9106	14.9755	15.5576	14.7025	13.8453	17.4782	15.6656	12.1462	19.6209	14.8865	15.6774	14.0905	15.0443	14.7324	14.9268	15.0735	999	14.7964	999	15.7123	15.0097	13.7791	14.8835	14.0452	17.924	14.7674	13.501	18.1593	17.0434	19.6928	19.3858	15.0841	15.2992	13.1103	14.608	15.7651	13.5226	18.3079
RUNX1	999	999	17.3994	999	17.7081	16.0313	15.9958	16.1772	18.6434	20.2141	15.9293	17.5264	999	17.5719	999	999	15.6566	15.8671	999	20.1878	16.0037	17.5001	18.912	17.4042	19.0184	999	17.2114	17.5846	16.3506	16.5023	17.3557	15.8188	999	999	14.7822	17.452	15.9037	17.046	15.2926	17.3373	17.3776	16.8645	17.4455	999	14.6928	18.0252	999	15.0688	15.8542
SAMD4	18.4714	999	999	18.8872	999	999	999	999	999	999	999	999	999	999	999	999	999	999	999	999	999	999	19.4327	999	19.8406	999	19.7277	999	999	999	999	999	17.4549	999	999	999	999	999	999	999	999	999	999	999	999	19.7668	999	19.901	999
SASH1	999	999	999	999	26.7033	999	999	21.0582	19.7122	999	999	999	999	999	999	19.9688	19.2483	20.3831	999	999	999	999	999	999	999	999	19.7434	999	999	999	999	999	18.8262	999	999	23.3097	20.0491	20.023	24.5189	999	999	999	999	999	999	21.1732	999	999	20.1642
SERPINE1	18.9421	999	999	999	999	999	999	999	999	999	999	999	999	999	999	999	999	999	999	999	999	999	15.9656	999	999	20.1564	20.0481	999	999	999	999	999	999	999	19.7526	999	999	999	999	999	999	999	999	999	999	999	999	999	999
SFPI1	999	999	17.2361	999	18.0794	16.4345	16.0487	15.4898	15.9246	16.0586	15.8225	14.8712	999	999	999	21.7452	14.3711	14.6282	999	16.8438	15.074	16.9872	999	17.4682	16.0507	22.8224	16.711	15.6867	14.4547	15.5718	14.9969	14.401	999	999	15.5391	16.4215	16.1337	16.0722	15.7387	15.166	16.127	15.1257	17.0387	999	18.4279	999	19.9488	14.7911	15.7287
SHE	999	18.4668	20.5441	19.8627	22.9741	23.0139	999	999	999	999	19.7692	999	999	999	999	17.4803	999	999	999	999	999	999	999	999	20.4319	18.9186	999	999	19.6523	999	21.3323	18.9567	18.4946	999	999	21.2577	18.956	20.2374	999	999	999	19.1366	21.4846	999	19.8781	999	999	20.358	999
SLA	999	999	999	999	999	14.8369	16.6348	17.6494	18.668	18.1581	20.371	20.9113	999	999	999	999	16.376	16.0434	999	17.5166	19.4921	999	999	20.197	999	999	999	17.1056	21.5595	17.1908	17.3078	17.4368	999	999	18.8853	999	999	19.3177	14.918	19.5895	19.0325	15.4963	999	999	999	999	999	21.1007	16.3343
SMAD1	18.6343	20.0112	18.743	16.7881	19.4771	999	19.4489	20.3406	18.549	999	18.3371	18.8542	18.1621	18.9605	18.1648	19.0781	17.3004	18.8392	16.8078	20.256	17.4126	16.5499	17.2213	18.83	17.2027	17.8788	18.6779	20.1419	19.8271	16.8984	20.8767	999	16.4663	19.942	18.639	19.9947	17.5433	18.4444	17.9814	18.0908	999	17.8739	18.0371	19.3475	17.6559	22.2846	999	17.7207	999
SMAD2	17.9351	17.7774	17.9814	17.6741	999	18.0937	18.1603	999	19.8925	19.8801	16.7422	18.3824	999	17.8039	18.0797	17.7	18.5093	17.6422	18.6357	17.5701	17.6829	18.6164	19.7637	19.3141	17.8016	19.1801	17.0034	18.3267	18.641	24.4679	17	999	16.5022	999	18.4018	999	19.2121	17.3784	17.8928	19.3	18.3295	17.5857	16.7152	18.5852	18.721	17.3077	999	17.3294	18.2335
SMAD3	18.0002	17.5231	17.0102	17.373	17.5343	16.8071	999	17.7605	19.9504	999	16.718	999	19.7049	999	999	18.0696	16.5402	18.2826	18.342	19.9206	18.6346	18.5895	999	20.4152	17.8433	18.5384	18.92	18.2257	16.6783	16.2208	16.308	17.0254	17.8561	18.4336	17.5751	19.6234	17.4754	18.1733	18.0346	999	999	17.5637	19.1874	999	18.183	18.6465	999	16.9378	16.9037
SMAD4	16.8222	17.3009	16.7747	15.839	18.0099	16.271	17.3311	16.824	16.8197	19.0132	16.6566	16.8507	17.2702	18.7247	16.4724	16.6161	16.8379	16.5342	16.1661	16.9152	16.7225	17.3427	17.8329	17.785	16.5187	16.6121	17.0787	17.2481	16.5184	16.7073	15.9975	17.1546	15.2918	18.9004	16.0892	18.3595	18.2871	16.1923	16.5061	16.1965	18.7011	16.2752	17.2442	18.834	15.5291	16.7751	18.7259	15.1429	16.4818
SMAD5	19.2554	17.1651	18.052	15.248	17.65	17.6212	17.8714	18.3195	18.1338	20.1999	17.1006	19.2333	20.1801	18.1054	18.1124	17.4779	16.7826	17.0598	18.2137	18.5245	18.1636	17.7388	999	18.7671	17.9454	18.7997	17.7001	18.1282	17.5869	17.119	18.0927	18.432	16.4929	19.0065	16.7344	18.2913	17.251	17.8161	17.3864	18.7741	19.1382	17.0726	18.6674	999	17.1109	18.7768	999	16.7588	17.3616
SMAD6	18.3932	16.6249	15.67	18.3499	17.0756	999	19.1344	18.392	18.5158	999	16.077	18.6246	16.3327	19.0584	16.8154	15.3734	17.1943	16.4973	15.0112	18.7642	15.3936	16.7574	16.7401	19.221	15.2932	15.4423	17.5108	17.7229	17.1318	19.6084	18.9226	16.1806	999	17.1418	15.0198	16.519	18.7664	16.8049	18.0867	18.2531	19.5324	999	16.5378	19.0846	15.758	15.998	18.256	16.7108	999
SMAD7	999	18.4139	16.0638	16.9615	17.7736	999	999	18.364	20.0566	18.3549	16.3714	19.568	16.6938	17.1183	16.975	15.886	19.9239	999	15.3063	999	15.7516	18.135	17.5647	17.6626	18.478	18.6141	19.8559	999	16.2322	18.8587	17.683	17.1326	999	16.2307	19.7337	15.9733	19.2233	17.361	999	20.5703	20.066	999	17.6013	16.5228	15.6614	20.0135	19.6812	16.2403	999
SMAD9	999	999	24.4904	999	999	25.2719	999	999	999	999	999	999	999	999	999	999	999	999	21.5419	999	999	999	999	999	27.0363	999	999	999	999	999	999	999	999	999	999	999	999	19.0616	999	999	999	999	999	999	999	999	999	999	999
SNAI1	999	999	999	19.2761	999	999	999	999	999	999	20.4016	999	999	999	22.485	999	999	999	20.3901	999	999	999	999	999	17.7642	19.7376	999	999	999	999	999	999	16.9823	999	999	999	999	999	999	999	999	999	999	999	19.4263	999	999	999	999
SNAI2	999	999	999	18.6562	999	999	999	999	999	999	999	999	999	20.4743	999	999	999	999	999	999	999	999	999	999	999	999	999	999	999	999	999	999	999	999	999	999	999	999	999	999	999	999	999	999	999	999	999	999	999
SOX7	18.6658	16.9051	19.3501	15.8975	20.4907	999	999	20.9616	999	999	17.0095	999	17.7105	18.1129	16.9055	17.1801	999	999	17.1157	999	17.7123	18.5104	18.7325	999	18.3371	17.7522	21.5579	999	18.047	999	19.9208	19.3017	17.6253	18.0459	18.3363	19.2346	20.8373	18.349	999	999	999	999	20.2483	16.4782	16.7891	999	17.7932	17.2356	999
TAL1	18.5071	17.9991	16.375	17.5834	999	15.5546	17.0826	18.1974	18.0976	19.7059	17.6287	17.4514	18.2609	20.5174	19.8253	16.8766	16.5127	16.2705	16.092	16.761	15.9885	17.6485	22.6837	17.7679	17.4725	17.3492	19.678	18.9408	16.815	16.8968	16.8052	16.5196	17.0289	19.5696	16.9295	18.811	16.7275	16.4962	16.1464	19.6902	16.9587	16.4198	17.3578	999	16.019	18.7943	999	14.5986	17.2695
TEK	15.7248	14.0046	14.9425	14.097	16.9094	17.3811	16.8225	16.6865	999	17.8783	14.8607	17.7704	16.0747	15.2735	15.9167	14.649	16.4099	15.8232	13.3937	19.4429	16.253	16.0656	16.2042	17.7531	14.472	14.4086	17.2341	17.8298	16.3879	21.7966	17.8919	15.8478	15.036	15.2553	16.6796	16.0351	15.3104	15.3525	16.3759	17.7016	18.2168	16.8293	15.8533	16.9866	13.9152	15.028	15.1998	15.6442	17.0014
TGFB1	16.2162	15.1823	14.5655	15.3558	17.0122	13.3189	14.5407	15.4909	15.5917	15.5517	15.1098	15.5594	17.0913	17.1868	18.1831	16.0946	14.2079	14.1125	15.5596	14.0405	16.2325	16.1413	15.9942	16.7445	15.1655	16.4693	17.1217	15.2143	14.2392	14.5021	14.7143	14.5945	15.1397	16.3934	16.0393	15.4623	15.5934	15.4777	13.3467	15.2956	16.8217	14.2916	15.9695	16.0384	15.0738	16.3581	17.6707	14.8642	14.8116
TGFB2	21.2439	999	999	16.3644	999	999	999	999	999	999	999	999	999	999	18.4493	21.7575	999	999	19.2024	999	999	999	999	999	22.8567	19.0513	999	999	999	999	999	999	21.7631	999	999	999	999	999	999	999	999	999	999	21.0471	21.248	20.2263	999	999	999
TGFB3	20.3379	999	999	999	999	999	999	999	999	999	999	999	19.8949	999	999	999	999	999	999	999	999	999	999	999	999	999	999	999	999	999	999	999	999	999	999	999	999	999	999	999	999	999	999	999	999	999	999	999	999
TGFBR1	18.3606	18.1777	18.3058	16.0968	17.7094	17.009	18.3662	17.3022	18.4405	17.4295	17.5637	999	20.2973	16.4903	17.8512	16.5551	16.5302	16.7153	17.8024	17.5892	16.2993	17.0464	16.4795	19.0971	16.0283	18.6246	17.1621	18.0924	17.4778	16.4241	16.5409	17.8205	16.4882	17.6184	16.1476	19.0447	17.2825	17.0671	17.7781	18.9416	18.1984	17.8255	18.4558	18.54	16.2641	17.4188	999	17.2937	16.9426
TGFBR2	999	20.6179	20.7016	20.7204	999	999	20.4694	22.7048	19.1038	999	20.1967	999	999	999	999	20.0246	999	999	21.1684	999	20.9277	21.2235	999	20.721	19.9869	20.4717	20.419	25.8468	19.6747	19.7317	20.7328	19.0423	20.5704	20.8349	22.7985	999	19.1833	999	20.4546	20.496	999	999	25.3082	20.088	18.8391	18.8707	19.0369	19.5494	18.9914
THPO	999	999	999	999	999	999	999	999	999	999	999	999	999	999	999	999	999	999	999	999	999	999	999	999	999	999	999	999	999	999	999	999	999	999	999	999	999	999	999	999	999	999	999	999	999	999	999	999	999
UPP1	17.6249	16.4538	17.3803	18.2529	999	999	999	999	999	999	16.4388	19.6118	18.5648	18.3802	999	18.0658	999	999	18.6111	999	19.3282	19.2069	999	999	20.3384	18.4044	999	999	999	999	999	999	17.3371	18.9906	17.7386	999	18.721	999	999	19.8457	999	999	17.037	17.6228	14.4046	17.8665	999	17.6917	999
[truncated: 610 more columns]

## Sheet: log2ex_data
ID	plate1_Pre-HSPCs type I_01_01	plate1_Pre-HSPCs type I_01_02	plate1_Pre-HSPCs type I_01_03	plate1_Pre-HSPCs type I_01_04	plate1_Pre-HSPCs type I_01_05	plate1_Pre-HSPCs type I_01_06	plate1_Pre-HSPCs type I_01_07	plate1_Pre-HSPCs type I_01_08	plate1_Pre-HSPCs type I_01_09	plate1_Pre-HSPCs type I_01_10	plate1_Pre-HSPCs type I_01_11	plate1_Pre-HSPCs type I_01_12	plate1_Pre-HSPCs type I_01_14	plate1_Pre-HSPCs type I_01_15	plate1_Pre-HSPCs type I_01_17	plate1_Pre-HSPCs type I_01_18	plate1_Pre-HSPCs type I_01_19	plate1_Pre-HSPCs type I_01_20	plate1_Pre-HSPCs type I_01_21	plate1_Pre-HSPCs type I_01_22	plate1_Pre-HSPCs type I_01_23	plate1_Pre-HSPCs type I_01_24	plate1_Pre-HSPCs type I_01_25	plate1_Pre-HSPCs type I_01_26	plate1_Pre-HSPCs type I_01_27	plate1_Pre-HSPCs type I_01_28	plate1_Pre-HSPCs type I_01_29	plate1_Pre-HSPCs type I_01_30	plate1_Pre-HSPCs type I_01_31	plate1_Pre-HSPCs type I_01_32	plate1_Pre-HSPCs type I_01_33	plate1_Pre-HSPCs type I_01_34	plate1_Pre-HSPCs type I_01_35	plate1_Pre-HSPCs type I_01_37	plate1_Pre-HSPCs type I_01_38	plate1_Pre-HSPCs type I_01_39	plate1_Pre-HSPCs type I_01_40	plate1_Pre-HSPCs type I_01_41	plate1_Pre-HSPCs type I_01_42	plate1_Pre-HSPCs type I_01_43	plate1_Pre-HSPCs type I_01_44	plate1_Pro-HSPCs_01_01	plate1_Pro-HSPCs_01_02	plate1_Pro-HSPCs_01_03	plate1_Pro-HSPCs_01_04	plate1_Pro-HSPCs_01_05	plate1_Pro-HSPCs_01_06	plate1_Pro-HSPCs_01_07	plate1_Pro-HSPCs_01_08
ACTA2	9.7307	0	0	4.86669	0	9.70555	0	0	7.47386	7.16657	6.40684	8.07262	7.13429	4.59377	4.53336	0	0	4.37916	0	4.16452	0	0	0	6.29271	4.96594	7.809	0	0	0	6.83888	7.50523	0	7.24576	5.78672	4.39546	0	8.63718	0	10.0947	7.91683	0	9.61158	0	0	0	0	0	8.25735	6.75145
ACVR1	2.20912	0	0	0	0	0	0	0	4.41046	0	4.08957	0	0	4.60358	5.255	3.68849	4.70226	0	0	5.93183	5.39013	0	4.27385	0	0	0	0	0	0	0	0	0	3.89574	3.64939	0	0	0	0	0	0	0	5.78467	0	0	5.98819	0	3.05807	0	4.75984
ACVR1B	7.57245	6.4022	6.12903	6.03777	5.53223	7.97461	6.59308	7.03388	5.83515	7.75188	6.28574	7.57166	5.33165	4.81839	6.70823	6.19055	4.26002	6.07984	6.66146	6.48641	5.34709	5.5508	7.64703	5.62258	7.27421	5.37679	5.71849	6.79252	6.09231	0	3.37985	6.52275	7.89814	3.70414	7.0212	6.29013	6.39988	7.16944	7.19871	5.7398	6.55148	5.42765	6.43778	5.15459	5.69115	4.89236	4.7019	4.46893	5.81468
ACVR2A	5.76223	4.22215	0	0	0	4.08504	0	3.96102	3.36268	0	5.37803	3.82163	3.26274	5.60771	4.65063	0	5.4563	0	0	4.97426	3.57692	0	0	4.62325	4.16948	0	4.04876	0	4.46392	0	4.52634	0	5.42129	0	0	4.46143	4.45616	0	4.0104	5.32976	5.14287	4.80373	5.87598	3.70013	4.232	5.12525	0	0	2.92122
ACVR2B	4.83346	0	0	3.49763	0	3.93616	0	3.61171	4.29766	5.07641	4.03605	5.77965	3.63548	3.80047	4.91774	4.0053	3.18767	4.14744	5.01693	3.76697	5.84318	3.56865	4.93733	3.73987	5.4812	3.73174	4.60745	0	3.59354	0	0	4.31394	3.67924	0	3.68942	0	5.54106	5.07604	0	4.7088	3.15111	5.05735	3.51694	4.06592	0	3.53036	0	0	3.4726
ACVRL1	7.94725	0	0	5.11922	3.82415	4.33642	0	0	4.22754	0	3.64365	0	0	4.39085	5.14392	0	10.0225	4.2956	5.47096	8.91741	4.10817	0	3.86139	7.56886	4.94031	4.30463	0	0	4.19968	0	0	0	8.60654	3.26305	6.73183	6.81667	0	0	3.906	5.16019	6.19023	8.54811	8.99923	8.18038	8.55009	0	8.46548	8.05012	8.42111
ADCY4	5.50997	4.31261	0	0	0	3.94363	4.50435	3.21079	4.74477	5.51432	0	1.74443	5.51466	4.9947	4.38863	0	9.09979	5.36793	0	7.94715	3.30627	0	3.72668	4.25437	1.93029	2.93028	0	0	3.1905	4.22969	0	4.65266	6.91428	0	0	5.96146	4.41087	0	3.94783	4.05473	4.80087	5.56397	6.51063	0	6.11285	6.16277	6.54986	6.05726	6.68696
ATP2A3	7.32473	7.64657	5.78262	7.04694	7.61369	8.35442	6.94212	8.75819	9.14475	9.3302	8.4516	7.53228	8.89192	7.73284	8.01111	6.09585	3.95399	7.7999	7.66639	6.43382	8.27606	4.69756	8.17677	0	7.82983	8.05264	4.77754	6.86491	8.38921	0	6.0341	8.0998	6.61285	7.37908	6.06705	7.3071	8.52981	8.97516	8.52882	8.81633	7.81533	0	5.59626	0	2.93735	3.69803	0	0	0
BMP4	0	0	0	0	0	4.70628	0	0	0	5.68744	0	0	0	0	0	0	5.99439	0	0	0	0	0	0	0	0	0	0	0	0	0	0	0	4.08452	0	0	0	0	0	0	0	0	0	7.37482	4.89142	7.28246	0	0	0	0
BMPR1A	5.59665	6.21633	0	0	0	3.57925	0	5.11782	4.61139	5.8423	4.95023	4.45992	5.44919	1.68168	3.57472	0	7.38445	0	0.112403	7.05666	5.15123	3.87035	3.91344	0	6.71636	2.84629	0	0	5.2114	0	6.09082	4.94193	5.23947	0	5.21874	5.58398	6.26185	5.94076	5.6238	5.06389	4.87419	0	5.6662	0	4.37677	0	0	4.58725	4.37221
BMPR2	3.95084	4.20771	0	3.64875	3.12188	6.54743	0	0	3.08694	3.92831	4.64735	4.52572	4.16685	5.45271	4.1111	6.40527	6.77098	0	6.09895	6.72923	3.72771	4.07092	0	0	3.66168	3.39255	0	3.83263	0	0	4.97827	5.76333	5.39353	0	5.63727	5.46881	0	5.16149	6.53237	4.67722	3.83309	4.85858	6.78739	4.93844	6.91449	3.31855	4.86944	5.6192	4.54695
CACNA2D1	0	0	0	0	0	4.2866	0	0	0	0	0	0	0	3.68487	3.85068	0	0	0	0	2.83288	0	4.0521	0	0	0	0	0	0	0	0	0	0	0	0	0	0	0	0	0	0	0	0	0	0	0	0	0	1.50827	0
CDH2	0	3.46689	0	3.30358	0	0	0	5.28179	0	0	3.86692	0	0	0	2.20499	5.70539	9.32338	0	0	7.62625	3.9219	4.70646	5.19195	6.8704	0	0	0	0	0	0	3.6276	0	5.75655	0	0	0	4.1475	3.6691	0	3.31213	0	6.14439	5.17203	7.28535	6.08094	6.84285	5.92686	4.42333	5.24811
CDH5	11.0791	9.73657	6.85458	7.99464	7.5561	10.3096	6.15961	6.99854	9.2647	8.09782	9.27151	10.232	9.30228	10.4098	9.79669	7.64679	12.0707	9.63195	10.06	12.2479	6.68039	7.26695	10.53	9.71581	9.63169	9.55099	7.84491	4.46154	9.3603	8.9435	8.90898	9.74537	11.528	9.38852	10.1472	10.3037	5.03826	8.97927	10.1815	9.47066	10.2654	10.8638	11.1344	10.5456	11.0099	10.2137	10.5406	10.7544	11.5457
CLDN5	2.22392	0	0	0	0	0	0	0	0	0.205235	0	0	0.627825	0	0.279002	0	4.27389	0.114471	0	3.42568	0	0	1.91141	0.773294	0.790903	0	0	0	0.252617	0	0	0	3.31414	0	1.22299	0	0.249831	1.57027	0	0	0.481862	3.08168	1.93142	2.1328	2.97447	0	0.530715	1.31158	1.55419
COL4A2	7.90867	6.69721	3.93521	7.03848	3.17278	6.67349	4.92291	4.3033	6.7571	4.24307	7.08232	6.56823	6.27974	7.49858	4.74474	5.54746	10.2607	6.72529	5.92221	9.4713	5.14943	5.75586	6.66774	8.67957	7.64142	4.7258	4.0099	3.42007	6.39292	5.623	5.5933	7.35046	9.39575	7.64996	5.75712	7.75837	4.04321	4.73821	7.17699	7.82967	7.54082	9.78841	9.43117	8.88638	9.03046	9.16497	9.42886	8.96666	9.43918
COL4A5	3.04251	2.90853	0	0	0	0	0	3.30068	0	4.37575	0	0	2.96531	0	5.87396	1.77977	0	2.31909	0	7.5637	0	0	2.34297	0	0	0	0	0	3.75239	0	3.63834	0	4.11532	0	2.01188	1.91185	0	3.06512	4.91809	2.10121	2.10538	4.20565	3.06708	0	0	0	0	4.84028	6.62532
CTNNB1	10.8044	8.42099	7.3592	7.40586	7.26592	9.00956	7.73166	9.15492	8.98243	8.95609	9.1308	10.0438	9.19867	9.87541	9.27457	7.88651	10.7419	9.1839	9.55192	10.5776	9.09037	7.89531	9.86881	8.74328	9.77336	8.87507	7.01192	7.34588	9.34358	7.07772	8.58296	9.21546	10.792	7.78097	9.81538	9.60332	9.68278	9.10903	9.81771	8.976	9.59474	8.89134	10.6918	9.40915	10.2478	8.93036	7.96237	8.50338	10.2871
DCAF12L1	5.85375	6.98535	0	0	0	0	4.87373	6.01594	5.71888	6.99738	4.73185	2.40053	5.72894	0	5.76563	5.49447	4.66413	0	4.01164	5.39436	0	0	7.3324	0	4.48014	0	3.69489	3.77959	0	0	0.953787	5.57504	0	0	2.88349	5.50372	5.15643	4.88149	5.91948	6.19296	3.4261	0	0	0	0	5.86067	4.03996	7.63035	0
DPYSL3	4.35738	2.75042	0	0	0	4.9234	0	0	0	0	4.60962	3.06849	0	0	2.97744	0	8.11559	3.37772	0	6.75674	3.79963	0	0	5.99884	1.94727	0	0	0	0	0	0	0	6.58211	0	3.46208	6.01618	0	0	2.61019	4.05481	5.43024	7.27572	4.0953	3.01765	4.38698	5.05802	5.57029	5.47853	5.72199
ENG	9.72024	8.06616	5.55208	6.4677	5.2077	8.49761	7.37643	8.19682	7.92293	7.45622	7.69898	8.18025	6.76856	8.00587	8.08512	7.3491	9.71172	8.45191	6.8174	10.0344	8.03216	6.09023	9.30041	5.67819	8.59336	7.32453	5.80605	6.26514	8.80591	6.79435	7.86165	7.00024	9.58684	5.90424	8.68426	7.69844	6.66477	8.39607	8.8908	7.31905	7.529	7.30153	9.05497	7.14079	8.42815	6.91483	7.50073	7.63122	8.84059
ENPP1	0	0	0	0	0	0	0	0	0	0	0	0	0	0	0	0	0	0	0	0	0	0	0	0	0	0	0	0	0	0	0	0	0	0	0	0	0	0	0	0	0	0	0	0	0	0	0	0	0
EPO	0	0	0	0	0	0	0	0	0	0	0	0	0	0	0	0	0	0	0	0	0	0	0	0	0	0	0	0	0	0	0	0	0	0	0	0	0	0	0	0	0	0	0	0	0	0	0	0	0
EPOR	0	0	0	0	0	0	0	5.19295	0	0	0	0	0	4.51221	0	0	0	0	0	0	0	0	4.47563	0	0	0	0	0	0	0	0	0	0	0	0	0	0	4.23014	0	0	0	0	0	0	0	0	0	0	0
EPS8	0	0	0	0	0	0	1.99756	0	3.25287	3.02171	0	3.43002	5.71542	0	0	0	0	0	0	4.56533	0	0	5.31473	0	2.94416	1.43689	0	0.866272	3.44963	0	0	0	3.14531	0.127119	0	4.55458	0	0	0	4.41272	3.89697	0	4.09326	3.4451	0	0	3.92641	5.93511	0
ERG	7.33665	6.61695	6.54905	6.47769	7.54949	8.40747	7.75159	7.94852	7.2239	6.3628	7.85391	7.77533	7.32552	6.83651	7.19503	8.02104	7.45379	6.07043	7.15612	6.97088	5.55831	5.00697	5.70125	7.22009	8.46683	6.70516	4.0641	5.82719	7.57394	5.3921	7.57623	7.09158	7.38402	5.79578	5.60498	7.58165	7.40191	8.49898	7.81167	7.02327	7.27258	6.55179	6.96413	6.02245	7.75477	0	5.40443	6.12701	6.00666
ESAM	7.32729	7.1626	2.69916	6.59669	4.15358	7.54411	0	6.75577	7.03524	6.52176	7.23595	7.06355	7.06213	7.013	6.68546	6.44458	8.7226	3.13166	6.89046	8.30219	5.57156	5.267	6.94539	7.09042	6.4651	7.32642	2.73519	5.4273	6.9338	4.73649	6.73312	5.40364	7.99794	5.80362	6.89315	7.02509	5.23048	7.22707	6.26438	6.45471	6.8325	6.7834	7.88166	6.83713	7.3702	6.22958	7.70741	7.39927	7.5017
FAM122B	3.1959	5.35162	3.33113	5.55344	0.919984	6.2157	4.19557	5.06435	3.04419	3.4348	6.02074	5.62848	5.01866	4.37141	4.57614	5.21315	5.29873	0	4.09521	5.73237	0	3.38918	4.52527	2.91423	6.09929	4.12868	3.89733	3.15954	6.37723	0	5.31538	3.19889	6.05819	3.81221	0	2.8842	5.20025	5.63371	5.23618	6.0107	4.48895	0	5.57543	5.32866	5.32192	3.70739	0	3.27545	0
FBN1	6.46228	0	0	0	0	0	0	0	0	0	0	0	0	5.65882	0	0	4.14761	5.22547	4.27266	9.92275	0	0	6.42692	6.88781	0	0	0	0	0	0	0	0	6.7667	4.60139	0	6.30547	0	0	6.2629	3.72001	0	7.50837	7.38815	5.79606	0	7.65038	6.65588	6.75672	8.00359
FLI1	8.55885	6.23146	5.56527	5.87095	6.84474	7.31097	7.13658	8.77365	8.13615	9.13673	8.87233	8.73437	8.60855	8.4747	7.04269	6.96287	9.68029	6.81543	6.85494	7.85143	7.21407	5.27174	8.11	7.28379	8.44738	5.66489	4.09165	6.90197	6.71248	7.03249	7.40248	7.13091	8.92223	5.57111	7.72191	6.4483	8.37384	8.0992	8.33785	7.21475	8.45522	6.8192	7.81042	6.87783	8.86051	5.79411	4.70815	7.15268	9.83875
FLRT2	0.248433	0	0.0770514	0	0	0	0	0	0	0	0	0	0	0	0.399961	0	4.93847	0	0	0	0	0	0	0	0	0	0	0	0	0.365099	0.409271	0.102724	0	0	0	3.39686	0.0198287	0	0	0	0	3.16611	3.15937	0	0	0	0	0	0
FMO1	0	0	0	0	0	0	0	0	0	0	0	3.89043	0	0	0	0	8.09896	3.90398	0	0	0	0	4.18683	0	0	0	0	0	0	0	0	0	4.71487	0	0	0	0	0	0	0	0	5.16736	0	4.35745	7.59762	4.96928	5.38933	4.25925	4.36263
GATA1	0	0	0	0	6.54382	0	2.80098	7.32266	0	4.31143	0	0	0	0	0	0	0	0	0	0	0	0	0	0	0	0	0	5.62572	0	0	0	0	0	0	0	0	0	0	0	0	0	0	0	0	0	0.236303	0	0	0
GATA2	5.64115	0	0	0	5.55688	6.62355	0	0	0	6.53501	4.27228	5.70312	5.56394	6.12375	0	4.62261	5.05714	0	0	7.00318	6.33605	0	0	0	5.62337	0	0	0	4.69975	4.88164	4.34864	4.25734	7.68075	0	5.51561	5.68064	7.48513	0	6.4751	4.24599	4.45532	0	5.51115	5.37358	5.76728	0	4.4019	0	4.51134
GDPD5	6.90626	4.7832	0	3.279	0	4.20927	0	0	0	0	0	5.09207	5.1335	4.59617	4.60476	0	7.86171	0	6.52454	7.63811	0	0	7.03688	5.11164	6.15848	3.31148	0	0	0	0	3.52382	0	6.55636	0	5.75261	4.72153	0	3.39361	4.0325	5.78079	4.81704	6.5352	6.57619	6.34121	7.18845	6.43471	6.18362	6.9003	7.98656
GFI1	5.20738	7.55608	3.12475	6.23117	0	7.43127	0	0	6.07673	0	6.32417	7.22313	6.52407	7.25682	6.68801	4.51845	0	0	6.39736	0	5.75788	4.77362	7.20488	4.47792	7.93638	6.42984	2.33451	3.50985	5.24524	6.66623	6.75125	5.41317	8.69664	4.149	8.01578	4.51031	0	7.60299	6.08553	2.36931	6.3189	0	7.57546	6.20185	0	6.29883	0	2.7534	0
GFI1B	0	0	0	0	0	2.19861	0	2.9248	0	4.16316	0	0	4.59151	0	0	0	0	4.24691	0	0	4.39996	0	0	0	0	0	0	4.0858	0	0	0	0	0	0	0	0	5.87602	4.15748	4.41264	0	2.11226	0	0	0	0	0	0	0	0
GPR126	0	0	0	0	0	3.86979	0	0	0	0	0	3.57218	0	0	0	0	8.11172	3.74877	0	8.14921	0	0	0	0	0	0	0	0	0	0	0	0	4.46839	0	3.36392	0	0	0	3.11287	0	0	8.02798	0	0	0	4.11271	0	6.93905	4.52896
GRIA4	0	0	0	0	0	0	0	3.02261	0	0	0	4.01341	0	0	0	0	0	0	0	0	0	0	0	4.5633	0	0	0	0	0	0	0	0	0	3.92414	0	0	0	0	0	0	0	0	0	0	0	0	0	0	0
HBB-BH1	0	0	0	0	0	0	0	0	0	0	0	0	0	0	0	0	0	0	0	0	0	0	0	0	7.80666	0	0	0	0	0	0	0	0	5.10861	0	4.41518	0	0	0	0	0	0	0	0	0	0	0	0	0
ITGA2B	5.87022	8.25404	0	5.69095	6.46404	7.85265	7.29963	8.83937	6.77297	8.41353	4.89437	7.71543	7.64658	3.87152	6.60189	6.32348	4.79441	7.04247	4.17167	7.45751	5.90402	3.9046	6.84882	4.14234	6.46137	0	3.79433	5.22572	7.00841	4.53903	6.25752	5.11859	4.83747	0	0	7.40489	7.3831	6.65234	7.86561	6.56607	4.65184	4.32728	4.03317	0	0	5.72702	4.02921	0	0
ITGAM	0	0	0	4.65541	0	0	3.72583	0	4.36717	0	5.34495	0	0	0	6.83291	5.22439	0	4.12122	0	0	0	3.75296	0	0	2.90084	3.12182	4.64409	0	0	0	0	3.19835	0	0	0	3.89692	3.30433	3.35953	3.12419	3.14926	0	0	0	0	0	0	0	0	0
ITGB3	9.09384	8.39121	0	0	4.77762	9.71601	6.44712	9.42113	7.96993	10.132	6.06937	8.92585	7.54093	7.76341	6.91283	0	4.63255	9.06787	6.83061	5.20321	6.3056	0	8.40274	8.10785	8.48457	6.9053	5.97981	0	8.82659	4.78366	4.60571	5.73942	10.0008	6.60778	7.94487	8.556	7.68267	8.85014	9.40392	8.16562	6.65419	6.38379	8.10528	6.81296	0.665226	8.91104	6.42697	5.51316	6.67912
KDR	9.58159	7.35044	3.88349	4.96166	4.33025	8.32789	4.00152	6.32108	5.22628	8.94875	7.77026	5.61876	8.01797	7.71737	0	5.15781	12.5861	0	5.1737	11.3617	0	4.58564	6.8723	5.15877	5.60313	4.52993	0	6.02829	7.2896	5.63734	6.42353	0	9.31092	0	6.35083	5.77521	6.71426	5.66061	7.11494	4.13134	6.39857	6.78621	10.3174	8.99767	11.3636	8.37481	8.74639	8.66505	9.25344
KIT	10.5935	10.814	8.01425	9.26381	9.01984	11.2034	10.3898	9.96395	10.0456	10.9894	10.1036	11.0726	10.9281	10.2543	10.798	10.2872	8.11639	9.72865	9.88905	6.54838	10.0455	9.36208	10.6988	9.65676	11.609	9.42095	10.0784	8.3882	10.0185	8.62589	9.6887	9.99508	7.49621	9.0244	10.332	10.5587	9.86399	10.4369	10.9816	10.0443	11.0832	7.00794	10.0149	8.90157	8.1328	8.40841	0	8.34682	4.35046
LAD1	6.13816	4.38875	0	0	0	0	0	4.56594	1.42494	6.41416	0	0	3.723	0	1.19448	0	5.71521	6.55389	0	3.87784	0	0	6.35571	3.59519	0	0	0	0	6.34118	0	0	0	3.43263	0	0	0	0	6.47769	0	0	0	0	3.41171	0	5.58195	0	0	0	3.69741
LAT	4.73848	5.2834	0	0	0	3.78471	6.41726	6.93737	5.06825	6.97168	4.2459	0	4.22932	0	4.34415	0	8.16278	5.86944	0	5.27217	0	0	4.73056	3.8717	0	0	0	7.14273	7.38543	0	4.35102	0	0	2.42518	3.66198	0	0	6.2843	5.80577	0	0	0	0	5.73091	7.36379	0	4.35998	0	0
LGR5	0	0	0	0	0	0	0	0	0	0	0	0	0	0	0	0	0	0	0	3.90878	0	0	0	0	0	0	0	0	0	0	0	0	0	0	0	0	0	0	0	0	0	0	0	0	0	0	0	0	0
LMO2	6.62483	7.22143	7.52025	8.43818	7.67919	7.4457	5.72466	7.80911	7.47777	8.74589	7.59752	7.24181	8.48489	7.1227	7.72415	7.96182	7.92901	7.5923	6.54171	8.01994	6.9445	7.56108	7.1495	6.65646	7.9285	5.95932	5.69547	7.80002	7.66335	7.75146	8.05912	7.11488	8.24967	7.02684	5.60142	6.87768	9.09919	7.95518	6.82014	7.69295	7.76423	0	6.75053	6.77967	8.15361	5.11499	0	5.864	0
LYL1	6.17209	5.09315	0	3.39825	4.7804	4.88906	3.03649	6.55776	4.82905	6.16372	6.21145	5.27889	6.61899	5.88813	6.29416	4.55724	6.10671	5.76236	5.82877	5.5134	5.9914	5.20629	5.04429	5.45887	6.55698	4.92211	3.79689	4.23284	6.24845	4.00789	5.09376	6.21007	6.14848	4.01289	6.09756	5.38365	6.96735	6.66531	6.47009	2.60062	5.28794	4.09236	4.33376	5.03153	5.07778	5.52377	4.73943	4.68113	5.49355
MEIS2	6.83741	0	0	0	0	0	0	0	3.83668	0	3.69628	0	4.75803	0	0	4.32394	6.2036	3.43859	0	8.0739	3.28262	0	0	4.84909	5.56055	2.98054	0	0	4.30423	3.52663	0	0	7.6734	0	5.93131	0	0	3.45602	0	4.85208	5.24201	6.18342	6.05699	5.1751	6.51057	4.6589	7.62787	7.24067	5.89579
MET	4.48461	0	0	0	0	0	0	0	0	0	0	0	0	0	0	0	0	0	0	6.59037	0	0	0	4.3642	0	0	0	0	0	0	3.76355	0	7.55387	0	4.13775	0	0	4.244	0	0	0	6.57032	3.57045	0	0	4.58573	0	7.18223	3.36119
MPO	0	3.23764	0	6.6031	0	6.29473	6.03998	6.40515	4.48075	6.36059	7.2255	3.86542	5.81221	0	6.31932	6.91836	0	5.42069	4.21432	0	6.689	4.00255	0	0	7.23357	5.5283	5.0962	4.77151	4.3173	0	4.73374	4.71355	0	0	0	0	7.52004	6.21909	3.73529	5.82216	3.95543	0	0	0	0	0	0	0	0
MYB	7.63258	8.1616	6.56242	6.29541	8.24564	8.89181	7.42423	9.01851	6.94613	8.58306	8.78987	8.92603	8.33151	8.15257	8.07516	7.20003	5.5146	8.25922	6.9474	3.56426	7.43908	6.70661	7.86349	4.03818	8.80668	6.77101	5.63576	5.53398	7.59293	5.93409	8.1158	6.20867	5.81321	6.07156	7.0542	8.42179	8.43868	9.10593	7.72181	7.38747	7.6155	0	6.93045	4.8508	5.30599	5.06256	0	0	3.5542
MYOM1	5.14769	2.63	4.05479	5.14215	4.17789	3.02836	3.28363	6.95359	5.60712	6.85618	4.8834	3.58087	5.70974	0	0	4.02673	1.62974	4.72321	2.07134	0	5.84955	5.99426	0	3.50418	2.34998	2.87248	0	5.51027	2.12161	4.04224	6.49228	2.34413	0	0	0	0	6.23823	5.57314	2.13492	4.10727	3.5679	0	0	0	0	3.17936	0	0	0
NOTCH1	6.53082	6.33473	0	0	0	5.10567	0	0.238863	4.90858	5.17813	5.89816	6.53896	3.16797	2.74745	4.52144	0	8.3526	0	4.71403	7.27186	2.66084	0	5.79792	0	5.86022	2.51801	0	3.36076	5.27049	3.25653	3.21956	0	7.48551	0	4.53705	5.23915	2.067	4.71272	5.79958	4.47598	4.74044	5.56768	6.55286	4.92344	6.46582	4.62745	4.82879	6.17912	5.94318
NPR1	0	0	0	0	0	0	0	0	4.23496	0	4.27549	0	4.9328	5.28486	3.6672	0	8.81292	0	0	8.03807	0	0	3.78285	4.77817	0	0	0	0	0	0	0	0	7.02874	0	5.06654	6.80601	0	0	3.31001	0	0	5.06277	5.53314	4.45036	6.49	5.96459	5.44765	6.16978	7.60422
PALLD	7.61984	6.6351	0	4.28692	0	5.00967	0	0	1.5127	3.98669	6.03489	5.87858	5.11149	4.99668	4.222	0	7.28762	0	5.41998	7.04682	4.4889	0	5.06176	5.96078	4.73457	0	0	5.28401	0	6.21961	3.73033	0	0	4.53133	5.65057	4.72471	6.24837	4.23245	5.58477	4.97498	6.43111	4.9007	0	6.33031	4.43978	3.94227	0	5.79321	3.97039
PCDH12	0	0	0	0	0	0	0	0	0	0	0	0	0	0	0	0	9.73756	0	0	7.44753	0	0	4.29184	0	0	0	0	0	0	0	0	0	5.12338	0	0	0	0	0	0	0	0	4.50249	0	4.66484	8.66875	0	4.15558	0	8.38727
PDZD2	0	0	0	3.89142	0	5.75503	4.48712	0	3.12526	0	3.30965	0	0	6.8651	0	3.8332	6.1838	0	0	0	0	0	5.02485	0	0	0	0	0	3.68407	0	0	4.81758	5.16312	0	0	0	0	0	6.97807	3.50897	0	5.26891	6.31014	0	0	0	0	6.99865	4.51011
PECAM1	9.91022	9.12144	4.76775	7.45187	6.23995	8.83422	6.95744	8.02566	8.54266	8.21485	8.76741	8.66084	8.64436	8.87076	8.34046	6.56024	11.2601	7.26937	8.7884	10.6775	7.69008	7.4723	9.76795	9.20594	8.16779	8.63467	7.57749	6.05911	8.68321	6.12164	8.14738	8.67104	10.6919	7.12818	8.93062	8.9293	8.12886	8.03949	9.43952	8.89972	8.99191	9.58426	10.1388	9.53182	10.6071	9.02305	8.99467	9.69486	10.3136
PLCD1	1.4853	6.47955	0	2.92852	0	2.90244	0	3.73667	4.35426	5.20554	0	3.32814	4.37663	4.07249	0	0	5.64799	0	4.20454	3.32738	0	0	4.27322	0	0	0	0	3.64323	3.79586	0	3.74701	2.37925	4.81015	0	0.737543	3.09541	2.88242	4.87348	4.68334	0	5.18785	0	3.25883	3.75564	0	0	0	0	0
PPIA	14.4306	13.3928	13.0701	13.3949	13.8661	14.4109	14.3231	14.7831	13.9484	14.6209	14.124	14.4895	14.0173	13.9345	14.0704	13.8856	14.498	13.9457	13.5848	12.7172	13.9976	14.0669	14.2391	13.2059	14.1498	13.2942	13.5831	14.0108	14.206	13.1727	13.5806	13.8334	14.4464	13.3154	13.1926	13.473	14.4363	14.4745	14.3175	13.8379	13.907	12.6372	14.0888	13.7456	14.2361	13.913	11.9933	12.2061	12.4962
PPP1R16B	6.35306	3.63272	0	0	3.42902	3.6608	0	1.10908	5.29194	4.38133	2.16644	0	4.43302	3.64864	3.76594	5.02548	4.1462	5.03595	2.8285	0	0	0	2.55209	4.24142	6.08026	2.33297	0	0	0	0	3.35053	3.18602	6.03927	0	3.02994	4.16906	4.26911	0	5.13843	0	1.6834	4.11984	4.85521	0	5.81489	4.59681	0	3.28281	4.06292
PTPRB	7.25048	6.86688	0	0	0	4.5937	0	5.6574	6.1158	0	5.00233	6.14035	6.52116	7.15187	0	0	9.88873	5.09539	6.79348	10.106	6.47486	0	6.9878	6.85778	4.69404	6.4104	0	0	0	0	0	5.38061	9.12307	6.00514	7.11687	7.16112	5.914	6.59817	7.45934	6.20845	6.77796	7.09916	8.42287	7.35062	7.19981	6.53958	7.5112	8.5983	9.89833
PTPRC	6.08859	6.5746	0	6.14393	0	0	5.89665	6.34744	5.73631	5.96905	7.59056	4.91424	4.9517	6.09844	5.65284	5.20458	2.36406	5.66227	4.18442	1.32251	3.89689	0	6.54403	0	5.15059	4.54882	6.26462	3.46873	4.95715	4.85432	6.84682	6.37738	0	5.59302	4.11954	7.50488	7.17378	6.95536	3.95829	6.34779	6.96728	0	4.05879	0	4.50201	0	0	0	5.33908
PTPRM	6.47796	6.2471	0	0	6.27475	5.69668	5.78032	0	0	5.83661	0	4.87473	6.10216	3.76583	0	0	10.1607	5.65684	6.18437	9.51806	0	0	4.84072	7.76269	0	5.63007	4.1765	0	4.95598	0	0	0	8.16634	0	4.79118	7.84446	4.81686	3.53802	5.82857	6.69238	8.08312	8.65111	8.09046	7.64237	6.39841	7.1716	8.17347	8.7923	9.3858
RAMP2	10.4774	5.9564	0	4.23648	0	6.52178	0	5.84069	5.69214	4.22508	0	6.91137	8.33441	9.20364	3.69228	3.22909	11.1271	8.14949	7.99434	11.8538	0	6.95662	8.80345	7.06162	8.62569	4.85932	0	4.37914	8.28769	4.30716	5.55734	7.26212	10.5539	6.24417	9.11347	8.9903	4.61416	5.43693	9.5285	8.32693	6.8411	9.90759	10.4927	8.32257	10.2209	8.91591	7.93837	9.78462	10.1594
RUNX1	8.93118	7.95961	5.78872	4.63024	8.00419	8.34345	6.41536	8.70744	8.14576	9.21378	8.04092	9.40988	8.13287	7.64938	7.91575	6.37526	0	7.88228	7.82279	0	7.49768	6.6627	8.47664	6.46641	7.60644	5.52621	5.35664	3.81221	6.64433	6.62242	7.02162	8.08786	8.7641	3.78586	7.99627	8.18115	7.13549	9.31079	8.3726	7.21349	7.64352	0	8.07075	6.49991	0	6.55446	0	6.90047	0
SAMD4	4.09897	0	0	0	0	0	0	0	0	0	0	0	0	0	0	0	4.02969	0	0	0	0	0	0	0	0	0	0	0	0	0	0	0	0	0	0	0	0	0	0	3.94508	0	5.52862	0	0	6.5451	0	0	0	0
SASH1	0	0	0	0	0	4.75168	0	0	3.83578	0	0	4.3997	3.61691	0	0	0	3.30873	0	2.94178	0	0	0	0	3.78748	0	0	4.28784	0	0	0	0	0	0	0	0	0	0	0	0	3.26685	0	0	0	0	5.17382	0	0	3.57023	0
SERPINE1	0	0	0	0	0	0	0	0	0	0	0	0	0	0	0	0	0	4.84126	0	0	0	0	0	0	0	0	0	0	0	0	0	0	0	0	0	0	0	0	3.35074	0	0	5.05789	0	0	0	0	0	0	0
SFPI1	9.20885	9.68567	7.45067	8.6143	7.95133	9.62887	8.31329	8.26131	8.27129	9.29119	9.20087	9.0273	9.37184	9.54534	8.40049	8.52728	0	9.29125	8.51025	0	8.42815	8.83404	9.7107	6.46971	9.28148	8.69915	8.0754	7.15624	9.0031	7.87304	8.32344	9.04277	6.33868	7.94143	8.92599	9.59904	8.87433	9.61508	9.57281	9.37305	8.33929	0	8.1775	7.01285	0	6.96128	0	0	3.59018
SHE	3.64198	0	0	0	0	0	0	0	0	0	0	0	0	4.34775	0	0	6.28505	0	0	0	0	0	0	0	0	0	0	0	2.66768	0	0	4.79951	5.86363	0	0	5.04328	4.86338	0	4.86628	0	0	0	4.23082	0	5.50535	2.51538	5.19899	4.28447	5.1244
SLA	2.89934	5.14059	5.59959	7.08103	7.36519	7.62398	6.8944	9.08195	7.66574	9.04087	7.30879	6.6717	7.95661	2.44053	7.21698	8.02336	0	7.12718	6.35055	0	6.80922	4.41053	3.53411	4.66861	6.9966	4.59129	5.332	6.48344	6.69215	4.96751	6.03982	5.47132	0	5.84195	4.50787	6.56322	8.50366	8.13297	6.03189	6.63718	6.79164	0	3.629	0	0	0	0	0	0
SMAD1	6.27928	4.74312	6.17263	4.33347	4.55109	6.69958	3.85809	6.0186	0	4.47439	5.29422	5.10233	5.16083	4.17287	6.12846	3.29546	7.07395	4.37109	3.65944	7.19223	7.10161	5.90922	6.3728	4.77855	7.14728	3.95178	5.45103	3.74404	3.12331	0	5.99235	4.99106	7.06258	0	6.58737	0	6.12608	6.16071	7.41007	6.59994	7.19294	5.3657	5.6629	7.45012	7.53373	5.9629	6.4983	5.61402	5.05808
SMAD2	6.67058	5.80405	0	4.67654	5.8397	5.49068	5.67329	6.10717	5.7665	5.82766	6.07613	7.18604	6.35779	5.35901	6.86495	6.13942	6.65892	6.183	0	5.36431	0	4.70002	5.38324	6.0044	6.30638	5.54277	4.1075	6.42989	7.00002	5.67045	6.13276	5.79436	7.72503	4.11993	6.31706	0	6.41428	7.51231	5.89739	5.88272	6.24171	6.06485	7.25781	5.38361	7.49779	7.28476	0	5.77879	5.22563
SMAD3	7.06223	6.54473	0	5.09231	0	7.45982	5.77429	5.96536	7.09627	8.43123	7.29158	7.13914	5.71741	7.32171	6.55349	5.97528	7.32237	6.46952	6.23949	5.65798	7.77917	0	6.66327	0	7.10173	0	4.0496	4.07942	7.69198	0	5.82843	6.89478	7.42132	0	5.36541	6.97461	6.43631	7.2855	4.20227	6.75867	6.94284	5.99981	7.28197	5.41048	6.14388	4.81259	3.69189	6.64535	5.26126
SMAD4	8.85714	5.17182	5.78548	6.97096	6.66889	7.16213	6.75187	7.49388	7.51823	7.79192	7.98263	8.22851	7.46576	7.48159	8.4704	7.43843	8.76994	6.27617	7.17599	7.83393	7.29268	7.80351	8.32833	5.70457	8.16085	7.40082	7.1803	7.08484	8.00255	5.29887	7.34991	6.98492	8.11927	4.98679	7.2775	6.84537	7.72483	8.31766	7.72674	7.33216	7.62631	7.17778	7.34345	6.65732	8.70816	6.75584	6.82648	6.56854	6.71417
SMAD5	7.24125	6.22986	5.5438	5.56952	6.1286	7.21739	5.87179	6.61359	6.63844	7.95703	8.01319	7.14324	6.94022	6.41314	7.25786	6.59495	7.54605	6.18166	5.6805	5.78633	6.88096	5.22587	6.16508	5.9623	6.87358	6.82004	5.86624	5.47549	5.90732	4.86183	6.63974	6.37256	6.42241	3.80006	5.83637	5.56797	6.92735	6.30646	5.11938	6.43053	6.60199	4.74462	6.89939	6.26117	7.50706	5.3326	6.11881	4.07893	5.25464
SMAD6	7.28921	0	0	0	4.86559	6.80567	6.27712	5.91326	0	6.43647	4.99527	5.87119	7.50275	6.86817	5.927	0	4.15099	8.02932	5.60799	8.98881	4.39165	5.74686	7.58786	7.03857	6.45088	5.42509	5.48421	5.23579	5.07739	4.46755	4.9979	4.24332	8.83923	0	8.60643	7.81944	0	4.99331	6.30229	5.40901	6.08518	5.60676	7.923	7.24256	0	7.46225	6.73691	7.92371	7.18703
SMAD7	7.75966	0	4.39374	5.03898	0	4.07609	0	0	0	0	4.86353	3.52796	0	7.76785	4.63523	0	6.29913	5.50629	5.63601	8.69368	5.14132	3.42966	4.2015	6.48648	6.19049	2.13685	3.94344	0	6.317	3.93398	5.20434	5.0231	7.74156	5.64509	8.24836	6.86742	0	3.98848	6.09942	4.5524	5.34285	0	7.62862	5.86503	0	6.39869	0	6.00501	3.62984
SMAD9	0	0	0	0	0	0	0	0	0	4.04237	0	0	0	0	0	0	0	0	0	2.45809	0	0	0	0	0	0	0	0	0	0	0	0	0	0	0	0	0	0	0.574798	0	0.346979	0	0	0	0	0	0	0	0
SNAI1	0	0	0	0	0	0	0	0	0	0	0	0	0	0	0	0	6.8897	0	0	3.60989	0	0	0	0	0	0	0	0	0	0	0	0	0	0	0	0	0	0	3.76032	0	0	0	3.59844	0	7.01768	0	0	0	0
SNAI2	0	0	0	0	0	0	0	0	0	0	0	0	0	0	0	0	0	0	0	0	0	0	0	0	0	0	0	0	0	0	0	0	0	0	0	0	0	0	0	0	0	0	0	0	0	0	0	0	0
SOX7	6.7644	0	0	1.72858	0	0	0	0	0	0	4.05185	0	0	5.953	4.60548	0	6.19351	4.29966	3.03842	6.8843	0	0	5.07453	3.42189	0	4.7303	0	0	4.07917	0	0	3.24182	7.58186	0	6.28774	4.69833	0	0	5.15734	0	5.39776	5.33422	6.99048	5.48959	6.37467	3.75172	5.71368	4.84909	7.72771
TAL1	9.40139	3.70943	7.02539	5.08654	6.91738	7.48733	5.05919	7.85359	6.7305	8.08612	7.50435	8.11076	7.72946	7.18503	6.6726	5.47897	5.50132	7.86324	5.80261	7.90797	7.10318	4.30975	7.02108	7.20447	7.51086	5.84968	5.90241	7.23896	7.19483	7.04127	6.29824	4.6898	7.48918	4.29411	8.01145	7.48036	7.58024	7.69351	8.41739	6.38332	6.51258	5.49289	6.37131	6.35149	6.97112	6.64219	4.05578	4.26983	5.97558
TEK	8.35576	5.06726	4.69111	6.43105	7.17753	7.59013	6.17017	7.62408	6.99855	7.16649	6.88308	7.56427	8.17676	7.61208	6.80499	6.71463	11.0345	6.48464	7.3135	10.6063	2.20341	6.29844	8.63395	7.58367	6.86893	6.96723	0	4.55713	6.10812	5.78319	5.74389	7.58684	8.92142	6.12166	7.74705	8.15223	7.17069	7.29365	8.69685	7.33296	7.89031	8.27518	9.13928	7.93438	8.96399	8.14668	7.70379	9.45603	8.75764
TGFB1	9.13581	9.15282	7.84705	7.21145	9.45931	9.79209	8.78573	10.6533	9.18844	10.7009	9.95713	10.2271	9.88753	9.76077	9.8055	8.82707	10.6692	9.01207	8.50905	8.4404	9.49788	8.70435	9.48398	8.12865	9.62439	8.82541	8.4083	9.95948	9.28565	7.17834	9.23139	9.10734	9.35546	8.44833	7.7675	9.40554	9.70842	10.7614	9.27296	9.48654	8.68023	7.78378	8.89021	7.85869	8.86026	8.03046	6.79314	8.34538	8.49391
TGFB2	0	0	0	0	0	0	0	0	0	0	0	0	0	0	0	0	0	0	0	4.79762	0	0	0	0	0	0	0	0	0	0	0	0	0	0	0	0	0	0	0	0	0	2.75612	0	0	2.23688	0	3.1373	0	0
TGFB3	0	0	0	0	0	0	0	0	0	0	0	0	0	0	0	0	0	0	0	0	0	0	0	0	0	4.06377	0	0	0	0	0	0	0	0	0	0	0	0	0	0	0	3.6621	0	0	0	0	0	0	0
TGFBR1	6.7063	7.87435	3.8913	5.59713	5.63377	7.46984	5.90764	6.22193	7.05736	6.37861	7.18529	7.49113	7.28472	6.5222	6.21235	3.56142	8.12249	6.5878	6.69777	6.19758	7.57586	5.05843	7.55251	6.02969	7.49268	7.44244	5.55952	6.41084	7.45906	5.80163	6.11953	7.66213	8.10877	6.57048	7.70067	6.17946	6.17451	7.22343	6.35035	6.28678	7.35107	5.63939	6.43627	6.95358	7.51185	5.54419	5.17705	6.80857	6.48032
TGFBR2	4.45056	4.06992	0	0	3.5306	0	0	3.54535	5.00864	0	3.81062	5.16126	0	4.32531	0	1.7782	3.97549	3.71584	1.29522	2.83162	4.26827	3.50404	0	0	4.60898	0	4.89622	0	3.26716	0	0	0	4.28865	0	3.07228	4.95767	0	2.93104	3.94798	4.68431	0	0	3.80332	2.77647	3.42962	0	3.11269	0	4.38527
THPO	0	0	0	0	0	0	0	0	0	0	0	0	0	0	0	0	0	0	0	0	0	0	0	0	0	0	0	0	0	0	0	0	0	0	0	0	0	0	0	0	0	0	0	0	0	0	0	0	0
UPP1	6.3083	4.4228	0	0	0	0	0	0	0	4.30603	4.22426	4.22442	0	0	4.2339	4.18137	8.69845	0	0	5.38888	0	4.1543	3.43503	0	0	0	0	0	0	0	0	0	5.19274	0	4.67185	0	0	0	4.91515	0	0	6.37505	7.5612	4.79309	6.66287	6.96304	4.20422	0	5.80214
[truncated: 610 more columns]

## Sheet: Metadata_Figure5C
SampleID	Cell_Surface_Protein_Expression	GroupID	Tissue_Origin	Cell_Culture_Assay	Time_Point	Mouse_Strain	Cell_Line_ID	Treatment
P49_VE-Cad+_CD41hi_08	VE-Cad positive CD41 positive (High)	Endo	Aorta-Gonad-Mesonephros	Not applicable	Embryonic Stage E10.5	C57BL/6	Not applicable	Not applicable
P49_VE-Cad+_CD41hi_16	VE-Cad positive CD41 positive (High)	Endo	Aorta-Gonad-Mesonephros	Not applicable	Embryonic Stage E10.5	C57BL/6	Not applicable	Not applicable
P49_VE-Cad+_CD41hi_23	VE-Cad positive CD41 positive (High)	Endo	Aorta-Gonad-Mesonephros	Not applicable	Embryonic Stage E10.5	C57BL/6	Not applicable	Not applicable
P49_VE-Cad+_CD41hi_26	VE-Cad positive CD41 positive (High)	Endo	Aorta-Gonad-Mesonephros	Not applicable	Embryonic Stage E10.5	C57BL/6	Not applicable	Not applicable
P49_VE-Cad+_CD41mid_05	VE-Cad positive CD41 positive (Medium)	Endo	Aorta-Gonad-Mesonephros	Not applicable	Embryonic Stage E10.5	C57BL/6	Not applicable	Not applicable
P49_VE-Cad+_CD41mid_06	VE-Cad positive CD41 positive (Medium)	Endo	Aorta-Gonad-Mesonephros	Not applicable	Embryonic Stage E10.5	C57BL/6	Not applicable	Not applicable
P49_VE-Cad+_CD41mid_10	VE-Cad positive CD41 positive (Medium)	Endo	Aorta-Gonad-Mesonephros	Not applicable	Embryonic Stage E10.5	C57BL/6	Not applicable	Not applicable
P49_VE-Cad+_CD41mid_12	VE-Cad positive CD41 positive (Medium)	Endo	Aorta-Gonad-Mesonephros	Not applicable	Embryonic Stage E10.5	C57BL/6	Not applicable	Not applicable
P49_VE-Cad+_CD41mid_14	VE-Cad positive CD41 positive (Medium)	Endo	Aorta-Gonad-Mesonephros	Not applicable	Embryonic Stage E10.5	C57BL/6	Not applicable	Not applicable
P49_VE-Cad+_CD41mid_15	VE-Cad positive CD41 positive (Medium)	Endo	Aorta-Gonad-Mesonephros	Not applicable	Embryonic Stage E10.5	C57BL/6	Not applicable	Not applicable
P49_VE-Cad+_CD41mid_16	VE-Cad positive CD41 positive (Medium)	Endo	Aorta-Gonad-Mesonephros	Not applicable	Embryonic Stage E10.5	C57BL/6	Not applicable	Not applicable
P49_VE-Cad+_CD41mid_17	VE-Cad positive CD41 positive (Medium)	Endo	Aorta-Gonad-Mesonephros	Not applicable	Embryonic Stage E10.5	C57BL/6	Not applicable	Not applicable
P49_VE-Cad+_CD41mid_31	VE-Cad positive CD41 positive (Medium)	Endo	Aorta-Gonad-Mesonephros	Not applicable	Embryonic Stage E10.5	C57BL/6	Not applicable	Not applicable
P49_VE-Cad+_CD41neg_01	VE-Cad positive CD41 negative	Endo	Aorta-Gonad-Mesonephros	Not applicable	Embryonic Stage E10.5	C57BL/6	Not applicable	Not applicable
P49_VE-Cad+_CD41neg_02	VE-Cad positive CD41 negative	Endo	Aorta-Gonad-Mesonephros	Not applicable	Embryonic Stage E10.5	C57BL/6	Not applicable	Not applicable
P49_VE-Cad+_CD41neg_03	VE-Cad positive CD41 negative	Endo	Aorta-Gonad-Mesonephros	Not applicable	Embryonic Stage E10.5	C57BL/6	Not applicable	Not applicable
P49_VE-Cad+_CD41neg_04	VE-Cad positive CD41 negative	Endo	Aorta-Gonad-Mesonephros	Not applicable	Embryonic Stage E10.5	C57BL/6	Not applicable	Not applicable
P49_VE-Cad+_CD41neg_05	VE-Cad positive CD41 negative	Endo	Aorta-Gonad-Mesonephros	Not applicable	Embryonic Stage E10.5	C57BL/6	Not applicable	Not applicable
P49_VE-Cad+_CD41neg_06	VE-Cad positive CD41 negative	Endo	Aorta-Gonad-Mesonephros	Not applicable	Embryonic Stage E10.5	C57BL/6	Not applicable	Not applicable
P49_VE-Cad+_CD41neg_07	VE-Cad positive CD41 negative	Endo	Aorta-Gonad-Mesonephros	Not applicable	Embryonic Stage E10.5	C57BL/6	Not applicable	Not applicable
P49_VE-Cad+_CD41neg_08	VE-Cad positive CD41 negative	Endo	Aorta-Gonad-Mesonephros	Not applicable	Embryonic Stage E10.5	C57BL/6	Not applicable	Not applicable
P49_VE-Cad+_CD41neg_09	VE-Cad positive CD41 negative	Endo	Aorta-Gonad-Mesonephros	Not applicable	Embryonic Stage E10.5	C57BL/6	Not applicable	Not applicable
P49_VE-Cad+_CD41neg_11	VE-Cad positive CD41 negative	Endo	Aorta-Gonad-Mesonephros	Not applicable	Embryonic Stage E10.5	C57BL/6	Not applicable	Not applicable
P49_VE-Cad+_CD41neg_12	VE-Cad positive CD41 negative	Endo	Aorta-Gonad-Mesonephros	Not applicable	Embryonic Stage E10.5	C57BL/6	Not applicable	Not applicable
P49_VE-Cad+_CD41neg_13	VE-Cad positive CD41 negative	Endo	Aorta-Gonad-Mesonephros	Not applicable	Embryonic Stage E10.5	C57BL/6	Not applicable	Not applicable
P49_VE-Cad+_CD41neg_14	VE-Cad positive CD41 negative	Endo	Aorta-Gonad-Mesonephros	Not applicable	Embryonic Stage E10.5	C57BL/6	Not applicable	Not applicable
P49_VE-Cad+_CD41neg_15	VE-Cad positive CD41 negative	Endo	Aorta-Gonad-Mesonephros	Not applicable	Embryonic Stage E10.5	C57BL/6	Not applicable	Not applicable
P49_VE-Cad+_CD41neg_16	VE-Cad positive CD41 negative	Endo	Aorta-Gonad-Mesonephros	Not applicable	Embryonic Stage E10.5	C57BL/6	Not applicable	Not applicable
P49_VE-Cad+_CD41neg_17	VE-Cad positive CD41 negative	Endo	Aorta-Gonad-Mesonephros	Not applicable	Embryonic Stage E10.5	C57BL/6	Not applicable	Not applicable
P49_VE-Cad+_CD41neg_18	VE-Cad positive CD41 negative	Endo	Aorta-Gonad-Mesonephros	Not applicable	Embryonic Stage E10.5	C57BL/6	Not applicable	Not applicable
P49_VE-Cad+_CD41neg_19	VE-Cad positive CD41 negative	Endo	Aorta-Gonad-Mesonephros	Not applicable	Embryonic Stage E10.5	C57BL/6	Not applicable	Not applicable
P49_VE-Cad+_CD41neg_20	VE-Cad positive CD41 negative	Endo	Aorta-Gonad-Mesonephros	Not applicable	Embryonic Stage E10.5	C57BL/6	Not applicable	Not applicable
P49_VE-Cad+_CD41neg_22	VE-Cad positive CD41 negative	Endo	Aorta-Gonad-Mesonephros	Not applicable	Embryonic Stage E10.5	C57BL/6	Not applicable	Not applicable
P49_VE-Cad+_CD41neg_23	VE-Cad positive CD41 negative	Endo	Aorta-Gonad-Mesonephros	Not applicable	Embryonic Stage E10.5	C57BL/6	Not applicable	Not applicable
P49_VE-Cad+_CD41neg_24	VE-Cad positive CD41 negative	Endo	Aorta-Gonad-Mesonephros	Not applicable	Embryonic Stage E10.5	C57BL/6	Not applicable	Not applicable
P49_VE-Cad+_CD41neg_25	VE-Cad positive CD41 negative	Endo	Aorta-Gonad-Mesonephros	Not applicable	Embryonic Stage E10.5	C57BL/6	Not applicable	Not applicable
P49_VE-Cad+_CD41neg_26	VE-Cad positive CD41 negative	Endo	Aorta-Gonad-Mesonephros	Not applicable	Embryonic Stage E10.5	C57BL/6	Not applicable	Not applicable
P49_VE-Cad+_CD41neg_27	VE-Cad positive CD41 negative	Endo	Aorta-Gonad-Mesonephros	Not applicable	Embryonic Stage E10.5	C57BL/6	Not applicable	Not applicable
P49_VE-Cad+_CD41neg_28	VE-Cad positive CD41 negative	Endo	Aorta-Gonad-Mesonephros	Not applicable	Embryonic Stage E10.5	C57BL/6	Not applicable	Not applicable
P49_VE-Cad+_CD41neg_29	VE-Cad positive CD41 negative	Endo	Aorta-Gonad-Mesonephros	Not applicable	Embryonic Stage E10.5	C57BL/6	Not applicable	Not applicable
P49_VE-Cad+_CD41neg_30	VE-Cad positive CD41 negative	Endo	Aorta-Gonad-Mesonephros	Not applicable	Embryonic Stage E10.5	C57BL/6	Not applicable	Not applicable
P49_VE-Cad+_CD41neg_31	VE-Cad positive CD41 negative	Endo	Aorta-Gonad-Mesonephros	Not applicable	Embryonic Stage E10.5	C57BL/6	Not applicable	Not applicable
P51_VE-Cad+_CD41hi_01	VE-Cad positive CD41 positive (High)	Endo	Aorta-Gonad-Mesonephros	Not applicable	Embryonic Stage E9	C57BL/6	Not applicable	Not applicable
P51_VE-Cad+_CD41hi_04	VE-Cad positive CD41 positive (High)	Endo	Aorta-Gonad-Mesonephros	Not applicable	Embryonic Stage E9	C57BL/6	Not applicable	Not applicable
P51_VE-Cad+_CD41hi_05	VE-Cad positive CD41 positive (High)	Endo	Aorta-Gonad-Mesonephros	Not applicable	Embryonic Stage E9	C57BL/6	Not applicable	Not applicable
P51_VE-Cad+_CD41hi_06	VE-Cad positive CD41 positive (High)	Endo	Aorta-Gonad-Mesonephros	Not applicable	Embryonic Stage E9	C57BL/6	Not applicable	Not applicable
P51_VE-Cad+_CD41hi_10	VE-Cad positive CD41 positive (High)	Endo	Aorta-Gonad-Mesonephros	Not applicable	Embryonic Stage E9	C57BL/6	Not applicable	Not applicable
P51_VE-Cad+_CD41mid_01	VE-Cad positive CD41 positive (Medium)	Endo	Aorta-Gonad-Mesonephros	Not applicable	Embryonic Stage E9	C57BL/6	Not applicable	Not applicable
P51_VE-Cad+_CD41mid_02	VE-Cad positive CD41 positive (Medium)	Endo	Aorta-Gonad-Mesonephros	Not applicable	Embryonic Stage E9	C57BL/6	Not applicable	Not applicable
P51_VE-Cad+_CD41mid_03	VE-Cad positive CD41 positive (Medium)	Endo	Aorta-Gonad-Mesonephros	Not applicable	Embryonic Stage E9	C57BL/6	Not applicable	Not applicable
P51_VE-Cad+_CD41mid_04	VE-Cad positive CD41 positive (Medium)	Endo	Aorta-Gonad-Mesonephros	Not applicable	Embryonic Stage E9	C57BL/6	Not applicable	Not applicable
P51_VE-Cad+_CD41mid_05	VE-Cad positive CD41 positive (Medium)	Endo	Aorta-Gonad-Mesonephros	Not applicable	Embryonic Stage E9	C57BL/6	Not applicable	Not applicable
P51_VE-Cad+_CD41mid_06	VE-Cad positive CD41 positive (Medium)	Endo	Aorta-Gonad-Mesonephros	Not applicable	Embryonic Stage E9	C57BL/6	Not applicable	Not applicable
P51_VE-Cad+_CD41mid_07	VE-Cad positive CD41 positive (Medium)	Endo	Aorta-Gonad-Mesonephros	Not applicable	Embryonic Stage E9	C57BL/6	Not applicable	Not applicable
P51_VE-Cad+_CD41mid_09	VE-Cad positive CD41 positive (Medium)	Endo	Aorta-Gonad-Mesonephros	Not applicable	Embryonic Stage E9	C57BL/6	Not applicable	Not applicable
P51_VE-Cad+_CD41mid_10	VE-Cad positive CD41 positive (Medium)	Endo	Aorta-Gonad-Mesonephros	Not applicable	Embryonic Stage E9	C57BL/6	Not applicable	Not applicable
P51_VE-Cad+_CD41mid_11	VE-Cad positive CD41 positive (Medium)	Endo	Aorta-Gonad-Mesonephros	Not applicable	Embryonic Stage E9	C57BL/6	Not applicable	Not applicable
P51_VE-Cad+_CD41mid_12	VE-Cad positive CD41 positive (Medium)	Endo	Aorta-Gonad-Mesonephros	Not applicable	Embryonic Stage E9	C57BL/6	Not applicable	Not applicable
P51_VE-Cad+_CD41mid_13	VE-Cad positive CD41 positive (Medium)	Endo	Aorta-Gonad-Mesonephros	Not applicable	Embryonic Stage E9	C57BL/6	Not applicable	Not applicable
P51_VE-Cad+_CD41mid_14	VE-Cad positive CD41 positive (Medium)	Endo	Aorta-Gonad-Mesonephros	Not applicable	Embryonic Stage E9	C57BL/6	Not applicable	Not applicable
P51_VE-Cad+_CD41mid_15	VE-Cad positive CD41 positive (Medium)	Endo	Aorta-Gonad-Mesonephros	Not applicable	Embryonic Stage E9	C57BL/6	Not applicable	Not applicable
P51_VE-Cad+_CD41mid_16	VE-Cad positive CD41 positive (Medium)	Endo	Aorta-Gonad-Mesonephros	Not applicable	Embryonic Stage E9	C57BL/6	Not applicable	Not applicable
P51_VE-Cad+_CD41mid_17	VE-Cad positive CD41 positive (Medium)	Endo	Aorta-Gonad-Mesonephros	Not applicable	Embryonic Stage E9	C57BL/6	Not applicable	Not applicable
P51_VE-Cad+_CD41mid_19	VE-Cad positive CD41 positive (Medium)	Endo	Aorta-Gonad-Mesonephros	Not applicable	Embryonic Stage E9	C57BL/6	Not applicable	Not applicable
P51_VE-Cad+_CD41mid_20	VE-Cad positive CD41 positive (Medium)	Endo	Aorta-Gonad-Mesonephros	Not applicable	Embryonic Stage E9	C57BL/6	Not applicable	Not applicable
P51_VE-Cad+_CD41mid_21	VE-Cad positive CD41 positive (Medium)	Endo	Aorta-Gonad-Mesonephros	Not applicable	Embryonic Stage E9	C57BL/6	Not applicable	Not applicable
P51_VE-Cad+_CD41mid_22	VE-Cad positive CD41 positive (Medium)	Endo	Aorta-Gonad-Mesonephros	Not applicable	Embryonic Stage E9	C57BL/6	Not applicable	Not applicable
P51_VE-Cad+_CD41mid_23	VE-Cad positive CD41 positive (Medium)	Endo	Aorta-Gonad-Mesonephros	Not applicable	Embryonic Stage E9	C57BL/6	Not applicable	Not applicable
P51_VE-Cad+_CD41mid_24	VE-Cad positive CD41 positive (Medium)	Endo	Aorta-Gonad-Mesonephros	Not applicable	Embryonic Stage E9	C57BL/6	Not applicable	Not applicable
P51_VE-Cad+_CD41mid_25	VE-Cad positive CD41 positive (Medium)	Endo	Aorta-Gonad-Mesonephros	Not applicable	Embryonic Stage E9	C57BL/6	Not applicable	Not applicable
P51_VE-Cad+_CD41mid_26	VE-Cad positive CD41 positive (Medium)	Endo	Aorta-Gonad-Mesonephros	Not applicable	Embryonic Stage E9	C57BL/6	Not applicable	Not applicable
P51_VE-Cad+_CD41mid_27	VE-Cad positive CD41 positive (Medium)	Endo	Aorta-Gonad-Mesonephros	Not applicable	Embryonic Stage E9	C57BL/6	Not applicable	Not applicable
P51_VE-Cad+_CD41mid_28	VE-Cad positive CD41 positive (Medium)	Endo	Aorta-Gonad-Mesonephros	Not applicable	Embryonic Stage E9	C57BL/6	Not applicable	Not applicable
P51_VE-Cad+_CD41mid_29	VE-Cad positive CD41 positive (Medium)	Endo	Aorta-Gonad-Mesonephros	Not applicable	Embryonic Stage E9	C57BL/6	Not applicable	Not applicable
P51_VE-Cad+_CD41mid_30	VE-Cad positive CD41 positive (Medium)	Endo	Aorta-Gonad-Mesonephros	Not applicable	Embryonic Stage E9	C57BL/6	Not applicable	Not applicable
P51_VE-Cad+_CD41mid_31	VE-Cad positive CD41 positive (Medium)	Endo	Aorta-Gonad-Mesonephros	Not applicable	Embryonic Stage E9	C57BL/6	Not applicable	Not applicable
P51_VE-Cad+_CD41neg_01	VE-Cad positive CD41 negative	Endo	Aorta-Gonad-Mesonephros	Not applicable	Embryonic Stage E9	C57BL/6	Not applicable	Not applicable
P51_VE-Cad+_CD41neg_02	VE-Cad positive CD41 negative	Endo	Aorta-Gonad-Mesonephros	Not applicable	Embryonic Stage E9	C57BL/6	Not applicable	Not applicable
P51_VE-Cad+_CD41neg_05	VE-Cad positive CD41 negative	Endo	Aorta-Gonad-Mesonephros	Not applicable	Embryonic Stage E9	C57BL/6	Not applicable	Not applicable
P51_VE-Cad+_CD41neg_06	VE-Cad positive CD41 negative	Endo	Aorta-Gonad-Mesonephros	Not applicable	Embryonic Stage E9	C57BL/6	Not applicable	Not applicable
P51_VE-Cad+_CD41neg_07	VE-Cad positive CD41 negative	Endo	Aorta-Gonad-Mesonephros	Not applicable	Embryonic Stage E9	C57BL/6	Not applicable	Not applicable
P51_VE-Cad+_CD41neg_08	VE-Cad positive CD41 negative	Endo	Aorta-Gonad-Mesonephros	Not applicable	Embryonic Stage E9	C57BL/6	Not applicable	Not applicable
P51_VE-Cad+_CD41neg_09	VE-Cad positive CD41 negative	Endo	Aorta-Gonad-Mesonephros	Not applicable	Embryonic Stage E9	C57BL/6	Not applicable	Not applicable
P51_VE-Cad+_CD41neg_10	VE-Cad positive CD41 negative	Endo	Aorta-Gonad-Mesonephros	Not applicable	Embryonic Stage E9	C57BL/6	Not applicable	Not applicable
P51_VE-Cad+_CD41neg_11	VE-Cad positive CD41 negative	Endo	Aorta-Gonad-Mesonephros	Not applicable	Embryonic Stage E9	C57BL/6	Not applicable	Not applicable
P51_VE-Cad+_CD41neg_12	VE-Cad positive CD41 negative	Endo	Aorta-Gonad-Mesonephros	Not applicable	Embryonic Stage E9	C57BL/6	Not applicable	Not applicable
P51_VE-Cad+_CD41neg_14	VE-Cad positive CD41 negative	Endo	Aorta-Gonad-Mesonephros	Not applicable	Embryonic Stage E9	C57BL/6	Not applicable	Not applicable
P51_VE-Cad+_CD41neg_15	VE-Cad positive CD41 negative	Endo	Aorta-Gonad-Mesonephros	Not applicable	Embryonic Stage E9	C57BL/6	Not applicable	Not applicable
P51_VE-Cad+_CD41neg_16	VE-Cad positive CD41 negative	Endo	Aorta-Gonad-Mesonephros	Not applicable	Embryonic Stage E9	C57BL/6	Not applicable	Not applicable
P51_VE-Cad+_CD41neg_17	VE-Cad positive CD41 negative	Endo	Aorta-Gonad-Mesonephros	Not applicable	Embryonic Stage E9	C57BL/6	Not applicable	Not applicable
P51_VE-Cad+_CD41neg_18	VE-Cad positive CD41 negative	Endo	Aorta-Gonad-Mesonephros	Not applicable	Embryonic Stage E9	C57BL/6	Not applicable	Not applicable
P51_VE-Cad+_CD41neg_20	VE-Cad positive CD41 negative	Endo	Aorta-Gonad-Mesonephros	Not applicable	Embryonic Stage E9	C57BL/6	Not applicable	Not applicable
P51_VE-Cad+_CD41neg_21	VE-Cad positive CD41 negative	Endo	Aorta-Gonad-Mesonephros	Not applicable	Embryonic Stage E9	C57BL/6	Not applicable	Not applicable
P51_VE-Cad+_CD41neg_22	VE-Cad positive CD41 negative	Endo	Aorta-Gonad-Mesonephros	Not applicable	Embryonic Stage E9	C57BL/6	Not applicable	Not applicable
P51_VE-Cad+_CD41neg_23	VE-Cad positive CD41 negative	Endo	Aorta-Gonad-Mesonephros	Not applicable	Embryonic Stage E9	C57BL/6	Not applicable	Not applicable
P51_VE-Cad+_CD41neg_25	VE-Cad positive CD41 negative	Endo	Aorta-Gonad-Mesonephros	Not applicable	Embryonic Stage E9	C57BL/6	Not applicable	Not applicable
P51_VE-Cad+_CD41neg_26	VE-Cad positive CD41 negative	Endo	Aorta-Gonad-Mesonephros	Not applicable	Embryonic Stage E9	C57BL/6	Not applicable	Not applicable
P51_VE-Cad+_CD41neg_27	VE-Cad positive CD41 negative	Endo	Aorta-Gonad-Mesonephros	Not applicable	Embryonic Stage E9	C57BL/6	Not applicable	Not applicable
P51_VE-Cad+_CD41neg_28	VE-Cad positive CD41 negative	Endo	Aorta-Gonad-Mesonephros	Not applicable	Embryonic Stage E9	C57BL/6	Not applicable	Not applicable
P51_VE-Cad+_CD41neg_29	VE-Cad positive CD41 negative	Endo	Aorta-Gonad-Mesonephros	Not applicable	Embryonic Stage E9	C57BL/6	Not applicable	Not applicable
P51_VE-Cad+_CD41neg_30	VE-Cad positive CD41 negative	Endo	Aorta-Gonad-Mesonephros	Not applicable	Embryonic Stage E9	C57BL/6	Not applicable	Not applicable
P53_VE-Cad+_CD41hi_15	VE-Cad positive CD41 positive (High)	Endo	Aorta-Gonad-Mesonephros	Not applicable	Embryonic Stage E11	C57BL/6	Not applicable	Not applicable
P53_VE-Cad+_CD41hi_17	VE-Cad positive CD41 positive (High)	Endo	Aorta-Gonad-Mesonephros	Not applicable	Embryonic Stage E11	C57BL/6	Not applicable	Not applicable
P53_VE-Cad+_CD41hi_26	VE-Cad positive CD41 positive (High)	Endo	Aorta-Gonad-Mesonephros	Not applicable	Embryonic Stage E11	C57BL/6	Not applicable	Not applicable
P53_VE-Cad+_CD41mid_03	VE-Cad positive CD41 positive (Medium)	Endo	Aorta-Gonad-Mesonephros	Not applicable	Embryonic Stage E11	C57BL/6	Not applicable	Not applicable
P53_VE-Cad+_CD41mid_05	VE-Cad positive CD41 positive (Medium)	Endo	Aorta-Gonad-Mesonephros	Not applicable	Embryonic Stage E11	C57BL/6	Not applicable	Not applicable
P53_VE-Cad+_CD41mid_11	VE-Cad positive CD41 positive (Medium)	Endo	Aorta-Gonad-Mesonephros	Not applicable	Embryonic Stage E11	C57BL/6	Not applicable	Not applicable
P53_VE-Cad+_CD41mid_16	VE-Cad positive CD41 positive (Medium)	Endo	Aorta-Gonad-Mesonephros	Not applicable	Embryonic Stage E11	C57BL/6	Not applicable	Not applicable
P53_VE-Cad+_CD41neg_01	VE-Cad positive CD41 negative	Endo	Aorta-Gonad-Mesonephros	Not applicable	Embryonic Stage E11	C57BL/6	Not applicable	Not applicable
P53_VE-Cad+_CD41neg_02	VE-Cad positive CD41 negative	Endo	Aorta-Gonad-Mesonephros	Not applicable	Embryonic Stage E11	C57BL/6	Not applicable	Not applicable
P53_VE-Cad+_CD41neg_03	VE-Cad positive CD41 negative	Endo	Aorta-Gonad-Mesonephros	Not applicable	Embryonic Stage E11	C57BL/6	Not applicable	Not applicable
P53_VE-Cad+_CD41neg_04	VE-Cad positive CD41 negative	Endo	Aorta-Gonad-Mesonephros	Not applicable	Embryonic Stage E11	C57BL/6	Not applicable	Not applicable
P53_VE-Cad+_CD41neg_05	VE-Cad positive CD41 negative	Endo	Aorta-Gonad-Mesonephros	Not applicable	Embryonic Stage E11	C57BL/6	Not applicable	Not applicable
P53_VE-Cad+_CD41neg_06	VE-Cad positive CD41 negative	Endo	Aorta-Gonad-Mesonephros	Not applicable	Embryonic Stage E11	C57BL/6	Not applicable	Not applicable
P53_VE-Cad+_CD41neg_07	VE-Cad positive CD41 negative	Endo	Aorta-Gonad-Mesonephros	Not applicable	Embryonic Stage E11	C57BL/6	Not applicable	Not applicable
P53_VE-Cad+_CD41neg_08	VE-Cad positive CD41 negative	Endo	Aorta-Gonad-Mesonephros	Not applicable	Embryonic Stage E11	C57BL/6	Not applicable	Not applicable
P53_VE-Cad+_CD41neg_10	VE-Cad positive CD41 negative	Endo	Aorta-Gonad-Mesonephros	Not applicable	Embryonic Stage E11	C57BL/6	Not applicable	Not applicable
P53_VE-Cad+_CD41neg_11	VE-Cad positive CD41 negative	Endo	Aorta-Gonad-Mesonephros	Not applicable	Embryonic Stage E11	C57BL/6	Not applicable	Not applicable
P53_VE-Cad+_CD41neg_12	VE-Cad positive CD41 negative	Endo	Aorta-Gonad-Mesonephros	Not applicable	Embryonic Stage E11	C57BL/6	Not applicable	Not applicable
P53_VE-Cad+_CD41neg_13	VE-Cad positive CD41 negative	Endo	Aorta-Gonad-Mesonephros	Not applicable	Embryonic Stage E11	C57BL/6	Not applicable	Not applicable
P53_VE-Cad+_CD41neg_14	VE-Cad positive CD41 negative	Endo	Aorta-Gonad-Mesonephros	Not applicable	Embryonic Stage E11	C57BL/6	Not applicable	Not applicable
P53_VE-Cad+_CD41neg_15	VE-Cad positive CD41 negative	Endo	Aorta-Gonad-Mesonephros	Not applicable	Embryonic Stage E11	C57BL/6	Not applicable	Not applicable
P53_VE-Cad+_CD41neg_16	VE-Cad positive CD41 negative	Endo	Aorta-Gonad-Mesonephros	Not applicable	Embryonic Stage E11	C57BL/6	Not applicable	Not applicable
P53_VE-Cad+_CD41neg_17	VE-Cad positive CD41 negative	Endo	Aorta-Gonad-Mesonephros	Not applicable	Embryonic Stage E11	C57BL/6	Not applicable	Not applicable
P53_VE-Cad+_CD41neg_18	VE-Cad positive CD41 negative	Endo	Aorta-Gonad-Mesonephros	Not applicable	Embryonic Stage E11	C57BL/6	Not applicable	Not applicable
P53_VE-Cad+_CD41neg_21	VE-Cad positive CD41 negative	Endo	Aorta-Gonad-Mesonephros	Not applicable	Embryonic Stage E11	C57BL/6	Not applicable	Not applicable
P53_VE-Cad+_CD41neg_22	VE-Cad positive CD41 negative	Endo	Aorta-Gonad-Mesonephros	Not applicable	Embryonic Stage E11	C57BL/6	Not applicable	Not applicable
P53_VE-Cad+_CD41neg_23	VE-Cad positive CD41 negative	Endo	Aorta-Gonad-Mesonephros	Not applicable	Embryonic Stage E11	C57BL/6	Not applicable	Not applicable
P53_VE-Cad+_CD41neg_25	VE-Cad positive CD41 negative	Endo	Aorta-Gonad-Mesonephros	Not applicable	Embryonic Stage E11	C57BL/6	Not applicable	Not applicable
P53_VE-Cad+_CD41neg_26	VE-Cad positive CD41 negative	Endo	Aorta-Gonad-Mesonephros	Not applicable	Embryonic Stage E11	C57BL/6	Not applicable	Not applicable
P53_VE-Cad+_CD41neg_27	VE-Cad positive CD41 negative	Endo	Aorta-Gonad-Mesonephros	Not applicable	Embryonic Stage E11	C57BL/6	Not applicable	Not applicable
P53_VE-Cad+_CD41neg_28	VE-Cad positive CD41 negative	Endo	Aorta-Gonad-Mesonephros	Not applicable	Embryonic Stage E11	C57BL/6	Not applicable	Not applicable
P53_VE-Cad+_CD41neg_30	VE-Cad positive CD41 negative	Endo	Aorta-Gonad-Mesonephros	Not applicable	Embryonic Stage E11	C57BL/6	Not applicable	Not applicable
P53_VE-Cad+_CD41neg_31	VE-Cad positive CD41 negative	Endo	Aorta-Gonad-Mesonephros	Not applicable	Embryonic Stage E11	C57BL/6	Not applicable	Not applicable
P48_VE-Cad+_CD41hi_01	VE-Cad positive CD41 positive (High)	Endo	Yolk Sac	Not applicable	Embryonic Stage E10.5	C57BL/6	Not applicable	Not applicable
P48_VE-Cad+_CD41hi_02	VE-Cad positive CD41 positive (High)	Endo	Yolk Sac	Not applicable	Embryonic Stage E10.5	C57BL/6	Not applicable	Not applicable
P48_VE-Cad+_CD41hi_03	VE-Cad positive CD41 positive (High)	Endo	Yolk Sac	Not applicable	Embryonic Stage E10.5	C57BL/6	Not applicable	Not applicable
P48_VE-Cad+_CD41hi_04	VE-Cad positive CD41 positive (High)	Endo	Yolk Sac	Not applicable	Embryonic Stage E10.5	C57BL/6	Not applicable	Not applicable
P48_VE-Cad+_CD41hi_05	VE-Cad positive CD41 positive (High)	Endo	Yolk Sac	Not applicable	Embryonic Stage E10.5	C57BL/6	Not applicable	Not applicable
P48_VE-Cad+_CD41hi_06	VE-Cad positive CD41 positive (High)	Endo	Yolk Sac	Not applicable	Embryonic Stage E10.5	C57BL/6	Not applicable	Not applicable
P48_VE-Cad+_CD41hi_07	VE-Cad positive CD41 positive (High)	Endo	Yolk Sac	Not applicable	Embryonic Stage E10.5	C57BL/6	Not applicable	Not applicable
P48_VE-Cad+_CD41hi_09	VE-Cad positive CD41 positive (High)	Endo	Yolk Sac	Not applicable	Embryonic Stage E10.5	C57BL/6	Not applicable	Not applicable
P48_VE-Cad+_CD41hi_10	VE-Cad positive CD41 positive (High)	Endo	Yolk Sac	Not applicable	Embryonic Stage E10.5	C57BL/6	Not applicable	Not applicable
P48_VE-Cad+_CD41hi_12	VE-Cad positive CD41 positive (High)	Endo	Yolk Sac	Not applicable	Embryonic Stage E10.5	C57BL/6	Not applicable	Not applicable
P48_VE-Cad+_CD41hi_13	VE-Cad positive CD41 positive (High)	Endo	Yolk Sac	Not applicable	Embryonic Stage E10.5	C57BL/6	Not applicable	Not applicable
P48_VE-Cad+_CD41hi_14	VE-Cad positive CD41 positive (High)	Endo	Yolk Sac	Not applicable	Embryonic Stage E10.5	C57BL/6	Not applicable	Not applicable
P48_VE-Cad+_CD41hi_15	VE-Cad positive CD41 positive (High)	Endo	Yolk Sac	Not applicable	Embryonic Stage E10.5	C57BL/6	Not applicable	Not applicable
P48_VE-Cad+_CD41hi_16	VE-Cad positive CD41 positive (High)	Endo	Yolk Sac	Not applicable	Embryonic Stage E10.5	C57BL/6	Not applicable	Not applicable
P48_VE-Cad+_CD41hi_17	VE-Cad positive CD41 positive (High)	Endo	Yolk Sac	Not applicable	Embryonic Stage E10.5	C57BL/6	Not applicable	Not applicable
P48_VE-Cad+_CD41hi_18	VE-Cad positive CD41 positive (High)	Endo	Yolk Sac	Not applicable	Embryonic Stage E10.5	C57BL/6	Not applicable	Not applicable
P48_VE-Cad+_CD41hi_19	VE-Cad positive CD41 positive (High)	Endo	Yolk Sac	Not applicable	Embryonic Stage E10.5	C57BL/6	Not applicable	Not applicable
P48_VE-Cad+_CD41hi_20	VE-Cad positive CD41 positive (High)	Endo	Yolk Sac	Not applicable	Embryonic Stage E10.5	C57BL/6	Not applicable	Not applicable
P48_VE-Cad+_CD41hi_21	VE-Cad positive CD41 positive (High)	Endo	Yolk Sac	Not applicable	Embryonic Stage E10.5	C57BL/6	Not applicable	Not applicable
P48_VE-Cad+_CD41hi_22	VE-Cad positive CD41 positive (High)	Endo	Yolk Sac	Not applicable	Embryonic Stage E10.5	C57BL/6	Not applicable	Not applicable
P48_VE-Cad+_CD41hi_23	VE-Cad positive CD41 positive (High)	Endo	Yolk Sac	Not applicable	Embryonic Stage E10.5	C57BL/6	Not applicable	Not applicable
P48_VE-Cad+_CD41hi_26	VE-Cad positive CD41 positive (High)	Endo	Yolk Sac	Not applicable	Embryonic Stage E10.5	C57BL/6	Not applicable	Not applicable
P48_VE-Cad+_CD41hi_27	VE-Cad positive CD41 positive (High)	Endo	Yolk Sac	Not applicable	Embryonic Stage E10.5	C57BL/6	Not applicable	Not applicable
P48_VE-Cad+_CD41hi_28	VE-Cad positive CD41 positive (High)	Endo	Yolk Sac	Not applicable	Embryonic Stage E10.5	C57BL/6	Not applicable	Not applicable
P48_VE-Cad+_CD41hi_29	VE-Cad positive CD41 positive (High)	Endo	Yolk Sac	Not applicable	Embryonic Stage E10.5	C57BL/6	Not applicable	Not applicable
P48_VE-Cad+_CD41hi_30	VE-Cad positive CD41 positive (High)	Endo	Yolk Sac	Not applicable	Embryonic Stage E10.5	C57BL/6	Not applicable	Not applicable
P48_VE-Cad+_CD41hi_31	VE-Cad positive CD41 positive (High)	Endo	Yolk Sac	Not applicable	Embryonic Stage E10.5	C57BL/6	Not applicable	Not applicable
P48_VE-Cad+_CD41mid_01	VE-Cad positive CD41 positive (Medium)	Endo	Yolk Sac	Not applicable	Embryonic Stage E10.5	C57BL/6	Not applicable	Not applicable
P48_VE-Cad+_CD41mid_02	VE-Cad positive CD41 positive (Medium)	Endo	Yolk Sac	Not applicable	Embryonic Stage E10.5	C57BL/6	Not applicable	Not applicable
P48_VE-Cad+_CD41mid_03	VE-Cad positive CD41 positive (Medium)	Endo	Yolk Sac	Not applicable	Embryonic Stage E10.5	C57BL/6	Not applicable	Not applicable
P48_VE-Cad+_CD41mid_04	VE-Cad positive CD41 positive (Medium)	Endo	Yolk Sac	Not applicable	Embryonic Stage E10.5	C57BL/6	Not applicable	Not applicable
P48_VE-Cad+_CD41mid_05	VE-Cad positive CD41 positive (Medium)	Endo	Yolk Sac	Not applicable	Embryonic Stage E10.5	C57BL/6	Not applicable	Not applicable
P48_VE-Cad+_CD41mid_06	VE-Cad positive CD41 positive (Medium)	Endo	Yolk Sac	Not applicable	Embryonic Stage E10.5	C57BL/6	Not applicable	Not applicable
P48_VE-Cad+_CD41mid_07	VE-Cad positive CD41 positive (Medium)	Endo	Yolk Sac	Not applicable	Embryonic Stage E10.5	C57BL/6	Not applicable	Not applicable
P48_VE-Cad+_CD41mid_08	VE-Cad positive CD41 positive (Medium)	Endo	Yolk Sac	Not applicable	Embryonic Stage E10.5	C57BL/6	Not applicable	Not applicable
P48_VE-Cad+_CD41mid_09	VE-Cad positive CD41 positive (Medium)	Endo	Yolk Sac	Not applicable	Embryonic Stage E10.5	C57BL/6	Not applicable	Not applicable
P48_VE-Cad+_CD41mid_10	VE-Cad positive CD41 positive (Medium)	Endo	Yolk Sac	Not applicable	Embryonic Stage E10.5	C57BL/6	Not applicable	Not applicable
P48_VE-Cad+_CD41mid_11	VE-Cad positive CD41 positive (Medium)	Endo	Yolk Sac	Not applicable	Embryonic Stage E10.5	C57BL/6	Not applicable	Not applicable
P48_VE-Cad+_CD41mid_13	VE-Cad positive CD41 positive (Medium)	Endo	Yolk Sac	Not applicable	Embryonic Stage E10.5	C57BL/6	Not applicable	Not applicable
P48_VE-Cad+_CD41mid_14	VE-Cad positive CD41 positive (Medium)	Endo	Yolk Sac	Not applicable	Embryonic Stage E10.5	C57BL/6	Not applicable	Not applicable
P48_VE-Cad+_CD41mid_15	VE-Cad positive CD41 positive (Medium)	Endo	Yolk Sac	Not applicable	Embryonic Stage E10.5	C57BL/6	Not applicable	Not applicable
P48_VE-Cad+_CD41mid_16	VE-Cad positive CD41 positive (Medium)	Endo	Yolk Sac	Not applicable	Embryonic Stage E10.5	C57BL/6	Not applicable	Not applicable
P48_VE-Cad+_CD41mid_17	VE-Cad positive CD41 positive (Medium)	Endo	Yolk Sac	Not applicable	Embryonic Stage E10.5	C57BL/6	Not applicable	Not applicable
P48_VE-Cad+_CD41mid_18	VE-Cad positive CD41 positive (Medium)	Endo	Yolk Sac	Not applicable	Embryonic Stage E10.5	C57BL/6	Not applicable	Not applicable
P48_VE-Cad+_CD41mid_19	VE-Cad positive CD41 positive (Medium)	Endo	Yolk Sac	Not applicable	Embryonic Stage E10.5	C57BL/6	Not applicable	Not applicable
P48_VE-Cad+_CD41mid_21	VE-Cad positive CD41 positive (Medium)	Endo	Yolk Sac	Not applicable	Embryonic Stage E10.5	C57BL/6	Not applicable	Not applicable
P48_VE-Cad+_CD41mid_22	VE-Cad positive CD41 positive (Medium)	Endo	Yolk Sac	Not applicable	Embryonic Stage E10.5	C57BL/6	Not applicable	Not applicable
P48_VE-Cad+_CD41mid_23	VE-Cad positive CD41 positive (Medium)	Endo	Yolk Sac	Not applicable	Embryonic Stage E10.5	C57BL/6	Not applicable	Not applicable
P48_VE-Cad+_CD41mid_24	VE-Cad positive CD41 positive (Medium)	Endo	Yolk Sac	Not applicable	Embryonic Stage E10.5	C57BL/6	Not applicable	Not applicable
P48_VE-Cad+_CD41mid_25	VE-Cad positive CD41 positive (Medium)	Endo	Yolk Sac	Not applicable	Embryonic Stage E10.5	C57BL/6	Not applicable	Not applicable
P48_VE-Cad+_CD41mid_26	VE-Cad positive CD41 positive (Medium)	Endo	Yolk Sac	Not applicable	Embryonic Stage E10.5	C57BL/6	Not applicable	Not applicable
P48_VE-Cad+_CD41mid_27	VE-Cad positive CD41 positive (Medium)	Endo	Yolk Sac	Not applicable	Embryonic Stage E10.5	C57BL/6	Not applicable	Not applicable
P48_VE-Cad+_CD41mid_28	VE-Cad positive CD41 positive (Medium)	Endo	Yolk Sac	Not applicable	Embryonic Stage E10.5	C57BL/6	Not applicable	Not applicable
P48_VE-Cad+_CD41mid_29	VE-Cad positive CD41 positive (Medium)	Endo	Yolk Sac	Not applicable	Embryonic Stage E10.5	C57BL/6	Not applicable	Not applicable
P48_VE-Cad+_CD41mid_30	VE-Cad positive CD41 positive (Medium)	Endo	Yolk Sac	Not applicable	Embryonic Stage E10.5	C57BL/6	Not applicable	Not applicable
P48_VE-Cad+_CD41mid_31	VE-Cad positive CD41 positive (Medium)	Endo	Yolk Sac	Not applicable	Embryonic Stage E10.5	C57BL/6	Not applicable	Not applicable
P48_VE-Cad+_CD41neg_02	VE-Cad positive CD41 negative	Endo	Yolk Sac	Not applicable	Embryonic Stage E10.5	C57BL/6	Not applicable	Not applicable
P48_VE-Cad+_CD41neg_03	VE-Cad positive CD41 negative	Endo	Yolk Sac	Not applicable	Embryonic Stage E10.5	C57BL/6	Not applicable	Not applicable
P48_VE-Cad+_CD41neg_04	VE-Cad positive CD41 negative	Endo	Yolk Sac	Not applicable	Embryonic Stage E10.5	C57BL/6	Not applicable	Not applicable
P48_VE-Cad+_CD41neg_05	VE-Cad positive CD41 negative	Endo	Yolk Sac	Not applicable	Embryonic Stage E10.5	C57BL/6	Not applicable	Not applicable
P48_VE-Cad+_CD41neg_06	VE-Cad positive CD41 negative	Endo	Yolk Sac	Not applicable	Embryonic Stage E10.5	C57BL/6	Not applicable	Not applicable
P48_VE-Cad+_CD41neg_07	VE-Cad positive CD41 negative	Endo	Yolk Sac	Not applicable	Embryonic Stage E10.5	C57BL/6	Not applicable	Not applicable
P48_VE-Cad+_CD41neg_08	VE-Cad positive CD41 negative	Endo	Yolk Sac	Not applicable	Embryonic Stage E10.5	C57BL/6	Not applicable	Not applicable
P48_VE-Cad+_CD41neg_09	VE-Cad positive CD41 negative	Endo	Yolk Sac	Not applicable	Embryonic Stage E10.5	C57BL/6	Not applicable	Not applicable
P48_VE-Cad+_CD41neg_10	VE-Cad positive CD41 negative	Endo	Yolk Sac	Not applicable	Embryonic Stage E10.5	C57BL/6	Not applicable	Not applicable
P48_VE-Cad+_CD41neg_11	VE-Cad positive CD41 negative	Endo	Yolk Sac	Not applicable	Embryonic Stage E10.5	C57BL/6	Not applicable	Not applicable
P48_VE-Cad+_CD41neg_12	VE-Cad positive CD41 negative	Endo	Yolk Sac	Not applicable	Embryonic Stage E10.5	C57BL/6	Not applicable	Not applicable
P48_VE-Cad+_CD41neg_15	VE-Cad positive CD41 negative	Endo	Yolk Sac	Not applicable	Embryonic Stage E10.5	C57BL/6	Not applicable	Not applicable
P48_VE-Cad+_CD41neg_16	VE-Cad positive CD41 negative	Endo	Yolk Sac	Not applicable	Embryonic Stage E10.5	C57BL/6	Not applicable	Not applicable
P48_VE-Cad+_CD41neg_19	VE-Cad positive CD41 negative	Endo	Yolk Sac	Not applicable	Embryonic Stage E10.5	C57BL/6	Not applicable	Not applicable
P48_VE-Cad+_CD41neg_20	VE-Cad positive CD41 negative	Endo	Yolk Sac	Not applicable	Embryonic Stage E10.5	C57BL/6	Not applicable	Not applicable
P48_VE-Cad+_CD41neg_21	VE-Cad positive CD41 negative	Endo	Yolk Sac	Not applicable	Embryonic Stage E10.5	C57BL/6	Not applicable	Not applicable
P48_VE-Cad+_CD41neg_23	VE-Cad positive CD41 negative	Endo	Yolk Sac	Not applicable	Embryonic Stage E10.5	C57BL/6	Not applicable	Not applicable
P48_VE-Cad+_CD41neg_24	VE-Cad positive CD41 negative	Endo	Yolk Sac	Not applicable	Embryonic Stage E10.5	C57BL/6	Not applicable	Not applicable
P48_VE-Cad+_CD41neg_25	VE-Cad positive CD41 negative	Endo	Yolk Sac	Not applicable	Embryonic Stage E10.5	C57BL/6	Not applicable	Not applicable
P48_VE-Cad+_CD41neg_28	VE-Cad positive CD41 negative	Endo	Yolk Sac	Not applicable	Embryonic Stage E10.5	C57BL/6	Not applicable	Not applicable
P48_VE-Cad+_CD41neg_29	VE-Cad positive CD41 negative	Endo	Yolk Sac	Not applicable	Embryonic Stage E10.5	C57BL/6	Not applicable	Not applicable
P48_VE-Cad+_CD41neg_30	VE-Cad positive CD41 negative	Endo	Yolk Sac	Not applicable	Embryonic Stage E10.5	C57BL/6	Not applicable	Not applicable
P48_VE-Cad+_CD41neg_31	VE-Cad positive CD41 negative	Endo	Yolk Sac	Not applicable	Embryonic Stage E10.5	C57BL/6	Not applicable	Not applicable
P50_VE-Cad+_CD41hi_01	VE-Cad positive CD41 positive (High)	Endo	Yolk Sac	Not applicable	Embryonic Stage E9	C57BL/6	Not applicable	Not applicable
P50_VE-Cad+_CD41hi_02	VE-Cad positive CD41 positive (High)	Endo	Yolk Sac	Not applicable	Embryonic Stage E9	C57BL/6	Not applicable	Not applicable
P50_VE-Cad+_CD41hi_03	VE-Cad positive CD41 positive (High)	Endo	Yolk Sac	Not applicable	Embryonic Stage E9	C57BL/6	Not applicable	Not applicable
P50_VE-Cad+_CD41hi_09	VE-Cad positive CD41 positive (High)	Endo	Yolk Sac	Not applicable	Embryonic Stage E9	C57BL/6	Not applicable	Not applicable
P50_VE-Cad+_CD41hi_10	VE-Cad positive CD41 positive (High)	Endo	Yolk Sac	Not applicable	Embryonic Stage E9	C57BL/6	Not applicable	Not applicable
P50_VE-Cad+_CD41hi_13	VE-Cad positive CD41 positive (High)	Endo	Yolk Sac	Not applicable	Embryonic Stage E9	C57BL/6	Not applicable	Not applicable
P50_VE-Cad+_CD41hi_14	VE-Cad positive CD41 positive (High)	Endo	Yolk Sac	Not applicable	Embryonic Stage E9	C57BL/6	Not applicable	Not applicable
P50_VE-Cad+_CD41hi_16	VE-Cad positive CD41 positive (High)	Endo	Yolk Sac	Not applicable	Embryonic Stage E9	C57BL/6	Not applicable	Not applicable
P50_VE-Cad+_CD41hi_17	VE-Cad positive CD41 positive (High)	Endo	Yolk Sac	Not applicable	Embryonic Stage E9	C57BL/6	Not applicable	Not applicable
P50_VE-Cad+_CD41hi_18	VE-Cad positive CD41 positive (High)	Endo	Yolk Sac	Not applicable	Embryonic Stage E9	C57BL/6	Not applicable	Not applicable
P50_VE-Cad+_CD41hi_19	VE-Cad positive CD41 positive (High)	Endo	Yolk Sac	Not applicable	Embryonic Stage E9	C57BL/6	Not applicable	Not applicable
P50_VE-Cad+_CD41hi_20	VE-Cad positive CD41 positive (High)	Endo	Yolk Sac	Not applicable	Embryonic Stage E9	C57BL/6	Not applicable	Not applicable
P50_VE-Cad+_CD41hi_22	VE-Cad positive CD41 positive (High)	Endo	Yolk Sac	Not applicable	Embryonic Stage E9	C57BL/6	Not applicable	Not applicable
P50_VE-Cad+_CD41hi_23	VE-Cad positive CD41 positive (High)	Endo	Yolk Sac	Not applicable	Embryonic Stage E9	C57BL/6	Not applicable	Not applicable
P50_VE-Cad+_CD41hi_25	VE-Cad positive CD41 positive (High)	Endo	Yolk Sac	Not applicable	Embryonic Stage E9	C57BL/6	Not applicable	Not applicable
P50_VE-Cad+_CD41hi_26	VE-Cad positive CD41 positive (High)	Endo	Yolk Sac	Not applicable	Embryonic Stage E9	C57BL/6	Not applicable	Not applicable
P50_VE-Cad+_CD41hi_27	VE-Cad positive CD41 positive (High)	Endo	Yolk Sac	Not applicable	Embryonic Stage E9	C57BL/6	Not applicable	Not applicable
P50_VE-Cad+_CD41hi_28	VE-Cad positive CD41 positive (High)	Endo	Yolk Sac	Not applicable	Embryonic Stage E9	C57BL/6	Not applicable	Not applicable
P50_VE-Cad+_CD41hi_29	VE-Cad positive CD41 positive (High)	Endo	Yolk Sac	Not applicable	Embryonic Stage E9	C57BL/6	Not applicable	Not applicable
P50_VE-Cad+_CD41hi_30	VE-Cad positive CD41 positive (High)	Endo	Yolk Sac	Not applicable	Embryonic Stage E9	C57BL/6	Not applicable	Not applicable
P50_VE-Cad+_CD41hi_31	VE-Cad positive CD41 positive (High)	Endo	Yolk Sac	Not applicable	Embryonic Stage E9	C57BL/6	Not applicable	Not applicable
P50_VE-Cad+_CD41mid_01	VE-Cad positive CD41 positive (Medium)	Endo	Yolk Sac	Not applicable	Embryonic Stage E9	C57BL/6	Not applicable	Not applicable
P50_VE-Cad+_CD41mid_02	VE-Cad positive CD41 positive (Medium)	Endo	Yolk Sac	Not applicable	Embryonic Stage E9	C57BL/6	Not applicable	Not applicable
P50_VE-Cad+_CD41mid_04	VE-Cad positive CD41 positive (Medium)	Endo	Yolk Sac	Not applicable	Embryonic Stage E9	C57BL/6	Not applicable	Not applicable
P50_VE-Cad+_CD41mid_05	VE-Cad positive CD41 positive (Medium)	Endo	Yolk Sac	Not applicable	Embryonic Stage E9	C57BL/6	Not applicable	Not applicable
P50_VE-Cad+_CD41mid_06	VE-Cad positive CD41 positive (Medium)	Endo	Yolk Sac	Not applicable	Embryonic Stage E9	C57BL/6	Not applicable	Not applicable
P50_VE-Cad+_CD41mid_07	VE-Cad positive CD41 positive (Medium)	Endo	Yolk Sac	Not applicable	Embryonic Stage E9	C57BL/6	Not applicable	Not applicable
P50_VE-Cad+_CD41mid_08	VE-Cad positive CD41 positive (Medium)	Endo	Yolk Sac	Not applicable	Embryonic Stage E9	C57BL/6	Not applicable	Not applicable
P50_VE-Cad+_CD41mid_10	VE-Cad positive CD41 positive (Medium)	Endo	Yolk Sac	Not applicable	Embryonic Stage E9	C57BL/6	Not applicable	Not applicable
P50_VE-Cad+_CD41mid_11	VE-Cad positive CD41 positive (Medium)	Endo	Yolk Sac	Not applicable	Embryonic Stage E9	C57BL/6	Not applicable	Not applicable
P50_VE-Cad+_CD41mid_12	VE-Cad positive CD41 positive (Medium)	Endo	Yolk Sac	Not applicable	Embryonic Stage E9	C57BL/6	Not applicable	Not applicable
P50_VE-Cad+_CD41mid_13	VE-Cad positive CD41 positive (Medium)	Endo	Yolk Sac	Not applicable	Embryonic Stage E9	C57BL/6	Not applicable	Not applicable
P50_VE-Cad+_CD41mid_14	VE-Cad positive CD41 positive (Medium)	Endo	Yolk Sac	Not applicable	Embryonic Stage E9	C57BL/6	Not applicable	Not applicable
P50_VE-Cad+_CD41mid_15	VE-Cad positive CD41 positive (Medium)	Endo	Yolk Sac	Not applicable	Embryonic Stage E9	C57BL/6	Not applicable	Not applicable
P50_VE-Cad+_CD41mid_16	VE-Cad positive CD41 positive (Medium)	Endo	Yolk Sac	Not applicable	Embryonic Stage E9	C57BL/6	Not applicable	Not applicable
P50_VE-Cad+_CD41mid_17	VE-Cad positive CD41 positive (Medium)	Endo	Yolk Sac	Not applicable	Embryonic Stage E9	C57BL/6	Not applicable	Not applicable
P50_VE-Cad+_CD41mid_18	VE-Cad positive CD41 positive (Medium)	Endo	Yolk Sac	Not applicable	Embryonic Stage E9	C57BL/6	Not applicable	Not applicable
P50_VE-Cad+_CD41mid_19	VE-Cad positive CD41 positive (Medium)	Endo	Yolk Sac	Not applicable	Embryonic Stage E9	C57BL/6	Not applicable	Not applicable
P50_VE-Cad+_CD41mid_20	VE-Cad positive CD41 positive (Medium)	Endo	Yolk Sac	Not applicable	Embryonic Stage E9	C57BL/6	Not applicable	Not applicable
P50_VE-Cad+_CD41mid_21	VE-Cad positive CD41 positive (Medium)	Endo	Yolk Sac	Not applicable	Embryonic Stage E9	C57BL/6	Not applicable	Not applicable
P50_VE-Cad+_CD41mid_22	VE-Cad positive CD41 positive (Medium)	Endo	Yolk Sac	Not applicable	Embryonic Stage E9	C57BL/6	Not applicable	Not applicable
P50_VE-Cad+_CD41mid_23	VE-Cad positive CD41 positive (Medium)	Endo	Yolk Sac	Not applicable	Embryonic Stage E9	C57BL/6	Not applicable	Not applicable
P50_VE-Cad+_CD41mid_24	VE-Cad positive CD41 positive (Medium)	Endo	Yolk Sac	Not applicable	Embryonic Stage E9	C57BL/6	Not applicable	Not applicable
P50_VE-Cad+_CD41mid_25	VE-Cad positive CD41 positive (Medium)	Endo	Yolk Sac	Not applicable	Embryonic Stage E9	C57BL/6	Not applicable	Not applicable
P50_VE-Cad+_CD41mid_26	VE-Cad positive CD41 positive (Medium)	Endo	Yolk Sac	Not applicable	Embryonic Stage E9	C57BL/6	Not applicable	Not applicable
P50_VE-Cad+_CD41mid_27	VE-Cad positive CD41 positive (Medium)	Endo	Yolk Sac	Not applicable	Embryonic Stage E9	C57BL/6	Not applicable	Not applicable
P50_VE-Cad+_CD41mid_29	VE-Cad positive CD41 positive (Medium)	Endo	Yolk Sac	Not applicable	Embryonic Stage E9	C57BL/6	Not applicable	Not applicable
P50_VE-Cad+_CD41mid_30	VE-Cad positive CD41 positive (Medium)	Endo	Yolk Sac	Not applicable	Embryonic Stage E9	C57BL/6	Not applicable	Not applicable
P50_VE-Cad+_CD41mid_31	VE-Cad positive CD41 positive (Medium)	Endo	Yolk Sac	Not applicable	Embryonic Stage E9	C57BL/6	Not applicable	Not applicable
P50_VE-Cad+_CD41neg_01	VE-Cad positive CD41 negative	Endo	Yolk Sac	Not applicable	Embryonic Stage E9	C57BL/6	Not applicable	Not applicable
P50_VE-Cad+_CD41neg_02	VE-Cad positive CD41 negative	Endo	Yolk Sac	Not applicable	Embryonic Stage E9	C57BL/6	Not applicable	Not applicable
P50_VE-Cad+_CD41neg_03	VE-Cad positive CD41 negative	Endo	Yolk Sac	Not applicable	Embryonic Stage E9	C57BL/6	Not applicable	Not applicable
P50_VE-Cad+_CD41neg_04	VE-Cad positive CD41 negative	Endo	Yolk Sac	Not applicable	Embryonic Stage E9	C57BL/6	Not applicable	Not applicable
P50_VE-Cad+_CD41neg_05	VE-Cad positive CD41 negative	Endo	Yolk Sac	Not applicable	Embryonic Stage E9	C57BL/6	Not applicable	Not applicable
P50_VE-Cad+_CD41neg_06	VE-Cad positive CD41 negative	Endo	Yolk Sac	Not applicable	Embryonic Stage E9	C57BL/6	Not applicable	Not applicable
P50_VE-Cad+_CD41neg_07	VE-Cad positive CD41 negative	Endo	Yolk Sac	Not applicable	Embryonic Stage E9	C57BL/6	Not applicable	Not applicable
P50_VE-Cad+_CD41neg_08	VE-Cad positive CD41 negative	Endo	Yolk Sac	Not applicable	Embryonic Stage E9	C57BL/6	Not applicable	Not applicable
P50_VE-Cad+_CD41neg_09	VE-Cad positive CD41 negative	Endo	Yolk Sac	Not applicable	Embryonic Stage E9	C57BL/6	Not applicable	Not applicable
P50_VE-Cad+_CD41neg_10	VE-Cad positive CD41 negative	Endo	Yolk Sac	Not applicable	Embryonic Stage E9	C57BL/6	Not applicable	Not applicable
P50_VE-Cad+_CD41neg_11	VE-Cad positive CD41 negative	Endo	Yolk Sac	Not applicable	Embryonic Stage E9	C57BL/6	Not applicable	Not applicable
P50_VE-Cad+_CD41neg_12	VE-Cad positive CD41 negative	Endo	Yolk Sac	Not applicable	Embryonic Stage E9	C57BL/6	Not applicable	Not applicable
P50_VE-Cad+_CD41neg_13	VE-Cad positive CD41 negative	Endo	Yolk Sac	Not applicable	Embryonic Stage E9	C57BL/6	Not applicable	Not applicable
P50_VE-Cad+_CD41neg_14	VE-Cad positive CD41 negative	Endo	Yolk Sac	Not applicable	Embryonic Stage E9	C57BL/6	Not applicable	Not applicable
P50_VE-Cad+_CD41neg_15	VE-Cad positive CD41 negative	Endo	Yolk Sac	Not applicable	Embryonic Stage E9	C57BL/6	Not applicable	Not applicable
P50_VE-Cad+_CD41neg_16	VE-Cad positive CD41 negative	Endo	Yolk Sac	Not applicable	Embryonic Stage E9	C57BL/6	Not applicable	Not applicable
P50_VE-Cad+_CD41neg_17	VE-Cad positive CD41 negative	Endo	Yolk Sac	Not applicable	Embryonic Stage E9	C57BL/6	Not applicable	Not applicable
P50_VE-Cad+_CD41neg_18	VE-Cad positive CD41 negative	Endo	Yolk Sac	Not applicable	Embryonic Stage E9	C57BL/6	Not applicable	Not applicable
P50_VE-Cad+_CD41neg_19	VE-Cad positive CD41 negative	Endo	Yolk Sac	Not applicable	Embryonic Stage E9	C57BL/6	Not applicable	Not applicable
P50_VE-Cad+_CD41neg_20	VE-Cad positive CD41 negative	Endo	Yolk Sac	Not applicable	Embryonic Stage E9	C57BL/6	Not applicable	Not applicable
P50_VE-Cad+_CD41neg_21	VE-Cad positive CD41 negative	Endo	Yolk Sac	Not applicable	Embryonic Stage E9	C57BL/6	Not applicable	Not applicable
P50_VE-Cad+_CD41neg_22	VE-Cad positive CD41 negative	Endo	Yolk Sac	Not applicable	Embryonic Stage E9	C57BL/6	Not applicable	Not applicable
P50_VE-Cad+_CD41neg_23	VE-Cad positive CD41 negative	Endo	Yolk Sac	Not applicable	Embryonic Stage E9	C57BL/6	Not applicable	Not applicable
P50_VE-Cad+_CD41neg_24	VE-Cad positive CD41 negative	Endo	Yolk Sac	Not applicable	Embryonic Stage E9	C57BL/6	Not applicable	Not applicable
P50_VE-Cad+_CD41neg_25	VE-Cad positive CD41 negative	Endo	Yolk Sac	Not applicable	Embryonic Stage E9	C57BL/6	Not applicable	Not applicable
P50_VE-Cad+_CD41neg_26	VE-Cad positive CD41 negative	Endo	Yolk Sac	Not applicable	Embryonic Stage E9	C57BL/6	Not applicable	Not applicable
P50_VE-Cad+_CD41neg_27	VE-Cad positive CD41 negative	Endo	Yolk Sac	Not applicable	Embryonic Stage E9	C57BL/6	Not applicable	Not applicable
P50_VE-Cad+_CD41neg_28	VE-Cad positive CD41 negative	Endo	Yolk Sac	Not applicable	Embryonic Stage E9	C57BL/6	Not applicable	Not applicable
P50_VE-Cad+_CD41neg_29	VE-Cad positive CD41 negative	Endo	Yolk Sac	Not applicable	Embryonic Stage E9	C57BL/6	Not applicable	Not applicable
P50_VE-Cad+_CD41neg_30	VE-Cad positive CD41 negative	Endo	Yolk Sac	Not applicable	Embryonic Stage E9	C57BL/6	Not applicable	Not applicable
P50_VE-Cad+_CD41neg_31	VE-Cad positive CD41 negative	Endo	Yolk Sac	Not applicable	Embryonic Stage E9	C57BL/6	Not applicable	Not applicable
P52_VE-Cad+_CD41hi_01	VE-Cad positive CD41 positive (High)	Endo	Yolk Sac	Not applicable	Embryonic Stage E11	C57BL/6	Not applicable	Not applicable
P52_VE-Cad+_CD41hi_02	VE-Cad positive CD41 positive (High)	Endo	Yolk Sac	Not applicable	Embryonic Stage E11	C57BL/6	Not applicable	Not applicable
P52_VE-Cad+_CD41hi_04	VE-Cad positive CD41 positive (High)	Endo	Yolk Sac	Not applicable	Embryonic Stage E11	C57BL/6	Not applicable	Not applicable
P52_VE-Cad+_CD41hi_05	VE-Cad positive CD41 positive (High)	Endo	Yolk Sac	Not applicable	Embryonic Stage E11	C57BL/6	Not applicable	Not applicable
P52_VE-Cad+_CD41hi_08	VE-Cad positive CD41 positive (High)	Endo	Yolk Sac	Not applicable	Embryonic Stage E11	C57BL/6	Not applicable	Not applicable
P52_VE-Cad+_CD41hi_09	VE-Cad positive CD41 positive (High)	Endo	Yolk Sac	Not applicable	Embryonic Stage E11	C57BL/6	Not applicable	Not applicable
P52_VE-Cad+_CD41hi_11	VE-Cad positive CD41 positive (High)	Endo	Yolk Sac	Not applicable	Embryonic Stage E11	C57BL/6	Not applicable	Not applicable
P52_VE-Cad+_CD41hi_12	VE-Cad positive CD41 positive (High)	Endo	Yolk Sac	Not applicable	Embryonic Stage E11	C57BL/6	Not applicable	Not applicable
P52_VE-Cad+_CD41hi_14	VE-Cad positive CD41 positive (High)	Endo	Yolk Sac	Not applicable	Embryonic Stage E11	C57BL/6	Not applicable	Not applicable
P52_VE-Cad+_CD41hi_16	VE-Cad positive CD41 positive (High)	Endo	Yolk Sac	Not applicable	Embryonic Stage E11	C57BL/6	Not applicable	Not applicable
P52_VE-Cad+_CD41hi_18	VE-Cad positive CD41 positive (High)	Endo	Yolk Sac	Not applicable	Embryonic Stage E11	C57BL/6	Not applicable	Not applicable
P52_VE-Cad+_CD41hi_20	VE-Cad positive CD41 positive (High)	Endo	Yolk Sac	Not applicable	Embryonic Stage E11	C57BL/6	Not applicable	Not applicable
P52_VE-Cad+_CD41hi_24	VE-Cad positive CD41 positive (High)	Endo	Yolk Sac	Not applicable	Embryonic Stage E11	C57BL/6	Not applicable	Not applicable
P52_VE-Cad+_CD41hi_25	VE-Cad positive CD41 positive (High)	Endo	Yolk Sac	Not applicable	Embryonic Stage E11	C57BL/6	Not applicable	Not applicable
P52_VE-Cad+_CD41hi_26	VE-Cad positive CD41 positive (High)	Endo	Yolk Sac	Not applicable	Embryonic Stage E11	C57BL/6	Not applicable	Not applicable
P52_VE-Cad+_CD41hi_27	VE-Cad positive CD41 positive (High)	Endo	Yolk Sac	Not applicable	Embryonic Stage E11	C57BL/6	Not applicable	Not applicable
P52_VE-Cad+_CD41hi_28	VE-Cad positive CD41 positive (High)	Endo	Yolk Sac	Not applicable	Embryonic Stage E11	C57BL/6	Not applicable	Not applicable
P52_VE-Cad+_CD41hi_29	VE-Cad positive CD41 positive (High)	Endo	Yolk Sac	Not applicable	Embryonic Stage E11	C57BL/6	Not applicable	Not applicable
P52_VE-Cad+_CD41hi_30	VE-Cad positive CD41 positive (High)	Endo	Yolk Sac	Not applicable	Embryonic Stage E11	C57BL/6	Not applicable	Not applicable
P52_VE-Cad+_CD41hi_31	VE-Cad positive CD41 positive (High)	Endo	Yolk Sac	Not applicable	Embryonic Stage E11	C57BL/6	Not applicable	Not applicable
P52_VE-Cad+_CD41mid_01	VE-Cad positive CD41 positive (Medium)	Endo	Yolk Sac	Not applicable	Embryonic Stage E11	C57BL/6	Not applicable	Not applicable
P52_VE-Cad+_CD41mid_03	VE-Cad positive CD41 positive (Medium)	Endo	Yolk Sac	Not applicable	Embryonic Stage E11	C57BL/6	Not applicable	Not applicable
P52_VE-Cad+_CD41mid_04	VE-Cad positive CD41 positive (Medium)	Endo	Yolk Sac	Not applicable	Embryonic Stage E11	C57BL/6	Not applicable	Not applicable
P52_VE-Cad+_CD41mid_06	VE-Cad positive CD41 positive (Medium)	Endo	Yolk Sac	Not applicable	Embryonic Stage E11	C57BL/6	Not applicable	Not applicable
P52_VE-Cad+_CD41mid_07	VE-Cad positive CD41 positive (Medium)	Endo	Yolk Sac	Not applicable	Embryonic Stage E11	C57BL/6	Not applicable	Not applicable
P52_VE-Cad+_CD41mid_08	VE-Cad positive CD41 positive (Medium)	Endo	Yolk Sac	Not applicable	Embryonic Stage E11	C57BL/6	Not applicable	Not applicable
P52_VE-Cad+_CD41mid_12	VE-Cad positive CD41 positive (Medium)	Endo	Yolk Sac	Not applicable	Embryonic Stage E11	C57BL/6	Not applicable	Not applicable
P52_VE-Cad+_CD41mid_13	VE-Cad positive CD41 positive (Medium)	Endo	Yolk Sac	Not applicable	Embryonic Stage E11	C57BL/6	Not applicable	Not applicable
P52_VE-Cad+_CD41mid_15	VE-Cad positive CD41 positive (Medium)	Endo	Yolk Sac	Not applicable	Embryonic Stage E11	C57BL/6	Not applicable	Not applicable
P52_VE-Cad+_CD41mid_16	VE-Cad positive CD41 positive (Medium)	Endo	Yolk Sac	Not applicable	Embryonic Stage E11	C57BL/6	Not applicable	Not applicable
P52_VE-Cad+_CD41mid_19	VE-Cad positive CD41 positive (Medium)	Endo	Yolk Sac	Not applicable	Embryonic Stage E11	C57BL/6	Not applicable	Not applicable
P52_VE-Cad+_CD41mid_23	VE-Cad positive CD41 positive (Medium)	Endo	Yolk Sac	Not applicable	Embryonic Stage E11	C57BL/6	Not applicable	Not applicable
P52_VE-Cad+_CD41mid_24	VE-Cad positive CD41 positive (Medium)	Endo	Yolk Sac	Not applicable	Embryonic Stage E11	C57BL/6	Not applicable	Not applicable
P52_VE-Cad+_CD41mid_25	VE-Cad positive CD41 positive (Medium)	Endo	Yolk Sac	Not applicable	Embryonic Stage E11	C57BL/6	Not applicable	Not applicable
P52_VE-Cad+_CD41mid_28	VE-Cad positive CD41 positive (Medium)	Endo	Yolk Sac	Not applicable	Embryonic Stage E11	C57BL/6	Not applicable	Not applicable
P52_VE-Cad+_CD41mid_30	VE-Cad positive CD41 positive (Medium)	Endo	Yolk Sac	Not applicable	Embryonic Stage E11	C57BL/6	Not applicable	Not applicable
P52_VE-Cad+_CD41mid_31	VE-Cad positive CD41 positive (Medium)	Endo	Yolk Sac	Not applicable	Embryonic Stage E11	C57BL/6	Not applicable	Not applicable
P52_VE-Cad+_CD41neg_01	VE-Cad positive CD41 negative	Endo	Yolk Sac	Not applicable	Embryonic Stage E11	C57BL/6	Not applicable	Not applicable
P52_VE-Cad+_CD41neg_02	VE-Cad positive CD41 negative	Endo	Yolk Sac	Not applicable	Embryonic Stage E11	C57BL/6	Not applicable	Not applicable
P52_VE-Cad+_CD41neg_03	VE-Cad positive CD41 negative	Endo	Yolk Sac	Not applicable	Embryonic Stage E11	C57BL/6	Not applicable	Not applicable
P52_VE-Cad+_CD41neg_04	VE-Cad positive CD41 negative	Endo	Yolk Sac	Not applicable	Embryonic Stage E11	C57BL/6	Not applicable	Not applicable
P52_VE-Cad+_CD41neg_05	VE-Cad positive CD41 negative	Endo	Yolk Sac	Not applicable	Embryonic Stage E11	C57BL/6	Not applicable	Not applicable
P52_VE-Cad+_CD41neg_06	VE-Cad positive CD41 negative	Endo	Yolk Sac	Not applicable	Embryonic Stage E11	C57BL/6	Not applicable	Not applicable
P52_VE-Cad+_CD41neg_07	VE-Cad positive CD41 negative	Endo	Yolk Sac	Not applicable	Embryonic Stage E11	C57BL/6	Not applicable	Not applicable
P52_VE-Cad+_CD41neg_08	VE-Cad positive CD41 negative	Endo	Yolk Sac	Not applicable	Embryonic Stage E11	C57BL/6	Not applicable	Not applicable
P52_VE-Cad+_CD41neg_09	VE-Cad positive CD41 negative	Endo	Yolk Sac	Not applicable	Embryonic Stage E11	C57BL/6	Not applicable	Not applicable
P52_VE-Cad+_CD41neg_10	VE-Cad positive CD41 negative	Endo	Yolk Sac	Not applicable	Embryonic Stage E11	C57BL/6	Not applicable	Not applicable
P52_VE-Cad+_CD41neg_11	VE-Cad positive CD41 negative	Endo	Yolk Sac	Not applicable	Embryonic Stage E11	C57BL/6	Not applicable	Not applicable
P52_VE-Cad+_CD41neg_12	VE-Cad positive CD41 negative	Endo	Yolk Sac	Not applicable	Embryonic Stage E11	C57BL/6	Not applicable	Not applicable
P52_VE-Cad+_CD41neg_13	VE-Cad positive CD41 negative	Endo	Yolk Sac	Not applicable	Embryonic Stage E11	C57BL/6	Not applicable	Not applicable
P52_VE-Cad+_CD41neg_14	VE-Cad positive CD41 negative	Endo	Yolk Sac	Not applicable	Embryonic Stage E11	C57BL/6	Not applicable	Not applicable
P52_VE-Cad+_CD41neg_15	VE-Cad positive CD41 negative	Endo	Yolk Sac	Not applicable	Embryonic Stage E11	C57BL/6	Not applicable	Not applicable
P52_VE-Cad+_CD41neg_16	VE-Cad positive CD41 negative	Endo	Yolk Sac	Not applicable	Embryonic Stage E11	C57BL/6	Not applicable	Not applicable
P52_VE-Cad+_CD41neg_17	VE-Cad positive CD41 negative	Endo	Yolk Sac	Not applicable	Embryonic Stage E11	C57BL/6	Not applicable	Not applicable
P52_VE-Cad+_CD41neg_18	VE-Cad positive CD41 negative	Endo	Yolk Sac	Not applicable	Embryonic Stage E11	C57BL/6	Not applicable	Not applicable
P52_VE-Cad+_CD41neg_19	VE-Cad positive CD41 negative	Endo	Yolk Sac	Not applicable	Embryonic Stage E11	C57BL/6	Not applicable	Not applicable
P52_VE-Cad+_CD41neg_20	VE-Cad positive CD41 negative	Endo	Yolk Sac	Not applicable	Embryonic Stage E11	C57BL/6	Not applicable	Not applicable
P52_VE-Cad+_CD41neg_21	VE-Cad positive CD41 negative	Endo	Yolk Sac	Not applicable	Embryonic Stage E11	C57BL/6	Not applicable	Not applicable
P52_VE-Cad+_CD41neg_22	VE-Cad positive CD41 negative	Endo	Yolk Sac	Not applicable	Embryonic Stage E11	C57BL/6	Not applicable	Not applicable
P52_VE-Cad+_CD41neg_23	VE-Cad positive CD41 negative	Endo	Yolk Sac	Not applicable	Embryonic Stage E11	C57BL/6	Not applicable	Not applicable
P52_VE-Cad+_CD41neg_24	VE-Cad positive CD41 negative	Endo	Yolk Sac	Not applicable	Embryonic Stage E11	C57BL/6	Not applicable	Not applicable
P52_VE-Cad+_CD41neg_25	VE-Cad positive CD41 negative	Endo	Yolk Sac	Not applicable	Embryonic Stage E11	C57BL/6	Not applicable	Not applicable
P52_VE-Cad+_CD41neg_26	VE-Cad positive CD41 negative	Endo	Yolk Sac	Not applicable	Embryonic Stage E11	C57BL/6	Not applicable	Not applicable
P52_VE-Cad+_CD41neg_27	VE-Cad positive CD41 negative	Endo	Yolk Sac	Not applicable	Embryonic Stage E11	C57BL/6	Not applicable	Not applicable
P52_VE-Cad+_CD41neg_28	VE-Cad positive CD41 negative	Endo	Yolk Sac	Not applicable	Embryonic Stage E11	C57BL/6	Not applicable	Not applicable
P52_VE-Cad+_CD41neg_29	VE-Cad positive CD41 negative	Endo	Yolk Sac	Not applicable	Embryonic Stage E11	C57BL/6	Not applicable	Not applicable
P52_VE-Cad+_CD41neg_30	VE-Cad positive CD41 negative	Endo	Yolk Sac	Not applicable	Embryonic Stage E11	C57BL/6	Not applicable	Not applicable
P52_VE-Cad+_CD41neg_31	VE-Cad positive CD41 negative	Endo	Yolk Sac	Not applicable	Embryonic Stage E11	C57BL/6	Not applicable	Not applicable
P49_VE-Cad+_CD41hi_03	VE-Cad positive CD41 positive (High)	Pre-HSPC	Aorta-Gonad-Mesonephros	Not applicable	Embryonic Stage E10.5	C57BL/6	Not applicable	Not applicable
P49_VE-Cad+_CD41hi_04	VE-Cad positive CD41 positive (High)	Pre-HSPC	Aorta-Gonad-Mesonephros	Not applicable	Embryonic Stage E10.5	C57BL/6	Not applicable	Not applicable
P49_VE-Cad+_CD41hi_05	VE-Cad positive CD41 positive (High)	Pre-HSPC	Aorta-Gonad-Mesonephros	Not applicable	Embryonic Stage E10.5	C57BL/6	Not applicable	Not applicable
P49_VE-Cad+_CD41hi_09	VE-Cad positive CD41 positive (High)	Pre-HSPC	Aorta-Gonad-Mesonephros	Not applicable	Embryonic Stage E10.5	C57BL/6	Not applicable	Not applicable
P49_VE-Cad+_CD41hi_10	VE-Cad positive CD41 positive (High)	Pre-HSPC	Aorta-Gonad-Mesonephros	Not applicable	Embryonic Stage E10.5	C57BL/6	Not applicable	Not applicable
P49_VE-Cad+_CD41hi_13	VE-Cad positive CD41 positive (High)	Pre-HSPC	Aorta-Gonad-Mesonephros	Not applicable	Embryonic Stage E10.5	C57BL/6	Not applicable	Not applicable
P49_VE-Cad+_CD41hi_14	VE-Cad positive CD41 positive (High)	Pre-HSPC	Aorta-Gonad-Mesonephros	Not applicable	Embryonic Stage E10.5	C57BL/6	Not applicable	Not applicable
P49_VE-Cad+_CD41hi_15	VE-Cad positive CD41 positive (High)	Pre-HSPC	Aorta-Gonad-Mesonephros	Not applicable	Embryonic Stage E10.5	C57BL/6	Not applicable	Not applicable
P49_VE-Cad+_CD41hi_17	VE-Cad positive CD41 positive (High)	Pre-HSPC	Aorta-Gonad-Mesonephros	Not applicable	Embryonic Stage E10.5	C57BL/6	Not applicable	Not applicable
P49_VE-Cad+_CD41hi_18	VE-Cad positive CD41 positive (High)	Pre-HSPC	Aorta-Gonad-Mesonephros	Not applicable	Embryonic Stage E10.5	C57BL/6	Not applicable	Not applicable
P49_VE-Cad+_CD41hi_20	VE-Cad positive CD41 positive (High)	Pre-HSPC	Aorta-Gonad-Mesonephros	Not applicable	Embryonic Stage E10.5	C57BL/6	Not applicable	Not applicable
P49_VE-Cad+_CD41hi_21	VE-Cad positive CD41 positive (High)	Pre-HSPC	Aorta-Gonad-Mesonephros	Not applicable	Embryonic Stage E10.5	C57BL/6	Not applicable	Not applicable
P49_VE-Cad+_CD41hi_22	VE-Cad positive CD41 positive (High)	Pre-HSPC	Aorta-Gonad-Mesonephros	Not applicable	Embryonic Stage E10.5	C57BL/6	Not applicable	Not applicable
P49_VE-Cad+_CD41hi_24	VE-Cad positive CD41 positive (High)	Pre-HSPC	Aorta-Gonad-Mesonephros	Not applicable	Embryonic Stage E10.5	C57BL/6	Not applicable	Not applicable
P49_VE-Cad+_CD41hi_27	VE-Cad positive CD41 positive (High)	Pre-HSPC	Aorta-Gonad-Mesonephros	Not applicable	Embryonic Stage E10.5	C57BL/6	Not applicable	Not applicable
P49_VE-Cad+_CD41hi_29	VE-Cad positive CD41 positive (High)	Pre-HSPC	Aorta-Gonad-Mesonephros	Not applicable	Embryonic Stage E10.5	C57BL/6	Not applicable	Not applicable
P49_VE-Cad+_CD41hi_30	VE-Cad positive CD41 positive (High)	Pre-HSPC	Aorta-Gonad-Mesonephros	Not applicable	Embryonic Stage E10.5	C57BL/6	Not applicable	Not applicable
P49_VE-Cad+_CD41hi_31	VE-Cad positive CD41 positive (High)	Pre-HSPC	Aorta-Gonad-Mesonephros	Not applicable	Embryonic Stage E10.5	C57BL/6	Not applicable	Not applicable
P49_VE-Cad+_CD41mid_11	VE-Cad positive CD41 positive (Medium)	Pre-HSPC	Aorta-Gonad-Mesonephros	Not applicable	Embryonic Stage E10.5	C57BL/6	Not applicable	Not applicable
P51_VE-Cad+_CD41hi_02	VE-Cad positive CD41 positive (High)	Pre-HSPC	Aorta-Gonad-Mesonephros	Not applicable	Embryonic Stage E9	C57BL/6	Not applicable	Not applicable
P51_VE-Cad+_CD41hi_09	VE-Cad positive CD41 positive (High)	Pre-HSPC	Aorta-Gonad-Mesonephros	Not applicable	Embryonic Stage E9	C57BL/6	Not applicable	Not applicable
P53_VE-Cad+_CD41hi_05	VE-Cad positive CD41 positive (High)	Pre-HSPC	Aorta-Gonad-Mesonephros	Not applicable	Embryonic Stage E11	C57BL/6	Not applicable	Not applicable
P53_VE-Cad+_CD41hi_07	VE-Cad positive CD41 positive (High)	Pre-HSPC	Aorta-Gonad-Mesonephros	Not applicable	Embryonic Stage E11	C57BL/6	Not applicable	Not applicable
P53_VE-Cad+_CD41hi_09	VE-Cad positive CD41 positive (High)	Pre-HSPC	Aorta-Gonad-Mesonephros	Not applicable	Embryonic Stage E11	C57BL/6	Not applicable	Not applicable
P53_VE-Cad+_CD41hi_10	VE-Cad positive CD41 positive (High)	Pre-HSPC	Aorta-Gonad-Mesonephros	Not applicable	Embryonic Stage E11	C57BL/6	Not applicable	Not applicable
P53_VE-Cad+_CD41hi_31	VE-Cad positive CD41 positive (High)	Pre-HSPC	Aorta-Gonad-Mesonephros	Not applicable	Embryonic Stage E11	C57BL/6	Not applicable	Not applicable
P48_VE-Cad+_CD41hi_08	VE-Cad positive CD41 positive (High)	Pre-HSPC	Yolk Sac	Not applicable	Embryonic Stage E10.5	C57BL/6	Not applicable	Not applicable
P48_VE-Cad+_CD41hi_25	VE-Cad positive CD41 positive (High)	Pre-HSPC	Yolk Sac	Not applicable	Embryonic Stage E10.5	C57BL/6	Not applicable	Not applicable
P50_VE-Cad+_CD41hi_04	VE-Cad positive CD41 positive (High)	Pre-HSPC	Yolk Sac	Not applicable	Embryonic Stage E9	C57BL/6	Not applicable	Not applicable
P50_VE-Cad+_CD41hi_05	VE-Cad positive CD41 positive (High)	Pre-HSPC	Yolk Sac	Not applicable	Embryonic Stage E9	C57BL/6	Not applicable	Not applicable
P50_VE-Cad+_CD41hi_07	VE-Cad positive CD41 positive (High)	Pre-HSPC	Yolk Sac	Not applicable	Embryonic Stage E9	C57BL/6	Not applicable	Not applicable
P50_VE-Cad+_CD41hi_08	VE-Cad positive CD41 positive (High)	Pre-HSPC	Yolk Sac	Not applicable	Embryonic Stage E9	C57BL/6	Not applicable	Not applicable
P50_VE-Cad+_CD41hi_11	VE-Cad positive CD41 positive (High)	Pre-HSPC	Yolk Sac	Not applicable	Embryonic Stage E9	C57BL/6	Not applicable	Not applicable
P50_VE-Cad+_CD41hi_12	VE-Cad positive CD41 positive (High)	Pre-HSPC	Yolk Sac	Not applicable	Embryonic Stage E9	C57BL/6	Not applicable	Not applicable
P50_VE-Cad+_CD41hi_15	VE-Cad positive CD41 positive (High)	Pre-HSPC	Yolk Sac	Not applicable	Embryonic Stage E9	C57BL/6	Not applicable	Not applicable
P50_VE-Cad+_CD41hi_21	VE-Cad positive CD41 positive (High)	Pre-HSPC	Yolk Sac	Not applicable	Embryonic Stage E9	C57BL/6	Not applicable	Not applicable
P50_VE-Cad+_CD41hi_24	VE-Cad positive CD41 positive (High)	Pre-HSPC	Yolk Sac	Not applicable	Embryonic Stage E9	C57BL/6	Not applicable	Not applicable
P52_VE-Cad+_CD41hi_23	VE-Cad positive CD41 positive (High)	Pre-HSPC	Yolk Sac	Not applicable	Embryonic Stage E11	C57BL/6	Not applicable	Not applicable
P49_VE-Cad+_CD41hi_02	VE-Cad positive CD41 positive (High)	HSPC	Aorta-Gonad-Mesonephros	Not applicable	Embryonic Stage E10.5	C57BL/6	Not applicable	Not applicable
P49_VE-Cad+_CD41hi_06	VE-Cad positive CD41 positive (High)	HSPC	Aorta-Gonad-Mesonephros	Not applicable	Embryonic Stage E10.5	C57BL/6	Not applicable	Not applicable
P49_VE-Cad+_CD41hi_07	VE-Cad positive CD41 positive (High)	HSPC	Aorta-Gonad-Mesonephros	Not applicable	Embryonic Stage E10.5	C57BL/6	Not applicable	Not applicable
P49_VE-Cad+_CD41hi_12	VE-Cad positive CD41 positive (High)	HSPC	Aorta-Gonad-Mesonephros	Not applicable	Embryonic Stage E10.5	C57BL/6	Not applicable	Not applicable
P49_VE-Cad+_CD41hi_19	VE-Cad positive CD41 positive (High)	HSPC	Aorta-Gonad-Mesonephros	Not applicable	Embryonic Stage E10.5	C57BL/6	Not applicable	Not applicable
P49_VE-Cad+_CD41hi_25	VE-Cad positive CD41 positive (High)	HSPC	Aorta-Gonad-Mesonephros	Not applicable	Embryonic Stage E10.5	C57BL/6	Not applicable	Not applicable
P49_VE-Cad+_CD41hi_28	VE-Cad positive CD41 positive (High)	HSPC	Aorta-Gonad-Mesonephros	Not applicable	Embryonic Stage E10.5	C57BL/6	Not applicable	Not applicable
P49_VE-Cad+_CD41mid_03	VE-Cad positive CD41 positive (Medium)	HSPC	Aorta-Gonad-Mesonephros	Not applicable	Embryonic Stage E10.5	C57BL/6	Not applicable	Not applicable
P49_VE-Cad+_CD41mid_04	VE-Cad positive CD41 positive (Medium)	HSPC	Aorta-Gonad-Mesonephros	Not applicable	Embryonic Stage E10.5	C57BL/6	Not applicable	Not applicable
P49_VE-Cad+_CD41mid_07	VE-Cad positive CD41 positive (Medium)	HSPC	Aorta-Gonad-Mesonephros	Not applicable	Embryonic Stage E10.5	C57BL/6	Not applicable	Not applicable
P49_VE-Cad+_CD41mid_08	VE-Cad positive CD41 positive (Medium)	HSPC	Aorta-Gonad-Mesonephros	Not applicable	Embryonic Stage E10.5	C57BL/6	Not applicable	Not applicable
P49_VE-Cad+_CD41mid_09	VE-Cad positive CD41 positive (Medium)	HSPC	Aorta-Gonad-Mesonephros	Not applicable	Embryonic Stage E10.5	C57BL/6	Not applicable	Not applicable
P49_VE-Cad+_CD41mid_13	VE-Cad positive CD41 positive (Medium)	HSPC	Aorta-Gonad-Mesonephros	Not applicable	Embryonic Stage E10.5	C57BL/6	Not applicable	Not applicable
P49_VE-Cad+_CD41mid_18	VE-Cad positive CD41 positive (Medium)	HSPC	Aorta-Gonad-Mesonephros	Not applicable	Embryonic Stage E10.5	C57BL/6	Not applicable	Not applicable
P49_VE-Cad+_CD41mid_19	VE-Cad positive CD41 positive (Medium)	HSPC	Aorta-Gonad-Mesonephros	Not applicable	Embryonic Stage E10.5	C57BL/6	Not applicable	Not applicable
P49_VE-Cad+_CD41mid_20	VE-Cad positive CD41 positive (Medium)	HSPC	Aorta-Gonad-Mesonephros	Not applicable	Embryonic Stage E10.5	C57BL/6	Not applicable	Not applicable
P49_VE-Cad+_CD41mid_21	VE-Cad positive CD41 positive (Medium)	HSPC	Aorta-Gonad-Mesonephros	Not applicable	Embryonic Stage E10.5	C57BL/6	Not applicable	Not applicable
P49_VE-Cad+_CD41mid_22	VE-Cad positive CD41 positive (Medium)	HSPC	Aorta-Gonad-Mesonephros	Not applicable	Embryonic Stage E10.5	C57BL/6	Not applicable	Not applicable
P49_VE-Cad+_CD41mid_23	VE-Cad positive CD41 positive (Medium)	HSPC	Aorta-Gonad-Mesonephros	Not applicable	Embryonic Stage E10.5	C57BL/6	Not applicable	Not applicable
P49_VE-Cad+_CD41mid_24	VE-Cad positive CD41 positive (Medium)	HSPC	Aorta-Gonad-Mesonephros	Not applicable	Embryonic Stage E10.5	C57BL/6	Not applicable	Not applicable
P49_VE-Cad+_CD41mid_25	VE-Cad positive CD41 positive (Medium)	HSPC	Aorta-Gonad-Mesonephros	Not applicable	Embryonic Stage E10.5	C57BL/6	Not applicable	Not applicable
P49_VE-Cad+_CD41mid_26	VE-Cad positive CD41 positive (Medium)	HSPC	Aorta-Gonad-Mesonephros	Not applicable	Embryonic Stage E10.5	C57BL/6	Not applicable	Not applicable
P49_VE-Cad+_CD41mid_27	VE-Cad positive CD41 positive (Medium)	HSPC	Aorta-Gonad-Mesonephros	Not applicable	Embryonic Stage E10.5	C57BL/6	Not applicable	Not applicable
P49_VE-Cad+_CD41mid_29	VE-Cad positive CD41 positive (Medium)	HSPC	Aorta-Gonad-Mesonephros	Not applicable	Embryonic Stage E10.5	C57BL/6	Not applicable	Not applicable
P51_VE-Cad+_CD41hi_07	VE-Cad positive CD41 positive (High)	HSPC	Aorta-Gonad-Mesonephros	Not applicable	Embryonic Stage E9	C57BL/6	Not applicable	Not applicable
P53_VE-Cad+_CD41hi_01	VE-Cad positive CD41 positive (High)	HSPC	Aorta-Gonad-Mesonephros	Not applicable	Embryonic Stage E11	C57BL/6	Not applicable	Not applicable
P53_VE-Cad+_CD41hi_02	VE-Cad positive CD41 positive (High)	HSPC	Aorta-Gonad-Mesonephros	Not applicable	Embryonic Stage E11	C57BL/6	Not applicable	Not applicable
P53_VE-Cad+_CD41hi_04	VE-Cad positive CD41 positive (High)	HSPC	Aorta-Gonad-Mesonephros	Not applicable	Embryonic Stage E11	C57BL/6	Not applicable	Not applicable
P53_VE-Cad+_CD41hi_06	VE-Cad positive CD41 positive (High)	HSPC	Aorta-Gonad-Mesonephros	Not applicable	Embryonic Stage E11	C57BL/6	Not applicable	Not applicable
P53_VE-Cad+_CD41hi_11	VE-Cad positive CD41 positive (High)	HSPC	Aorta-Gonad-Mesonephros	Not applicable	Embryonic Stage E11	C57BL/6	Not applicable	Not applicable
P53_VE-Cad+_CD41hi_12	VE-Cad positive CD41 positive (High)	HSPC	Aorta-Gonad-Mesonephros	Not applicable	Embryonic Stage E11	C57BL/6	Not applicable	Not applicable
P53_VE-Cad+_CD41hi_13	VE-Cad positive CD41 positive (High)	HSPC	Aorta-Gonad-Mesonephros	Not applicable	Embryonic Stage E11	C57BL/6	Not applicable	Not applicable
P53_VE-Cad+_CD41hi_14	VE-Cad positive CD41 positive (High)	HSPC	Aorta-Gonad-Mesonephros	Not applicable	Embryonic Stage E11	C57BL/6	Not applicable	Not applicable
P53_VE-Cad+_CD41hi_16	VE-Cad positive CD41 positive (High)	HSPC	Aorta-Gonad-Mesonephros	Not applicable	Embryonic Stage E11	C57BL/6	Not applicable	Not applicable
P53_VE-Cad+_CD41hi_20	VE-Cad positive CD41 positive (High)	HSPC	Aorta-Gonad-Mesonephros	Not applicable	Embryonic Stage E11	C57BL/6	Not applicable	Not applicable
P53_VE-Cad+_CD41hi_21	VE-Cad positive CD41 positive (High)	HSPC	Aorta-Gonad-Mesonephros	Not applicable	Embryonic Stage E11	C57BL/6	Not applicable	Not applicable
P53_VE-Cad+_CD41hi_22	VE-Cad positive CD41 positive (High)	HSPC	Aorta-Gonad-Mesonephros	Not applicable	Embryonic Stage E11	C57BL/6	Not applicable	Not applicable
P53_VE-Cad+_CD41hi_24	VE-Cad positive CD41 positive (High)	HSPC	Aorta-Gonad-Mesonephros	Not applicable	Embryonic Stage E11	C57BL/6	Not applicable	Not applicable
P53_VE-Cad+_CD41hi_25	VE-Cad positive CD41 positive (High)	HSPC	Aorta-Gonad-Mesonephros	Not applicable	Embryonic Stage E11	C57BL/6	Not applicable	Not applicable
P53_VE-Cad+_CD41hi_28	VE-Cad positive CD41 positive (High)	HSPC	Aorta-Gonad-Mesonephros	Not applicable	Embryonic Stage E11	C57BL/6	Not applicable	Not applicable
P53_VE-Cad+_CD41hi_29	VE-Cad positive CD41 positive (High)	HSPC	Aorta-Gonad-Mesonephros	Not applicable	Embryonic Stage E11	C57BL/6	Not applicable	Not applicable
P53_VE-Cad+_CD41hi_30	VE-Cad positive CD41 positive (High)	HSPC	Aorta-Gonad-Mesonephros	Not applicable	Embryonic Stage E11	C57BL/6	Not applicable	Not applicable
P53_VE-Cad+_CD41mid_02	VE-Cad positive CD41 positive (Medium)	HSPC	Aorta-Gonad-Mesonephros	Not applicable	Embryonic Stage E11	C57BL/6	Not applicable	Not applicable
P53_VE-Cad+_CD41mid_04	VE-Cad positive CD41 positive (Medium)	HSPC	Aorta-Gonad-Mesonephros	Not applicable	Embryonic Stage E11	C57BL/6	Not applicable	Not applicable
P53_VE-Cad+_CD41mid_06	VE-Cad positive CD41 positive (Medium)	HSPC	Aorta-Gonad-Mesonephros	Not applicable	Embryonic Stage E11	C57BL/6	Not applicable	Not applicable
P53_VE-Cad+_CD41mid_07	VE-Cad positive CD41 positive (Medium)	HSPC	Aorta-Gonad-Mesonephros	Not applicable	Embryonic Stage E11	C57BL/6	Not applicable	Not applicable
P53_VE-Cad+_CD41mid_08	VE-Cad positive CD41 positive (Medium)	HSPC	Aorta-Gonad-Mesonephros	Not applicable	Embryonic Stage E11	C57BL/6	Not applicable	Not applicable
P53_VE-Cad+_CD41mid_09	VE-Cad positive CD41 positive (Medium)	HSPC	Aorta-Gonad-Mesonephros	Not applicable	Embryonic Stage E11	C57BL/6	Not applicable	Not applicable
P53_VE-Cad+_CD41mid_10	VE-Cad positive CD41 positive (Medium)	HSPC	Aorta-Gonad-Mesonephros	Not applicable	Embryonic Stage E11	C57BL/6	Not applicable	Not applicable
P53_VE-Cad+_CD41mid_12	VE-Cad positive CD41 positive (Medium)	HSPC	Aorta-Gonad-Mesonephros	Not applicable	Embryonic Stage E11	C57BL/6	Not applicable	Not applicable
P53_VE-Cad+_CD41mid_13	VE-Cad positive CD41 positive (Medium)	HSPC	Aorta-Gonad-Mesonephros	Not applicable	Embryonic Stage E11	C57BL/6	Not applicable	Not applicable
P53_VE-Cad+_CD41mid_14	VE-Cad positive CD41 positive (Medium)	HSPC	Aorta-Gonad-Mesonephros	Not applicable	Embryonic Stage E11	C57BL/6	Not applicable	Not applicable
P53_VE-Cad+_CD41mid_15	VE-Cad positive CD41 positive (Medium)	HSPC	Aorta-Gonad-Mesonephros	Not applicable	Embryonic Stage E11	C57BL/6	Not applicable	Not applicable
P53_VE-Cad+_CD41mid_17	VE-Cad positive CD41 positive (Medium)	HSPC	Aorta-Gonad-Mesonephros	Not applicable	Embryonic Stage E11	C57BL/6	Not applicable	Not applicable
P53_VE-Cad+_CD41mid_18	VE-Cad positive CD41 positive (Medium)	HSPC	Aorta-Gonad-Mesonephros	Not applicable	Embryonic Stage E11	C57BL/6	Not applicable	Not applicable
P53_VE-Cad+_CD41mid_19	VE-Cad positive CD41 positive (Medium)	HSPC	Aorta-Gonad-Mesonephros	Not applicable	Embryonic Stage E11	C57BL/6	Not applicable	Not applicable
P53_VE-Cad+_CD41mid_21	VE-Cad positive CD41 positive (Medium)	HSPC	Aorta-Gonad-Mesonephros	Not applicable	Embryonic Stage E11	C57BL/6	Not applicable	Not applicable
P53_VE-Cad+_CD41mid_22	VE-Cad positive CD41 positive (Medium)	HSPC	Aorta-Gonad-Mesonephros	Not applicable	Embryonic Stage E11	C57BL/6	Not applicable	Not applicable
P53_VE-Cad+_CD41mid_24	VE-Cad positive CD41 positive (Medium)	HSPC	Aorta-Gonad-Mesonephros	Not applicable	Embryonic Stage E11	C57BL/6	Not applicable	Not applicable
P53_VE-Cad+_CD41mid_25	VE-Cad positive CD41 positive (Medium)	HSPC	Aorta-Gonad-Mesonephros	Not applicable	Embryonic Stage E11	C57BL/6	Not applicable	Not applicable
P53_VE-Cad+_CD41mid_26	VE-Cad positive CD41 positive (Medium)	HSPC	Aorta-Gonad-Mesonephros	Not applicable	Embryonic Stage E11	C57BL/6	Not applicable	Not applicable
P53_VE-Cad+_CD41mid_27	VE-Cad positive CD41 positive (Medium)	HSPC	Aorta-Gonad-Mesonephros	Not applicable	Embryonic Stage E11	C57BL/6	Not applicable	Not applicable
P53_VE-Cad+_CD41mid_28	VE-Cad positive CD41 positive (Medium)	HSPC	Aorta-Gonad-Mesonephros	Not applicable	Embryonic Stage E11	C57BL/6	Not applicable	Not applicable
P53_VE-Cad+_CD41mid_29	VE-Cad positive CD41 positive (Medium)	HSPC	Aorta-Gonad-Mesonephros	Not applicable	Embryonic Stage E11	C57BL/6	Not applicable	Not applicable
P53_VE-Cad+_CD41mid_31	VE-Cad positive CD41 positive (Medium)	HSPC	Aorta-Gonad-Mesonephros	Not applicable	Embryonic Stage E11	C57BL/6	Not applicable	Not applicable
P48_VE-Cad+_CD41hi_24	VE-Cad positive CD41 positive (High)	HSPC	Yolk Sac	Not applicable	Embryonic Stage E10.5	C57BL/6	Not applicable	Not applicable
P48_VE-Cad+_CD41mid_12	VE-Cad positive CD41 positive (Medium)	HSPC	Yolk Sac	Not applicable	Embryonic Stage E10.5	C57BL/6	Not applicable	Not applicable
P52_VE-Cad+_CD41hi_03	VE-Cad positive CD41 positive (High)	HSPC	Yolk Sac	Not applicable	Embryonic Stage E11	C57BL/6	Not applicable	Not applicable
P52_VE-Cad+_CD41hi_07	VE-Cad positive CD41 positive (High)	HSPC	Yolk Sac	Not applicable	Embryonic Stage E11	C57BL/6	Not applicable	Not applicable
P52_VE-Cad+_CD41hi_10	VE-Cad positive CD41 positive (High)	HSPC	Yolk Sac	Not applicable	Embryonic Stage E11	C57BL/6	Not applicable	Not applicable
P52_VE-Cad+_CD41hi_13	VE-Cad positive CD41 positive (High)	HSPC	Yolk Sac	Not applicable	Embryonic Stage E11	C57BL/6	Not applicable	Not applicable
P52_VE-Cad+_CD41hi_15	VE-Cad positive CD41 positive (High)	HSPC	Yolk Sac	Not applicable	Embryonic Stage E11	C57BL/6	Not applicable	Not applicable
P52_VE-Cad+_CD41hi_17	VE-Cad positive CD41 positive (High)	HSPC	Yolk Sac	Not applicable	Embryonic Stage E11	C57BL/6	Not applicable	Not applicable
P52_VE-Cad+_CD41hi_19	VE-Cad positive CD41 positive (High)	HSPC	Yolk Sac	Not applicable	Embryonic Stage E11	C57BL/6	Not applicable	Not applicable
P52_VE-Cad+_CD41hi_21	VE-Cad positive CD41 positive (High)	HSPC	Yolk Sac	Not applicable	Embryonic Stage E11	C57BL/6	Not applicable	Not applicable
P52_VE-Cad+_CD41hi_22	VE-Cad positive CD41 positive (High)	HSPC	Yolk Sac	Not applicable	Embryonic Stage E11	C57BL/6	Not applicable	Not applicable
P52_VE-Cad+_CD41mid_02	VE-Cad positive CD41 positive (Medium)	HSPC	Yolk Sac	Not applicable	Embryonic Stage E11	C57BL/6	Not applicable	Not applicable
P52_VE-Cad+_CD41mid_05	VE-Cad positive CD41 positive (Medium)	HSPC	Yolk Sac	Not applicable	Embryonic Stage E11	C57BL/6	Not applicable	Not applicable
P52_VE-Cad+_CD41mid_09	VE-Cad positive CD41 positive (Medium)	HSPC	Yolk Sac	Not applicable	Embryonic Stage E11	C57BL/6	Not applicable	Not applicable
P52_VE-Cad+_CD41mid_10	VE-Cad positive CD41 positive (Medium)	HSPC	Yolk Sac	Not applicable	Embryonic Stage E11	C57BL/6	Not applicable	Not applicable
P52_VE-Cad+_CD41mid_11	VE-Cad positive CD41 positive (Medium)	HSPC	Yolk Sac	Not applicable	Embryonic Stage E11	C57BL/6	Not applicable	Not applicable
P52_VE-Cad+_CD41mid_14	VE-Cad positive CD41 positive (Medium)	HSPC	Yolk Sac	Not applicable	Embryonic Stage E11	C57BL/6	Not applicable	Not applicable
P52_VE-Cad+_CD41mid_17	VE-Cad positive CD41 positive (Medium)	HSPC	Yolk Sac	Not applicable	Embryonic Stage E11	C57BL/6	Not applicable	Not applicable
P52_VE-Cad+_CD41mid_18	VE-Cad positive CD41 positive (Medium)	HSPC	Yolk Sac	Not applicable	Embryonic Stage E11	C57BL/6	Not applicable	Not applicable
P52_VE-Cad+_CD41mid_20	VE-Cad positive CD41 positive (Medium)	HSPC	Yolk Sac	Not applicable	Embryonic Stage E11	C57BL/6	Not applicable	Not applicable
P52_VE-Cad+_CD41mid_21	VE-Cad positive CD41 positive (Medium)	HSPC	Yolk Sac	Not applicable	Embryonic Stage E11	C57BL/6	Not applicable	Not applicable
P52_VE-Cad+_CD41mid_22	VE-Cad positive CD41 positive (Medium)	HSPC	Yolk Sac	Not applicable	Embryonic Stage E11	C57BL/6	Not applicable	Not applicable
P52_VE-Cad+_CD41mid_26	VE-Cad positive CD41 positive (Medium)	HSPC	Yolk Sac	Not applicable	Embryonic Stage E11	C57BL/6	Not applicable	Not applicable
P52_VE-Cad+_CD41mid_27	VE-Cad positive CD41 positive (Medium)	HSPC	Yolk Sac	Not applicable	Embryonic Stage E11	C57BL/6	Not applicable	Not applicable
P52_VE-Cad+_CD41mid_29	VE-Cad positive CD41 positive (Medium)	HSPC	Yolk Sac	Not applicable	Embryonic Stage E11	C57BL/6	Not applicable	Not applicable
plate1_Pre-HSPCs type I_01_01	VE-Cad positive CD41 positive CD43 positive CD45 negative	Pre_HSC_type_I	Aorta-Gonad-Mesonephros	Not applicable	Embryonic Stage E10	C57BL/6	Not applicable	Not applicable
plate1_Pre-HSPCs type I_01_02	VE-Cad positive CD41 positive CD43 positive CD45 negative	Pre_HSC_type_I	Aorta-Gonad-Mesonephros	Not applicable	Embryonic Stage E10	C57BL/6	Not applicable	Not applicable
plate1_Pre-HSPCs type I_01_03	VE-Cad positive CD41 positive CD43 positive CD45 negative	Pre_HSC_type_I	Aorta-Gonad-Mesonephros	Not applicable	Embryonic Stage E10	C57BL/6	Not applicable	Not applicable
plate1_Pre-HSPCs type I_01_04	VE-Cad positive CD41 positive CD43 positive CD45 negative	Pre_HSC_type_I	Aorta-Gonad-Mesonephros	Not applicable	Embryonic Stage E10	C57BL/6	Not applicable	Not applicable
plate1_Pre-HSPCs type I_01_05	VE-Cad positive CD41 positive CD43 positive CD45 negative	Pre_HSC_type_I	Aorta-Gonad-Mesonephros	Not applicable	Embryonic Stage E10	C57BL/6	Not applicable	Not applicable
plate1_Pre-HSPCs type I_01_06	VE-Cad positive CD41 positive CD43 positive CD45 negative	Pre_HSC_type_I	Aorta-Gonad-Mesonephros	Not applicable	Embryonic Stage E10	C57BL/6	Not applicable	Not applicable
plate1_Pre-HSPCs type I_01_07	VE-Cad positive CD41 positive CD43 positive CD45 negative	Pre_HSC_type_I	Aorta-Gonad-Mesonephros	Not applicable	Embryonic Stage E10	C57BL/6	Not applicable	Not applicable
plate1_Pre-HSPCs type I_01_08	VE-Cad positive CD41 positive CD43 positive CD45 negative	Pre_HSC_type_I	Aorta-Gonad-Mesonephros	Not applicable	Embryonic Stage E10	C57BL/6	Not applicable	Not applicable
plate1_Pre-HSPCs type I_01_09	VE-Cad positive CD41 positive CD43 positive CD45 negative	Pre_HSC_type_I	Aorta-Gonad-Mesonephros	Not applicable	Embryonic Stage E10	C57BL/6	Not applicable	Not applicable
plate1_Pre-HSPCs type I_01_10	VE-Cad positive CD41 positive CD43 positive CD45 negative	Pre_HSC_type_I	Aorta-Gonad-Mesonephros	Not applicable	Embryonic Stage E10	C57BL/6	Not applicable	Not applicable
plate1_Pre-HSPCs type I_01_11	VE-Cad positive CD41 positive CD43 positive CD45 negative	Pre_HSC_type_I	Aorta-Gonad-Mesonephros	Not applicable	Embryonic Stage E10	C57BL/6	Not applicable	Not applicable
plate1_Pre-HSPCs type I_01_12	VE-Cad positive CD41 positive CD43 positive CD45 negative	Pre_HSC_type_I	Aorta-Gonad-Mesonephros	Not applicable	Embryonic Stage E10	C57BL/6	Not applicable	Not applicable
plate1_Pre-HSPCs type I_01_14	VE-Cad positive CD41 positive CD43 positive CD45 negative	Pre_HSC_type_I	Aorta-Gonad-Mesonephros	Not applicable	Embryonic Stage E10	C57BL/6	Not applicable	Not applicable
plate1_Pre-HSPCs type I_01_15	VE-Cad positive CD41 positive CD43 positive CD45 negative	Pre_HSC_type_I	Aorta-Gonad-Mesonephros	Not applicable	Embryonic Stage E10	C57BL/6	Not applicable	Not applicable
plate1_Pre-HSPCs type I_01_17	VE-Cad positive CD41 positive CD43 positive CD45 negative	Pre_HSC_type_I	Aorta-Gonad-Mesonephros	Not applicable	Embryonic Stage E10	C57BL/6	Not applicable	Not applicable
plate1_Pre-HSPCs type I_01_18	VE-Cad positive CD41 positive CD43 positive CD45 negative	Pre_HSC_type_I	Aorta-Gonad-Mesonephros	Not applicable	Embryonic Stage E10	C57BL/6	Not applicable	Not applicable
plate1_Pre-HSPCs type I_01_19	VE-Cad positive CD41 positive CD43 positive CD45 negative	Pre_HSC_type_I	Aorta-Gonad-Mesonephros	Not applicable	Embryonic Stage E10	C57BL/6	Not applicable	Not applicable
plate1_Pre-HSPCs type I_01_20	VE-Cad positive CD41 positive CD43 positive CD45 negative	Pre_HSC_type_I	Aorta-Gonad-Mesonephros	Not applicable	Embryonic Stage E10	C57BL/6	Not applicable	Not applicable
plate1_Pre-HSPCs type I_01_21	VE-Cad positive CD41 positive CD43 positive CD45 negative	Pre_HSC_type_I	Aorta-Gonad-Mesonephros	Not applicable	Embryonic Stage E10	C57BL/6	Not applicable	Not applicable
plate1_Pre-HSPCs type I_01_22	VE-Cad positive CD41 positive CD43 positive CD45 negative	Pre_HSC_type_I	Aorta-Gonad-Mesonephros	Not applicable	Embryonic Stage E10	C57BL/6	Not applicable	Not applicable
plate1_Pre-HSPCs type I_01_23	VE-Cad positive CD41 positive CD43 positive CD45 negative	Pre_HSC_type_I	Aorta-Gonad-Mesonephros	Not applicable	Embryonic Stage E10	C57BL/6	Not applicable	Not applicable
plate1_Pre-HSPCs type I_01_24	VE-Cad positive CD41 positive CD43 positive CD45 negative	Pre_HSC_type_I	Aorta-Gonad-Mesonephros	Not applicable	Embryonic Stage E10	C57BL/6	Not applicable	Not applicable
plate1_Pre-HSPCs type I_01_25	VE-Cad positive CD41 positive CD43 positive CD45 negative	Pre_HSC_type_I	Aorta-Gonad-Mesonephros	Not applicable	Embryonic Stage E10	C57BL/6	Not applicable	Not applicable
plate1_Pre-HSPCs type I_01_26	VE-Cad positive CD41 positive CD43 positive CD45 negative	Pre_HSC_type_I	Aorta-Gonad-Mesonephros	Not applicable	Embryonic Stage E10	C57BL/6	Not applicable	Not applicable
plate1_Pre-HSPCs type I_01_27	VE-Cad positive CD41 positive CD43 positive CD45 negative	Pre_HSC_type_I	Aorta-Gonad-Mesonephros	Not applicable	Embryonic Stage E10	C57BL/6	Not applicable	Not applicable
plate1_Pre-HSPCs type I_01_28	VE-Cad positive CD41 positive CD43 positive CD45 negative	Pre_HSC_type_I	Aorta-Gonad-Mesonephros	Not applicable	Embryonic Stage E10	C57BL/6	Not applicable	Not applicable
plate1_Pre-HSPCs type I_01_29	VE-Cad positive CD41 positive CD43 positive CD45 negative	Pre_HSC_type_I	Aorta-Gonad-Mesonephros	Not applicable	Embryonic Stage E10	C57BL/6	Not applicable	Not applicable
plate1_Pre-HSPCs type I_01_30	VE-Cad positive CD41 positive CD43 positive CD45 negative	Pre_HSC_type_I	Aorta-Gonad-Mesonephros	Not applicable	Embryonic Stage E10	C57BL/6	Not applicable	Not applicable
plate1_Pre-HSPCs type I_01_31	VE-Cad positive CD41 positive CD43 positive CD45 negative	Pre_HSC_type_I	Aorta-Gonad-Mesonephros	Not applicable	Embryonic Stage E10	C57BL/6	Not applicable	Not applicable
plate1_Pre-HSPCs type I_01_32	VE-Cad positive CD41 positive CD43 positive CD45 negative	Pre_HSC_type_I	Aorta-Gonad-Mesonephros	Not applicable	Embryonic Stage E10	C57BL/6	Not applicable	Not applicable
plate1_Pre-HSPCs type I_01_33	VE-Cad positive CD41 positive CD43 positive CD45 negative	Pre_HSC_type_I	Aorta-Gonad-Mesonephros	Not applicable	Embryonic Stage E10	C57BL/6	Not applicable	Not applicable
plate1_Pre-HSPCs type I_01_34	VE-Cad positive CD41 positive CD43 positive CD45 negative	Pre_HSC_type_I	Aorta-Gonad-Mesonephros	Not applicable	Embryonic Stage E10	C57BL/6	Not applicable	Not applicable
plate1_Pre-HSPCs type I_01_35	VE-Cad positive CD41 positive CD43 positive CD45 negative	Pre_HSC_type_I	Aorta-Gonad-Mesonephros	Not applicable	Embryonic Stage E10	C57BL/6	Not applicable	Not applicable
plate1_Pre-HSPCs type I_01_37	VE-Cad positive CD41 positive CD43 positive CD45 negative	Pre_HSC_type_I	Aorta-Gonad-Mesonephros	Not applicable	Embryonic Stage E10	C57BL/6	Not applicable	Not applicable
plate1_Pre-HSPCs type I_01_38	VE-Cad positive CD41 positive CD43 positive CD45 negative	Pre_HSC_type_I	Aorta-Gonad-Mesonephros	Not applicable	Embryonic Stage E10	C57BL/6	Not applicable	Not applicable
plate1_Pre-HSPCs type I_01_39	VE-Cad positive CD41 positive CD43 positive CD45 negative	Pre_HSC_type_I	Aorta-Gonad-Mesonephros	Not applicable	Embryonic Stage E10	C57BL/6	Not applicable	Not applicable
plate1_Pre-HSPCs type I_01_40	VE-Cad positive CD41 positive CD43 positive CD45 negative	Pre_HSC_type_I	Aorta-Gonad-Mesonephros	Not applicable	Embryonic Stage E10	C57BL/6	Not applicable	Not applicable
plate1_Pre-HSPCs type I_01_41	VE-Cad positive CD41 positive CD43 positive CD45 negative	Pre_HSC_type_I	Aorta-Gonad-Mesonephros	Not applicable	Embryonic Stage E10	C57BL/6	Not applicable	Not applicable
plate1_Pre-HSPCs type I_01_42	VE-Cad positive CD41 positive CD43 positive CD45 negative	Pre_HSC_type_I	Aorta-Gonad-Mesonephros	Not applicable	Embryonic Stage E10	C57BL/6	Not applicable	Not applicable
plate1_Pre-HSPCs type I_01_43	VE-Cad positive CD41 positive CD43 positive CD45 negative	Pre_HSC_type_I	Aorta-Gonad-Mesonephros	Not applicable	Embryonic Stage E10	C57BL/6	Not applicable	Not applicable
plate1_Pre-HSPCs type I_01_44	VE-Cad positive CD41 positive CD43 positive CD45 negative	Pre_HSC_type_I	Aorta-Gonad-Mesonephros	Not applicable	Embryonic Stage E10	C57BL/6	Not applicable	Not applicable
plate1_Pro-HSPCs_01_01	VE-Cad positive CD41 positive CD43 negative CD45 negative	Pro_HSC	Aorta-Gonad-Mesonephros	Not applicable	Embryonic Stage E10	C57BL/6	Not applicable	Not applicable
plate1_Pro-HSPCs_01_02	VE-Cad positive CD41 positive CD43 negative CD45 negative	Pro_HSC	Aorta-Gonad-Mesonephros	Not applicable	Embryonic Stage E10	C57BL/6	Not applicable	Not applicable
plate1_Pro-HSPCs_01_03	VE-Cad positive CD41 positive CD43 negative CD45 negative	Pro_HSC	Aorta-Gonad-Mesonephros	Not applicable	Embryonic Stage E10	C57BL/6	Not applicable	Not applicable
plate1_Pro-HSPCs_01_04	VE-Cad positive CD41 positive CD43 negative CD45 negative	Pro_HSC	Aorta-Gonad-Mesonephros	Not applicable	Embryonic Stage E10	C57BL/6	Not applicable	Not applicable
plate1_Pro-HSPCs_01_05	VE-Cad positive CD41 positive CD43 negative CD45 negative	Pro_HSC	Aorta-Gonad-Mesonephros	Not applicable	Embryonic Stage E10	C57BL/6	Not applicable	Not applicable
plate1_Pro-HSPCs_01_06	VE-Cad positive CD41 positive CD43 negative CD45 negative	Pro_HSC	Aorta-Gonad-Mesonephros	Not applicable	Embryonic Stage E10	C57BL/6	Not applicable	Not applicable
plate1_Pro-HSPCs_01_07	VE-Cad positive CD41 positive CD43 negative CD45 negative	Pro_HSC	Aorta-Gonad-Mesonephros	Not applicable	Embryonic Stage E10	C57BL/6	Not applicable	Not applicable
plate1_Pro-HSPCs_01_08	VE-Cad positive CD41 positive CD43 negative CD45 negative	Pro_HSC	Aorta-Gonad-Mesonephros	Not applicable	Embryonic Stage E10	C57BL/6	Not applicable	Not applicable
plate1_Pro-HSPCs_01_09	VE-Cad positive CD41 positive CD43 negative CD45 negative	Pro_HSC	Aorta-Gonad-Mesonephros	Not applicable	Embryonic Stage E10	C57BL/6	Not applicable	Not applicable
plate1_Pro-HSPCs_01_10	VE-Cad positive CD41 positive CD43 negative CD45 negative	Pro_HSC	Aorta-Gonad-Mesonephros	Not applicable	Embryonic Stage E10	C57BL/6	Not applicable	Not applicable
plate1_Pro-HSPCs_01_11	VE-Cad positive CD41 positive CD43 negative CD45 negative	Pro_HSC	Aorta-Gonad-Mesonephros	Not applicable	Embryonic Stage E10	C57BL/6	Not applicable	Not applicable
plate1_Pro-HSPCs_01_12	VE-Cad positive CD41 positive CD43 negative CD45 negative	Pro_HSC	Aorta-Gonad-Mesonephros	Not applicable	Embryonic Stage E10	C57BL/6	Not applicable	Not applicable
plate1_Pro-HSPCs_01_13	VE-Cad positive CD41 positive CD43 negative CD45 negative	Pro_HSC	Aorta-Gonad-Mesonephros	Not applicable	Embryonic Stage E10	C57BL/6	Not applicable	Not applicable
plate1_Pro-HSPCs_01_14	VE-Cad positive CD41 positive CD43 negative CD45 negative	Pro_HSC	Aorta-Gonad-Mesonephros	Not applicable	Embryonic Stage E10	C57BL/6	Not applicable	Not applicable
plate1_Pro-HSPCs_01_15	VE-Cad positive CD41 positive CD43 negative CD45 negative	Pro_HSC	Aorta-Gonad-Mesonephros	Not applicable	Embryonic Stage E10	C57BL/6	Not applicable	Not applicable
plate1_Pro-HSPCs_01_16	VE-Cad positive CD41 positive CD43 negative CD45 negative	Pro_HSC	Aorta-Gonad-Mesonephros	Not applicable	Embryonic Stage E10	C57BL/6	Not applicable	Not applicable
plate1_Pro-HSPCs_01_17	VE-Cad positive CD41 positive CD43 negative CD45 negative	Pro_HSC	Aorta-Gonad-Mesonephros	Not applicable	Embryonic Stage E10	C57BL/6	Not applicable	Not applicable
plate1_Pro-HSPCs_01_18	VE-Cad positive CD41 positive CD43 negative CD45 negative	Pro_HSC	Aorta-Gonad-Mesonephros	Not applicable	Embryonic Stage E10	C57BL/6	Not applicable	Not applicable
plate1_Pro-HSPCs_01_19	VE-Cad positive CD41 positive CD43 negative CD45 negative	Pro_HSC	Aorta-Gonad-Mesonephros	Not applicable	Embryonic Stage E10	C57BL/6	Not applicable	Not applicable
plate1_Pro-HSPCs_01_20	VE-Cad positive CD41 positive CD43 negative CD45 negative	Pro_HSC	Aorta-Gonad-Mesonephros	Not applicable	Embryonic Stage E10	C57BL/6	Not applicable	Not applicable
plate1_Pro-HSPCs_01_21	VE-Cad positive CD41 positive CD43 negative CD45 negative	Pro_HSC	Aorta-Gonad-Mesonephros	Not applicable	Embryonic Stage E10	C57BL/6	Not applicable	Not applicable
plate1_Pro-HSPCs_01_22	VE-Cad positive CD41 positive CD43 negative CD45 negative	Pro_HSC	Aorta-Gonad-Mesonephros	Not applicable	Embryonic Stage E10	C57BL/6	Not applicable	Not applicable
plate1_Pro-HSPCs_01_23	VE-Cad positive CD41 positive CD43 negative CD45 negative	Pro_HSC	Aorta-Gonad-Mesonephros	Not applicable	Embryonic Stage E10	C57BL/6	Not applicable	Not applicable
plate1_Pro-HSPCs_01_24	VE-Cad positive CD41 positive CD43 negative CD45 negative	Pro_HSC	Aorta-Gonad-Mesonephros	Not applicable	Embryonic Stage E10	C57BL/6	Not applicable	Not applicable
plate1_Pro-HSPCs_01_25	VE-Cad positive CD41 positive CD43 negative CD45 negative	Pro_HSC	Aorta-Gonad-Mesonephros	Not applicable	Embryonic Stage E10	C57BL/6	Not applicable	Not applicable
plate1_Pro-HSPCs_01_26	VE-Cad positive CD41 positive CD43 negative CD45 negative	Pro_HSC	Aorta-Gonad-Mesonephros	Not applicable	Embryonic Stage E10	C57BL/6	Not applicable	Not applicable
plate1_Pro-HSPCs_01_27	VE-Cad positive CD41 positive CD43 negative CD45 negative	Pro_HSC	Aorta-Gonad-Mesonephros	Not applicable	Embryonic Stage E10	C57BL/6	Not applicable	Not applicable
plate1_Pro-HSPCs_01_28	VE-Cad positive CD41 positive CD43 negative CD45 negative	Pro_HSC	Aorta-Gonad-Mesonephros	Not applicable	Embryonic Stage E10	C57BL/6	Not applicable	Not applicable
plate1_Pro-HSPCs_01_29	VE-Cad positive CD41 positive CD43 negative CD45 negative	Pro_HSC	Aorta-Gonad-Mesonephros	Not applicable	Embryonic Stage E10	C57BL/6	Not applicable	Not applicable
plate1_Pro-HSPCs_01_31	VE-Cad positive CD41 positive CD43 negative CD45 negative	Pro_HSC	Aorta-Gonad-Mesonephros	Not applicable	Embryonic Stage E10	C57BL/6	Not applicable	Not applicable
plate1_Pro-HSPCs_01_32	VE-Cad positive CD41 positive CD43 negative CD45 negative	Pro_HSC	Aorta-Gonad-Mesonephros	Not applicable	Embryonic Stage E10	C57BL/6	Not applicable	Not applicable
plate1_Pro-HSPCs_01_33	VE-Cad positive CD41 positive CD43 negative CD45 negative	Pro_HSC	Aorta-Gonad-Mesonephros	Not applicable	Embryonic Stage E10	C57BL/6	Not applicable	Not applicable
plate1_Pro-HSPCs_01_34	VE-Cad positive CD41 positive CD43 negative CD45 negative	Pro_HSC	Aorta-Gonad-Mesonephros	Not applicable	Embryonic Stage E10	C57BL/6	Not applicable	Not applicable
plate1_Pro-HSPCs_01_35	VE-Cad positive CD41 positive CD43 negative CD45 negative	Pro_HSC	Aorta-Gonad-Mesonephros	Not applicable	Embryonic Stage E10	C57BL/6	Not applicable	Not applicable
plate1_Pro-HSPCs_01_36	VE-Cad positive CD41 positive CD43 negative CD45 negative	Pro_HSC	Aorta-Gonad-Mesonephros	Not applicable	Embryonic Stage E10	C57BL/6	Not applicable	Not applicable
plate1_Pro-HSPCs_01_37	VE-Cad positive CD41 positive CD43 negative CD45 negative	Pro_HSC	Aorta-Gonad-Mesonephros	Not applicable	Embryonic Stage E10	C57BL/6	Not applicable	Not applicable
plate1_Pro-HSPCs_01_38	VE-Cad positive CD41 positive CD43 negative CD45 negative	Pro_HSC	Aorta-Gonad-Mesonephros	Not applicable	Embryonic Stage E10	C57BL/6	Not applicable	Not applicable
plate1_Pro-HSPCs_01_39	VE-Cad positive CD41 positive CD43 negative CD45 negative	Pro_HSC	Aorta-Gonad-Mesonephros	Not applicable	Embryonic Stage E10	C57BL/6	Not applicable	Not applicable
plate1_Pro-HSPCs_01_40	VE-Cad positive CD41 positive CD43 negative CD45 negative	Pro_HSC	Aorta-Gonad-Mesonephros	Not applicable	Embryonic Stage E10	C57BL/6	Not applicable	Not applicable
plate1_Pro-HSPCs_01_41	VE-Cad positive CD41 positive CD43 negative CD45 negative	Pro_HSC	Aorta-Gonad-Mesonephros	Not applicable	Embryonic Stage E10	C57BL/6	Not applicable	Not applicable
plate1_Pro-HSPCs_01_42	VE-Cad positive CD41 positive CD43 negative CD45 negative	Pro_HSC	Aorta-Gonad-Mesonephros	Not applicable	Embryonic Stage E10	C57BL/6	Not applicable	Not applicable
plate1_Pro-HSPCs_01_43	VE-Cad positive CD41 positive CD43 negative CD45 negative	Pro_HSC	Aorta-Gonad-Mesonephros	Not applicable	Embryonic Stage E10	C57BL/6	Not applicable	Not applicable
plate1_Pro-HSPCs_01_44	VE-Cad positive CD41 positive CD43 negative CD45 negative	Pro_HSC	Aorta-Gonad-Mesonephros	Not applicable	Embryonic Stage E10	C57BL/6	Not applicable	Not applicable
P4_i8TFs+dox_1_01	Not applicable	i8TFs+dox	Not applicable	BL_CFC	Day 3	Not applicable	A2lox.i8TFs	With doxycycline
P4_i8TFs+dox_1_02	Not applicable	i8TFs+dox	Not applicable	BL_CFC	Day 3	Not applicable	A2lox.i8TFs	With doxycycline
P4_i8TFs+dox_1_03	Not applicable	i8TFs+dox	Not applicable	BL_CFC	Day 3	Not applicable	A2lox.i8TFs	With doxycycline
P4_i8TFs+dox_1_04	Not applicable	i8TFs+dox	Not applicable	BL_CFC	Day 3	Not applicable	A2lox.i8TFs	With doxycycline
P4_i8TFs+dox_1_05	Not applicable	i8TFs+dox	Not applicable	BL_CFC	Day 3	Not applicable	A2lox.i8TFs	With doxycycline
P4_i8TFs+dox_1_07	Not applicable	i8TFs+dox	Not applicable	BL_CFC	Day 3	Not applicable	A2lox.i8TFs	With doxycycline
P4_i8TFs+dox_1_08	Not applicable	i8TFs+dox	Not applicable	BL_CFC	Day 3	Not applicable	A2lox.i8TFs	With doxycycline
P4_i8TFs+dox_1_09	Not applicable	i8TFs+dox	Not applicable	BL_CFC	Day 3	Not applicable	A2lox.i8TFs	With doxycycline
P4_i8TFs+dox_1_10	Not applicable	i8TFs+dox	Not applicable	BL_CFC	Day 3	Not applicable	A2lox.i8TFs	With doxycycline
P4_i8TFs+dox_1_11	Not applicable	i8TFs+dox	Not applicable	BL_CFC	Day 3	Not applicable	A2lox.i8TFs	With doxycycline
P4_i8TFs+dox_1_12	Not applicable	i8TFs+dox	Not applicable	BL_CFC	Day 3	Not applicable	A2lox.i8TFs	With doxycycline
P4_i8TFs+dox_1_13	Not applicable	i8TFs+dox	Not applicable	BL_CFC	Day 3	Not applicable	A2lox.i8TFs	With doxycycline
P4_i8TFs+dox_1_14	Not applicable	i8TFs+dox	Not applicable	BL_CFC	Day 3	Not applicable	A2lox.i8TFs	With doxycycline
P4_i8TFs+dox_1_15	Not applicable	i8TFs+dox	Not applicable	BL_CFC	Day 3	Not applicable	A2lox.i8TFs	With doxycycline
P4_i8TFs+dox_1_16	Not applicable	i8TFs+dox	Not applicable	BL_CFC	Day 3	Not applicable	A2lox.i8TFs	With doxycycline
P4_i8TFs+dox_1_17	Not applicable	i8TFs+dox	Not applicable	BL_CFC	Day 3	Not applicable	A2lox.i8TFs	With doxycycline
P4_i8TFs+dox_1_18	Not applicable	i8TFs+dox	Not applicable	BL_CFC	Day 3	Not applicable	A2lox.i8TFs	With doxycycline
P4_i8TFs+dox_1_19	Not applicable	i8TFs+dox	Not applicable	BL_CFC	Day 3	Not applicable	A2lox.i8TFs	With doxycycline
P4_i8TFs+dox_1_20	Not applicable	i8TFs+dox	Not applicable	BL_CFC	Day 3	Not applicable	A2lox.i8TFs	With doxycycline
P4_i8TFs+dox_1_21	Not applicable	i8TFs+dox	Not applicable	BL_CFC	Day 3	Not applicable	A2lox.i8TFs	With doxycycline
P4_i8TFs+dox_1_22	Not applicable	i8TFs+dox	Not applicable	BL_CFC	Day 3	Not applicable	A2lox.i8TFs	With doxycycline
P4_i8TFs+dox_1_23	Not applicable	i8TFs+dox	Not applicable	BL_CFC	Day 3	Not applicable	A2lox.i8TFs	With doxycycline
P4_i8TFs+dox_1_24	Not applicable	i8TFs+dox	Not applicable	BL_CFC	Day 3	Not applicable	A2lox.i8TFs	With doxycycline
P4_i8TFs+dox_1_25	Not applicable	i8TFs+dox	Not applicable	BL_CFC	Day 3	Not applicable	A2lox.i8TFs	With doxycycline
P4_i8TFs+dox_1_26	Not applicable	i8TFs+dox	Not applicable	BL_CFC	Day 3	Not applicable	A2lox.i8TFs	With doxycycline
P4_i8TFs+dox_1_27	Not applicable	i8TFs+dox	Not applicable	BL_CFC	Day 3	Not applicable	A2lox.i8TFs	With doxycycline
P4_i8TFs+dox_1_28	Not applicable	i8TFs+dox	Not applicable	BL_CFC	Day 3	Not applicable	A2lox.i8TFs	With doxycycline
P4_i8TFs+dox_1_29	Not applicable	i8TFs+dox	Not applicable	BL_CFC	Day 3	Not applicable	A2lox.i8TFs	With doxycycline
P4_i8TFs+dox_1_30	Not applicable	i8TFs+dox	Not applicable	BL_CFC	Day 3	Not applicable	A2lox.i8TFs	With doxycycline
P4_i8TFs+dox_1_31	Not applicable	i8TFs+dox	Not applicable	BL_CFC	Day 3	Not applicable	A2lox.i8TFs	With doxycycline
P4_i8TFs+dox_1_32	Not applicable	i8TFs+dox	Not applicable	BL_CFC	Day 3	Not applicable	A2lox.i8TFs	With doxycycline
P4_i8TFs+dox_1_33	Not applicable	i8TFs+dox	Not applicable	BL_CFC	Day 3	Not applicable	A2lox.i8TFs	With doxycycline
P4_i8TFs+dox_1_34	Not applicable	i8TFs+dox	Not applicable	BL_CFC	Day 3	Not applicable	A2lox.i8TFs	With doxycycline
P4_i8TFs+dox_1_35	Not applicable	i8TFs+dox	Not applicable	BL_CFC	Day 3	Not applicable	A2lox.i8TFs	With doxycycline
P4_i8TFs+dox_1_36	Not applicable	i8TFs+dox	Not applicable	BL_CFC	Day 3	Not applicable	A2lox.i8TFs	With doxycycline
P4_i8TFs+dox_1_37	Not applicable	i8TFs+dox	Not applicable	BL_CFC	Day 3	Not applicable	A2lox.i8TFs	With doxycycline
P4_i8TFs+dox_1_38	Not applicable	i8TFs+dox	Not applicable	BL_CFC	Day 3	Not applicable	A2lox.i8TFs	With doxycycline
P4_i8TFs+dox_1_39	Not applicable	i8TFs+dox	Not applicable	BL_CFC	Day 3	Not applicable	A2lox.i8TFs	With doxycycline
P4_i8TFs+dox_1_40	Not applicable	i8TFs+dox	Not applicable	BL_CFC	Day 3	Not applicable	A2lox.i8TFs	With doxycycline
P4_i8TFs+dox_1_41	Not applicable	i8TFs+dox	Not applicable	BL_CFC	Day 3	Not applicable	A2lox.i8TFs	With doxycycline
P4_i8TFs+dox_1_42	Not applicable	i8TFs+dox	Not applicable	BL_CFC	Day 3	Not applicable	A2lox.i8TFs	With doxycycline
P4_i8TFs+dox_1_43	Not applicable	i8TFs+dox	Not applicable	BL_CFC	Day 3	Not applicable	A2lox.i8TFs	With doxycycline
P4_i8TFs+dox_1_45	Not applicable	i8TFs+dox	Not applicable	BL_CFC	Day 3	Not applicable	A2lox.i8TFs	With doxycycline
P4_i8TFs+dox_1_46	Not applicable	i8TFs+dox	Not applicable	BL_CFC	Day 3	Not applicable	A2lox.i8TFs	With doxycycline
P4_i8TFs+dox_1_47	Not applicable	i8TFs+dox	Not applicable	BL_CFC	Day 3	Not applicable	A2lox.i8TFs	With doxycycline
P3_i8TFs-dox_1_01	Not applicable	i8TFs-dox	Not applicable	BL_CFC	Day 3	Not applicable	A2lox.i8TFs	Without doxycycline
P3_i8TFs-dox_1_02	Not applicable	i8TFs-dox	Not applicable	BL_CFC	Day 3	Not applicable	A2lox.i8TFs	Without doxycycline
P3_i8TFs-dox_1_03	Not applicable	i8TFs-dox	Not applicable	BL_CFC	Day 3	Not applicable	A2lox.i8TFs	Without doxycycline
P3_i8TFs-dox_1_04	Not applicable	i8TFs-dox	Not applicable	BL_CFC	Day 3	Not applicable	A2lox.i8TFs	Without doxycycline
P3_i8TFs-dox_1_05	Not applicable	i8TFs-dox	Not applicable	BL_CFC	Day 3	Not applicable	A2lox.i8TFs	Without doxycycline
P3_i8TFs-dox_1_06	Not applicable	i8TFs-dox	Not applicable	BL_CFC	Day 3	Not applicable	A2lox.i8TFs	Without doxycycline
P3_i8TFs-dox_1_08	Not applicable	i8TFs-dox	Not applicable	BL_CFC	Day 3	Not applicable	A2lox.i8TFs	Without doxycycline
P3_i8TFs-dox_1_09	Not applicable	i8TFs-dox	Not applicable	BL_CFC	Day 3	Not applicable	A2lox.i8TFs	Without doxycycline
P3_i8TFs-dox_1_10	Not applicable	i8TFs-dox	Not applicable	BL_CFC	Day 3	Not applicable	A2lox.i8TFs	Without doxycycline
P3_i8TFs-dox_1_11	Not applicable	i8TFs-dox	Not applicable	BL_CFC	Day 3	Not applicable	A2lox.i8TFs	Without doxycycline
P3_i8TFs-dox_1_12	Not applicable	i8TFs-dox	Not applicable	BL_CFC	Day 3	Not applicable	A2lox.i8TFs	Without doxycycline
P3_i8TFs-dox_1_13	Not applicable	i8TFs-dox	Not applicable	BL_CFC	Day 3	Not applicable	A2lox.i8TFs	Without doxycycline
P3_i8TFs-dox_1_14	Not applicable	i8TFs-dox	Not applicable	BL_CFC	Day 3	Not applicable	A2lox.i8TFs	Without doxycycline
P3_i8TFs-dox_1_15	Not applicable	i8TFs-dox	Not applicable	BL_CFC	Day 3	Not applicable	A2lox.i8TFs	Without doxycycline
P3_i8TFs-dox_1_16	Not applicable	i8TFs-dox	Not applicable	BL_CFC	Day 3	Not applicable	A2lox.i8TFs	Without doxycycline
P3_i8TFs-dox_1_17	Not applicable	i8TFs-dox	Not applicable	BL_CFC	Day 3	Not applicable	A2lox.i8TFs	Without doxycycline
P3_i8TFs-dox_1_18	Not applicable	i8TFs-dox	Not applicable	BL_CFC	Day 3	Not applicable	A2lox.i8TFs	Without doxycycline
P3_i8TFs-dox_1_19	Not applicable	i8TFs-dox	Not applicable	BL_CFC	Day 3	Not applicable	A2lox.i8TFs	Without doxycycline
P3_i8TFs-dox_1_20	Not applicable	i8TFs-dox	Not applicable	BL_CFC	Day 3	Not applicable	A2lox.i8TFs	Without doxycycline
P3_i8TFs-dox_1_21	Not applicable	i8TFs-dox	Not applicable	BL_CFC	Day 3	Not applicable	A2lox.i8TFs	Without doxycycline
P3_i8TFs-dox_1_22	Not applicable	i8TFs-dox	Not applicable	BL_CFC	Day 3	Not applicable	A2lox.i8TFs	Without doxycycline
P3_i8TFs-dox_1_23	Not applicable	i8TFs-dox	Not applicable	BL_CFC	Day 3	Not applicable	A2lox.i8TFs	Without doxycycline
P3_i8TFs-dox_1_24	Not applicable	i8TFs-dox	Not applicable	BL_CFC	Day 3	Not applicable	A2lox.i8TFs	Without doxycycline
P3_i8TFs-dox_1_25	Not applicable	i8TFs-dox	Not applicable	BL_CFC	Day 3	Not applicable	A2lox.i8TFs	Without doxycycline
P3_i8TFs-dox_1_28	Not applicable	i8TFs-dox	Not applicable	BL_CFC	Day 3	Not applicable	A2lox.i8TFs	Without doxycycline
P3_i8TFs-dox_1_29	Not applicable	i8TFs-dox	Not applicable	BL_CFC	Day 3	Not applicable	A2lox.i8TFs	Without doxycycline
P3_i8TFs-dox_1_30	Not applicable	i8TFs-dox	Not applicable	BL_CFC	Day 3	Not applicable	A2lox.i8TFs	Without doxycycline
P3_i8TFs-dox_1_31	Not applicable	i8TFs-dox	Not applicable	BL_CFC	Day 3	Not applicable	A2lox.i8TFs	Without doxycycline
P3_i8TFs-dox_1_32	Not applicable	i8TFs-dox	Not applicable	BL_CFC	Day 3	Not applicable	A2lox.i8TFs	Without doxycycline
P3_i8TFs-dox_1_33	Not applicable	i8TFs-dox	Not applicable	BL_CFC	Day 3	Not applicable	A2lox.i8TFs	Without doxycycline
P3_i8TFs-dox_1_34	Not applicable	i8TFs-dox	Not applicable	BL_CFC	Day 3	Not applicable	A2lox.i8TFs	Without doxycycline
P3_i8TFs-dox_1_35	Not applicable	i8TFs-dox	Not applicable	BL_CFC	Day 3	Not applicable	A2lox.i8TFs	Without doxycycline
P3_i8TFs-dox_1_36	Not applicable	i8TFs-dox	Not applicable	BL_CFC	Day 3	Not applicable	A2lox.i8TFs	Without doxycycline
P3_i8TFs-dox_1_37	Not applicable	i8TFs-dox	Not applicable	BL_CFC	Day 3	Not applicable	A2lox.i8TFs	Without doxycycline
P3_i8TFs-dox_1_38	Not applicable	i8TFs-dox	Not applicable	BL_CFC	Day 3	Not applicable	A2lox.i8TFs	Without doxycycline
P3_i8TFs-dox_1_39	Not applicable	i8TFs-dox	Not applicable	BL_CFC	Day 3	Not applicable	A2lox.i8TFs	Without doxycycline
P3_i8TFs-dox_1_40	Not applicable	i8TFs-dox	Not applicable	BL_CFC	Day 3	Not applicable	A2lox.i8TFs	Without doxycycline
P3_i8TFs-dox_1_41	Not applicable	i8TFs-dox	Not applicable	BL_CFC	Day 3	Not applicable	A2lox.i8TFs	Without doxycycline
P3_i8TFs-dox_1_42	Not applicable	i8TFs-dox	Not applicable	BL_CFC	Day 3	Not applicable	A2lox.i8TFs	Without doxycycline
P3_i8TFs-dox_1_43	Not applicable	i8TFs-dox	Not applicable	BL_CFC	Day 3	Not applicable	A2lox.i8TFs	Without doxycycline
P3_i8TFs-dox_1_45	Not applicable	i8TFs-dox	Not applicable	BL_CFC	Day 3	Not applicable	A2lox.i8TFs	Without doxycycline
