# Supplementary material for: Single-cell transcriptomics reveals a new dynamical function of transcription factors during embryonic hematopoiesis
Source: eLife. 2018 Mar 20;7:e29312. doi: 10.7554/eLife.29312 (PMC5860872; doi:10.7554/eLife.29312)
Supplement: Supplementary file 8. — The first worksheet contains Ct values, the second log2 expression data and the third the metadata relative to the cells shown in Figure 5—figure supplement 2. [file elife-29312-supp8.xlsx]

## Sheet: Ctvalue_data
ID	P10_Lmo2+dox_1_01	P10_Lmo2+dox_1_03	P10_Lmo2+dox_1_04	P10_Lmo2+dox_1_05	P10_Lmo2+dox_1_06	P10_Lmo2+dox_1_07	P10_Lmo2+dox_1_09	P10_Lmo2+dox_1_10	P10_Lmo2+dox_1_11	P10_Lmo2+dox_1_12	P10_Lmo2+dox_1_13	P10_Lmo2+dox_1_14	P10_Lmo2+dox_1_15	P10_Lmo2+dox_1_16	P10_Lmo2+dox_1_17	P10_Lmo2+dox_1_18	P10_Lmo2+dox_1_20	P10_Lmo2+dox_1_21	P10_Lmo2+dox_1_22	P10_Lmo2+dox_1_24	P10_Lmo2+dox_1_25	P10_Lmo2+dox_1_26	P10_Lmo2+dox_1_27	P10_Lmo2+dox_1_28	P10_Lmo2+dox_1_30	P10_Lmo2+dox_1_31	P10_Lmo2+dox_1_32	P10_Lmo2+dox_1_33	P10_Lmo2+dox_1_34	P10_Lmo2+dox_1_35	P10_Lmo2+dox_1_36	P10_Lmo2+dox_1_37	P10_Lmo2+dox_1_38	P10_Lmo2+dox_1_39	P10_Lmo2+dox_1_40	P10_Lmo2+dox_1_41	P10_Lmo2+dox_1_42	P10_Lmo2+dox_1_43	P10_Lmo2+dox_1_44	P10_Lmo2+dox_1_45	P10_Lmo2+dox_1_46	P11_iFli1-dox_1_01	P11_iFli1-dox_1_02	P11_iFli1-dox_1_03	P11_iFli1-dox_1_04	P11_iFli1-dox_1_05	P11_iFli1-dox_1_06	P11_iFli1-dox_1_07	P11_iFli1-dox_1_08
ACTA2	999	17.8135	7.99873	14.8239	999	999	8.55505	17.3234	999	16.9641	999	999	999	12.3666	18.7434	17.6713	999	999	999	18.093	999	999	26.7093	999	999	999	999	15.9656	999	999	999	999	999	8.51657	999	999	999	18.0759	999	17.7046	999	19.3055	17.156	999	999	24.6682	999	23.3393	999
ACVR1	999	999	18.4979	999	999	999	19.5757	24.5818	18.5946	20.1246	19.408	999	999	999	20.7488	999	999	999	999	20.232	999	999	999	999	999	999	999	18.8138	999	999	999	20.4401	999	18.2248	999	999	19.7231	19.1916	999	19.6334	999	999	20.3109	999	999	999	999	999	999
ACVR1B	999	15.6642	20.15	14.8129	17.6499	19.9114	16.378	16.1325	16.4163	17.8056	17.7138	18.3664	18.8226	15.5861	17.3321	15.1401	999	17.3428	16.6911	16.8277	19.7442	18.5464	19.1005	17.9493	15.706	17.4932	18.0697	17.0594	17.0366	18.0993	18.1915	17.7962	17.9013	19.2724	999	18.5385	18.703	17.2965	20.0461	16.7965	16.3448	15.8069	18.0281	18.4615	999	18.6896	17.9702	18.5675	17.5642
ACVR2A	999	999	16.3591	20.2605	999	999	17.6908	19.4689	20.2874	20.7286	999	999	999	19.9305	999	999	999	999	999	18.4579	999	19.8107	999	999	999	999	999	19.7443	999	999	999	999	20.358	17.7926	999	999	999	999	999	20.1119	999	999	999	999	999	999	999	999	999
ACVR2B	999	19.7478	19.4666	19.4624	18.1358	999	19.4116	999	19.7433	999	19.6328	999	20.4422	999	20.1011	999	999	999	999	18.8377	999	999	999	19.8463	999	19.5897	20.1674	999	999	999	999	999	24.7187	17.8708	20.7505	999	999	999	999	20.3822	999	21.8712	999	999	999	999	999	20.7378	999
ACVRL1	999	17.6906	20.7868	18.6489	999	999	999	15.5389	13.2358	999	18.2528	17.3393	999	18.9119	999	16.6463	999	999	999	999	999	999	999	999	16.3454	999	999	18.7956	999	999	999	20.0829	999	999	999	999	999	999	999	18.7855	16.3207	21.5584	21.2476	16.9746	999	18.4259	20.2105	999	999
ADCY4	20.5229	999	999	21.639	999	999	999	999	15.2366	20.5009	19.15	999	21.2066	999	999	19.2036	999	999	20.0142	999	23.8774	19.679	999	21.5425	999	19.9995	999	999	18.8079	25.2242	999	999	19.7881	999	20.0284	999	999	999	999	21.7181	16.0435	21.4517	999	999	21.6563	999	999	999	999
ATP2A3	19.9749	14.4214	999	15.0658	15.6088	14.2779	999	17.7901	999	17.0144	15.5845	15.1482	12.8974	14.0613	16.7395	14.9065	16.1063	17.2513	16.6759	15.4765	14.7742	20.0492	14.2286	16.9684	16.4889	19.8432	999	19.527	16.1036	999	17.0794	18.3488	14.5885	25.1818	999	21.5136	17.9641	15.2044	14.5887	15.537	16.4103	13.8103	999	16.6007	14.4377	17.4768	16.587	19.3264	20.1756
BMP4	999	13.3331	11.1118	14.151	999	999	11.0124	999	999	19.1109	999	16.1287	999	999	17.6884	18.015	999	999	999	19.2274	999	999	999	999	16.6853	999	999	999	999	999	999	999	999	12.2992	999	999	999	18.5096	999	999	999	14.3427	999	999	999	19.2492	999	999	999
BMPR1A	17.7682	16.5378	16.4331	15.2368	20.1976	24.3949	16.0298	19.6831	18.5379	18.1612	16.5452	24.286	20.4941	16.4033	18.6685	18.9187	21.8455	17.8363	18.331	19.9045	17.7844	18.4764	999	17.8863	17.7933	20.188	18.628	17.9761	24.2749	18.323	24.6961	17.177	18.4897	15.8094	18.097	18.3836	999	18.9198	18.5668	19.7046	18.812	18.9286	19.6611	20.5429	999	20.9432	17.0107	18.5866	19.8419
BMPR2	999	16.8103	16.3178	16.777	20.0894	999	15.5679	17.9786	17.9832	17.83	18.1976	17.579	999	18.6994	18.6573	17.1155	18.6667	18.8028	17.3806	17.4644	19.8549	20.845	20.1406	18.5611	18.5919	20.1709	19.8789	17.0586	18.6222	19.5116	20.3951	17.7564	18.8054	15.6585	999	19.8431	19.993	17.8768	999	17.3499	16.8514	19.6476	18.5928	18.9642	999	19.8351	18.7994	999	21.0607
CACNA2D1	999	999	17.6888	999	999	999	19.5189	999	999	999	999	999	999	999	999	999	999	999	999	999	999	999	999	999	999	999	999	999	999	999	999	999	999	19.833	999	999	999	999	999	20.366	999	999	999	999	999	999	999	999	999
CDH2	999	15.723	12.6491	16.8717	999	999	12.47	999	16.1052	999	999	999	999	17.7904	999	999	999	999	999	999	999	999	999	999	999	999	999	17.9877	999	999	999	999	999	13.8194	999	999	999	999	999	19.5643	19.6483	999	999	999	999	999	999	999	999
CDH5	999	999	999	19.8712	999	999	999	15.7556	12.8297	16.4715	999	999	17.8981	17.4342	16.1439	20.2674	19.9997	21.0866	999	18.5868	20.1804	999	999	999	15.6752	999	999	15.4897	18.0006	999	999	18.7488	999	999	999	999	20.4273	999	999	999	15.3579	14.3304	20.2191	999	20.2743	999	21.0896	999	999
CLDN5	23.7585	999	999	999	23.6416	999	999	999	21.0686	999	24.7696	999	999	999	999	23.5056	999	24.6296	999	999	999	999	24.67	999	23.8344	23.2028	999	25.0183	999	999	999	999	999	999	999	24.9108	24.7126	24.8141	999	999	999	999	999	999	23.8549	999	24.7142	999	999
COL4A2	999	17.541	13.5122	15.4945	999	999	13.363	19.6898	14.3853	19.2584	999	999	999	17.1757	999	19.3741	999	999	999	999	999	999	999	999	999	999	999	17.1152	999	999	999	999	999	15.6036	999	999	999	999	999	18.7247	17.4349	999	999	999	999	999	999	999	999
COL4A5	999	999	14.2914	19.5269	999	21.0019	14.615	17.9009	19.4379	19.3038	999	18.3527	999	24.1962	20.0087	19.503	999	25.46	20.7919	18.24	999	999	999	999	999	999	999	19.061	999	999	999	18.7721	999	15.4561	999	999	21.7453	26.6434	999	19.7361	19.0972	20.8776	17.3447	18.8045	999	999	999	999	999
CTNNB1	18.7952	15.5114	12.8922	13.4936	15.9772	17.0539	13.261	14.9271	14.3901	14.6071	15.986	13.953	14.9616	15.3529	14.5372	14.9151	14.911	17.2762	16.8229	14.5779	16.1371	16.0156	17.9286	16.0829	14.4503	16.6963	16.9762	14.4004	16.4377	16.9939	17.6604	15.9836	15.2394	14.0334	18.9596	16.5844	17.5163	15.1068	16.3836	14.512	14.8581	14.086	14.5066	16.2144	17.2715	15.8759	15.7502	17.5596	16.4145
DCAF12L1	16.8957	16.1407	14.2567	21.6788	15.3945	18.3487	15.3677	18.2141	18.7533	17.8258	18.1418	999	18.0716	999	999	23.3712	19.9796	16.7076	16.4631	999	999	999	999	999	18.1293	16.9807	18.1458	18.9999	999	999	17.5677	17.9211	17.3939	17.555	999	18.32	17.0002	999	17.9195	17.3643	999	19.3478	999	999	999	999	999	999	16.4724
DPYSL3	999	999	19.7097	20.1166	999	999	999	999	17.0246	999	999	999	999	999	999	999	999	999	999	999	999	999	999	999	999	999	999	999	999	999	999	999	999	999	999	999	999	999	999	999	999	19.5903	20.7609	999	999	999	999	999	999
ENG	17.2745	16.1638	999	15.2861	22.8599	18.8205	999	19.7656	14.5905	20.114	19.0535	999	999	18.2349	17.558	18.0054	19.2092	21.0739	999	17.9564	999	999	19.7065	18.4583	16.9786	20.1245	22.1695	15.6693	17.7402	999	999	18.9789	18.2702	18.9405	17.607	999	999	18.4244	999	19.5556	15.2012	14.9957	20.9986	19.2287	999	999	19.2362	24.9822	20.3214
ENPP1	999	19.7675	999	17.0212	999	999	999	999	999	999	999	17.1253	19.734	999	999	18.5222	999	18.512	19.142	19.9183	999	18.1692	999	999	19.8873	19.8798	17.405	999	17.881	16.2484	999	999	16.8127	999	999	17.4157	999	999	19.1435	999	999	19.4599	999	999	999	999	999	999	17.4513
EPO	999	999	999	999	999	999	999	999	999	999	999	999	999	999	999	999	999	999	999	999	999	999	999	999	999	999	999	999	999	999	999	999	999	999	999	999	999	999	999	999	999	999	999	999	999	999	999	999	999
EPOR	999	999	999	999	17.1607	19.4274	999	999	999	999	999	999	999	999	999	999	18.2434	19.0193	17.4428	999	19.8185	19.5304	18.9564	999	999	19.1933	18.3303	999	17.3251	17.5467	21.0534	999	17.9359	999	19.5266	999	17.9975	19.9588	17.3906	999	999	999	999	999	999	999	999	18.4759	19.719
EPS8	999	999	16.9685	999	999	999	18.7416	999	20.4828	999	999	19.9381	999	999	999	999	999	999	999	999	999	999	999	999	999	999	999	20.6244	999	999	999	999	999	999	999	999	999	999	999	18.9871	999	999	999	999	999	18.4275	999	999	999
ERG	999	16.2013	999	15.4338	999	999	19.5784	999	15.7113	999	999	999	999	17.3601	999	16.4831	18.0879	999	999	999	999	999	999	999	16.4715	999	999	999	999	999	999	999	999	999	999	999	999	999	999	999	17.4392	17.0401	999	999	999	999	999	999	999
ESAM	18.535	18.1639	999	18.5731	999	16.8761	22.5671	23.3984	15.5336	999	999	999	17.6479	999	20.2418	19.3485	999	18.5938	999	19.6553	20.5797	999	18.1943	999	999	23.4841	999	999	19.7526	999	999	19.9721	19.6102	20.2583	19.6674	19.9041	19.9185	19.6403	999	999	999	18.3961	999	999	17.2056	23.5408	21.3887	999	999
FAM122B	999	999	16.9387	16.6938	17.4534	19.9026	17.5141	20.0548	18.5196	19.4881	19.4353	19.6972	19.4059	17.3107	17.8431	999	19.8762	999	20.4635	19.5836	18.4526	999	999	999	17.5976	19.136	999	19.4654	20.2901	18.5284	17.7933	18.6047	18.6424	18.4261	999	999	999	20.3143	999	19.1557	19.5968	17.9251	20.6198	999	18.8831	16.6977	18.5951	19.778	999
FBN1	999	999	15.8729	999	999	19.5879	999	999	16.5207	999	999	999	999	999	999	999	999	999	999	999	999	999	999	999	999	999	999	999	999	999	999	999	999	24.5279	999	999	999	999	999	999	999	999	999	999	999	999	999	999	999
FLI1	999	15.8157	999	14.7595	18.7747	15.0296	999	15.6186	16.3085	17.4949	19.0825	17.144	13.581	15.9588	16.9486	16.9987	16.027	16.8554	999	16.332	15.8143	999	14.8869	16.4465	15.8958	19.6947	999	16.3513	17.9458	999	16.7768	18.7973	15.4225	999	999	999	999	15.5177	15.2984	16.4978	16.6245	16.8319	16.4085	16.7457	16.1755	16.5953	17.4995	19.3273	999
FLRT2	25.0721	999	25.6147	24.8056	25.1016	26.7431	24.9565	26.1169	18.6132	25.5394	27.1986	27.2526	24.6138	25.3586	25.5821	25.1611	26.6152	24.7642	27.2308	26.0418	27.4885	27.2095	999	25.4327	25.7186	25.4258	999	24.376	999	26.5082	26.549	26.7649	25.413	999	24.6699	999	27.0729	25.0001	23.8427	999	26.9697	999	24.5262	999	26.4903	999	25.3889	26.9471	26.1359
FMO1	999	999	999	18.9811	15.9672	14.0744	999	999	13.3972	999	999	999	999	999	999	999	16.5032	13.343	16.0553	999	15.7299	16.8296	16.9882	999	999	19.489	999	999	13.0038	19.4292	13.5472	999	14.1363	999	999	999	14.2587	999	14.473	999	999	999	999	19.3588	15.8092	999	999	999	999
GATA1	20.2229	999	24.5182	999	14.028	14.7095	999	999	999	999	999	999	13.7662	18.581	999	19.6478	14.8425	15.4801	15.1797	24.082	14.9522	14.7126	14.9592	999	24.4893	15.4422	15.9613	999	15.05	14.2899	14.9191	999	14.3969	24.4416	999	15.8057	17.1725	999	14.8783	999	999	25.961	999	20.59	14.6115	999	999	14.7147	15.2117
GATA2	999	20.651	999	17.6416	18.6852	999	999	999	999	19.6082	999	999	999	999	999	17.3722	999	999	999	999	999	999	999	999	999	999	999	19.6869	19.8152	999	999	999	18.9887	999	999	999	999	999	999	999	999	999	999	999	999	999	999	999	999
GDPD5	999	999	16.5769	999	25.2572	999	16.2549	17.4661	17.9657	999	18.0735	19.9289	999	999	999	999	999	999	999	999	999	999	999	999	999	999	999	20.2192	999	999	999	999	999	19.904	999	999	999	999	999	999	20.232	18.896	999	999	999	999	999	999	999
GFI1	999	17.1953	999	18.0476	999	999	999	999	999	21.531	999	999	999	999	999	999	999	999	999	999	999	999	999	999	18.9655	999	999	23.1431	999	999	999	999	999	999	999	999	999	999	999	999	999	999	999	999	999	999	999	999	999
GFI1B	26.3011	999	999	18.5233	999	17.9747	999	19.8559	999	999	999	999	15.4146	19.0249	19.4528	20.0509	16.2996	999	20.2565	17.3138	18.148	17.6499	17.7742	999	18.7881	20.3438	20.0711	18.1548	18.2515	20.086	21.2781	999	18.1418	999	22.9152	999	19.2859	20.0997	19.031	19.8888	999	19.3441	999	999	17.2191	999	22.6612	19.8738	999
GPR126	999	999	19.5822	999	999	999	999	999	999	999	999	999	999	999	999	999	999	999	999	999	999	999	999	999	999	999	999	999	999	999	999	999	999	999	999	999	999	999	999	999	999	999	999	999	999	999	999	999	999
GRIA4	999	999	999	999	999	999	999	999	19.9167	999	999	999	999	999	999	999	999	999	999	999	999	999	999	999	999	999	999	999	999	999	999	999	999	999	999	999	999	999	999	999	999	999	999	999	999	999	999	999	999
HBB-BH1	12.2946	999	24.9095	999	6.08862	7.53329	999	20.3305	999	999	18.603	999	7.16638	999	999	999	10.0825	7.11401	6.91648	999	7.53973	6.79614	8.42131	19.3939	999	7.36489	7.53341	999	7.13024	7.00534	7.28423	25.3887	6.38667	18.7934	11.8779	7.28113	8.36693	19.6603	7.45567	24.5067	999	18.9567	19.5939	11.3484	12.4861	19.6447	25.0443	7.54446	7.46365
ITGA2B	16.7393	15.8697	22.2773	15.3179	14.8329	13.1211	999	17.4516	17.6588	15.9913	20.236	18.5526	12.0505	14.5682	16.7496	15.4291	14.2318	15.239	16.8872	16.9131	14.537	16.4483	13.2314	18.0568	15.9352	16.6338	16.8888	16.1071	14.9043	18.4325	15.8861	16.4765	14.4321	999	18.7787	19.3445	14.5938	16.5936	14.2775	17.8848	17.2412	14.3123	19.1463	17.5296	12.0115	23.2166	16.9903	16.7155	21.6895
ITGAM	999	999	999	999	999	999	999	11.5289	999	16.8066	14.0935	14.794	999	14.229	18.0285	17.2075	999	999	999	13.7926	999	25.0188	999	13.9561	999	999	999	15.1065	999	999	999	13.7114	999	999	999	999	999	14.6085	999	14.5337	999	999	15.6549	14.5771	25.095	14.9719	15.5499	999	999
ITGB3	24.6092	14.2956	999	13.0172	14.8465	11.9798	999	13.4506	999	14.2826	15.9649	14.0382	10.5782	13.3378	13.7739	14.6624	13.7013	14.6113	17.0926	14.1689	12.5014	16.7983	11.9986	15.0689	14.7343	15.9543	17.2444	14.0186	15.9393	17.5007	14.401	14.745	13.9405	19.3884	24.105	18.8411	15.6444	14.3198	12.785	13.348	13.7656	13.5396	14.9309	13.8567	10.9905	16.3287	16.4041	18.1715	19.215
KDR	999	15.6282	999	14.8009	999	17.1634	999	16.927	12.8096	15.7602	14.2818	13.8037	15.4525	14.9514	15.4617	13.9726	18.0679	18.8444	999	14.1293	19.2288	999	15.0222	15.4881	15.0873	999	999	14.8261	15.8148	999	999	16.0605	999	999	999	999	999	15.8815	17.4729	15.3701	13.3882	15.4672	14.8733	999	17.6567	16.9861	16.4328	999	999
KIT	22.4751	12.8211	999	11.9724	999	22.2637	999	24.8048	14.3584	17.8674	23.0627	25.0632	18.9091	12.1285	13.9813	13.5219	17.2639	999	999	13.1992	999	21.8497	999	999	15.3072	999	999	12.8349	999	18.6981	16.8454	999	18.2742	999	999	999	23.0097	15.228	21.1634	19.7153	15.2874	12.6712	999	999	17.0148	999	17.382	999	999
LAD1	18.2712	999	999	999	19.5519	999	18.8402	999	999	22.9962	22.7157	999	18.7823	999	999	18.4674	999	23.2678	999	999	999	21.2931	999	999	999	23.2891	999	18.5202	18.6957	20.2585	999	999	999	23.0263	999	19.5999	999	999	999	20.4589	999	999	999	999	20.7256	999	999	999	999
LAT	999	17.7425	999	23.8638	18.0787	16.1978	999	999	18.4187	999	999	19.1102	15.054	19.3379	999	999	18.4202	999	999	999	999	999	17.5182	999	18.8984	999	999	18.3665	23.0705	999	999	999	20.1803	999	999	999	999	999	15.882	19.0812	21.235	15.3067	999	19.8318	16.2755	17.9635	20.3003	999	999
LGR5	999	18.321	999	999	21.3851	999	999	999	999	18.1491	999	999	999	17.4421	19.6632	18.1323	999	999	999	999	999	999	999	999	999	999	18.5858	18.4013	999	999	999	999	999	999	20.6231	17.4531	999	999	999	999	999	999	999	999	999	999	999	999	19.9162
LMO2	17.7427	18.5737	999	10.8642	16.0398	11.5143	10.5752	16.2602	16.2847	15.3161	16.8175	15.7227	9.15004	11.842	16.1664	15.1781	15.8443	9.51015	10.1836	16.1192	18.1871	10.016	18.2961	15.7613	19.7609	11.663	999	16.8444	16.7484	16.7726	17.9797	15.9913	10.0693	12.0369	13.5383	13.9975	18.9943	14.8262	9.41775	14.1903	11.5725	17.2611	17.5413	15.9606	18.8591	16.087	16.3259	17.2536	20.9524
LYL1	20.8231	18.125	999	16.3221	17.9131	17.6624	999	16.742	20.7828	19.0879	18.1592	18.2872	16.3042	17.1909	18.1007	17.3492	17.8751	20.4546	19.4514	17.6742	19.4846	20.043	18.494	18.4775	18.2845	19.8785	21.2455	16.7058	17.6886	17.5351	18.0426	18.0223	18.5397	999	20.8103	21.0883	19.1181	19.1537	21.2793	18.1227	18.911	16.5824	18.6632	16.7604	17.6652	17.991	18.5554	21.5384	19.4652
MEIS2	999	999	14.7174	999	999	999	16.5352	999	17.9979	20.4662	999	999	999	999	999	999	999	999	999	999	999	999	999	999	999	999	999	999	999	999	999	999	999	17.0667	999	999	999	999	999	20.0766	999	999	999	999	999	999	999	999	999
MET	999	999	999	19.0966	999	27.2036	17.1283	18.4531	999	19.3019	999	999	999	999	999	19.6186	999	999	999	26.6143	999	999	999	19.3099	999	999	999	999	999	999	999	17.6172	999	999	999	999	999	999	999	19.3257	999	999	20.4782	18.8727	999	999	18.2272	999	999
MPO	999	16.5392	999	15.4194	999	999	999	999	999	14.0141	999	999	999	14.9255	15.8881	14.5294	999	999	999	13.0166	999	999	999	999	15.1192	999	999	15.4895	999	999	999	17.0056	999	999	999	999	999	15.5775	999	15.2808	18.6149	18.509	999	999	999	20.7908	14.7849	999	999
MYB	19.1005	14.5107	999	14.6821	999	20.4164	999	999	24.0177	18.5475	999	999	19.6038	14.8233	15.7005	16.7562	17.319	20.2619	19.4187	15.2466	999	18.738	20.247	18.2167	15.9704	19.6657	999	15.2302	18.5929	20.186	20.0741	18.6845	18.6906	999	18.7399	999	999	15.3621	999	19.9942	17.573	17.1013	21.8976	999	999	999	19.3251	999	999
MYOM1	999	18.3656	999	16.5224	17.031	22.4073	999	20.582	999	20.568	999	999	16.2488	17.9221	21.9146	20.1076	17.5465	18.8325	999	999	19.6443	19.063	17.303	20.695	999	20.0594	21.1895	999	19.56	19.504	18.6686	20.2435	17.604	20.491	999	21.0455	20.9074	19.5971	19.3646	999	18.2744	16.978	999	20.7506	18.1986	999	999	18.0284	20.389
NOTCH1	999	999	17.7778	19.3334	20.4984	999	20.1977	999	17.9477	19.329	19.1413	999	19.531	20.6231	20.88	18.0339	999	22.0802	999	18.5028	22.1513	23.6765	999	999	19.46	999	999	18.1592	999	999	999	22.7094	20.1408	21.8618	19.9074	23.1442	999	20.0262	19.2557	21.4145	19.2407	19.4355	999	999	25.8799	999	19.9075	999	21.8517
NPR1	999	999	999	999	999	999	999	999	18.0283	999	999	999	999	999	999	999	999	999	999	999	999	999	999	999	999	999	999	999	999	999	999	999	999	19.5001	999	999	999	999	999	999	999	999	999	999	999	999	999	999	999
PALLD	999	999	12.7232	18.3689	999	999	14.8117	999	16.3636	17.9055	19.0354	999	999	17.2443	999	999	999	999	999	999	999	999	999	999	999	999	999	17.51	999	999	999	999	19.1951	13.6482	999	999	999	999	19.5118	19.0121	19.2542	20.1722	18.9535	999	999	999	999	999	999
PCDH12	999	999	999	999	999	999	999	999	16.6067	999	999	999	999	999	999	999	999	999	999	999	999	999	999	999	999	999	999	999	999	999	999	999	999	999	999	999	999	999	999	999	999	999	999	999	999	999	999	999	999
PDZD2	999	999	999	999	999	999	20.0125	999	17.9139	999	999	999	19.099	999	999	999	999	999	999	999	999	999	999	999	999	999	999	999	999	999	999	999	999	999	999	999	999	999	999	999	999	999	999	999	999	999	999	999	999
PECAM1	21.8344	14.4563	17.8242	14.7041	15.8781	15.6593	999	12.9201	13.3821	16.4486	14.8312	15.6748	15.3261	21.3932	15.8714	14.1413	15.2676	16.6286	18.3567	16.3665	15.9177	19.4349	17.1174	19.0862	15.3858	17.19	22.3016	14.2495	15.537	18.0979	16.3253	16.1878	16.1083	18.6279	19.2973	18.9028	16.3232	16.1415	16.5799	15.3757	15.4837	16.1425	19.0868	16.9472	16.7816	15.2899	20.5976	17.1942	999
PLCD1	18.8236	19.002	17.9088	20.241	20.7338	21.1674	16.9186	20.0065	999	19.0097	999	17.3647	19.1812	23.0499	999	24.3655	999	19.1701	999	19.7743	999	25.6505	999	21.9163	999	20.7786	999	999	999	23.1277	999	999	20.9144	20.1072	19.3164	999	999	19.3764	999	999	20.2266	21.0902	999	999	999	999	20.6086	999	999
PPIA	14.5839	9.29913	7.9837	8.16104	9.24007	11.6071	8.28548	10.4469	11.7803	9.83044	10.081	10.8162	9.32477	9.57205	9.30444	9.22312	9.95485	12.1032	10.5293	9.54349	11.4236	10.4974	11.7673	10.9198	9.66516	10.6714	11.8159	9.67482	13.0376	10.7086	11.9891	11.0501	9.77333	9.17024	15.0701	11.0034	13.5923	9.98423	12.2776	9.28361	10.4177	8.67153	9.999	10.5705	15.3735	9.38735	10.0696	10.8667	12.0447
PPP1R16B	999	999	999	999	999	999	999	19.8153	18.1893	22.7371	999	999	999	21.7454	999	999	999	999	999	999	999	22.5016	24.8182	999	999	999	999	999	999	999	999	999	999	999	999	999	999	999	21.9225	999	999	999	999	999	999	999	999	999	999
PTPRB	999	999	16.2987	999	999	999	18.4003	999	14.6655	999	999	999	999	999	999	999	999	999	999	999	999	999	999	999	999	999	999	999	999	999	999	999	999	22.1032	999	999	999	999	999	999	999	999	999	999	999	999	999	999	999
PTPRC	17.5068	24.6131	999	18.6711	999	999	999	13.0017	24.8648	18.5069	12.9772	14.0297	19.1672	16.9835	999	24.572	999	999	21.225	13.7647	999	23.0175	20.2589	14.4415	19.3452	23.4994	19.655	17.2613	19.1143	999	999	13.1418	21.5398	19.2123	999	19.0199	999	14.4114	20.0493	13.3477	18.1561	19.3319	13.1312	13.5382	999	14.2674	14.8823	19.6938	23.8326
PTPRM	999	19.1248	19.336	16.8715	999	999	19.3968	17.9331	14.1083	18.5363	999	999	999	999	999	999	999	999	999	999	999	999	999	999	999	999	999	17.6102	999	999	999	999	999	19.2853	999	999	999	999	999	999	999	15.616	999	999	999	999	999	999	999
RAMP2	19.1879	16.7451	999	18.6149	999	999	999	18.2013	11.8018	999	999	999	999	999	18.6406	16.5593	999	999	999	999	999	999	999	999	17.2834	999	999	19.426	999	999	999	999	999	999	999	999	999	999	999	20.1058	18.9428	19.277	999	999	999	999	999	999	999
RUNX1	19.2892	16.2429	999	15.3633	14.7154	18.1245	999	14.4192	999	15.6423	16.5018	15.3006	14.8634	14.4576	15.6219	14.439	14.7797	16.2602	16.6935	13.4603	16.0107	19.1581	15.928	17.9686	15.1741	20.3695	21.5598	14.8881	19.6537	18.6107	16.8783	18.1467	14.2333	999	999	17.4198	999	15.9108	15.6472	15.9672	15.9707	15.4445	16.6019	16.3125	16.4537	17.3118	16.6808	17.4954	18.9644
SAMD4	999	999	16.8312	999	999	999	18.5125	999	999	999	999	999	999	999	999	999	999	999	999	999	999	999	999	999	999	20.4473	999	999	999	22.4687	999	999	999	17.7199	999	999	999	999	999	999	999	999	999	999	999	999	999	999	999
SASH1	999	19.3972	19.8321	999	26.3508	999	19.078	999	20.5083	999	999	19.622	999	999	24.5085	999	999	25.2411	999	999	999	19.2216	999	999	999	999	999	999	999	999	27.1181	18.3646	999	999	999	999	999	999	999	999	999	20.1074	24.2356	999	999	18.7082	19.7403	25.7684	25.3199
SERPINE1	999	999	13.3004	999	999	999	14.8978	999	999	999	999	999	999	999	999	999	999	999	999	999	999	999	999	999	999	999	999	999	18.7253	999	999	999	999	12.8631	999	999	999	999	999	999	999	999	999	999	18.1197	999	999	999	999
SFPI1	999	18.9508	999	14.8897	999	999	999	13.2687	999	13.5166	13.8109	14.7819	999	13.0682	13.9897	13.1447	999	999	999	12.717	999	999	999	13.6009	14.2202	999	999	12.9903	999	999	999	12.9143	999	999	999	999	999	13.2647	999	12.5562	14.2877	17.4858	14.4459	12.9467	999	13.7785	13.6571	999	999
SHE	999	19.7704	999	999	999	999	999	999	999	999	999	999	999	999	999	999	999	999	999	999	999	999	999	999	999	999	999	999	999	999	999	999	999	999	999	999	999	999	999	999	999	999	999	999	999	999	999	999	999
SLA	999	18.9732	19.9181	16.0248	999	16.9186	999	12.8417	999	15.5199	15.0986	18.3984	13.0034	12.9826	15.2072	14.557	15.5632	999	999	13.5509	16.524	999	14.3516	14.2952	16.978	999	999	14.7637	999	999	19.4224	14.5807	999	999	999	999	999	14.7488	20.2988	14.7409	15.1999	16.874	15.7044	14.0609	14.1771	15.6997	15.2167	19.6837	999
SMAD1	999	16.747	16.517	17.157	19.071	999	16.1316	999	16.1179	17.9189	16.8502	16.61	999	17.3728	17.6588	17.4728	999	999	999	16.3093	999	999	999	18.1096	999	999	999	16.1952	999	999	999	17.298	999	16.3637	999	999	999	999	999	17.0447	16.3695	17.6287	17.7192	17.478	999	18.6121	16.793	25.0894	999
SMAD2	999	17.8655	15.81	16.359	17.5465	999	15.2004	18.6392	20.4627	17.8401	18.047	999	19.3847	18.0108	17.4638	17.9237	18.1439	19.0977	16.677	16.6728	999	18.0984	999	19.2663	18.1439	18.1344	999	16.9874	999	17.9427	18.6796	19.6393	17.2957	16.1593	999	999	999	16.9408	999	16.3051	20.222	17.5235	17.1635	18.0628	999	17.7765	17.3233	18.4051	18.7119
SMAD3	999	18.1208	16.9512	16.5739	18.1111	999	15.0374	17.0086	18.0541	17.4726	999	18.1646	999	17.0925	16.8576	999	19.8613	999	999	17.6169	999	999	999	999	17.9039	999	999	16.3245	999	19.2517	999	19.3354	17.7353	16.5308	999	999	999	17.054	999	17.8267	17.7589	15.7005	18.8072	17.3466	999	19.1725	19.1807	19.6794	999
SMAD4	999	16.0615	14.2072	14.2788	17.5916	19.318	14.3462	16.5628	15.8044	15.7541	16.5086	16.8939	17.025	15.8062	16.0513	16.8303	17.8158	18.4301	17.441	15.4229	17.4049	17.0551	19.7304	17.6596	16.5793	18.2784	17.8753	15.7512	16.5386	16.45	17.5854	16.606	16.3133	14.9387	999	18.4242	16.5067	16.8389	18.1899	15.587	16.1237	17.387	17.7901	17.1194	18.6521	16.643	16.5323	18.9557	16.9419
SMAD5	999	16.1323	15.7372	15.8853	17.4085	999	16.7282	18.6947	17.6385	18.2762	17.9109	17.9377	16.9412	18.0449	17.4915	17.0972	17.5949	18.7117	18.2473	16.6735	18.7219	18.6917	17.9384	19.8474	18.0326	999	20.6677	18.1658	19.0493	17.8838	19.4797	19.7071	16.7213	16.6532	20.2123	19.0715	19.7359	19.6808	18.8082	20.5288	17.1543	16.4088	19.7185	19.5244	999	18.21	18.831	20.0466	999
SMAD6	999	16.3258	20.4368	18.3215	16.7913	18.7678	15.0163	17.4671	999	999	999	999	19.7141	17.9054	999	17.5231	17.5413	19.951	17.7019	17.7402	19.5654	18.0084	17.9885	999	16.8536	19.8719	16.8877	20.3434	999	18.525	20.0018	19.2651	17.8663	21.0055	999	999	999	19.7093	19.556	19.7843	16.1525	17.5103	19.0444	18.9248	999	19.2686	999	18.7715	20.1584
SMAD7	999	18.7804	16.2076	18.6753	18.515	19.115	14.5004	999	19.7002	18.4427	999	19.3623	18.5094	19.7481	999	15.9598	18.959	19.2078	19.583	17.3536	999	999	999	19.1952	999	18.3364	19.3593	16.3531	19.6336	18.8148	19.1226	18.9612	17.6058	17.0374	999	999	19.1907	22.1082	18.4739	19.564	16.4677	19.0532	19.8307	999	999	999	19.3011	17.931	20.2165
SMAD9	999	24.048	999	999	999	999	21.191	999	999	999	999	999	999	999	999	999	999	999	999	999	999	999	999	999	999	999	999	999	999	999	999	999	999	999	999	999	999	999	999	999	999	999	999	999	999	999	999	999	999
SNAI1	999	999	16.408	999	999	999	16.561	999	20.3093	999	999	999	999	999	999	999	999	999	999	999	999	999	999	999	999	999	999	18.806	999	999	999	999	20.0373	20.2254	999	999	999	999	999	999	999	999	999	999	999	999	999	999	999
SNAI2	999	999	16.8346	20.1305	999	999	16.4996	999	19.1188	999	999	999	999	999	999	999	999	999	999	999	999	999	999	999	999	999	999	999	999	999	999	999	999	15.0944	999	999	999	999	999	999	999	999	999	999	999	999	999	999	999
SOX7	999	999	999	999	999	999	999	999	19.9315	999	999	999	999	999	999	999	999	999	999	999	999	999	999	999	999	999	999	999	999	999	999	999	999	999	999	999	999	999	999	19.3136	999	999	999	999	999	999	999	999	999
TAL1	999	16.027	999	17.1948	15.4853	15.9708	999	16.5829	19.5525	19.4112	999	19.0311	14.1853	17.0231	17.7653	18.2364	15.3914	16.4329	16.3063	17.4964	15.9758	17.1453	17.0911	17.4177	16.4735	16.114	17.3669	18.2964	15.8896	16.4677	16.9339	999	14.6532	999	18.8783	17.1222	15.995	17.9462	15.6531	19.3595	16.3102	18.6922	20.6742	18.4925	16.0508	24.0938	999	16.7278	17.0966
TEK	999	17.7485	19.0186	19.3869	999	18.8397	999	999	13.6297	17.9083	999	999	17.4668	18.4825	19.1984	999	16.7231	15.7256	999	18.7967	999	999	999	23.2592	16.4716	999	18.9813	18.32	15.9662	999	22.5647	999	17.6991	19.4176	999	999	18.2268	17.9637	999	17.5883	16.2574	15.7753	999	999	999	999	18.9599	24.3209	999
TGFB1	18.6192	14.2062	15.6903	12.3952	15.0925	13.0296	16.1518	13.92	17.4311	14.0015	13.0052	13.0725	12.1659	12.0926	13.3633	13.9797	13.8847	14.5546	16.7448	13.4413	13.926	16.0224	12.6583	14.3535	13.4577	16.8036	16.8532	12.9538	15.0096	15.841	14.8619	14.1468	13.5427	15.475	999	16.455	16.3063	13.2006	13.0851	12.7962	14.4791	13.8958	13.9696	13.4976	14.1995	14.3422	13.3605	16.2309	16.4951
TGFB2	999	999	15.6114	999	999	999	16.7227	999	17.8232	999	16.4189	19.6899	999	999	999	999	999	999	999	999	999	999	999	999	999	999	999	999	999	999	999	999	999	14.8757	999	999	999	17.374	999	17.2027	999	20.7361	14.3619	999	999	999	999	999	999
TGFB3	999	999	20.417	999	999	999	18.4636	999	999	999	999	999	999	999	999	999	999	999	999	999	999	999	999	999	999	999	999	999	999	999	999	999	999	16.8437	999	999	999	999	999	999	999	999	999	999	999	999	999	999	999
TGFBR1	999	15.291	15.3592	13.9864	16.8422	17.9047	14.8037	13.6109	18.1033	14.8339	17.8791	15.2317	17.0179	15.5875	15.6756	15.9588	17.7413	18.7739	17.7695	14.3807	999	17.7363	18.6311	19.294	15.4197	18.2693	18.9895	14.662	999	17.7422	22.2278	16.4987	16.7066	15.5532	999	17.7487	18.2247	14.3855	18.1621	15.1557	14.8665	15.854	15.6337	13.6651	21.1586	15.4802	16.5735	999	18.4597
TGFBR2	999	999	999	999	999	999	18.6673	18.4487	19.8671	18.9668	19.5934	20.0749	999	19.4574	19.0033	999	999	999	999	18.1277	999	999	999	18.4459	999	999	999	18.6916	20.3366	999	999	18.009	999	19.4686	999	999	999	19.1938	999	17.7499	20.2145	22.3279	20.2021	18.6694	999	20.9344	20.4469	999	999
THPO	999	999	999	999	27.0323	999	999	999	999	999	999	999	999	999	999	999	999	999	999	999	999	999	999	999	999	999	999	999	999	999	999	999	999	999	999	999	999	999	999	999	999	19.811	999	999	999	999	999	999	999
UPP1	999	18.0017	999	19.2365	999	999	999	999	17.0134	999	999	999	999	19.2019	999	999	999	999	999	999	20.3085	999	999	999	999	999	999	999	999	999	999	999	999	18.2266	999	999	999	999	999	17.0173	999	999	999	999	999	999	999	17.5815	999
[truncated: 1,611 more columns]

## Sheet: log2ex_data
ID	P10_Lmo2+dox_1_01	P10_Lmo2+dox_1_03	P10_Lmo2+dox_1_04	P10_Lmo2+dox_1_05	P10_Lmo2+dox_1_06	P10_Lmo2+dox_1_07	P10_Lmo2+dox_1_09	P10_Lmo2+dox_1_10	P10_Lmo2+dox_1_11	P10_Lmo2+dox_1_12	P10_Lmo2+dox_1_13	P10_Lmo2+dox_1_14	P10_Lmo2+dox_1_15	P10_Lmo2+dox_1_16	P10_Lmo2+dox_1_17	P10_Lmo2+dox_1_18	P10_Lmo2+dox_1_20	P10_Lmo2+dox_1_21	P10_Lmo2+dox_1_22	P10_Lmo2+dox_1_24	P10_Lmo2+dox_1_25	P10_Lmo2+dox_1_26	P10_Lmo2+dox_1_27	P10_Lmo2+dox_1_28	P10_Lmo2+dox_1_30	P10_Lmo2+dox_1_31	P10_Lmo2+dox_1_32	P10_Lmo2+dox_1_33	P10_Lmo2+dox_1_34	P10_Lmo2+dox_1_35	P10_Lmo2+dox_1_36	P10_Lmo2+dox_1_37	P10_Lmo2+dox_1_38	P10_Lmo2+dox_1_39	P10_Lmo2+dox_1_40	P10_Lmo2+dox_1_41	P10_Lmo2+dox_1_42	P10_Lmo2+dox_1_43	P10_Lmo2+dox_1_44	P10_Lmo2+dox_1_45	P10_Lmo2+dox_1_46	P11_iFli1-dox_1_01	P11_iFli1-dox_1_02	P11_iFli1-dox_1_03	P11_iFli1-dox_1_04	P11_iFli1-dox_1_05	P11_iFli1-dox_1_06	P11_iFli1-dox_1_07	P11_iFli1-dox_1_08
ACTA2	0	6.18648	16.0013	9.17614	0	0	15.445	6.67661	0	7.03587	0	0	0	11.6334	5.25662	6.32868	0	0	0	5.90703	0	0	0	0	0	0	0	8.03444	0	0	0	0	0	15.4834	0	0	0	5.9241	0	6.29543	0	4.69454	6.84397	0	0	0	0	0.66074	0
ACVR1	0	0	5.50211	0	0	0	4.42427	0	5.40542	3.87541	4.59202	0	0	0	3.25121	0	0	0	0	3.76802	0	0	0	0	0	0	0	5.18621	0	0	0	3.55992	0	5.77516	0	0	4.27692	4.80844	0	4.36655	0	0	3.6891	0	0	0	0	0	0
ACVR1B	0	8.33581	3.84998	9.18712	6.35007	4.08855	7.62199	7.86755	7.58371	6.19441	6.28618	5.63358	5.17743	8.41386	6.66793	8.85988	0	6.65724	7.30886	7.17229	4.25581	5.45358	4.89953	6.05068	8.29404	6.50678	5.93028	6.94055	6.96338	5.90069	5.80846	6.20384	6.09875	4.72757	0	5.46151	5.29695	6.70352	3.9539	7.20346	7.6552	8.19313	5.97193	5.53847	0	5.31039	6.02978	5.43249	6.43584
ACVR2A	0	0	7.64095	3.73949	0	0	6.30921	4.53109	3.71264	3.27144	0	0	0	4.06946	0	0	0	0	0	5.54215	0	4.18927	0	0	0	0	0	4.25567	0	0	0	0	3.64201	6.20745	0	0	0	0	0	3.88813	0	0	0	0	0	0	0	0	0
ACVR2B	0	4.25224	4.53338	4.53757	5.86418	0	4.58835	0	4.25673	0	4.36717	0	3.55776	0	3.8989	0	0	0	0	5.16226	0	0	0	4.15367	0	4.41032	3.83263	0	0	0	0	0	0	6.12916	3.24947	0	0	0	0	3.61775	0	2.12877	0	0	0	0	0	3.26223	0
ACVRL1	0	6.30937	3.21319	5.35113	0	0	0	8.46111	10.7642	0	5.74724	6.66074	0	5.08811	0	7.35372	0	0	0	0	0	0	0	0	7.65461	0	0	5.20441	0	0	0	3.91705	0	0	0	0	0	0	0	5.21453	7.67935	2.44161	2.75242	7.02538	0	5.57409	3.7895	0	0
ADCY4	3.47711	0	0	2.36104	0	0	0	0	8.76343	3.4991	4.84996	0	2.79344	0	0	4.7964	0	0	3.98578	0	0.12264	4.32098	0	2.45751	0	4.00051	0	0	5.19211	0	0	0	4.21191	0	3.97162	0	0	0	0	2.28186	7.95653	2.54834	0	0	2.34371	0	0	0	0
ATP2A3	4.02513	9.57863	0	8.93425	8.3912	9.72214	0	6.20986	0	6.98557	8.41549	8.85184	11.1026	9.93866	7.26054	9.09347	7.89374	6.74865	7.32412	8.52347	9.22577	3.95079	9.77137	7.03156	7.51112	4.15682	0	4.47302	7.89644	0	6.92062	5.65115	9.41152	0	0	2.48644	6.03588	8.79564	9.41129	8.463	7.5897	10.1897	0	7.39932	9.56229	6.52315	7.41301	4.6736	3.82438
BMP4	0	10.6669	12.8882	9.84897	0	0	12.9876	0	0	4.88913	0	7.87134	0	0	6.31158	5.98498	0	0	0	4.77256	0	0	0	0	7.31473	0	0	0	0	0	0	0	0	11.7008	0	0	0	5.49045	0	0	0	9.65732	0	0	0	4.75083	0	0	0
BMPR1A	6.23179	7.4622	7.56688	8.76319	3.80242	0	7.9702	4.31689	5.46215	5.83883	7.45484	0	3.5059	7.59666	5.33149	5.08133	2.1545	6.16368	5.66897	4.0955	6.21561	5.52357	0	6.11368	6.20674	3.812	5.37203	6.0239	0	5.67701	0	6.82301	5.51032	8.19055	5.90297	5.6164	0	5.08019	5.43319	4.29536	5.18799	5.07138	4.33893	3.45711	0	3.05684	6.98933	5.41339	4.15808
BMPR2	0	7.18975	7.68215	7.223	3.91058	0	8.43206	6.02144	6.01683	6.17004	5.80242	6.421	0	5.3006	5.3427	6.88453	5.33326	5.19722	6.61936	6.53559	4.14513	3.15501	3.85942	5.43888	5.40814	3.82911	4.12105	6.94144	5.37784	4.48839	3.60488	6.24358	5.19456	8.34155	0	4.1569	4.00703	6.12317	0	6.65011	7.14864	4.35242	5.40719	5.03577	0	4.16489	5.2006	0	2.93934
CACNA2D1	0	0	6.31119	0	0	0	4.48112	0	0	0	0	0	0	0	0	0	0	0	0	0	0	0	0	0	0	0	0	0	0	0	0	0	0	4.16704	0	0	0	0	0	3.63397	0	0	0	0	0	0	0	0	0
CDH2	0	8.27697	11.3509	7.12832	0	0	11.53	0	7.89477	0	0	0	0	6.2096	0	0	0	0	0	0	0	0	0	0	0	0	0	6.01231	0	0	0	0	0	10.1806	0	0	0	0	0	4.43573	4.35166	0	0	0	0	0	0	0	0
CDH5	0	0	0	4.12884	0	0	0	8.24436	11.1703	7.52853	0	0	6.10186	6.56584	7.85613	3.7326	4.00027	2.91341	0	5.41317	3.81962	0	0	0	8.32478	0	0	8.51033	5.99936	0	0	5.25117	0	0	0	0	3.57273	0	0	0	8.64207	9.66957	3.78089	0	3.72574	0	2.91036	0	0
CLDN5	0.241548	0	0	0	0.358382	0	0	0	2.93141	0	0	0	0	0	0	0.494433	0	0	0	0	0	0	0	0	0.165617	0.797176	0	0	0	0	0	0	0	0	0	0	0	0	0	0	0	0	0	0	0.145061	0	0	0	0
COL4A2	0	6.45904	10.4878	8.50552	0	0	10.637	4.31018	9.61473	4.74163	0	0	0	6.82432	0	4.62588	0	0	0	0	0	0	0	0	0	0	0	6.88479	0	0	0	0	0	8.39643	0	0	0	0	0	5.27534	6.56511	0	0	0	0	0	0	0	0
COL4A5	0	0	9.70858	4.47309	0	2.99809	9.38497	6.09915	4.56208	4.69619	0	5.6473	0	0	3.99128	4.49699	0	0	3.20809	5.75999	0	0	0	0	0	0	0	4.93902	0	0	0	5.22791	0	8.54389	0	0	2.25468	0	0	4.26392	4.9028	3.12241	6.65534	5.19551	0	0	0	0	0
CTNNB1	5.20481	8.48864	11.1078	10.5064	8.02277	6.94605	10.739	9.07286	9.60992	9.39286	8.014	10.047	9.0384	8.6471	9.46281	9.08487	9.08903	6.72376	7.17713	9.42206	7.86287	7.98441	6.07135	7.91705	9.5497	7.30374	7.02384	9.5996	7.56232	7.00614	6.33958	8.01645	8.76059	9.96656	5.0404	7.41565	6.48366	8.89316	7.61639	9.48799	9.14195	9.91404	9.49336	7.78556	6.72845	8.12408	8.24979	6.44042	7.58555
DCAF12L1	7.10429	7.85931	9.74326	2.32123	8.60554	5.65129	8.63229	5.78586	5.24673	6.1742	5.85817	0	5.92845	0	0	0.628754	4.02043	7.29239	7.53687	0	0	0	0	0	5.8707	7.01929	5.85422	5.00011	0	0	6.43231	6.07891	6.60608	6.445	0	5.68003	6.99983	0	6.08054	6.6357	0	4.65221	0	0	0	0	0	0	7.52764
DPYSL3	0	0	4.29027	3.88339	0	0	0	0	6.97544	0	0	0	0	0	0	0	0	0	0	0	0	0	0	0	0	0	0	0	0	0	0	0	0	0	0	0	0	0	0	0	0	4.40968	3.23906	0	0	0	0	0	0
ENG	6.72551	7.83616	0	8.71389	1.14006	5.17945	0	4.23443	9.40949	3.88603	4.9465	0	0	5.76512	6.44201	5.99462	4.79077	2.92608	0	6.04357	0	0	4.29348	5.54175	7.02143	3.87547	1.83046	8.33073	6.25979	0	0	5.02108	5.72977	5.05951	6.393	0	0	5.57562	0	4.44442	8.79876	9.00427	3.00138	4.77133	0	0	4.76381	0	3.6786
ENPP1	0	4.23251	0	6.97883	0	0	0	0	0	0	0	6.87473	4.26601	0	0	5.47779	0	5.48799	4.85797	4.08174	0	5.83085	0	0	4.11266	4.12017	6.59502	0	6.119	7.75156	0	0	7.18728	0	0	6.58426	0	0	4.85651	0	0	4.54014	0	0	0	0	0	0	6.54871
EPO	0	0	0	0	0	0	0	0	0	0	0	0	0	0	0	0	0	0	0	0	0	0	0	0	0	0	0	0	0	0	0	0	0	0	0	0	0	0	0	0	0	0	0	0	0	0	0	0	0
EPOR	0	0	0	0	6.83929	4.57263	0	0	0	0	0	0	0	0	0	0	5.75659	4.98066	6.55722	0	4.18146	4.46963	5.04359	0	0	4.80671	5.66971	0	6.6749	6.45333	2.9466	0	6.06411	0	4.47337	0	6.0025	4.04118	6.60942	0	0	0	0	0	0	0	0	5.52407	4.28096
EPS8	0	0	7.03146	0	0	0	5.25842	0	3.5172	0	0	4.06191	0	0	0	0	0	0	0	0	0	0	0	0	0	0	0	3.37562	0	0	0	0	0	0	0	0	0	0	0	5.0129	0	0	0	0	0	5.57246	0	0	0
ERG	0	7.79866	0	8.56616	0	0	4.42158	0	8.28866	0	0	0	0	6.63993	0	7.5169	5.9121	0	0	0	0	0	0	0	7.52848	0	0	0	0	0	0	0	0	0	0	0	0	0	0	0	6.56081	6.95989	0	0	0	0	0	0	0
ESAM	5.46503	5.83611	0	5.42687	0	7.12392	1.43291	0.601634	8.46637	0	0	0	6.35209	0	3.75824	4.6515	0	5.40615	0	4.34474	3.42025	0	5.80573	0	0	0.515925	0	0	4.24738	0	0	4.02786	4.38978	3.74168	4.33261	4.0959	4.08151	4.35966	0	0	0	5.60389	0	0	6.79435	0.459232	2.61128	0	0
FAM122B	0	0	7.06126	7.30624	6.54663	4.09743	6.48594	3.94521	5.48044	4.51189	4.5647	4.30284	4.59408	6.68929	6.15693	0	4.12382	0	3.53646	4.41643	5.54742	0	0	0	6.40236	4.86403	0	4.53461	3.70988	5.47162	6.20673	5.39529	5.35764	5.57388	0	0	0	3.68567	0	4.84434	4.40324	6.07489	3.38023	0	5.1169	7.30226	5.40486	4.22202	0
FBN1	0	0	8.12708	0	0	4.41207	0	0	7.47931	0	0	0	0	0	0	0	0	0	0	0	0	0	0	0	0	0	0	0	0	0	0	0	0	0	0	0	0	0	0	0	0	0	0	0	0	0	0	0	0
FLI1	0	8.1843	0	9.24046	5.22529	8.97043	0	8.38144	7.69154	6.50506	4.91753	6.85598	10.419	8.04125	7.05143	7.00133	7.97305	7.14459	0	7.66798	8.18566	0	9.11311	7.5535	8.10425	4.30528	0	7.64868	6.05417	0	7.22319	5.20267	8.57751	0	0	0	0	8.48229	8.70162	7.50221	7.37546	7.1681	7.59147	7.25427	7.82446	7.40467	6.50046	4.67267	0
FLRT2	0	0	0	0	0	0	0	0	5.38683	0	0	0	0	0	0	0	0	0	0	0	0	0	0	0	0	0	0	0	0	0	0	0	0	0	0	0	0	0	0.157348	0	0	0	0	0	0	0	0	0	0
FMO1	0	0	0	5.01889	8.03283	9.92562	0	0	10.6028	0	0	0	0	0	0	0	7.49681	10.657	7.9447	0	8.27008	7.17044	7.01177	0	0	4.51101	0	0	10.9962	4.5708	10.4528	0	9.86369	0	0	0	9.74132	0	9.52703	0	0	0	0	4.64125	8.19076	0	0	0	0
GATA1	3.7771	0	0	0	9.97199	9.29049	0	0	0	0	0	0	10.2338	5.41904	0	4.35218	9.15745	8.51991	8.82032	0	9.04782	9.28743	9.04083	0	0	8.55782	8.03871	0	8.95002	9.71014	9.08088	0	9.60313	0	0	8.19431	6.82752	0	9.12171	0	0	0	0	3.41002	9.38851	0	0	9.28533	8.78831
GATA2	0	3.34901	0	6.35845	5.31478	0	0	0	0	4.39178	0	0	0	0	0	6.62781	0	0	0	0	0	0	0	0	0	0	0	4.31311	4.18485	0	0	0	5.01134	0	0	0	0	0	0	0	0	0	0	0	0	0	0	0	0
GDPD5	0	0	7.42307	0	0	0	7.74506	6.53393	6.03433	0	5.92645	4.07114	0	0	0	0	0	0	0	0	0	0	0	0	0	0	0	3.78082	0	0	0	0	0	4.09602	0	0	0	0	0	0	3.76796	5.10398	0	0	0	0	0	0	0
GFI1	0	6.80474	0	5.95241	0	0	0	0	0	2.46896	0	0	0	0	0	0	0	0	0	0	0	0	0	0	5.03454	0	0	0.856929	0	0	0	0	0	0	0	0	0	0	0	0	0	0	0	0	0	0	0	0	0
GFI1B	0	0	0	5.4767	0	6.02534	0	4.14414	0	0	0	0	8.58542	4.97513	4.54717	3.94912	7.70042	0	3.74349	6.68621	5.85197	6.3501	6.22576	0	5.21189	3.6562	3.92892	5.84521	5.74849	3.91398	2.72192	0	5.85823	0	1.08484	0	4.71409	3.90026	4.969	4.11119	0	4.65587	0	0	6.78093	0	1.33879	4.12622	0
GPR126	0	0	4.41778	0	0	0	0	0	0	0	0	0	0	0	0	0	0	0	0	0	0	0	0	0	0	0	0	0	0	0	0	0	0	0	0	0	0	0	0	0	0	0	0	0	0	0	0	0	0
GRIA4	0	0	0	0	0	0	0	0	4.08334	0	0	0	0	0	0	0	0	0	0	0	0	0	0	0	0	0	0	0	0	0	0	0	0	0	0	0	0	0	0	0	0	0	0	0	0	0	0	0	0
HBB-BH1	11.7054	0	0	0	17.9114	16.4667	0	3.66947	0	0	5.39704	0	16.8336	0	0	0	13.9175	16.886	17.0835	0	16.4603	17.2039	15.5787	4.60613	0	16.6351	16.4666	0	16.8698	16.9947	16.7158	0	17.6133	5.20661	12.1221	16.7189	15.6331	4.33972	16.5443	0	0	5.04331	4.40607	12.6516	11.5139	4.35533	0	16.4555	16.5363
ITGA2B	7.26066	8.13035	1.72271	8.68212	9.16714	10.8789	0	6.54839	6.34119	8.00868	3.764	5.44742	11.9495	9.43185	7.25038	8.57085	9.76822	8.76097	7.11282	7.08685	9.46302	7.55172	10.7686	5.94321	8.06484	7.36624	7.1112	7.89292	9.09566	5.56746	8.11394	7.52349	9.56787	0	5.22129	4.65545	9.40624	7.40645	9.72254	6.11518	6.75879	9.68767	4.85375	6.47044	11.9885	0.783375	7.00973	7.28447	2.31046
ITGAM	0	0	0	0	0	0	0	12.4711	0	7.19336	9.90651	9.20604	0	9.77096	5.9715	6.7925	0	0	0	10.2074	0	0	0	10.0439	0	0	0	8.89349	0	0	0	10.2886	0	0	0	0	0	9.39149	0	9.4663	0	0	8.34511	9.42295	0	9.02805	8.45008	0	0
ITGB3	0	9.70436	0	10.9828	9.15352	12.0202	0	10.5494	0	9.71737	8.03513	9.96177	13.4218	10.6622	10.2261	9.33759	10.2987	9.38872	6.90743	9.83105	11.4986	7.20165	12.0014	8.9311	9.26575	8.04574	6.75564	9.98142	8.06073	6.49931	9.59901	9.25501	10.0595	4.61163	0	5.15891	8.35563	9.68024	11.215	10.652	10.2344	10.4604	9.06909	10.1433	13.0095	7.67135	7.59592	5.82853	4.78501
KDR	0	8.37184	0	9.19908	0	6.83656	0	7.07303	11.1904	8.23979	9.71821	10.1963	8.54752	9.04865	8.53833	10.0274	5.93206	5.1556	0	9.87069	4.77117	0	8.97779	8.51194	8.91274	0	0	9.17388	8.18523	0	0	7.93952	0	0	0	0	0	8.11855	6.52707	8.62993	10.6118	8.5328	9.12671	0	6.34332	7.01395	7.56724	0	0
KIT	1.52492	11.1789	0	12.0276	0	1.73631	0	0	9.64165	6.13258	0.937298	0	5.09095	11.8715	10.0187	10.4781	6.73612	0	0	10.8008	0	2.15026	0	0	8.6928	0	0	11.1651	0	5.30187	7.15459	0	5.72579	0	0	0	0.990297	8.77204	2.83664	4.28469	8.71262	11.3288	0	0	6.98524	0	6.61802	0	0
LAD1	5.72878	0	0	0	4.44814	0	5.15982	0	0	1.0038	1.28433	0	5.2177	0	0	5.53256	0	0.732155	0	0	0	2.70693	0	0	0	0.710949	0	5.47978	5.30435	3.74149	0	0	0	0.973667	0	4.40007	0	0	0	3.54114	0	0	0	0	3.27438	0	0	0	0
LAT	0	6.25747	0	0.136175	5.92132	7.80219	0	0	5.58133	0	0	4.88981	8.94598	4.66208	0	0	5.57979	0	0	0	0	0	6.48184	0	5.10156	0	0	5.63354	0.929529	0	0	0	3.81973	0	0	0	0	0	8.11802	4.91884	2.76499	8.69335	0	4.16818	7.72449	6.0365	3.69966	0	0
LGR5	0	5.67902	0	0	2.61492	0	0	0	0	5.85094	0	0	0	6.55787	4.33685	5.86773	0	0	0	0	0	0	0	0	0	0	5.41416	5.59873	0	0	0	0	0	0	3.37686	6.54691	0	0	0	0	0	0	0	0	0	0	0	0	4.08385
LMO2	6.25732	5.42634	0	13.1358	7.96021	12.4857	13.4248	7.73977	7.71529	8.68385	7.18254	8.27733	14.85	12.158	7.83358	8.82186	8.15567	14.4898	13.8164	7.88079	5.81293	13.984	5.70386	8.23868	4.2391	12.337	0	7.15557	7.25162	7.22736	6.02026	8.00873	13.9307	11.9631	10.4617	10.0025	5.00569	9.17381	14.5822	9.80973	12.4275	6.7389	6.45867	8.03945	5.14092	7.91296	7.67407	6.74642	3.04756
LYL1	3.17688	5.87502	0	7.67786	6.08689	6.33757	0	7.25797	3.21723	4.91208	5.84081	5.7128	7.69576	6.80908	5.89935	6.65075	6.12489	3.54539	4.54863	6.32575	4.51544	3.95701	5.50599	5.52246	5.71551	4.12145	2.75449	7.29416	6.31144	6.46489	5.95739	5.97766	5.4603	0	3.18971	2.91172	4.88191	4.84634	2.72074	5.87733	5.08904	7.41756	5.3368	7.23959	6.3348	6.00899	5.44458	2.46156	4.53476
MEIS2	0	0	9.28263	0	0	0	7.46478	0	6.00212	3.5338	0	0	0	0	0	0	0	0	0	0	0	0	0	0	0	0	0	0	0	0	0	0	0	6.93327	0	0	0	0	0	3.92337	0	0	0	0	0	0	0	0	0
MET	0	0	0	4.90336	0	0	6.87166	5.54687	0	4.69808	0	0	0	0	0	4.38143	0	0	0	0	0	0	0	4.69006	0	0	0	0	0	0	0	6.3828	0	0	0	0	0	0	0	4.67426	0	0	3.52179	5.12726	0	0	5.77278	0	0
MPO	0	7.46083	0	8.58061	0	0	0	0	0	9.98588	0	0	0	9.07448	8.11185	9.4706	0	0	0	10.9834	0	0	0	0	8.88076	0	0	8.51053	0	0	0	6.99444	0	0	0	0	0	8.42252	0	8.7192	5.38512	5.49101	0	0	0	3.2092	9.21514	0	0
MYB	4.89949	9.48926	0	9.31788	0	3.58356	0	0	0	5.45252	0	0	4.39622	9.17672	8.29949	7.2438	6.68102	3.73807	4.5813	8.75341	0	5.26197	3.75304	5.78328	8.02958	4.33425	0	8.76982	5.4071	3.81398	3.92592	5.31548	5.30939	0	5.26013	0	0	8.63785	0	4.00576	6.42697	6.89873	2.10242	0	0	0	4.67486	0	0
MYOM1	0	5.63442	0	7.47758	6.969	1.59268	0	3.41802	0	3.43198	0	0	7.75121	6.07789	2.08542	3.8924	6.45352	5.16749	0	0	4.35565	4.937	6.69695	3.30505	0	3.94057	2.81054	0	4.44005	4.49601	5.33138	3.7565	6.39599	3.50904	0	2.95445	3.09257	4.40291	4.63537	0	5.72563	7.02195	0	3.24935	5.80139	0	0	5.97161	3.61102
NOTCH1	0	0	6.22222	4.6666	3.50157	0	3.80228	0	6.05227	4.67096	4.85868	0	4.46903	3.37686	3.11997	5.96607	0	1.91983	0	5.49722	1.84867	0.323474	0	0	4.53998	0	0	5.84079	0	0	0	1.29057	3.85924	2.13818	4.09264	0.855775	0	3.97375	4.74425	2.58545	4.75931	4.56449	0	0	0	0	4.09247	0	2.14827
NPR1	0	0	0	0	0	0	0	0	5.97171	0	0	0	0	0	0	0	0	0	0	0	0	0	0	0	0	0	0	0	0	0	0	0	0	4.49993	0	0	0	0	0	0	0	0	0	0	0	0	0	0	0
PALLD	0	0	11.2768	5.63113	0	0	9.18832	0	7.63645	6.09452	4.96461	0	0	6.75566	0	0	0	0	0	0	0	0	0	0	0	0	0	6.48999	0	0	0	0	4.80492	10.3518	0	0	0	0	4.48822	4.98792	4.74583	3.82781	5.04653	0	0	0	0	0	0
PCDH12	0	0	0	0	0	0	0	0	7.39326	0	0	0	0	0	0	0	0	0	0	0	0	0	0	0	0	0	0	0	0	0	0	0	0	0	0	0	0	0	0	0	0	0	0	0	0	0	0	0	0
PDZD2	0	0	0	0	0	0	3.98754	0	6.08609	0	0	0	4.901	0	0	0	0	0	0	0	0	0	0	0	0	0	0	0	0	0	0	0	0	0	0	0	0	0	0	0	0	0	0	0	0	0	0	0	0
PECAM1	2.16562	9.54368	6.17581	9.29586	8.1219	8.34069	0	11.0799	10.6179	7.55138	9.16876	8.32518	8.67387	2.60681	8.12855	9.85875	8.73235	7.37138	5.64332	7.63348	8.08231	4.5651	6.88259	4.91379	8.61422	6.80996	1.69843	9.75049	8.46303	5.90211	7.67471	7.81223	7.89169	5.37211	4.70271	5.09722	7.67683	7.85849	7.42007	8.62426	8.51628	7.8575	4.91322	7.05279	7.21837	8.71011	3.40243	6.80582	0
PLCD1	5.1764	4.99804	6.09117	3.75895	3.26618	2.83263	7.0814	3.99352	0	4.99034	0	6.63532	4.81881	0.950093	0	0	0	4.82993	0	4.22572	0	0	0	2.08367	0	3.22139	0	0	0	0.872301	0	0	3.08562	3.89275	4.68359	0	0	4.6236	0	0	3.77337	2.90978	0	0	0	0	3.3914	0	0
PPIA	9.41612	14.7009	16.0163	15.839	14.7599	12.3929	15.7145	13.5531	12.2197	14.1696	13.919	13.1838	14.6752	14.428	14.6956	14.7769	14.0452	11.8968	13.4707	14.4565	12.5764	13.5026	12.2327	13.0802	14.3348	13.3286	12.1841	14.3252	10.9624	13.2914	12.0109	12.9499	14.2267	14.8298	8.9299	12.9966	10.4077	14.0158	11.7224	14.7164	13.5823	15.3285	14.001	13.4295	8.6265	14.6127	13.9304	13.1333	11.9553
PPP1R16B	0	0	0	0	0	0	0	4.1847	5.81074	1.26285	0	0	0	2.2546	0	0	0	0	0	0	0	1.49836	0	0	0	0	0	0	0	0	0	0	0	0	0	0	0	0	2.07747	0	0	0	0	0	0	0	0	0	0
PTPRB	0	0	7.70129	0	0	0	5.59972	0	9.3345	0	0	0	0	0	0	0	0	0	0	0	0	0	0	0	0	0	0	0	0	0	0	0	0	1.89681	0	0	0	0	0	0	0	0	0	0	0	0	0	0	0
PTPRC	6.49318	0	0	5.32891	0	0	0	10.9983	0	5.49307	11.0228	9.97029	4.83281	7.0165	0	0	0	0	2.77502	10.2353	0	0.982463	3.74112	9.55849	4.65483	0.500554	4.34498	6.73867	4.88574	0	0	10.8582	2.46017	4.78769	0	4.98009	0	9.5886	3.95068	10.6523	5.84393	4.66806	10.8688	10.4618	0	9.7326	9.1177	4.30623	0.167447
PTPRM	0	4.87522	4.664	7.12845	0	0	4.60321	6.06686	9.89169	5.4637	0	0	0	0	0	0	0	0	0	0	0	0	0	0	0	0	0	6.38979	0	0	0	0	0	4.71473	0	0	0	0	0	0	0	8.38401	0	0	0	0	0	0	0
RAMP2	4.81205	7.25492	0	5.38509	0	0	0	5.7987	12.1982	0	0	0	0	0	5.35942	7.44066	0	0	0	0	0	0	0	0	6.71663	0	0	4.57404	0	0	0	0	0	0	0	0	0	0	0	3.89423	5.05716	4.723	0	0	0	0	0	0	0
RUNX1	4.71083	7.7571	0	8.63674	9.28461	5.8755	0	9.58082	0	8.3577	7.49815	8.69938	9.13655	9.54239	8.37809	9.56097	9.22028	7.73981	7.30648	10.5397	7.98926	4.84189	8.07203	6.0314	8.82589	3.63054	2.4402	9.11187	4.34631	5.38926	7.12167	5.85334	9.76672	0	0	6.58022	0	8.08915	8.3528	8.03276	8.0293	8.55545	7.39814	7.68754	7.54634	6.68823	7.31923	6.50456	5.03563
SAMD4	0	0	7.16883	0	0	0	5.48748	0	0	0	0	0	0	0	0	0	0	0	0	0	0	0	0	0	0	3.55266	0	0	0	1.53128	0	0	0	6.28007	0	0	0	0	0	0	0	0	0	0	0	0	0	0	0
SASH1	0	4.60276	4.16794	0	0	0	4.92202	0	3.49171	0	0	4.37801	0	0	0	0	0	0	0	0	0	4.77841	0	0	0	0	0	0	0	0	0	5.6354	0	0	0	0	0	0	0	0	0	3.89256	0	0	0	5.29182	4.25969	0	0
SERPINE1	0	0	10.6996	0	0	0	9.10217	0	0	0	0	0	0	0	0	0	0	0	0	0	0	0	0	0	0	0	0	0	5.27469	0	0	0	0	11.1369	0	0	0	0	0	0	0	0	0	0	5.88028	0	0	0	0
SFPI1	0	5.04918	0	9.11026	0	0	0	10.7313	0	10.4834	10.1891	9.21805	0	10.9318	10.0103	10.8553	0	0	0	11.283	0	0	0	10.3991	9.77981	0	0	11.0097	0	0	0	11.0857	0	0	0	0	0	10.7353	0	11.4438	9.71232	6.51423	9.55407	11.0533	0	10.2215	10.3429	0	0
SHE	0	4.22957	0	0	0	0	0	0	0	0	0	0	0	0	0	0	0	0	0	0	0	0	0	0	0	0	0	0	0	0	0	0	0	0	0	0	0	0	0	0	0	0	0	0	0	0	0	0	0
SLA	0	5.02678	4.08192	7.97518	0	7.08143	0	11.1583	0	8.48008	8.90143	5.60165	10.9966	11.0174	8.79278	9.44304	8.43679	0	0	10.4491	7.476	0	9.64836	9.70481	7.02199	0	0	9.23627	0	0	4.57764	9.41931	0	0	0	0	0	9.25121	3.70118	9.25907	8.80009	7.12601	8.29563	9.93915	9.82295	8.30025	8.78328	4.31635	0
SMAD1	0	7.25304	7.48296	6.84298	4.92897	0	7.86844	0	7.88212	6.08114	7.14977	7.38999	0	6.6272	6.34125	6.52716	0	0	0	7.69066	0	0	0	5.89043	0	0	0	7.8048	0	0	0	6.70197	0	7.63629	0	0	0	0	0	6.95534	7.63046	6.37129	6.2808	6.52197	0	5.38786	7.20696	0	0
SMAD2	0	6.13447	8.18999	7.64101	6.4535	0	8.79964	5.3608	3.53725	6.15986	5.953	0	4.6153	5.98916	6.53616	6.07631	5.85612	4.90228	7.32304	7.32719	0	5.90157	0	4.73368	5.85607	5.8656	0	7.01261	0	6.05727	5.32039	4.3607	6.70431	7.84066	0	0	0	7.05922	0	7.69495	3.77801	6.47651	6.83649	5.9372	0	6.22348	6.67667	5.5949	5.28811
SMAD3	0	5.87919	7.04879	7.42607	5.8889	0	8.96256	6.99144	5.94585	6.52742	0	5.83541	0	6.9075	7.14245	0	4.13867	0	0	6.38311	0	0	0	0	6.09613	0	0	7.67546	0	4.74834	0	4.66464	6.26468	7.46925	0	0	0	6.94602	0	6.17333	6.24115	8.2995	5.1928	6.65341	0	4.8275	4.81926	4.3206	0
SMAD4	0	7.9385	9.79279	9.72119	6.40838	4.68203	9.65377	7.43716	8.19561	8.24592	7.49139	7.10609	6.97501	8.19375	7.94871	7.16968	6.18424	5.56991	6.55903	8.57709	6.59511	6.94486	4.26963	6.34035	7.42074	5.72159	6.12473	8.24878	7.46143	7.54997	6.4146	7.39402	7.68669	9.0613	0	5.57584	7.49333	7.16106	5.81006	8.41301	7.87634	6.61297	6.20992	6.88057	5.34787	7.35702	7.46772	5.04429	7.05814
SMAD5	0	7.86771	8.26282	8.11475	6.59149	0	7.27178	5.30532	6.36147	5.72376	6.08909	6.06227	7.05881	5.9551	6.50851	6.90284	6.40512	5.28835	5.75268	7.32654	5.27814	5.30826	6.06157	4.15264	5.96745	0	3.3323	5.8342	4.95068	6.11619	4.52027	4.29291	7.2787	7.34679	3.78769	4.9285	4.26413	4.31923	5.19178	3.47122	6.84572	7.59123	4.28152	4.47562	0	5.78997	5.16901	3.95341	0
SMAD6	0	7.67417	3.56323	5.67847	7.20874	5.23225	8.98373	6.53291	0	0	0	0	4.2859	6.09464	0	6.47686	6.45869	4.04899	6.29809	6.2598	4.43456	5.99156	6.01145	0	7.1464	4.12808	7.11234	3.65662	0	5.47496	3.99822	4.73488	6.13368	2.99446	0	0	0	4.29068	4.44396	4.2157	7.84753	6.48972	4.95559	5.0752	0	4.73139	0	5.22853	3.84156
SMAD7	0	5.21956	7.79237	5.32467	5.48501	4.88503	9.49962	0	4.29975	5.55732	0	4.63775	5.49059	4.2519	0	8.0402	5.04099	4.79219	4.41696	6.64639	0	0	0	4.80482	0	5.66361	4.64069	7.64688	4.36645	5.18525	4.87737	5.03877	6.39423	6.96259	0	0	4.80934	1.89182	5.52615	4.43604	7.5323	4.94677	4.16926	0	0	0	4.69892	6.06898	3.7835
SMAD9	0	0	0	0	0	0	2.80899	0	0	0	0	0	0	0	0	0	0	0	0	0	0	0	0	0	0	0	0	0	0	0	0	0	0	0	0	0	0	0	0	0	0	0	0	0	0	0	0	0	0
SNAI1	0	0	7.59204	0	0	0	7.43898	0	3.69074	0	0	0	0	0	0	0	0	0	0	0	0	0	0	0	0	0	0	5.19403	0	0	0	0	3.96272	3.77459	0	0	0	0	0	0	0	0	0	0	0	0	0	0	0
SNAI2	0	0	7.16536	3.86947	0	0	7.50035	0	4.88122	0	0	0	0	0	0	0	0	0	0	0	0	0	0	0	0	0	0	0	0	0	0	0	0	8.90557	0	0	0	0	0	0	0	0	0	0	0	0	0	0	0
SOX7	0	0	0	0	0	0	0	0	4.06845	0	0	0	0	0	0	0	0	0	0	0	0	0	0	0	0	0	0	0	0	0	0	0	0	0	0	0	0	0	0	4.68636	0	0	0	0	0	0	0	0	0
TAL1	0	7.97304	0	6.80522	8.51471	8.0292	0	7.41709	4.44754	4.58879	0	4.96886	9.81473	6.97694	6.2347	5.76357	8.60862	7.56706	7.69375	6.50365	8.02415	6.85466	6.90891	6.58234	7.52648	7.88596	6.63312	5.70357	8.11044	7.53226	7.06614	0	9.34677	0	5.12169	6.87782	8.00505	6.05379	8.34686	4.64055	7.68979	5.3078	3.32582	5.50754	7.94918	0	0	7.27218	6.9034
TEK	0	6.2515	4.98135	4.61309	0	5.16034	0	0	10.3703	6.09175	0	0	6.53315	5.51754	4.80158	0	7.27692	8.27443	0	5.20335	0	0	0	0.740757	7.52845	0	5.01872	5.68001	8.03384	0	1.43534	0	6.30087	4.58238	0	0	5.77324	6.03628	0	6.41165	7.74259	8.22471	0	0	0	0	5.0401	0	0
TGFB1	5.38076	9.79381	8.30972	11.6048	8.90754	10.9704	7.84817	10.08	6.5689	9.99845	10.9948	10.9275	11.8341	11.9074	10.6367	10.0203	10.1153	9.44536	7.25524	10.5587	10.074	7.9776	11.3417	9.64649	10.5423	7.19645	7.14677	11.0462	8.99038	8.15901	9.13814	9.85321	10.4573	8.52499	0	7.54498	7.69372	10.7994	10.9149	11.2038	9.52089	10.1042	10.0304	10.5024	9.80049	9.65776	10.6395	7.76911	7.50486
TGFB2	0	0	8.38862	0	0	0	7.27726	0	6.1768	0	7.58112	4.31008	0	0	0	0	0	0	0	0	0	0	0	0	0	0	0	0	0	0	0	0	0	9.12432	0	0	0	6.62595	0	6.79734	0	3.26394	9.63809	0	0	0	0	0	0
TGFB3	0	0	3.58303	0	0	0	5.53638	0	0	0	0	0	0	0	0	0	0	0	0	0	0	0	0	0	0	0	0	0	0	0	0	0	0	7.15633	0	0	0	0	0	0	0	0	0	0	0	0	0	0	0
TGFBR1	0	8.70897	8.64079	10.0136	7.15783	6.09531	9.1963	10.3891	5.89672	9.16608	6.1209	8.76834	6.98215	8.41247	8.32436	8.04123	6.25867	5.22614	6.23055	9.61927	0	6.26374	5.36885	4.70596	8.58031	5.73072	5.01048	9.33804	0	6.25784	1.77218	7.50135	7.29343	8.44684	0	6.25133	5.77529	9.61452	5.83787	8.84434	9.13352	8.14604	8.3663	10.3349	2.84144	8.5198	7.42649	0	5.54032
TGFBR2	0	0	0	0	0	0	5.33271	5.55127	4.1329	5.03324	4.40659	3.92514	0	4.5426	4.99674	0	0	0	0	5.8723	0	0	0	5.5541	0	0	0	5.30837	3.66343	0	0	5.99096	0	4.53139	0	0	0	4.80618	0	6.25007	3.78551	1.67209	3.79789	5.33058	0	3.06558	3.55312	0	0
THPO	0	0	0	0	0	0	0	0	0	0	0	0	0	0	0	0	0	0	0	0	0	0	0	0	0	0	0	0	0	0	0	0	0	0	0	0	0	0	0	0	0	4.18903	0	0	0	0	0	0	0
UPP1	0	5.99834	0	4.76348	0	0	0	0	6.98659	0	0	0	0	4.79815	0	0	0	0	0	0	3.69148	0	0	0	0	0	0	0	0	0	0	0	0	5.77339	0	0	0	0	0	6.98273	0	0	0	0	0	0	0	6.41849	0
[truncated: 1,611 more columns]

## Sheet: Metadata_Fig5_FigSup2
SampleID	GroupID	Origin_data
P48_VE-Cad+_CD41hi_01	Endo	Figure 1B
P48_VE-Cad+_CD41hi_02	Endo	Figure 1B
P48_VE-Cad+_CD41hi_03	Endo	Figure 1B
P48_VE-Cad+_CD41hi_04	Endo	Figure 1B
P48_VE-Cad+_CD41hi_05	Endo	Figure 1B
P48_VE-Cad+_CD41hi_06	Endo	Figure 1B
P48_VE-Cad+_CD41hi_07	Endo	Figure 1B
P48_VE-Cad+_CD41hi_09	Endo	Figure 1B
P48_VE-Cad+_CD41hi_10	Endo	Figure 1B
P48_VE-Cad+_CD41hi_12	Endo	Figure 1B
P48_VE-Cad+_CD41hi_13	Endo	Figure 1B
P48_VE-Cad+_CD41hi_14	Endo	Figure 1B
P48_VE-Cad+_CD41hi_15	Endo	Figure 1B
P48_VE-Cad+_CD41hi_16	Endo	Figure 1B
P48_VE-Cad+_CD41hi_17	Endo	Figure 1B
P48_VE-Cad+_CD41hi_18	Endo	Figure 1B
P48_VE-Cad+_CD41hi_19	Endo	Figure 1B
P48_VE-Cad+_CD41hi_20	Endo	Figure 1B
P48_VE-Cad+_CD41hi_21	Endo	Figure 1B
P48_VE-Cad+_CD41hi_22	Endo	Figure 1B
P48_VE-Cad+_CD41hi_23	Endo	Figure 1B
P48_VE-Cad+_CD41hi_26	Endo	Figure 1B
P48_VE-Cad+_CD41hi_27	Endo	Figure 1B
P48_VE-Cad+_CD41hi_28	Endo	Figure 1B
P48_VE-Cad+_CD41hi_29	Endo	Figure 1B
P48_VE-Cad+_CD41hi_30	Endo	Figure 1B
P48_VE-Cad+_CD41hi_31	Endo	Figure 1B
P48_VE-Cad+_CD41mid_01	Endo	Figure 1B
P48_VE-Cad+_CD41mid_02	Endo	Figure 1B
P48_VE-Cad+_CD41mid_03	Endo	Figure 1B
P48_VE-Cad+_CD41mid_04	Endo	Figure 1B
P48_VE-Cad+_CD41mid_05	Endo	Figure 1B
P48_VE-Cad+_CD41mid_06	Endo	Figure 1B
P48_VE-Cad+_CD41mid_07	Endo	Figure 1B
P48_VE-Cad+_CD41mid_08	Endo	Figure 1B
P48_VE-Cad+_CD41mid_09	Endo	Figure 1B
P48_VE-Cad+_CD41mid_10	Endo	Figure 1B
P48_VE-Cad+_CD41mid_11	Endo	Figure 1B
P48_VE-Cad+_CD41mid_13	Endo	Figure 1B
P48_VE-Cad+_CD41mid_14	Endo	Figure 1B
P48_VE-Cad+_CD41mid_15	Endo	Figure 1B
P48_VE-Cad+_CD41mid_16	Endo	Figure 1B
P48_VE-Cad+_CD41mid_17	Endo	Figure 1B
P48_VE-Cad+_CD41mid_18	Endo	Figure 1B
P48_VE-Cad+_CD41mid_19	Endo	Figure 1B
P48_VE-Cad+_CD41mid_21	Endo	Figure 1B
P48_VE-Cad+_CD41mid_22	Endo	Figure 1B
P48_VE-Cad+_CD41mid_23	Endo	Figure 1B
P48_VE-Cad+_CD41mid_24	Endo	Figure 1B
P48_VE-Cad+_CD41mid_25	Endo	Figure 1B
P48_VE-Cad+_CD41mid_26	Endo	Figure 1B
P48_VE-Cad+_CD41mid_27	Endo	Figure 1B
P48_VE-Cad+_CD41mid_28	Endo	Figure 1B
P48_VE-Cad+_CD41mid_29	Endo	Figure 1B
P48_VE-Cad+_CD41mid_30	Endo	Figure 1B
P48_VE-Cad+_CD41mid_31	Endo	Figure 1B
P48_VE-Cad+_CD41neg_02	Endo	Figure 1B
P48_VE-Cad+_CD41neg_03	Endo	Figure 1B
P48_VE-Cad+_CD41neg_04	Endo	Figure 1B
P48_VE-Cad+_CD41neg_05	Endo	Figure 1B
P48_VE-Cad+_CD41neg_06	Endo	Figure 1B
P48_VE-Cad+_CD41neg_07	Endo	Figure 1B
P48_VE-Cad+_CD41neg_08	Endo	Figure 1B
P48_VE-Cad+_CD41neg_09	Endo	Figure 1B
P48_VE-Cad+_CD41neg_10	Endo	Figure 1B
P48_VE-Cad+_CD41neg_11	Endo	Figure 1B
P48_VE-Cad+_CD41neg_12	Endo	Figure 1B
P48_VE-Cad+_CD41neg_15	Endo	Figure 1B
P48_VE-Cad+_CD41neg_16	Endo	Figure 1B
P48_VE-Cad+_CD41neg_19	Endo	Figure 1B
P48_VE-Cad+_CD41neg_20	Endo	Figure 1B
P48_VE-Cad+_CD41neg_21	Endo	Figure 1B
P48_VE-Cad+_CD41neg_23	Endo	Figure 1B
P48_VE-Cad+_CD41neg_24	Endo	Figure 1B
P48_VE-Cad+_CD41neg_25	Endo	Figure 1B
P48_VE-Cad+_CD41neg_28	Endo	Figure 1B
P48_VE-Cad+_CD41neg_29	Endo	Figure 1B
P48_VE-Cad+_CD41neg_30	Endo	Figure 1B
P48_VE-Cad+_CD41neg_31	Endo	Figure 1B
P49_VE-Cad+_CD41hi_08	Endo	Figure 1B
P49_VE-Cad+_CD41hi_16	Endo	Figure 1B
P49_VE-Cad+_CD41hi_23	Endo	Figure 1B
P49_VE-Cad+_CD41hi_26	Endo	Figure 1B
P49_VE-Cad+_CD41mid_05	Endo	Figure 1B
P49_VE-Cad+_CD41mid_06	Endo	Figure 1B
P49_VE-Cad+_CD41mid_10	Endo	Figure 1B
P49_VE-Cad+_CD41mid_12	Endo	Figure 1B
P49_VE-Cad+_CD41mid_14	Endo	Figure 1B
P49_VE-Cad+_CD41mid_15	Endo	Figure 1B
P49_VE-Cad+_CD41mid_16	Endo	Figure 1B
P49_VE-Cad+_CD41mid_17	Endo	Figure 1B
P49_VE-Cad+_CD41mid_31	Endo	Figure 1B
P49_VE-Cad+_CD41neg_01	Endo	Figure 1B
P49_VE-Cad+_CD41neg_02	Endo	Figure 1B
P49_VE-Cad+_CD41neg_03	Endo	Figure 1B
P49_VE-Cad+_CD41neg_04	Endo	Figure 1B
P49_VE-Cad+_CD41neg_05	Endo	Figure 1B
P49_VE-Cad+_CD41neg_06	Endo	Figure 1B
P49_VE-Cad+_CD41neg_07	Endo	Figure 1B
P49_VE-Cad+_CD41neg_08	Endo	Figure 1B
P49_VE-Cad+_CD41neg_09	Endo	Figure 1B
P49_VE-Cad+_CD41neg_11	Endo	Figure 1B
P49_VE-Cad+_CD41neg_12	Endo	Figure 1B
P49_VE-Cad+_CD41neg_13	Endo	Figure 1B
P49_VE-Cad+_CD41neg_14	Endo	Figure 1B
P49_VE-Cad+_CD41neg_15	Endo	Figure 1B
P49_VE-Cad+_CD41neg_16	Endo	Figure 1B
P49_VE-Cad+_CD41neg_17	Endo	Figure 1B
P49_VE-Cad+_CD41neg_18	Endo	Figure 1B
P49_VE-Cad+_CD41neg_19	Endo	Figure 1B
P49_VE-Cad+_CD41neg_20	Endo	Figure 1B
P49_VE-Cad+_CD41neg_22	Endo	Figure 1B
P49_VE-Cad+_CD41neg_23	Endo	Figure 1B
P49_VE-Cad+_CD41neg_24	Endo	Figure 1B
P49_VE-Cad+_CD41neg_25	Endo	Figure 1B
P49_VE-Cad+_CD41neg_26	Endo	Figure 1B
P49_VE-Cad+_CD41neg_27	Endo	Figure 1B
P49_VE-Cad+_CD41neg_28	Endo	Figure 1B
P49_VE-Cad+_CD41neg_29	Endo	Figure 1B
P49_VE-Cad+_CD41neg_30	Endo	Figure 1B
P49_VE-Cad+_CD41neg_31	Endo	Figure 1B
P50_VE-Cad+_CD41hi_01	Endo	Figure 1B
P50_VE-Cad+_CD41hi_02	Endo	Figure 1B
P50_VE-Cad+_CD41hi_03	Endo	Figure 1B
P50_VE-Cad+_CD41hi_09	Endo	Figure 1B
P50_VE-Cad+_CD41hi_10	Endo	Figure 1B
P50_VE-Cad+_CD41hi_13	Endo	Figure 1B
P50_VE-Cad+_CD41hi_14	Endo	Figure 1B
P50_VE-Cad+_CD41hi_16	Endo	Figure 1B
P50_VE-Cad+_CD41hi_17	Endo	Figure 1B
P50_VE-Cad+_CD41hi_18	Endo	Figure 1B
P50_VE-Cad+_CD41hi_19	Endo	Figure 1B
P50_VE-Cad+_CD41hi_20	Endo	Figure 1B
P50_VE-Cad+_CD41hi_22	Endo	Figure 1B
P50_VE-Cad+_CD41hi_23	Endo	Figure 1B
P50_VE-Cad+_CD41hi_25	Endo	Figure 1B
P50_VE-Cad+_CD41hi_26	Endo	Figure 1B
P50_VE-Cad+_CD41hi_27	Endo	Figure 1B
P50_VE-Cad+_CD41hi_28	Endo	Figure 1B
P50_VE-Cad+_CD41hi_29	Endo	Figure 1B
P50_VE-Cad+_CD41hi_30	Endo	Figure 1B
P50_VE-Cad+_CD41hi_31	Endo	Figure 1B
P50_VE-Cad+_CD41mid_01	Endo	Figure 1B
P50_VE-Cad+_CD41mid_02	Endo	Figure 1B
P50_VE-Cad+_CD41mid_04	Endo	Figure 1B
P50_VE-Cad+_CD41mid_05	Endo	Figure 1B
P50_VE-Cad+_CD41mid_06	Endo	Figure 1B
P50_VE-Cad+_CD41mid_07	Endo	Figure 1B
P50_VE-Cad+_CD41mid_08	Endo	Figure 1B
P50_VE-Cad+_CD41mid_10	Endo	Figure 1B
P50_VE-Cad+_CD41mid_11	Endo	Figure 1B
P50_VE-Cad+_CD41mid_12	Endo	Figure 1B
P50_VE-Cad+_CD41mid_13	Endo	Figure 1B
P50_VE-Cad+_CD41mid_14	Endo	Figure 1B
P50_VE-Cad+_CD41mid_15	Endo	Figure 1B
P50_VE-Cad+_CD41mid_16	Endo	Figure 1B
P50_VE-Cad+_CD41mid_17	Endo	Figure 1B
P50_VE-Cad+_CD41mid_18	Endo	Figure 1B
P50_VE-Cad+_CD41mid_19	Endo	Figure 1B
P50_VE-Cad+_CD41mid_20	Endo	Figure 1B
P50_VE-Cad+_CD41mid_21	Endo	Figure 1B
P50_VE-Cad+_CD41mid_22	Endo	Figure 1B
P50_VE-Cad+_CD41mid_23	Endo	Figure 1B
P50_VE-Cad+_CD41mid_24	Endo	Figure 1B
P50_VE-Cad+_CD41mid_25	Endo	Figure 1B
P50_VE-Cad+_CD41mid_26	Endo	Figure 1B
P50_VE-Cad+_CD41mid_27	Endo	Figure 1B
P50_VE-Cad+_CD41mid_29	Endo	Figure 1B
P50_VE-Cad+_CD41mid_30	Endo	Figure 1B
P50_VE-Cad+_CD41mid_31	Endo	Figure 1B
P50_VE-Cad+_CD41neg_01	Endo	Figure 1B
P50_VE-Cad+_CD41neg_02	Endo	Figure 1B
P50_VE-Cad+_CD41neg_03	Endo	Figure 1B
P50_VE-Cad+_CD41neg_04	Endo	Figure 1B
P50_VE-Cad+_CD41neg_05	Endo	Figure 1B
P50_VE-Cad+_CD41neg_06	Endo	Figure 1B
P50_VE-Cad+_CD41neg_07	Endo	Figure 1B
P50_VE-Cad+_CD41neg_08	Endo	Figure 1B
P50_VE-Cad+_CD41neg_09	Endo	Figure 1B
P50_VE-Cad+_CD41neg_10	Endo	Figure 1B
P50_VE-Cad+_CD41neg_11	Endo	Figure 1B
P50_VE-Cad+_CD41neg_12	Endo	Figure 1B
P50_VE-Cad+_CD41neg_13	Endo	Figure 1B
P50_VE-Cad+_CD41neg_14	Endo	Figure 1B
P50_VE-Cad+_CD41neg_15	Endo	Figure 1B
P50_VE-Cad+_CD41neg_16	Endo	Figure 1B
P50_VE-Cad+_CD41neg_17	Endo	Figure 1B
P50_VE-Cad+_CD41neg_18	Endo	Figure 1B
P50_VE-Cad+_CD41neg_19	Endo	Figure 1B
P50_VE-Cad+_CD41neg_20	Endo	Figure 1B
P50_VE-Cad+_CD41neg_21	Endo	Figure 1B
P50_VE-Cad+_CD41neg_22	Endo	Figure 1B
P50_VE-Cad+_CD41neg_23	Endo	Figure 1B
P50_VE-Cad+_CD41neg_24	Endo	Figure 1B
P50_VE-Cad+_CD41neg_25	Endo	Figure 1B
P50_VE-Cad+_CD41neg_26	Endo	Figure 1B
P50_VE-Cad+_CD41neg_27	Endo	Figure 1B
P50_VE-Cad+_CD41neg_28	Endo	Figure 1B
P50_VE-Cad+_CD41neg_29	Endo	Figure 1B
P50_VE-Cad+_CD41neg_30	Endo	Figure 1B
P50_VE-Cad+_CD41neg_31	Endo	Figure 1B
P51_VE-Cad+_CD41hi_01	Endo	Figure 1B
P51_VE-Cad+_CD41hi_04	Endo	Figure 1B
P51_VE-Cad+_CD41hi_05	Endo	Figure 1B
P51_VE-Cad+_CD41hi_06	Endo	Figure 1B
P51_VE-Cad+_CD41hi_10	Endo	Figure 1B
P51_VE-Cad+_CD41mid_01	Endo	Figure 1B
P51_VE-Cad+_CD41mid_02	Endo	Figure 1B
P51_VE-Cad+_CD41mid_03	Endo	Figure 1B
P51_VE-Cad+_CD41mid_04	Endo	Figure 1B
P51_VE-Cad+_CD41mid_05	Endo	Figure 1B
P51_VE-Cad+_CD41mid_06	Endo	Figure 1B
P51_VE-Cad+_CD41mid_07	Endo	Figure 1B
P51_VE-Cad+_CD41mid_09	Endo	Figure 1B
P51_VE-Cad+_CD41mid_10	Endo	Figure 1B
P51_VE-Cad+_CD41mid_11	Endo	Figure 1B
P51_VE-Cad+_CD41mid_12	Endo	Figure 1B
P51_VE-Cad+_CD41mid_13	Endo	Figure 1B
P51_VE-Cad+_CD41mid_14	Endo	Figure 1B
P51_VE-Cad+_CD41mid_15	Endo	Figure 1B
P51_VE-Cad+_CD41mid_16	Endo	Figure 1B
P51_VE-Cad+_CD41mid_17	Endo	Figure 1B
P51_VE-Cad+_CD41mid_19	Endo	Figure 1B
P51_VE-Cad+_CD41mid_20	Endo	Figure 1B
P51_VE-Cad+_CD41mid_21	Endo	Figure 1B
P51_VE-Cad+_CD41mid_22	Endo	Figure 1B
P51_VE-Cad+_CD41mid_23	Endo	Figure 1B
P51_VE-Cad+_CD41mid_24	Endo	Figure 1B
P51_VE-Cad+_CD41mid_25	Endo	Figure 1B
P51_VE-Cad+_CD41mid_26	Endo	Figure 1B
P51_VE-Cad+_CD41mid_27	Endo	Figure 1B
P51_VE-Cad+_CD41mid_28	Endo	Figure 1B
P51_VE-Cad+_CD41mid_29	Endo	Figure 1B
P51_VE-Cad+_CD41mid_30	Endo	Figure 1B
P51_VE-Cad+_CD41mid_31	Endo	Figure 1B
P51_VE-Cad+_CD41neg_01	Endo	Figure 1B
P51_VE-Cad+_CD41neg_02	Endo	Figure 1B
P51_VE-Cad+_CD41neg_05	Endo	Figure 1B
P51_VE-Cad+_CD41neg_06	Endo	Figure 1B
P51_VE-Cad+_CD41neg_07	Endo	Figure 1B
P51_VE-Cad+_CD41neg_08	Endo	Figure 1B
P51_VE-Cad+_CD41neg_09	Endo	Figure 1B
P51_VE-Cad+_CD41neg_10	Endo	Figure 1B
P51_VE-Cad+_CD41neg_11	Endo	Figure 1B
P51_VE-Cad+_CD41neg_12	Endo	Figure 1B
P51_VE-Cad+_CD41neg_14	Endo	Figure 1B
P51_VE-Cad+_CD41neg_15	Endo	Figure 1B
P51_VE-Cad+_CD41neg_16	Endo	Figure 1B
P51_VE-Cad+_CD41neg_17	Endo	Figure 1B
P51_VE-Cad+_CD41neg_18	Endo	Figure 1B
P51_VE-Cad+_CD41neg_20	Endo	Figure 1B
P51_VE-Cad+_CD41neg_21	Endo	Figure 1B
P51_VE-Cad+_CD41neg_22	Endo	Figure 1B
P51_VE-Cad+_CD41neg_23	Endo	Figure 1B
P51_VE-Cad+_CD41neg_25	Endo	Figure 1B
P51_VE-Cad+_CD41neg_26	Endo	Figure 1B
P51_VE-Cad+_CD41neg_27	Endo	Figure 1B
P51_VE-Cad+_CD41neg_28	Endo	Figure 1B
P51_VE-Cad+_CD41neg_29	Endo	Figure 1B
P51_VE-Cad+_CD41neg_30	Endo	Figure 1B
P52_VE-Cad+_CD41hi_01	Endo	Figure 1B
P52_VE-Cad+_CD41hi_02	Endo	Figure 1B
P52_VE-Cad+_CD41hi_04	Endo	Figure 1B
P52_VE-Cad+_CD41hi_05	Endo	Figure 1B
P52_VE-Cad+_CD41hi_08	Endo	Figure 1B
P52_VE-Cad+_CD41hi_09	Endo	Figure 1B
P52_VE-Cad+_CD41hi_11	Endo	Figure 1B
P52_VE-Cad+_CD41hi_12	Endo	Figure 1B
P52_VE-Cad+_CD41hi_14	Endo	Figure 1B
P52_VE-Cad+_CD41hi_16	Endo	Figure 1B
P52_VE-Cad+_CD41hi_18	Endo	Figure 1B
P52_VE-Cad+_CD41hi_20	Endo	Figure 1B
P52_VE-Cad+_CD41hi_24	Endo	Figure 1B
P52_VE-Cad+_CD41hi_25	Endo	Figure 1B
P52_VE-Cad+_CD41hi_26	Endo	Figure 1B
P52_VE-Cad+_CD41hi_27	Endo	Figure 1B
P52_VE-Cad+_CD41hi_28	Endo	Figure 1B
P52_VE-Cad+_CD41hi_29	Endo	Figure 1B
P52_VE-Cad+_CD41hi_30	Endo	Figure 1B
P52_VE-Cad+_CD41hi_31	Endo	Figure 1B
P52_VE-Cad+_CD41mid_01	Endo	Figure 1B
P52_VE-Cad+_CD41mid_03	Endo	Figure 1B
P52_VE-Cad+_CD41mid_04	Endo	Figure 1B
P52_VE-Cad+_CD41mid_06	Endo	Figure 1B
P52_VE-Cad+_CD41mid_07	Endo	Figure 1B
P52_VE-Cad+_CD41mid_08	Endo	Figure 1B
P52_VE-Cad+_CD41mid_12	Endo	Figure 1B
P52_VE-Cad+_CD41mid_13	Endo	Figure 1B
P52_VE-Cad+_CD41mid_15	Endo	Figure 1B
P52_VE-Cad+_CD41mid_16	Endo	Figure 1B
P52_VE-Cad+_CD41mid_19	Endo	Figure 1B
P52_VE-Cad+_CD41mid_23	Endo	Figure 1B
P52_VE-Cad+_CD41mid_24	Endo	Figure 1B
P52_VE-Cad+_CD41mid_25	Endo	Figure 1B
P52_VE-Cad+_CD41mid_28	Endo	Figure 1B
P52_VE-Cad+_CD41mid_30	Endo	Figure 1B
P52_VE-Cad+_CD41mid_31	Endo	Figure 1B
P52_VE-Cad+_CD41neg_01	Endo	Figure 1B
P52_VE-Cad+_CD41neg_02	Endo	Figure 1B
P52_VE-Cad+_CD41neg_03	Endo	Figure 1B
P52_VE-Cad+_CD41neg_04	Endo	Figure 1B
P52_VE-Cad+_CD41neg_05	Endo	Figure 1B
P52_VE-Cad+_CD41neg_06	Endo	Figure 1B
P52_VE-Cad+_CD41neg_07	Endo	Figure 1B
P52_VE-Cad+_CD41neg_08	Endo	Figure 1B
P52_VE-Cad+_CD41neg_09	Endo	Figure 1B
P52_VE-Cad+_CD41neg_10	Endo	Figure 1B
P52_VE-Cad+_CD41neg_11	Endo	Figure 1B
P52_VE-Cad+_CD41neg_12	Endo	Figure 1B
P52_VE-Cad+_CD41neg_13	Endo	Figure 1B
P52_VE-Cad+_CD41neg_14	Endo	Figure 1B
P52_VE-Cad+_CD41neg_15	Endo	Figure 1B
P52_VE-Cad+_CD41neg_16	Endo	Figure 1B
P52_VE-Cad+_CD41neg_17	Endo	Figure 1B
P52_VE-Cad+_CD41neg_18	Endo	Figure 1B
P52_VE-Cad+_CD41neg_19	Endo	Figure 1B
P52_VE-Cad+_CD41neg_20	Endo	Figure 1B
P52_VE-Cad+_CD41neg_21	Endo	Figure 1B
P52_VE-Cad+_CD41neg_22	Endo	Figure 1B
P52_VE-Cad+_CD41neg_23	Endo	Figure 1B
P52_VE-Cad+_CD41neg_24	Endo	Figure 1B
P52_VE-Cad+_CD41neg_25	Endo	Figure 1B
P52_VE-Cad+_CD41neg_26	Endo	Figure 1B
P52_VE-Cad+_CD41neg_27	Endo	Figure 1B
P52_VE-Cad+_CD41neg_28	Endo	Figure 1B
P52_VE-Cad+_CD41neg_29	Endo	Figure 1B
P52_VE-Cad+_CD41neg_30	Endo	Figure 1B
P52_VE-Cad+_CD41neg_31	Endo	Figure 1B
P53_VE-Cad+_CD41hi_15	Endo	Figure 1B
P53_VE-Cad+_CD41hi_17	Endo	Figure 1B
P53_VE-Cad+_CD41hi_26	Endo	Figure 1B
P53_VE-Cad+_CD41mid_03	Endo	Figure 1B
P53_VE-Cad+_CD41mid_05	Endo	Figure 1B
P53_VE-Cad+_CD41mid_11	Endo	Figure 1B
P53_VE-Cad+_CD41mid_16	Endo	Figure 1B
P53_VE-Cad+_CD41neg_01	Endo	Figure 1B
P53_VE-Cad+_CD41neg_02	Endo	Figure 1B
P53_VE-Cad+_CD41neg_03	Endo	Figure 1B
P53_VE-Cad+_CD41neg_04	Endo	Figure 1B
P53_VE-Cad+_CD41neg_05	Endo	Figure 1B
P53_VE-Cad+_CD41neg_06	Endo	Figure 1B
P53_VE-Cad+_CD41neg_07	Endo	Figure 1B
P53_VE-Cad+_CD41neg_08	Endo	Figure 1B
P53_VE-Cad+_CD41neg_10	Endo	Figure 1B
P53_VE-Cad+_CD41neg_11	Endo	Figure 1B
P53_VE-Cad+_CD41neg_12	Endo	Figure 1B
P53_VE-Cad+_CD41neg_13	Endo	Figure 1B
P53_VE-Cad+_CD41neg_14	Endo	Figure 1B
P53_VE-Cad+_CD41neg_15	Endo	Figure 1B
P53_VE-Cad+_CD41neg_16	Endo	Figure 1B
P53_VE-Cad+_CD41neg_17	Endo	Figure 1B
P53_VE-Cad+_CD41neg_18	Endo	Figure 1B
P53_VE-Cad+_CD41neg_21	Endo	Figure 1B
P53_VE-Cad+_CD41neg_22	Endo	Figure 1B
P53_VE-Cad+_CD41neg_23	Endo	Figure 1B
P53_VE-Cad+_CD41neg_25	Endo	Figure 1B
P53_VE-Cad+_CD41neg_26	Endo	Figure 1B
P53_VE-Cad+_CD41neg_27	Endo	Figure 1B
P53_VE-Cad+_CD41neg_28	Endo	Figure 1B
P53_VE-Cad+_CD41neg_30	Endo	Figure 1B
P53_VE-Cad+_CD41neg_31	Endo	Figure 1B
P31_GFP (+)_02	Gfi1-/-_Gfi1b-/-	Figure 1B
P31_GFP (+)_03	Gfi1-/-_Gfi1b-/-	Figure 1B
P31_GFP (+)_04	Gfi1-/-_Gfi1b-/-	Figure 1B
P31_GFP (+)_05	Gfi1-/-_Gfi1b-/-	Figure 1B
P31_GFP (+)_06	Gfi1-/-_Gfi1b-/-	Figure 1B
P31_GFP (+)_07	Gfi1-/-_Gfi1b-/-	Figure 1B
P31_GFP (+)_08	Gfi1-/-_Gfi1b-/-	Figure 1B
P31_GFP (+)_09	Gfi1-/-_Gfi1b-/-	Figure 1B
P31_GFP (+)_10	Gfi1-/-_Gfi1b-/-	Figure 1B
P31_GFP (+)_11	Gfi1-/-_Gfi1b-/-	Figure 1B
P31_GFP (+)_12	Gfi1-/-_Gfi1b-/-	Figure 1B
P31_GFP (+)_13	Gfi1-/-_Gfi1b-/-	Figure 1B
P31_GFP (+)_14	Gfi1-/-_Gfi1b-/-	Figure 1B
P31_GFP (+)_15	Gfi1-/-_Gfi1b-/-	Figure 1B
P31_GFP (+)_16	Gfi1-/-_Gfi1b-/-	Figure 1B
P31_GFP (+)_17	Gfi1-/-_Gfi1b-/-	Figure 1B
P31_GFP (+)_18	Gfi1-/-_Gfi1b-/-	Figure 1B
P31_GFP (+)_19	Gfi1-/-_Gfi1b-/-	Figure 1B
P31_GFP (+)_20	Gfi1-/-_Gfi1b-/-	Figure 1B
P31_GFP (+)_21	Gfi1-/-_Gfi1b-/-	Figure 1B
P31_GFP (+)_23	Gfi1-/-_Gfi1b-/-	Figure 1B
P31_GFP (+)_24	Gfi1-/-_Gfi1b-/-	Figure 1B
P31_GFP (+)_25	Gfi1-/-_Gfi1b-/-	Figure 1B
P31_GFP (+)_26	Gfi1-/-_Gfi1b-/-	Figure 1B
P31_GFP (+)_27	Gfi1-/-_Gfi1b-/-	Figure 1B
P31_GFP (+)_28	Gfi1-/-_Gfi1b-/-	Figure 1B
P31_GFP (+)_29	Gfi1-/-_Gfi1b-/-	Figure 1B
P31_GFP (+)_30	Gfi1-/-_Gfi1b-/-	Figure 1B
P31_GFP (+)_31	Gfi1-/-_Gfi1b-/-	Figure 1B
P31_GFP (+)_32	Gfi1-/-_Gfi1b-/-	Figure 1B
P31_GFP (+)_33	Gfi1-/-_Gfi1b-/-	Figure 1B
P31_GFP (+)_34	Gfi1-/-_Gfi1b-/-	Figure 1B
P31_GFP (+)_35	Gfi1-/-_Gfi1b-/-	Figure 1B
P31_GFP (+)_36	Gfi1-/-_Gfi1b-/-	Figure 1B
P31_GFP (+)_37	Gfi1-/-_Gfi1b-/-	Figure 1B
P31_GFP (+)_38	Gfi1-/-_Gfi1b-/-	Figure 1B
P31_GFP (+)_39	Gfi1-/-_Gfi1b-/-	Figure 1B
P31_GFP (+)_40	Gfi1-/-_Gfi1b-/-	Figure 1B
P31_GFP (+)_41	Gfi1-/-_Gfi1b-/-	Figure 1B
P31_GFP (+)_42	Gfi1-/-_Gfi1b-/-	Figure 1B
P31_GFP (+)_43	Gfi1-/-_Gfi1b-/-	Figure 1B
P31_GFP (+)_44	Gfi1-/-_Gfi1b-/-	Figure 1B
P31_GFP (+)_45	Gfi1-/-_Gfi1b-/-	Figure 1B
P31_GFP (+)_46	Gfi1-/-_Gfi1b-/-	Figure 1B
P31_GFP (+)_47	Gfi1-/-_Gfi1b-/-	Figure 1B
P31_GFP (+)_48	Gfi1-/-_Gfi1b-/-	Figure 1B
P31_GFP (+)_49	Gfi1-/-_Gfi1b-/-	Figure 1B
P31_GFP (+)_50	Gfi1-/-_Gfi1b-/-	Figure 1B
P31_GFP (+)_51	Gfi1-/-_Gfi1b-/-	Figure 1B
P31_GFP (+)_52	Gfi1-/-_Gfi1b-/-	Figure 1B
P31_GFP (+)_53	Gfi1-/-_Gfi1b-/-	Figure 1B
P31_GFP (+)_54	Gfi1-/-_Gfi1b-/-	Figure 1B
P31_GFP (+)_55	Gfi1-/-_Gfi1b-/-	Figure 1B
P31_GFP (+)_56	Gfi1-/-_Gfi1b-/-	Figure 1B
P31_GFP (+)_57	Gfi1-/-_Gfi1b-/-	Figure 1B
P31_GFP (+)_58	Gfi1-/-_Gfi1b-/-	Figure 1B
P31_GFP (+)_59	Gfi1-/-_Gfi1b-/-	Figure 1B
P31_GFP (+)_60	Gfi1-/-_Gfi1b-/-	Figure 1B
P31_GFP (+)_61	Gfi1-/-_Gfi1b-/-	Figure 1B
P48_VE-Cad+_CD41hi_24	HSPCs	Figure 1B
P48_VE-Cad+_CD41mid_12	HSPCs	Figure 1B
P49_VE-Cad+_CD41hi_02	HSPCs	Figure 1B
P49_VE-Cad+_CD41hi_06	HSPCs	Figure 1B
P49_VE-Cad+_CD41hi_07	HSPCs	Figure 1B
P49_VE-Cad+_CD41hi_12	HSPCs	Figure 1B
P49_VE-Cad+_CD41hi_19	HSPCs	Figure 1B
P49_VE-Cad+_CD41hi_25	HSPCs	Figure 1B
P49_VE-Cad+_CD41hi_28	HSPCs	Figure 1B
P49_VE-Cad+_CD41mid_03	HSPCs	Figure 1B
P49_VE-Cad+_CD41mid_04	HSPCs	Figure 1B
P49_VE-Cad+_CD41mid_07	HSPCs	Figure 1B
P49_VE-Cad+_CD41mid_08	HSPCs	Figure 1B
P49_VE-Cad+_CD41mid_09	HSPCs	Figure 1B
P49_VE-Cad+_CD41mid_13	HSPCs	Figure 1B
P49_VE-Cad+_CD41mid_18	HSPCs	Figure 1B
P49_VE-Cad+_CD41mid_19	HSPCs	Figure 1B
P49_VE-Cad+_CD41mid_20	HSPCs	Figure 1B
P49_VE-Cad+_CD41mid_21	HSPCs	Figure 1B
P49_VE-Cad+_CD41mid_22	HSPCs	Figure 1B
P49_VE-Cad+_CD41mid_23	HSPCs	Figure 1B
P49_VE-Cad+_CD41mid_24	HSPCs	Figure 1B
P49_VE-Cad+_CD41mid_25	HSPCs	Figure 1B
P49_VE-Cad+_CD41mid_26	HSPCs	Figure 1B
P49_VE-Cad+_CD41mid_27	HSPCs	Figure 1B
P49_VE-Cad+_CD41mid_29	HSPCs	Figure 1B
P51_VE-Cad+_CD41hi_07	HSPCs	Figure 1B
P52_VE-Cad+_CD41hi_03	HSPCs	Figure 1B
P52_VE-Cad+_CD41hi_07	HSPCs	Figure 1B
P52_VE-Cad+_CD41hi_10	HSPCs	Figure 1B
P52_VE-Cad+_CD41hi_13	HSPCs	Figure 1B
P52_VE-Cad+_CD41hi_15	HSPCs	Figure 1B
P52_VE-Cad+_CD41hi_17	HSPCs	Figure 1B
P52_VE-Cad+_CD41hi_19	HSPCs	Figure 1B
P52_VE-Cad+_CD41hi_21	HSPCs	Figure 1B
P52_VE-Cad+_CD41hi_22	HSPCs	Figure 1B
P52_VE-Cad+_CD41mid_02	HSPCs	Figure 1B
P52_VE-Cad+_CD41mid_05	HSPCs	Figure 1B
P52_VE-Cad+_CD41mid_09	HSPCs	Figure 1B
P52_VE-Cad+_CD41mid_10	HSPCs	Figure 1B
P52_VE-Cad+_CD41mid_11	HSPCs	Figure 1B
P52_VE-Cad+_CD41mid_14	HSPCs	Figure 1B
P52_VE-Cad+_CD41mid_17	HSPCs	Figure 1B
P52_VE-Cad+_CD41mid_18	HSPCs	Figure 1B
P52_VE-Cad+_CD41mid_20	HSPCs	Figure 1B
P52_VE-Cad+_CD41mid_21	HSPCs	Figure 1B
P52_VE-Cad+_CD41mid_22	HSPCs	Figure 1B
P52_VE-Cad+_CD41mid_26	HSPCs	Figure 1B
P52_VE-Cad+_CD41mid_27	HSPCs	Figure 1B
P52_VE-Cad+_CD41mid_29	HSPCs	Figure 1B
P53_VE-Cad+_CD41hi_01	HSPCs	Figure 1B
P53_VE-Cad+_CD41hi_02	HSPCs	Figure 1B
P53_VE-Cad+_CD41hi_04	HSPCs	Figure 1B
P53_VE-Cad+_CD41hi_06	HSPCs	Figure 1B
P53_VE-Cad+_CD41hi_11	HSPCs	Figure 1B
P53_VE-Cad+_CD41hi_12	HSPCs	Figure 1B
P53_VE-Cad+_CD41hi_13	HSPCs	Figure 1B
P53_VE-Cad+_CD41hi_14	HSPCs	Figure 1B
P53_VE-Cad+_CD41hi_16	HSPCs	Figure 1B
P53_VE-Cad+_CD41hi_20	HSPCs	Figure 1B
P53_VE-Cad+_CD41hi_21	HSPCs	Figure 1B
P53_VE-Cad+_CD41hi_22	HSPCs	Figure 1B
P53_VE-Cad+_CD41hi_24	HSPCs	Figure 1B
P53_VE-Cad+_CD41hi_25	HSPCs	Figure 1B
P53_VE-Cad+_CD41hi_28	HSPCs	Figure 1B
P53_VE-Cad+_CD41hi_29	HSPCs	Figure 1B
P53_VE-Cad+_CD41hi_30	HSPCs	Figure 1B
P53_VE-Cad+_CD41mid_02	HSPCs	Figure 1B
P53_VE-Cad+_CD41mid_04	HSPCs	Figure 1B
P53_VE-Cad+_CD41mid_06	HSPCs	Figure 1B
P53_VE-Cad+_CD41mid_07	HSPCs	Figure 1B
P53_VE-Cad+_CD41mid_08	HSPCs	Figure 1B
P53_VE-Cad+_CD41mid_09	HSPCs	Figure 1B
P53_VE-Cad+_CD41mid_10	HSPCs	Figure 1B
P53_VE-Cad+_CD41mid_12	HSPCs	Figure 1B
P53_VE-Cad+_CD41mid_13	HSPCs	Figure 1B
P53_VE-Cad+_CD41mid_14	HSPCs	Figure 1B
P53_VE-Cad+_CD41mid_15	HSPCs	Figure 1B
P53_VE-Cad+_CD41mid_17	HSPCs	Figure 1B
P53_VE-Cad+_CD41mid_18	HSPCs	Figure 1B
P53_VE-Cad+_CD41mid_19	HSPCs	Figure 1B
P53_VE-Cad+_CD41mid_21	HSPCs	Figure 1B
P53_VE-Cad+_CD41mid_22	HSPCs	Figure 1B
P53_VE-Cad+_CD41mid_24	HSPCs	Figure 1B
P53_VE-Cad+_CD41mid_25	HSPCs	Figure 1B
P53_VE-Cad+_CD41mid_26	HSPCs	Figure 1B
P53_VE-Cad+_CD41mid_27	HSPCs	Figure 1B
P53_VE-Cad+_CD41mid_28	HSPCs	Figure 1B
P53_VE-Cad+_CD41mid_29	HSPCs	Figure 1B
P53_VE-Cad+_CD41mid_31	HSPCs	Figure 1B
P48_VE-Cad+_CD41hi_08	Pre-HSPCs	Figure 1B
P48_VE-Cad+_CD41hi_25	Pre-HSPCs	Figure 1B
P49_VE-Cad+_CD41hi_03	Pre-HSPCs	Figure 1B
P49_VE-Cad+_CD41hi_04	Pre-HSPCs	Figure 1B
P49_VE-Cad+_CD41hi_05	Pre-HSPCs	Figure 1B
P49_VE-Cad+_CD41hi_09	Pre-HSPCs	Figure 1B
P49_VE-Cad+_CD41hi_10	Pre-HSPCs	Figure 1B
P49_VE-Cad+_CD41hi_13	Pre-HSPCs	Figure 1B
P49_VE-Cad+_CD41hi_14	Pre-HSPCs	Figure 1B
P49_VE-Cad+_CD41hi_15	Pre-HSPCs	Figure 1B
P49_VE-Cad+_CD41hi_17	Pre-HSPCs	Figure 1B
P49_VE-Cad+_CD41hi_18	Pre-HSPCs	Figure 1B
P49_VE-Cad+_CD41hi_20	Pre-HSPCs	Figure 1B
P49_VE-Cad+_CD41hi_21	Pre-HSPCs	Figure 1B
P49_VE-Cad+_CD41hi_22	Pre-HSPCs	Figure 1B
P49_VE-Cad+_CD41hi_24	Pre-HSPCs	Figure 1B
P49_VE-Cad+_CD41hi_27	Pre-HSPCs	Figure 1B
P49_VE-Cad+_CD41hi_29	Pre-HSPCs	Figure 1B
P49_VE-Cad+_CD41hi_30	Pre-HSPCs	Figure 1B
P49_VE-Cad+_CD41hi_31	Pre-HSPCs	Figure 1B
P49_VE-Cad+_CD41mid_11	Pre-HSPCs	Figure 1B
P50_VE-Cad+_CD41hi_04	Pre-HSPCs	Figure 1B
P50_VE-Cad+_CD41hi_05	Pre-HSPCs	Figure 1B
P50_VE-Cad+_CD41hi_07	Pre-HSPCs	Figure 1B
P50_VE-Cad+_CD41hi_08	Pre-HSPCs	Figure 1B
P50_VE-Cad+_CD41hi_11	Pre-HSPCs	Figure 1B
P50_VE-Cad+_CD41hi_12	Pre-HSPCs	Figure 1B
P50_VE-Cad+_CD41hi_15	Pre-HSPCs	Figure 1B
P50_VE-Cad+_CD41hi_21	Pre-HSPCs	Figure 1B
P50_VE-Cad+_CD41hi_24	Pre-HSPCs	Figure 1B
P51_VE-Cad+_CD41hi_02	Pre-HSPCs	Figure 1B
P51_VE-Cad+_CD41hi_09	Pre-HSPCs	Figure 1B
P52_VE-Cad+_CD41hi_23	Pre-HSPCs	Figure 1B
P53_VE-Cad+_CD41hi_05	Pre-HSPCs	Figure 1B
P53_VE-Cad+_CD41hi_07	Pre-HSPCs	Figure 1B
P53_VE-Cad+_CD41hi_09	Pre-HSPCs	Figure 1B
P53_VE-Cad+_CD41hi_10	Pre-HSPCs	Figure 1B
P53_VE-Cad+_CD41hi_31	Pre-HSPCs	Figure 1B
p12_P4_1	In vitro Endo	Figure 1D
p12_P4_10	In vitro Endo	Figure 1D
p12_P4_17	In vitro Endo	Figure 1D
p12_P4_2	In vitro Endo	Figure 1D
p12_P4_20	In vitro Endo	Figure 1D
p12_P4_22	In vitro Endo	Figure 1D
p12_P4_25	In vitro Endo	Figure 1D
p12_P4_26	In vitro Endo	Figure 1D
p12_P4_30	In vitro Endo	Figure 1D
p12_P4_39	In vitro Endo	Figure 1D
p12_P4_42	In vitro Endo	Figure 1D
p12_P4_45	In vitro Endo	Figure 1D
p12_P4_51	In vitro Endo	Figure 1D
p12_P4_53	In vitro Endo	Figure 1D
p12_P4_55	In vitro Endo	Figure 1D
p12_P4_57	In vitro Endo	Figure 1D
p12_P4_58	In vitro Endo	Figure 1D
p12_P4_64	In vitro Endo	Figure 1D
p12_P4_68	In vitro Endo	Figure 1D
p12_P4_7	In vitro Endo	Figure 1D
p12_P4_71	In vitro Endo	Figure 1D
p12_P4_72	In vitro Endo	Figure 1D
p12_P4_79	In vitro Endo	Figure 1D
p12_P4_82	In vitro Endo	Figure 1D
p12_P4_84	In vitro Endo	Figure 1D
p12_P4_86	In vitro Endo	Figure 1D
p12_P4_91	In vitro Endo	Figure 1D
p7_P4_1	In vitro Endo	Figure 1D
p7_P4_10	In vitro Endo	Figure 1D
p7_P4_11	In vitro Endo	Figure 1D
p7_P4_16	In vitro Endo	Figure 1D
p7_P4_17	In vitro Endo	Figure 1D
p7_P4_18	In vitro Endo	Figure 1D
p7_P4_21	In vitro Endo	Figure 1D
p7_P4_22	In vitro Endo	Figure 1D
p7_P4_26	In vitro Endo	Figure 1D
p7_P4_29	In vitro Endo	Figure 1D
p7_P4_34	In vitro Endo	Figure 1D
p7_P4_36	In vitro Endo	Figure 1D
p7_P4_37	In vitro Endo	Figure 1D
p7_P4_39	In vitro Endo	Figure 1D
p7_P4_41	In vitro Endo	Figure 1D
p7_P4_43	In vitro Endo	Figure 1D
p7_P4_47	In vitro Endo	Figure 1D
p7_P4_50	In vitro Endo	Figure 1D
p7_P4_52	In vitro Endo	Figure 1D
p7_P4_54	In vitro Endo	Figure 1D
p7_P4_60	In vitro Endo	Figure 1D
p7_P4_62	In vitro Endo	Figure 1D
p7_P4_68	In vitro Endo	Figure 1D
p7_P4_7	In vitro Endo	Figure 1D
p7_P4_70	In vitro Endo	Figure 1D
p7_P4_72	In vitro Endo	Figure 1D
p7_P4_76	In vitro Endo	Figure 1D
p7_P4_78	In vitro Endo	Figure 1D
p7_P4_80	In vitro Endo	Figure 1D
p7_P4_82	In vitro Endo	Figure 1D
p7_P4_83	In vitro Endo	Figure 1D
p7_P4_85	In vitro Endo	Figure 1D
p7_P4_91	In vitro Endo	Figure 1D
p12_P4_11	In vitro HSPCs	Figure 1D
p12_P4_13	In vitro HSPCs	Figure 1D
p12_P4_14	In vitro HSPCs	Figure 1D
p12_P4_16	In vitro HSPCs	Figure 1D
p12_P4_18	In vitro HSPCs	Figure 1D
p12_P4_19	In vitro HSPCs	Figure 1D
p12_P4_21	In vitro HSPCs	Figure 1D
p12_P4_23	In vitro HSPCs	Figure 1D
p12_P4_29	In vitro HSPCs	Figure 1D
p12_P4_31	In vitro HSPCs	Figure 1D
p12_P4_33	In vitro HSPCs	Figure 1D
p12_P4_34	In vitro HSPCs	Figure 1D
p12_P4_37	In vitro HSPCs	Figure 1D
p12_P4_4	In vitro HSPCs	Figure 1D
p12_P4_41	In vitro HSPCs	Figure 1D
p12_P4_44	In vitro HSPCs	Figure 1D
p12_P4_46	In vitro HSPCs	Figure 1D
p12_P4_49	In vitro HSPCs	Figure 1D
p12_P4_5	In vitro HSPCs	Figure 1D
p12_P4_56	In vitro HSPCs	Figure 1D
p12_P4_59	In vitro HSPCs	Figure 1D
p12_P4_60	In vitro HSPCs	Figure 1D
p12_P4_67	In vitro HSPCs	Figure 1D
p12_P4_75	In vitro HSPCs	Figure 1D
p12_P4_76	In vitro HSPCs	Figure 1D
p12_P4_77	In vitro HSPCs	Figure 1D
p12_P4_78	In vitro HSPCs	Figure 1D
p12_P4_81	In vitro HSPCs	Figure 1D
p12_P4_83	In vitro HSPCs	Figure 1D
p12_P4_89	In vitro HSPCs	Figure 1D
p12_P4_9	In vitro HSPCs	Figure 1D
p12_P4_93	In vitro HSPCs	Figure 1D
p7_P4_12	In vitro HSPCs	Figure 1D
p7_P4_13	In vitro HSPCs	Figure 1D
p7_P4_14	In vitro HSPCs	Figure 1D
p7_P4_15	In vitro HSPCs	Figure 1D
p7_P4_2	In vitro HSPCs	Figure 1D
p7_P4_20	In vitro HSPCs	Figure 1D
p7_P4_23	In vitro HSPCs	Figure 1D
p7_P4_27	In vitro HSPCs	Figure 1D
p7_P4_28	In vitro HSPCs	Figure 1D
p7_P4_32	In vitro HSPCs	Figure 1D
p7_P4_33	In vitro HSPCs	Figure 1D
p7_P4_38	In vitro HSPCs	Figure 1D
p7_P4_44	In vitro HSPCs	Figure 1D
p7_P4_48	In vitro HSPCs	Figure 1D
p7_P4_53	In vitro HSPCs	Figure 1D
p7_P4_58	In vitro HSPCs	Figure 1D
p7_P4_64	In vitro HSPCs	Figure 1D
p7_P4_67	In vitro HSPCs	Figure 1D
p7_P4_73	In vitro HSPCs	Figure 1D
p7_P4_74	In vitro HSPCs	Figure 1D
p7_P4_75	In vitro HSPCs	Figure 1D
p7_P4_79	In vitro HSPCs	Figure 1D
p7_P4_84	In vitro HSPCs	Figure 1D
p7_P4_86	In vitro HSPCs	Figure 1D
p7_P4_88	In vitro HSPCs	Figure 1D
p12_P4_12	In vitro Pre-HSPCs	Figure 1D
p12_P4_15	In vitro Pre-HSPCs	Figure 1D
p12_P4_24	In vitro Pre-HSPCs	Figure 1D
p12_P4_27	In vitro Pre-HSPCs	Figure 1D
p12_P4_3	In vitro Pre-HSPCs	Figure 1D
p12_P4_32	In vitro Pre-HSPCs	Figure 1D
p12_P4_35	In vitro Pre-HSPCs	Figure 1D
p12_P4_38	In vitro Pre-HSPCs	Figure 1D
p12_P4_40	In vitro Pre-HSPCs	Figure 1D
p12_P4_47	In vitro Pre-HSPCs	Figure 1D
p12_P4_52	In vitro Pre-HSPCs	Figure 1D
p12_P4_54	In vitro Pre-HSPCs	Figure 1D
p12_P4_6	In vitro Pre-HSPCs	Figure 1D
p12_P4_61	In vitro Pre-HSPCs	Figure 1D
p12_P4_70	In vitro Pre-HSPCs	Figure 1D
p12_P4_73	In vitro Pre-HSPCs	Figure 1D
p12_P4_87	In vitro Pre-HSPCs	Figure 1D
p7_P4_30	In vitro Pre-HSPCs	Figure 1D
p7_P4_31	In vitro Pre-HSPCs	Figure 1D
p7_P4_35	In vitro Pre-HSPCs	Figure 1D
p7_P4_4	In vitro Pre-HSPCs	Figure 1D
p7_P4_42	In vitro Pre-HSPCs	Figure 1D
p7_P4_49	In vitro Pre-HSPCs	Figure 1D
p7_P4_5	In vitro Pre-HSPCs	Figure 1D
p7_P4_51	In vitro Pre-HSPCs	Figure 1D
p7_P4_56	In vitro Pre-HSPCs	Figure 1D
p7_P4_57	In vitro Pre-HSPCs	Figure 1D
p7_P4_63	In vitro Pre-HSPCs	Figure 1D
p7_P4_65	In vitro Pre-HSPCs	Figure 1D
p7_P4_66	In vitro Pre-HSPCs	Figure 1D
p7_P4_77	In vitro Pre-HSPCs	Figure 1D
p7_P4_8	In vitro Pre-HSPCs	Figure 1D
p7_P4_81	In vitro Pre-HSPCs	Figure 1D
p7_P4_89	In vitro Pre-HSPCs	Figure 1D
p7_P4_92	In vitro Pre-HSPCs	Figure 1D
p12_P4_43	VSM	Figure 1D
p12_P4_48	VSM	Figure 1D
p12_P4_62	VSM	Figure 1D
p12_P4_65	VSM	Figure 1D
p12_P4_69	VSM	Figure 1D
p12_P4_74	VSM	Figure 1D
p12_P4_8	VSM	Figure 1D
p12_P4_90	VSM	Figure 1D
p12_P4_92	VSM	Figure 1D
p7_P4_24	VSM	Figure 1D
p7_P4_3	VSM	Figure 1D
p7_P4_40	VSM	Figure 1D
p7_P4_45	VSM	Figure 1D
p7_P4_46	VSM	Figure 1D
p7_P4_55	VSM	Figure 1D
p7_P4_59	VSM	Figure 1D
p7_P4_6	VSM	Figure 1D
p7_P4_71	VSM	Figure 1D
p7_P4_87	VSM	Figure 1D
p7_P4_9	VSM	Figure 1D
p7_P4_90	VSM	Figure 1D
p7_P4_93	VSM	Figure 1D
P10_Lmo2+dox_1_11	Endo_Fig4	Figure 4
P11_iFli1-dox_1_26	Endo_Fig4	Figure 4
P12_iFli1+dox_1_12	Endo_Fig4	Figure 4
P12_iFli1+dox_1_15	Endo_Fig4	Figure 4
P12_iFli1+dox_1_25	Endo_Fig4	Figure 4
P13_iLyl1-dox_1_23	Endo_Fig4	Figure 4
P16_empty+dox_1_29	Endo_Fig4	Figure 4
P18_iCbfb+dox_1_34	Endo_Fig4	Figure 4
P7_iErg-dox_1_17	Endo_Fig4	Figure 4
P8_iErg+dox_1_12	Endo_Fig4	Figure 4
P8_iErg+dox_1_27	Endo_Fig4	Figure 4
P9_Lmo2-dox_1_41	Endo_Fig4	Figure 4
P10_Lmo2+dox_1_07	EryPCs_I	Figure 4
P10_Lmo2+dox_1_15	EryPCs_I	Figure 4
P10_Lmo2+dox_1_20	EryPCs_I	Figure 4
P10_Lmo2+dox_1_25	EryPCs_I	Figure 4
P10_Lmo2+dox_1_27	EryPCs_I	Figure 4
P11_iFli1-dox_1_04	EryPCs_I	Figure 4
P11_iFli1-dox_1_13	EryPCs_I	Figure 4
P11_iFli1-dox_1_18	EryPCs_I	Figure 4
P11_iFli1-dox_1_19	EryPCs_I	Figure 4
P11_iFli1-dox_1_24	EryPCs_I	Figure 4
P11_iFli1-dox_1_27	EryPCs_I	Figure 4
P11_iFli1-dox_1_30	EryPCs_I	Figure 4
P11_iFli1-dox_1_46	EryPCs_I	Figure 4
P12_iFli1+dox_1_05	EryPCs_I	Figure 4
P12_iFli1+dox_1_23	EryPCs_I	Figure 4
P12_iFli1+dox_1_29	EryPCs_I	Figure 4
P12_iFli1+dox_1_32	EryPCs_I	Figure 4
P12_iFli1+dox_1_35	EryPCs_I	Figure 4
P12_iFli1+dox_1_36	EryPCs_I	Figure 4
P13_iLyl1-dox_1_06	EryPCs_I	Figure 4
P13_iLyl1-dox_1_07	EryPCs_I	Figure 4
P13_iLyl1-dox_1_27	EryPCs_I	Figure 4
P13_iLyl1-dox_1_28	EryPCs_I	Figure 4
P13_iLyl1-dox_1_37	EryPCs_I	Figure 4
P13_iLyl1-dox_1_46	EryPCs_I	Figure 4
P14_iLyl1+dox_1_12	EryPCs_I	Figure 4
P14_iLyl1+dox_1_25	EryPCs_I	Figure 4
P14_iLyl1+dox_1_29	EryPCs_I	Figure 4
P14_iLyl1+dox_1_33	EryPCs_I	Figure 4
P14_iLyl1+dox_1_40	EryPCs_I	Figure 4
P14_iLyl1+dox_1_43	EryPCs_I	Figure 4
P15_empty-dox_1_09	EryPCs_I	Figure 4
P15_empty-dox_1_11	EryPCs_I	Figure 4
P15_empty-dox_1_12	EryPCs_I	Figure 4
P15_empty-dox_1_13	EryPCs_I	Figure 4
P15_empty-dox_1_15	EryPCs_I	Figure 4
P15_empty-dox_1_38	EryPCs_I	Figure 4
P15_empty-dox_1_39	EryPCs_I	Figure 4
P16_empty+dox_1_17	EryPCs_I	Figure 4
P16_empty+dox_1_20	EryPCs_I	Figure 4
P16_empty+dox_1_25	EryPCs_I	Figure 4
P16_empty+dox_1_26	EryPCs_I	Figure 4
P16_empty+dox_1_27	EryPCs_I	Figure 4
P16_empty+dox_1_32	EryPCs_I	Figure 4
P16_empty+dox_1_36	EryPCs_I	Figure 4
P16_empty+dox_1_42	EryPCs_I	Figure 4
P17_iCbfb-dox_1_03	EryPCs_I	Figure 4
P17_iCbfb-dox_1_05	EryPCs_I	Figure 4
P17_iCbfb-dox_1_11	EryPCs_I	Figure 4
P17_iCbfb-dox_1_12	EryPCs_I	Figure 4
P17_iCbfb-dox_1_13	EryPCs_I	Figure 4
P17_iCbfb-dox_1_17	EryPCs_I	Figure 4
P17_iCbfb-dox_1_19	EryPCs_I	Figure 4
P17_iCbfb-dox_1_20	EryPCs_I	Figure 4
P17_iCbfb-dox_1_21	EryPCs_I	Figure 4
P17_iCbfb-dox_1_23	EryPCs_I	Figure 4
P17_iCbfb-dox_1_27	EryPCs_I	Figure 4
P17_iCbfb-dox_1_34	EryPCs_I	Figure 4
P17_iCbfb-dox_1_40	EryPCs_I	Figure 4
P18_iCbfb+dox_1_07	EryPCs_I	Figure 4
P18_iCbfb+dox_1_08	EryPCs_I	Figure 4
P18_iCbfb+dox_1_09	EryPCs_I	Figure 4
P18_iCbfb+dox_1_14	EryPCs_I	Figure 4
P18_iCbfb+dox_1_19	EryPCs_I	Figure 4
P18_iCbfb+dox_1_24	EryPCs_I	Figure 4
P18_iCbfb+dox_1_26	EryPCs_I	Figure 4
P18_iCbfb+dox_1_29	EryPCs_I	Figure 4
P18_iCbfb+dox_1_41	EryPCs_I	Figure 4
P18_iCbfb+dox_1_42	EryPCs_I	Figure 4
P19_iGata2-dox_1_01	EryPCs_I	Figure 4
P19_iGata2-dox_1_03	EryPCs_I	Figure 4
P19_iGata2-dox_1_05	EryPCs_I	Figure 4
P19_iGata2-dox_1_12	EryPCs_I	Figure 4
P19_iGata2-dox_1_13	EryPCs_I	Figure 4
P19_iGata2-dox_1_18	EryPCs_I	Figure 4
P19_iGata2-dox_1_24	EryPCs_I	Figure 4
P19_iGata2-dox_1_25	EryPCs_I	Figure 4
P19_iGata2-dox_1_27	EryPCs_I	Figure 4
P19_iGata2-dox_1_36	EryPCs_I	Figure 4
P19_iGata2-dox_1_45	EryPCs_I	Figure 4
P21_iTal1-dox_1_03	EryPCs_I	Figure 4
P21_iTal1-dox_1_05	EryPCs_I	Figure 4
P21_iTal1-dox_1_07	EryPCs_I	Figure 4
P21_iTal1-dox_1_15	EryPCs_I	Figure 4
P21_iTal1-dox_1_16	EryPCs_I	Figure 4
P21_iTal1-dox_1_17	EryPCs_I	Figure 4
P21_iTal1-dox_1_18	EryPCs_I	Figure 4
P21_iTal1-dox_1_19	EryPCs_I	Figure 4
P21_iTal1-dox_1_24	EryPCs_I	Figure 4
P21_iTal1-dox_1_29	EryPCs_I	Figure 4
P21_iTal1-dox_1_32	EryPCs_I	Figure 4
P21_iTal1-dox_1_33	EryPCs_I	Figure 4
P21_iTal1-dox_1_39	EryPCs_I	Figure 4
P21_iTal1-dox_1_42	EryPCs_I	Figure 4
P21_iTal1-dox_1_45	EryPCs_I	Figure 4
P21_iTal1-dox_1_46	EryPCs_I	Figure 4
P22_iTal1+dox_1_02	EryPCs_I	Figure 4
P22_iTal1+dox_1_03	EryPCs_I	Figure 4
P22_iTal1+dox_1_06	EryPCs_I	Figure 4
P22_iTal1+dox_1_08	EryPCs_I	Figure 4
P22_iTal1+dox_1_13	EryPCs_I	Figure 4
P22_iTal1+dox_1_19	EryPCs_I	Figure 4
P22_iTal1+dox_1_22	EryPCs_I	Figure 4
P22_iTal1+dox_1_30	EryPCs_I	Figure 4
P5_iRunx1-dox_1_02	EryPCs_I	Figure 4
P5_iRunx1-dox_1_11	EryPCs_I	Figure 4
P5_iRunx1-dox_1_17	EryPCs_I	Figure 4
P5_iRunx1-dox_1_18	EryPCs_I	Figure 4
P5_iRunx1-dox_1_21	EryPCs_I	Figure 4
P5_iRunx1-dox_1_28	EryPCs_I	Figure 4
P5_iRunx1-dox_1_42	EryPCs_I	Figure 4
P5_iRunx1-dox_1_43	EryPCs_I	Figure 4
P6_iRunx1+dox_1_41	EryPCs_I	Figure 4
P7_iErg-dox_1_02	EryPCs_I	Figure 4
P7_iErg-dox_1_03	EryPCs_I	Figure 4
P7_iErg-dox_1_11	EryPCs_I	Figure 4
P7_iErg-dox_1_14	EryPCs_I	Figure 4
P7_iErg-dox_1_19	EryPCs_I	Figure 4
P7_iErg-dox_1_20	EryPCs_I	Figure 4
P7_iErg-dox_1_26	EryPCs_I	Figure 4
P7_iErg-dox_1_37	EryPCs_I	Figure 4
P7_iErg-dox_1_45	EryPCs_I	Figure 4
P8_iErg+dox_1_01	EryPCs_I	Figure 4
P8_iErg+dox_1_05	EryPCs_I	Figure 4
P8_iErg+dox_1_06	EryPCs_I	Figure 4
P8_iErg+dox_1_10	EryPCs_I	Figure 4
P8_iErg+dox_1_14	EryPCs_I	Figure 4
P8_iErg+dox_1_15	EryPCs_I	Figure 4
P8_iErg+dox_1_17	EryPCs_I	Figure 4
P8_iErg+dox_1_26	EryPCs_I	Figure 4
P8_iErg+dox_1_34	EryPCs_I	Figure 4
P8_iErg+dox_1_37	EryPCs_I	Figure 4
P8_iErg+dox_1_40	EryPCs_I	Figure 4
P9_Lmo2-dox_1_03	EryPCs_I	Figure 4
P9_Lmo2-dox_1_05	EryPCs_I	Figure 4
P9_Lmo2-dox_1_06	EryPCs_I	Figure 4
P9_Lmo2-dox_1_08	EryPCs_I	Figure 4
P9_Lmo2-dox_1_17	EryPCs_I	Figure 4
P9_Lmo2-dox_1_19	EryPCs_I	Figure 4
P9_Lmo2-dox_1_22	EryPCs_I	Figure 4
P9_Lmo2-dox_1_29	EryPCs_I	Figure 4
P9_Lmo2-dox_1_30	EryPCs_I	Figure 4
P9_Lmo2-dox_1_34	EryPCs_I	Figure 4
P9_Lmo2-dox_1_36	EryPCs_I	Figure 4
P9_Lmo2-dox_1_37	EryPCs_I	Figure 4
P9_Lmo2-dox_1_39	EryPCs_I	Figure 4
P9_Lmo2-dox_1_44	EryPCs_I	Figure 4
P10_Lmo2+dox_1_01	EryPCs_II	Figure 4
P10_Lmo2+dox_1_06	EryPCs_II	Figure 4
P10_Lmo2+dox_1_21	EryPCs_II	Figure 4
P10_Lmo2+dox_1_22	EryPCs_II	Figure 4
P10_Lmo2+dox_1_26	EryPCs_II	Figure 4
P10_Lmo2+dox_1_31	EryPCs_II	Figure 4
P10_Lmo2+dox_1_32	EryPCs_II	Figure 4
P10_Lmo2+dox_1_34	EryPCs_II	Figure 4
P10_Lmo2+dox_1_35	EryPCs_II	Figure 4
P10_Lmo2+dox_1_36	EryPCs_II	Figure 4
P10_Lmo2+dox_1_38	EryPCs_II	Figure 4
P10_Lmo2+dox_1_40	EryPCs_II	Figure 4
P10_Lmo2+dox_1_41	EryPCs_II	Figure 4
P10_Lmo2+dox_1_42	EryPCs_II	Figure 4
P10_Lmo2+dox_1_44	EryPCs_II	Figure 4
P11_iFli1-dox_1_07	EryPCs_II	Figure 4
P11_iFli1-dox_1_08	EryPCs_II	Figure 4
P11_iFli1-dox_1_09	EryPCs_II	Figure 4
P11_iFli1-dox_1_12	EryPCs_II	Figure 4
P11_iFli1-dox_1_17	EryPCs_II	Figure 4
P11_iFli1-dox_1_22	EryPCs_II	Figure 4
P11_iFli1-dox_1_25	EryPCs_II	Figure 4
P11_iFli1-dox_1_28	EryPCs_II	Figure 4
P11_iFli1-dox_1_29	EryPCs_II	Figure 4
P11_iFli1-dox_1_34	EryPCs_II	Figure 4
P11_iFli1-dox_1_35	EryPCs_II	Figure 4
P11_iFli1-dox_1_36	EryPCs_II	Figure 4
P11_iFli1-dox_1_37	EryPCs_II	Figure 4
P11_iFli1-dox_1_38	EryPCs_II	Figure 4
P11_iFli1-dox_1_43	EryPCs_II	Figure 4
P12_iFli1+dox_1_02	EryPCs_II	Figure 4
P12_iFli1+dox_1_14	EryPCs_II	Figure 4
P12_iFli1+dox_1_26	EryPCs_II	Figure 4
P12_iFli1+dox_1_28	EryPCs_II	Figure 4
P13_iLyl1-dox_1_09	EryPCs_II	Figure 4
P13_iLyl1-dox_1_12	EryPCs_II	Figure 4
P13_iLyl1-dox_1_13	EryPCs_II	Figure 4
P13_iLyl1-dox_1_14	EryPCs_II	Figure 4
P13_iLyl1-dox_1_19	EryPCs_II	Figure 4
P13_iLyl1-dox_1_20	EryPCs_II	Figure 4
P13_iLyl1-dox_1_21	EryPCs_II	Figure 4
P13_iLyl1-dox_1_35	EryPCs_II	Figure 4
P13_iLyl1-dox_1_43	EryPCs_II	Figure 4
P13_iLyl1-dox_1_45	EryPCs_II	Figure 4
P14_iLyl1+dox_1_01	EryPCs_II	Figure 4
P14_iLyl1+dox_1_10	EryPCs_II	Figure 4
P14_iLyl1+dox_1_11	EryPCs_II	Figure 4
P14_iLyl1+dox_1_16	EryPCs_II	Figure 4
P14_iLyl1+dox_1_19	EryPCs_II	Figure 4
P14_iLyl1+dox_1_20	EryPCs_II	Figure 4
P14_iLyl1+dox_1_21	EryPCs_II	Figure 4
P14_iLyl1+dox_1_22	EryPCs_II	Figure 4
P14_iLyl1+dox_1_23	EryPCs_II	Figure 4
P14_iLyl1+dox_1_24	EryPCs_II	Figure 4
P14_iLyl1+dox_1_26	EryPCs_II	Figure 4
P14_iLyl1+dox_1_27	EryPCs_II	Figure 4
P14_iLyl1+dox_1_30	EryPCs_II	Figure 4
P14_iLyl1+dox_1_31	EryPCs_II	Figure 4
P14_iLyl1+dox_1_32	EryPCs_II	Figure 4
P14_iLyl1+dox_1_34	EryPCs_II	Figure 4
P14_iLyl1+dox_1_36	EryPCs_II	Figure 4
P14_iLyl1+dox_1_37	EryPCs_II	Figure 4
P14_iLyl1+dox_1_38	EryPCs_II	Figure 4
P14_iLyl1+dox_1_39	EryPCs_II	Figure 4
P14_iLyl1+dox_1_42	EryPCs_II	Figure 4
P15_empty-dox_1_02	EryPCs_II	Figure 4
P15_empty-dox_1_03	EryPCs_II	Figure 4
P15_empty-dox_1_07	EryPCs_II	Figure 4
P15_empty-dox_1_14	EryPCs_II	Figure 4
P15_empty-dox_1_16	EryPCs_II	Figure 4
P15_empty-dox_1_19	EryPCs_II	Figure 4
P15_empty-dox_1_21	EryPCs_II	Figure 4
P15_empty-dox_1_22	EryPCs_II	Figure 4
P15_empty-dox_1_23	EryPCs_II	Figure 4
P15_empty-dox_1_25	EryPCs_II	Figure 4
P15_empty-dox_1_28	EryPCs_II	Figure 4
P15_empty-dox_1_29	EryPCs_II	Figure 4
P15_empty-dox_1_30	EryPCs_II	Figure 4
P15_empty-dox_1_31	EryPCs_II	Figure 4
P15_empty-dox_1_33	EryPCs_II	Figure 4
P15_empty-dox_1_36	EryPCs_II	Figure 4
P15_empty-dox_1_37	EryPCs_II	Figure 4
P15_empty-dox_1_43	EryPCs_II	Figure 4
P15_empty-dox_1_45	EryPCs_II	Figure 4
P16_empty+dox_1_01	EryPCs_II	Figure 4
P16_empty+dox_1_02	EryPCs_II	Figure 4
P16_empty+dox_1_03	EryPCs_II	Figure 4
P16_empty+dox_1_04	EryPCs_II	Figure 4
P16_empty+dox_1_05	EryPCs_II	Figure 4
P16_empty+dox_1_06	EryPCs_II	Figure 4
P16_empty+dox_1_07	EryPCs_II	Figure 4
P16_empty+dox_1_08	EryPCs_II	Figure 4
P16_empty+dox_1_11	EryPCs_II	Figure 4
P16_empty+dox_1_13	EryPCs_II	Figure 4
P16_empty+dox_1_18	EryPCs_II	Figure 4
P16_empty+dox_1_19	EryPCs_II	Figure 4
P16_empty+dox_1_24	EryPCs_II	Figure 4
P16_empty+dox_1_30	EryPCs_II	Figure 4
P16_empty+dox_1_31	EryPCs_II	Figure 4
P16_empty+dox_1_33	EryPCs_II	Figure 4
P16_empty+dox_1_37	EryPCs_II	Figure 4
P16_empty+dox_1_38	EryPCs_II	Figure 4
P16_empty+dox_1_40	EryPCs_II	Figure 4
P16_empty+dox_1_41	EryPCs_II	Figure 4
P16_empty+dox_1_43	EryPCs_II	Figure 4
P17_iCbfb-dox_1_01	EryPCs_II	Figure 4
P17_iCbfb-dox_1_02	EryPCs_II	Figure 4
P17_iCbfb-dox_1_06	EryPCs_II	Figure 4
P17_iCbfb-dox_1_07	EryPCs_II	Figure 4
P17_iCbfb-dox_1_08	EryPCs_II	Figure 4
P17_iCbfb-dox_1_09	EryPCs_II	Figure 4
P17_iCbfb-dox_1_10	EryPCs_II	Figure 4
P17_iCbfb-dox_1_14	EryPCs_II	Figure 4
P17_iCbfb-dox_1_15	EryPCs_II	Figure 4
P17_iCbfb-dox_1_16	EryPCs_II	Figure 4
P17_iCbfb-dox_1_18	EryPCs_II	Figure 4
P17_iCbfb-dox_1_24	EryPCs_II	Figure 4
P17_iCbfb-dox_1_25	EryPCs_II	Figure 4
P17_iCbfb-dox_1_26	EryPCs_II	Figure 4
P17_iCbfb-dox_1_28	EryPCs_II	Figure 4
P17_iCbfb-dox_1_29	EryPCs_II	Figure 4
P17_iCbfb-dox_1_30	EryPCs_II	Figure 4
P17_iCbfb-dox_1_31	EryPCs_II	Figure 4
P17_iCbfb-dox_1_32	EryPCs_II	Figure 4
P17_iCbfb-dox_1_33	EryPCs_II	Figure 4
P17_iCbfb-dox_1_35	EryPCs_II	Figure 4
P17_iCbfb-dox_1_36	EryPCs_II	Figure 4
P17_iCbfb-dox_1_37	EryPCs_II	Figure 4
P17_iCbfb-dox_1_39	EryPCs_II	Figure 4
P17_iCbfb-dox_1_42	EryPCs_II	Figure 4
P17_iCbfb-dox_1_44	EryPCs_II	Figure 4
P17_iCbfb-dox_1_45	EryPCs_II	Figure 4
P17_iCbfb-dox_1_46	EryPCs_II	Figure 4
P18_iCbfb+dox_1_01	EryPCs_II	Figure 4
P18_iCbfb+dox_1_02	EryPCs_II	Figure 4
P18_iCbfb+dox_1_04	EryPCs_II	Figure 4
P18_iCbfb+dox_1_05	EryPCs_II	Figure 4
P18_iCbfb+dox_1_06	EryPCs_II	Figure 4
P18_iCbfb+dox_1_12	EryPCs_II	Figure 4
P18_iCbfb+dox_1_13	EryPCs_II	Figure 4
P18_iCbfb+dox_1_15	EryPCs_II	Figure 4
P18_iCbfb+dox_1_16	EryPCs_II	Figure 4
P18_iCbfb+dox_1_20	EryPCs_II	Figure 4
P18_iCbfb+dox_1_21	EryPCs_II	Figure 4
P18_iCbfb+dox_1_22	EryPCs_II	Figure 4
P18_iCbfb+dox_1_23	EryPCs_II	Figure 4
P18_iCbfb+dox_1_27	EryPCs_II	Figure 4
P18_iCbfb+dox_1_28	EryPCs_II	Figure 4
P18_iCbfb+dox_1_30	EryPCs_II	Figure 4
P18_iCbfb+dox_1_33	EryPCs_II	Figure 4
P18_iCbfb+dox_1_35	EryPCs_II	Figure 4
P18_iCbfb+dox_1_36	EryPCs_II	Figure 4
P18_iCbfb+dox_1_39	EryPCs_II	Figure 4
P18_iCbfb+dox_1_40	EryPCs_II	Figure 4
P18_iCbfb+dox_1_43	EryPCs_II	Figure 4
P18_iCbfb+dox_1_46	EryPCs_II	Figure 4
P19_iGata2-dox_1_04	EryPCs_II	Figure 4
P19_iGata2-dox_1_07	EryPCs_II	Figure 4
P19_iGata2-dox_1_10	EryPCs_II	Figure 4
P19_iGata2-dox_1_11	EryPCs_II	Figure 4
P19_iGata2-dox_1_14	EryPCs_II	Figure 4
P19_iGata2-dox_1_15	EryPCs_II	Figure 4
P19_iGata2-dox_1_21	EryPCs_II	Figure 4
P19_iGata2-dox_1_23	EryPCs_II	Figure 4
P19_iGata2-dox_1_28	EryPCs_II	Figure 4
P19_iGata2-dox_1_31	EryPCs_II	Figure 4
P19_iGata2-dox_1_37	EryPCs_II	Figure 4
P19_iGata2-dox_1_41	EryPCs_II	Figure 4
P20_iGata2+dox_1_01	EryPCs_II	Figure 4
P20_iGata2+dox_1_02	EryPCs_II	Figure 4
P20_iGata2+dox_1_03	EryPCs_II	Figure 4
P20_iGata2+dox_1_04	EryPCs_II	Figure 4
P20_iGata2+dox_1_05	EryPCs_II	Figure 4
P20_iGata2+dox_1_06	EryPCs_II	Figure 4
P20_iGata2+dox_1_07	EryPCs_II	Figure 4
P20_iGata2+dox_1_08	EryPCs_II	Figure 4
P20_iGata2+dox_1_09	EryPCs_II	Figure 4
P20_iGata2+dox_1_10	EryPCs_II	Figure 4
P20_iGata2+dox_1_11	EryPCs_II	Figure 4
P20_iGata2+dox_1_12	EryPCs_II	Figure 4
P20_iGata2+dox_1_13	EryPCs_II	Figure 4
P20_iGata2+dox_1_14	EryPCs_II	Figure 4
P20_iGata2+dox_1_15	EryPCs_II	Figure 4
P20_iGata2+dox_1_16	EryPCs_II	Figure 4
P20_iGata2+dox_1_17	EryPCs_II	Figure 4
P20_iGata2+dox_1_19	EryPCs_II	Figure 4
P20_iGata2+dox_1_20	EryPCs_II	Figure 4
P20_iGata2+dox_1_21	EryPCs_II	Figure 4
P20_iGata2+dox_1_22	EryPCs_II	Figure 4
P20_iGata2+dox_1_23	EryPCs_II	Figure 4
P20_iGata2+dox_1_24	EryPCs_II	Figure 4
P20_iGata2+dox_1_25	EryPCs_II	Figure 4
P20_iGata2+dox_1_26	EryPCs_II	Figure 4
P20_iGata2+dox_1_27	EryPCs_II	Figure 4
P20_iGata2+dox_1_29	EryPCs_II	Figure 4
P20_iGata2+dox_1_30	EryPCs_II	Figure 4
P20_iGata2+dox_1_31	EryPCs_II	Figure 4
P20_iGata2+dox_1_32	EryPCs_II	Figure 4
P20_iGata2+dox_1_33	EryPCs_II	Figure 4
P20_iGata2+dox_1_34	EryPCs_II	Figure 4
P20_iGata2+dox_1_35	EryPCs_II	Figure 4
P20_iGata2+dox_1_36	EryPCs_II	Figure 4
P20_iGata2+dox_1_37	EryPCs_II	Figure 4
P20_iGata2+dox_1_38	EryPCs_II	Figure 4
P20_iGata2+dox_1_39	EryPCs_II	Figure 4
P20_iGata2+dox_1_40	EryPCs_II	Figure 4
P20_iGata2+dox_1_41	EryPCs_II	Figure 4
P20_iGata2+dox_1_42	EryPCs_II	Figure 4
P20_iGata2+dox_1_43	EryPCs_II	Figure 4
P20_iGata2+dox_1_44	EryPCs_II	Figure 4
P20_iGata2+dox_1_45	EryPCs_II	Figure 4
P20_iGata2+dox_1_46	EryPCs_II	Figure 4
P21_iTal1-dox_1_02	EryPCs_II	Figure 4
P21_iTal1-dox_1_04	EryPCs_II	Figure 4
P21_iTal1-dox_1_09	EryPCs_II	Figure 4
P21_iTal1-dox_1_10	EryPCs_II	Figure 4
P21_iTal1-dox_1_12	EryPCs_II	Figure 4
P21_iTal1-dox_1_20	EryPCs_II	Figure 4
P21_iTal1-dox_1_21	EryPCs_II	Figure 4
P21_iTal1-dox_1_22	EryPCs_II	Figure 4
P21_iTal1-dox_1_26	EryPCs_II	Figure 4
P21_iTal1-dox_1_27	EryPCs_II	Figure 4
P21_iTal1-dox_1_37	EryPCs_II	Figure 4
P21_iTal1-dox_1_40	EryPCs_II	Figure 4
P22_iTal1+dox_1_01	EryPCs_II	Figure 4
P22_iTal1+dox_1_05	EryPCs_II	Figure 4
P22_iTal1+dox_1_09	EryPCs_II	Figure 4
P22_iTal1+dox_1_10	EryPCs_II	Figure 4
P22_iTal1+dox_1_11	EryPCs_II	Figure 4
P22_iTal1+dox_1_12	EryPCs_II	Figure 4
P22_iTal1+dox_1_15	EryPCs_II	Figure 4
P22_iTal1+dox_1_16	EryPCs_II	Figure 4
P22_iTal1+dox_1_17	EryPCs_II	Figure 4
P22_iTal1+dox_1_18	EryPCs_II	Figure 4
P22_iTal1+dox_1_20	EryPCs_II	Figure 4
P22_iTal1+dox_1_26	EryPCs_II	Figure 4
P22_iTal1+dox_1_27	EryPCs_II	Figure 4
P22_iTal1+dox_1_28	EryPCs_II	Figure 4
P22_iTal1+dox_1_31	EryPCs_II	Figure 4
P22_iTal1+dox_1_33	EryPCs_II	Figure 4
P22_iTal1+dox_1_36	EryPCs_II	Figure 4
P22_iTal1+dox_1_37	EryPCs_II	Figure 4
P22_iTal1+dox_1_38	EryPCs_II	Figure 4
P22_iTal1+dox_1_44	EryPCs_II	Figure 4
P5_iRunx1-dox_1_09	EryPCs_II	Figure 4
P5_iRunx1-dox_1_16	EryPCs_II	Figure 4
P5_iRunx1-dox_1_24	EryPCs_II	Figure 4
P5_iRunx1-dox_1_38	EryPCs_II	Figure 4
P5_iRunx1-dox_1_44	EryPCs_II	Figure 4
P6_iRunx1+dox_1_03	EryPCs_II	Figure 4
P6_iRunx1+dox_1_04	EryPCs_II	Figure 4
P6_iRunx1+dox_1_06	EryPCs_II	Figure 4
P6_iRunx1+dox_1_07	EryPCs_II	Figure 4
P6_iRunx1+dox_1_11	EryPCs_II	Figure 4
P6_iRunx1+dox_1_13	EryPCs_II	Figure 4
P6_iRunx1+dox_1_16	EryPCs_II	Figure 4
P6_iRunx1+dox_1_18	EryPCs_II	Figure 4
P6_iRunx1+dox_1_19	EryPCs_II	Figure 4
P6_iRunx1+dox_1_22	EryPCs_II	Figure 4
P6_iRunx1+dox_1_23	EryPCs_II	Figure 4
P6_iRunx1+dox_1_24	EryPCs_II	Figure 4
P6_iRunx1+dox_1_26	EryPCs_II	Figure 4
P6_iRunx1+dox_1_28	EryPCs_II	Figure 4
P6_iRunx1+dox_1_29	EryPCs_II	Figure 4
P6_iRunx1+dox_1_30	EryPCs_II	Figure 4
P6_iRunx1+dox_1_31	EryPCs_II	Figure 4
P6_iRunx1+dox_1_32	EryPCs_II	Figure 4
P6_iRunx1+dox_1_33	EryPCs_II	Figure 4
P6_iRunx1+dox_1_34	EryPCs_II	Figure 4
P6_iRunx1+dox_1_37	EryPCs_II	Figure 4
P6_iRunx1+dox_1_40	EryPCs_II	Figure 4
P6_iRunx1+dox_1_43	EryPCs_II	Figure 4
P6_iRunx1+dox_1_45	EryPCs_II	Figure 4
P6_iRunx1+dox_1_46	EryPCs_II	Figure 4
P7_iErg-dox_1_01	EryPCs_II	Figure 4
P7_iErg-dox_1_12	EryPCs_II	Figure 4
P7_iErg-dox_1_13	EryPCs_II	Figure 4
P7_iErg-dox_1_21	EryPCs_II	Figure 4
P7_iErg-dox_1_22	EryPCs_II	Figure 4
P7_iErg-dox_1_24	EryPCs_II	Figure 4
P7_iErg-dox_1_30	EryPCs_II	Figure 4
P7_iErg-dox_1_32	EryPCs_II	Figure 4
P7_iErg-dox_1_35	EryPCs_II	Figure 4
P7_iErg-dox_1_39	EryPCs_II	Figure 4
P7_iErg-dox_1_40	EryPCs_II	Figure 4
P9_Lmo2-dox_1_07	EryPCs_II	Figure 4
P9_Lmo2-dox_1_11	EryPCs_II	Figure 4
P9_Lmo2-dox_1_15	EryPCs_II	Figure 4
P9_Lmo2-dox_1_21	EryPCs_II	Figure 4
P9_Lmo2-dox_1_24	EryPCs_II	Figure 4
P9_Lmo2-dox_1_27	EryPCs_II	Figure 4
P9_Lmo2-dox_1_31	EryPCs_II	Figure 4
P9_Lmo2-dox_1_32	EryPCs_II	Figure 4
P9_Lmo2-dox_1_33	EryPCs_II	Figure 4
P9_Lmo2-dox_1_40	EryPCs_II	Figure 4
P9_Lmo2-dox_1_45	EryPCs_II	Figure 4
P3_i8TFs-dox_1_01	i8TFs-dox	Figure 4
P3_i8TFs-dox_1_02	i8TFs-dox	Figure 4
P3_i8TFs-dox_1_03	i8TFs-dox	Figure 4
P3_i8TFs-dox_1_04	i8TFs-dox	Figure 4
P3_i8TFs-dox_1_05	i8TFs-dox	Figure 4
P3_i8TFs-dox_1_06	i8TFs-dox	Figure 4
P3_i8TFs-dox_1_08	i8TFs-dox	Figure 4
P3_i8TFs-dox_1_09	i8TFs-dox	Figure 4
P3_i8TFs-dox_1_10	i8TFs-dox	Figure 4
P3_i8TFs-dox_1_11	i8TFs-dox	Figure 4
P3_i8TFs-dox_1_12	i8TFs-dox	Figure 4
P3_i8TFs-dox_1_13	i8TFs-dox	Figure 4
P3_i8TFs-dox_1_14	i8TFs-dox	Figure 4
P3_i8TFs-dox_1_15	i8TFs-dox	Figure 4
P3_i8TFs-dox_1_16	i8TFs-dox	Figure 4
P3_i8TFs-dox_1_17	i8TFs-dox	Figure 4
P3_i8TFs-dox_1_18	i8TFs-dox	Figure 4
P3_i8TFs-dox_1_19	i8TFs-dox	Figure 4
P3_i8TFs-dox_1_20	i8TFs-dox	Figure 4
P3_i8TFs-dox_1_21	i8TFs-dox	Figure 4
P3_i8TFs-dox_1_22	i8TFs-dox	Figure 4
P3_i8TFs-dox_1_23	i8TFs-dox	Figure 4
P3_i8TFs-dox_1_24	i8TFs-dox	Figure 4
P3_i8TFs-dox_1_25	i8TFs-dox	Figure 4
P3_i8TFs-dox_1_28	i8TFs-dox	Figure 4
P3_i8TFs-dox_1_29	i8TFs-dox	Figure 4
P3_i8TFs-dox_1_30	i8TFs-dox	Figure 4
P3_i8TFs-dox_1_31	i8TFs-dox	Figure 4
P3_i8TFs-dox_1_32	i8TFs-dox	Figure 4
P3_i8TFs-dox_1_33	i8TFs-dox	Figure 4
P3_i8TFs-dox_1_34	i8TFs-dox	Figure 4
P3_i8TFs-dox_1_35	i8TFs-dox	Figure 4
P3_i8TFs-dox_1_36	i8TFs-dox	Figure 4
P3_i8TFs-dox_1_37	i8TFs-dox	Figure 4
P3_i8TFs-dox_1_38	i8TFs-dox	Figure 4
P3_i8TFs-dox_1_39	i8TFs-dox	Figure 4
P3_i8TFs-dox_1_40	i8TFs-dox	Figure 4
P3_i8TFs-dox_1_41	i8TFs-dox	Figure 4
P3_i8TFs-dox_1_42	i8TFs-dox	Figure 4
P3_i8TFs-dox_1_43	i8TFs-dox	Figure 4
P3_i8TFs-dox_1_45	i8TFs-dox	Figure 4
P4_i8TFs+dox_1_01	i8TFs+dox	Figure 4
P4_i8TFs+dox_1_02	i8TFs+dox	Figure 4
P4_i8TFs+dox_1_03	i8TFs+dox	Figure 4
P4_i8TFs+dox_1_04	i8TFs+dox	Figure 4
P4_i8TFs+dox_1_05	i8TFs+dox	Figure 4
P4_i8TFs+dox_1_07	i8TFs+dox	Figure 4
P4_i8TFs+dox_1_08	i8TFs+dox	Figure 4
P4_i8TFs+dox_1_09	i8TFs+dox	Figure 4
P4_i8TFs+dox_1_10	i8TFs+dox	Figure 4
P4_i8TFs+dox_1_11	i8TFs+dox	Figure 4
P4_i8TFs+dox_1_12	i8TFs+dox	Figure 4
P4_i8TFs+dox_1_13	i8TFs+dox	Figure 4
P4_i8TFs+dox_1_14	i8TFs+dox	Figure 4
P4_i8TFs+dox_1_15	i8TFs+dox	Figure 4
P4_i8TFs+dox_1_16	i8TFs+dox	Figure 4
P4_i8TFs+dox_1_17	i8TFs+dox	Figure 4
P4_i8TFs+dox_1_18	i8TFs+dox	Figure 4
P4_i8TFs+dox_1_19	i8TFs+dox	Figure 4
P4_i8TFs+dox_1_20	i8TFs+dox	Figure 4
P4_i8TFs+dox_1_21	i8TFs+dox	Figure 4
P4_i8TFs+dox_1_22	i8TFs+dox	Figure 4
P4_i8TFs+dox_1_23	i8TFs+dox	Figure 4
P4_i8TFs+dox_1_24	i8TFs+dox	Figure 4
P4_i8TFs+dox_1_25	i8TFs+dox	Figure 4
P4_i8TFs+dox_1_26	i8TFs+dox	Figure 4
P4_i8TFs+dox_1_27	i8TFs+dox	Figure 4
P4_i8TFs+dox_1_28	i8TFs+dox	Figure 4
P4_i8TFs+dox_1_29	i8TFs+dox	Figure 4
P4_i8TFs+dox_1_30	i8TFs+dox	Figure 4
P4_i8TFs+dox_1_31	i8TFs+dox	Figure 4
P4_i8TFs+dox_1_32	i8TFs+dox	Figure 4
P4_i8TFs+dox_1_33	i8TFs+dox	Figure 4
P4_i8TFs+dox_1_34	i8TFs+dox	Figure 4
P4_i8TFs+dox_1_35	i8TFs+dox	Figure 4
P4_i8TFs+dox_1_36	i8TFs+dox	Figure 4
P4_i8TFs+dox_1_37	i8TFs+dox	Figure 4
P4_i8TFs+dox_1_38	i8TFs+dox	Figure 4
P4_i8TFs+dox_1_39	i8TFs+dox	Figure 4
P4_i8TFs+dox_1_40	i8TFs+dox	Figure 4
P4_i8TFs+dox_1_41	i8TFs+dox	Figure 4
P4_i8TFs+dox_1_42	i8TFs+dox	Figure 4
P4_i8TFs+dox_1_43	i8TFs+dox	Figure 4
P4_i8TFs+dox_1_45	i8TFs+dox	Figure 4
P4_i8TFs+dox_1_46	i8TFs+dox	Figure 4
P4_i8TFs+dox_1_47	i8TFs+dox	Figure 4
P10_Lmo2+dox_1_03	MyePCs	Figure 4
P10_Lmo2+dox_1_05	MyePCs	Figure 4
P10_Lmo2+dox_1_10	MyePCs	Figure 4
P10_Lmo2+dox_1_12	MyePCs	Figure 4
P10_Lmo2+dox_1_13	MyePCs	Figure 4
P10_Lmo2+dox_1_14	MyePCs	Figure 4
P10_Lmo2+dox_1_16	MyePCs	Figure 4
P10_Lmo2+dox_1_17	MyePCs	Figure 4
P10_Lmo2+dox_1_18	MyePCs	Figure 4
P10_Lmo2+dox_1_24	MyePCs	Figure 4
P10_Lmo2+dox_1_28	MyePCs	Figure 4
P10_Lmo2+dox_1_30	MyePCs	Figure 4
P10_Lmo2+dox_1_33	MyePCs	Figure 4
P10_Lmo2+dox_1_37	MyePCs	Figure 4
P10_Lmo2+dox_1_43	MyePCs	Figure 4
P10_Lmo2+dox_1_45	MyePCs	Figure 4
P10_Lmo2+dox_1_46	MyePCs	Figure 4
P11_iFli1-dox_1_02	MyePCs	Figure 4
P11_iFli1-dox_1_03	MyePCs	Figure 4
P11_iFli1-dox_1_05	MyePCs	Figure 4
P11_iFli1-dox_1_06	MyePCs	Figure 4
P11_iFli1-dox_1_10	MyePCs	Figure 4
P11_iFli1-dox_1_15	MyePCs	Figure 4
P11_iFli1-dox_1_16	MyePCs	Figure 4
P11_iFli1-dox_1_20	MyePCs	Figure 4
P11_iFli1-dox_1_23	MyePCs	Figure 4
P11_iFli1-dox_1_31	MyePCs	Figure 4
P11_iFli1-dox_1_33	MyePCs	Figure 4
P11_iFli1-dox_1_40	MyePCs	Figure 4
P11_iFli1-dox_1_44	MyePCs	Figure 4
P12_iFli1+dox_1_03	MyePCs	Figure 4
P12_iFli1+dox_1_07	MyePCs	Figure 4
P12_iFli1+dox_1_08	MyePCs	Figure 4
P12_iFli1+dox_1_09	MyePCs	Figure 4
P12_iFli1+dox_1_10	MyePCs	Figure 4
P12_iFli1+dox_1_13	MyePCs	Figure 4
P12_iFli1+dox_1_21	MyePCs	Figure 4
P12_iFli1+dox_1_39	MyePCs	Figure 4
P12_iFli1+dox_1_42	MyePCs	Figure 4
P12_iFli1+dox_1_43	MyePCs	Figure 4
P13_iLyl1-dox_1_01	MyePCs	Figure 4
P13_iLyl1-dox_1_04	MyePCs	Figure 4
P13_iLyl1-dox_1_05	MyePCs	Figure 4
P13_iLyl1-dox_1_08	MyePCs	Figure 4
P13_iLyl1-dox_1_10	MyePCs	Figure 4
P13_iLyl1-dox_1_15	MyePCs	Figure 4
P13_iLyl1-dox_1_16	MyePCs	Figure 4
P13_iLyl1-dox_1_17	MyePCs	Figure 4
P13_iLyl1-dox_1_24	MyePCs	Figure 4
P13_iLyl1-dox_1_25	MyePCs	Figure 4
P13_iLyl1-dox_1_26	MyePCs	Figure 4
P13_iLyl1-dox_1_29	MyePCs	Figure 4
P13_iLyl1-dox_1_30	MyePCs	Figure 4
P13_iLyl1-dox_1_31	MyePCs	Figure 4
P13_iLyl1-dox_1_32	MyePCs	Figure 4
P13_iLyl1-dox_1_33	MyePCs	Figure 4
P13_iLyl1-dox_1_34	MyePCs	Figure 4
P13_iLyl1-dox_1_39	MyePCs	Figure 4
P13_iLyl1-dox_1_40	MyePCs	Figure 4
P13_iLyl1-dox_1_41	MyePCs	Figure 4
P13_iLyl1-dox_1_42	MyePCs	Figure 4
P13_iLyl1-dox_1_44	MyePCs	Figure 4
P14_iLyl1+dox_1_03	MyePCs	Figure 4
P14_iLyl1+dox_1_07	MyePCs	Figure 4
P14_iLyl1+dox_1_09	MyePCs	Figure 4
P14_iLyl1+dox_1_13	MyePCs	Figure 4
P14_iLyl1+dox_1_18	MyePCs	Figure 4
P14_iLyl1+dox_1_28	MyePCs	Figure 4
P14_iLyl1+dox_1_35	MyePCs	Figure 4
P14_iLyl1+dox_1_41	MyePCs	Figure 4
P14_iLyl1+dox_1_44	MyePCs	Figure 4
P14_iLyl1+dox_1_45	MyePCs	Figure 4
P14_iLyl1+dox_1_46	MyePCs	Figure 4
P15_empty-dox_1_01	MyePCs	Figure 4
P15_empty-dox_1_04	MyePCs	Figure 4
P15_empty-dox_1_17	MyePCs	Figure 4
P15_empty-dox_1_18	MyePCs	Figure 4
P15_empty-dox_1_20	MyePCs	Figure 4
P15_empty-dox_1_24	MyePCs	Figure 4
P15_empty-dox_1_26	MyePCs	Figure 4
P15_empty-dox_1_34	MyePCs	Figure 4
P15_empty-dox_1_35	MyePCs	Figure 4
P15_empty-dox_1_41	MyePCs	Figure 4
P15_empty-dox_1_46	MyePCs	Figure 4
P16_empty+dox_1_10	MyePCs	Figure 4
P16_empty+dox_1_12	MyePCs	Figure 4
P16_empty+dox_1_14	MyePCs	Figure 4
P16_empty+dox_1_15	MyePCs	Figure 4
P16_empty+dox_1_22	MyePCs	Figure 4
P16_empty+dox_1_23	MyePCs	Figure 4
P16_empty+dox_1_28	MyePCs	Figure 4
P16_empty+dox_1_35	MyePCs	Figure 4
P16_empty+dox_1_39	MyePCs	Figure 4
P16_empty+dox_1_45	MyePCs	Figure 4
P16_empty+dox_1_46	MyePCs	Figure 4
P17_iCbfb-dox_1_04	MyePCs	Figure 4
P17_iCbfb-dox_1_38	MyePCs	Figure 4
P17_iCbfb-dox_1_41	MyePCs	Figure 4
P17_iCbfb-dox_1_43	MyePCs	Figure 4
P18_iCbfb+dox_1_10	MyePCs	Figure 4
P18_iCbfb+dox_1_11	MyePCs	Figure 4
P18_iCbfb+dox_1_18	MyePCs	Figure 4
P18_iCbfb+dox_1_31	MyePCs	Figure 4
P18_iCbfb+dox_1_38	MyePCs	Figure 4
P18_iCbfb+dox_1_44	MyePCs	Figure 4
P18_iCbfb+dox_1_45	MyePCs	Figure 4
P19_iGata2-dox_1_02	MyePCs	Figure 4
P19_iGata2-dox_1_06	MyePCs	Figure 4
P19_iGata2-dox_1_09	MyePCs	Figure 4
P19_iGata2-dox_1_19	MyePCs	Figure 4
P19_iGata2-dox_1_22	MyePCs	Figure 4
P19_iGata2-dox_1_26	MyePCs	Figure 4
P19_iGata2-dox_1_29	MyePCs	Figure 4
P19_iGata2-dox_1_30	MyePCs	Figure 4
P19_iGata2-dox_1_32	MyePCs	Figure 4
P19_iGata2-dox_1_33	MyePCs	Figure 4
P19_iGata2-dox_1_34	MyePCs	Figure 4
P19_iGata2-dox_1_35	MyePCs	Figure 4
P19_iGata2-dox_1_39	MyePCs	Figure 4
P19_iGata2-dox_1_40	MyePCs	Figure 4
P19_iGata2-dox_1_42	MyePCs	Figure 4
P19_iGata2-dox_1_43	MyePCs	Figure 4
P19_iGata2-dox_1_44	MyePCs	Figure 4
P19_iGata2-dox_1_46	MyePCs	Figure 4
P21_iTal1-dox_1_06	MyePCs	Figure 4
P21_iTal1-dox_1_11	MyePCs	Figure 4
P21_iTal1-dox_1_13	MyePCs	Figure 4
P21_iTal1-dox_1_14	MyePCs	Figure 4
P21_iTal1-dox_1_23	MyePCs	Figure 4
P21_iTal1-dox_1_28	MyePCs	Figure 4
P21_iTal1-dox_1_30	MyePCs	Figure 4
P21_iTal1-dox_1_31	MyePCs	Figure 4
P21_iTal1-dox_1_35	MyePCs	Figure 4
P21_iTal1-dox_1_36	MyePCs	Figure 4
P21_iTal1-dox_1_41	MyePCs	Figure 4
P21_iTal1-dox_1_44	MyePCs	Figure 4
P22_iTal1+dox_1_04	MyePCs	Figure 4
P22_iTal1+dox_1_07	MyePCs	Figure 4
P22_iTal1+dox_1_14	MyePCs	Figure 4
P22_iTal1+dox_1_21	MyePCs	Figure 4
P22_iTal1+dox_1_23	MyePCs	Figure 4
P22_iTal1+dox_1_24	MyePCs	Figure 4
P22_iTal1+dox_1_25	MyePCs	Figure 4
P22_iTal1+dox_1_32	MyePCs	Figure 4
P22_iTal1+dox_1_34	MyePCs	Figure 4
P22_iTal1+dox_1_35	MyePCs	Figure 4
P22_iTal1+dox_1_40	MyePCs	Figure 4
P22_iTal1+dox_1_42	MyePCs	Figure 4
P22_iTal1+dox_1_43	MyePCs	Figure 4
P22_iTal1+dox_1_45	MyePCs	Figure 4
P22_iTal1+dox_1_46	MyePCs	Figure 4
P5_iRunx1-dox_1_04	MyePCs	Figure 4
P5_iRunx1-dox_1_07	MyePCs	Figure 4
P5_iRunx1-dox_1_08	MyePCs	Figure 4
P5_iRunx1-dox_1_10	MyePCs	Figure 4
P5_iRunx1-dox_1_13	MyePCs	Figure 4
P5_iRunx1-dox_1_14	MyePCs	Figure 4
P5_iRunx1-dox_1_15	MyePCs	Figure 4
P5_iRunx1-dox_1_20	MyePCs	Figure 4
P5_iRunx1-dox_1_22	MyePCs	Figure 4
P5_iRunx1-dox_1_26	MyePCs	Figure 4
P5_iRunx1-dox_1_27	MyePCs	Figure 4
P5_iRunx1-dox_1_29	MyePCs	Figure 4
P5_iRunx1-dox_1_30	MyePCs	Figure 4
P5_iRunx1-dox_1_31	MyePCs	Figure 4
P5_iRunx1-dox_1_33	MyePCs	Figure 4
P5_iRunx1-dox_1_34	MyePCs	Figure 4
P5_iRunx1-dox_1_35	MyePCs	Figure 4
P5_iRunx1-dox_1_37	MyePCs	Figure 4
P5_iRunx1-dox_1_39	MyePCs	Figure 4
P5_iRunx1-dox_1_40	MyePCs	Figure 4
P5_iRunx1-dox_1_46	MyePCs	Figure 4
P6_iRunx1+dox_1_17	MyePCs	Figure 4
P7_iErg-dox_1_04	MyePCs	Figure 4
P7_iErg-dox_1_09	MyePCs	Figure 4
P7_iErg-dox_1_15	MyePCs	Figure 4
P7_iErg-dox_1_27	MyePCs	Figure 4
P7_iErg-dox_1_33	MyePCs	Figure 4
P7_iErg-dox_1_34	MyePCs	Figure 4
P7_iErg-dox_1_38	MyePCs	Figure 4
P7_iErg-dox_1_42	MyePCs	Figure 4
P7_iErg-dox_1_43	MyePCs	Figure 4
P7_iErg-dox_1_46	MyePCs	Figure 4
P8_iErg+dox_1_02	MyePCs	Figure 4
P8_iErg+dox_1_03	MyePCs	Figure 4
P8_iErg+dox_1_07	MyePCs	Figure 4
P8_iErg+dox_1_08	MyePCs	Figure 4
P8_iErg+dox_1_11	MyePCs	Figure 4
P8_iErg+dox_1_13	MyePCs	Figure 4
P8_iErg+dox_1_18	MyePCs	Figure 4
P8_iErg+dox_1_20	MyePCs	Figure 4
P8_iErg+dox_1_21	MyePCs	Figure 4
P8_iErg+dox_1_23	MyePCs	Figure 4
P8_iErg+dox_1_25	MyePCs	Figure 4
P8_iErg+dox_1_29	MyePCs	Figure 4
P8_iErg+dox_1_30	MyePCs	Figure 4
P8_iErg+dox_1_33	MyePCs	Figure 4
P8_iErg+dox_1_43	MyePCs	Figure 4
P8_iErg+dox_1_46	MyePCs	Figure 4
P9_Lmo2-dox_1_02	MyePCs	Figure 4
P9_Lmo2-dox_1_09	MyePCs	Figure 4
P9_Lmo2-dox_1_12	MyePCs	Figure 4
P9_Lmo2-dox_1_14	MyePCs	Figure 4
P9_Lmo2-dox_1_18	MyePCs	Figure 4
P9_Lmo2-dox_1_26	MyePCs	Figure 4
P9_Lmo2-dox_1_35	MyePCs	Figure 4
P9_Lmo2-dox_1_42	MyePCs	Figure 4
P9_Lmo2-dox_1_46	MyePCs	Figure 4
P11_iFli1-dox_1_01	Pre-HSPCs_Fig4	Figure 4
P12_iFli1+dox_1_17	Pre-HSPCs_Fig4	Figure 4
P12_iFli1+dox_1_19	Pre-HSPCs_Fig4	Figure 4
P12_iFli1+dox_1_20	Pre-HSPCs_Fig4	Figure 4
P12_iFli1+dox_1_33	Pre-HSPCs_Fig4	Figure 4
P12_iFli1+dox_1_45	Pre-HSPCs_Fig4	Figure 4
P12_iFli1+dox_1_46	Pre-HSPCs_Fig4	Figure 4
P14_iLyl1+dox_1_04	Pre-HSPCs_Fig4	Figure 4
P14_iLyl1+dox_1_14	Pre-HSPCs_Fig4	Figure 4
P14_iLyl1+dox_1_15	Pre-HSPCs_Fig4	Figure 4
P15_empty-dox_1_27	Pre-HSPCs_Fig4	Figure 4
P16_empty+dox_1_16	Pre-HSPCs_Fig4	Figure 4
P16_empty+dox_1_34	Pre-HSPCs_Fig4	Figure 4
P17_iCbfb-dox_1_22	Pre-HSPCs_Fig4	Figure 4
P18_iCbfb+dox_1_17	Pre-HSPCs_Fig4	Figure 4
P20_iGata2+dox_1_28	Pre-HSPCs_Fig4	Figure 4
P21_iTal1-dox_1_25	Pre-HSPCs_Fig4	Figure 4
P8_iErg+dox_1_04	Pre-HSPCs_Fig4	Figure 4
P8_iErg+dox_1_19	Pre-HSPCs_Fig4	Figure 4
P8_iErg+dox_1_28	Pre-HSPCs_Fig4	Figure 4
P8_iErg+dox_1_35	Pre-HSPCs_Fig4	Figure 4
P8_iErg+dox_1_36	Pre-HSPCs_Fig4	Figure 4
P10_Lmo2+dox_1_04	VSM_Fig4	Figure 4
P10_Lmo2+dox_1_09	VSM_Fig4	Figure 4
P10_Lmo2+dox_1_39	VSM_Fig4	Figure 4
P11_iFli1-dox_1_11	VSM_Fig4	Figure 4
P11_iFli1-dox_1_14	VSM_Fig4	Figure 4
P11_iFli1-dox_1_21	VSM_Fig4	Figure 4
P11_iFli1-dox_1_32	VSM_Fig4	Figure 4
P11_iFli1-dox_1_39	VSM_Fig4	Figure 4
P11_iFli1-dox_1_42	VSM_Fig4	Figure 4
P11_iFli1-dox_1_45	VSM_Fig4	Figure 4
P12_iFli1+dox_1_01	VSM_Fig4	Figure 4
P12_iFli1+dox_1_04	VSM_Fig4	Figure 4
P12_iFli1+dox_1_06	VSM_Fig4	Figure 4
P12_iFli1+dox_1_11	VSM_Fig4	Figure 4
P12_iFli1+dox_1_18	VSM_Fig4	Figure 4
P12_iFli1+dox_1_22	VSM_Fig4	Figure 4
P12_iFli1+dox_1_24	VSM_Fig4	Figure 4
P12_iFli1+dox_1_27	VSM_Fig4	Figure 4
P12_iFli1+dox_1_30	VSM_Fig4	Figure 4
P12_iFli1+dox_1_31	VSM_Fig4	Figure 4
P12_iFli1+dox_1_34	VSM_Fig4	Figure 4
P12_iFli1+dox_1_37	VSM_Fig4	Figure 4
P12_iFli1+dox_1_38	VSM_Fig4	Figure 4
P12_iFli1+dox_1_40	VSM_Fig4	Figure 4
P12_iFli1+dox_1_41	VSM_Fig4	Figure 4
P12_iFli1+dox_1_44	VSM_Fig4	Figure 4
P13_iLyl1-dox_1_02	VSM_Fig4	Figure 4
P13_iLyl1-dox_1_03	VSM_Fig4	Figure 4
P13_iLyl1-dox_1_11	VSM_Fig4	Figure 4
P13_iLyl1-dox_1_18	VSM_Fig4	Figure 4
P13_iLyl1-dox_1_22	VSM_Fig4	Figure 4
P13_iLyl1-dox_1_36	VSM_Fig4	Figure 4
P13_iLyl1-dox_1_38	VSM_Fig4	Figure 4
P14_iLyl1+dox_1_02	VSM_Fig4	Figure 4
P14_iLyl1+dox_1_05	VSM_Fig4	Figure 4
P15_empty-dox_1_06	VSM_Fig4	Figure 4
P15_empty-dox_1_10	VSM_Fig4	Figure 4
P15_empty-dox_1_32	VSM_Fig4	Figure 4
P15_empty-dox_1_44	VSM_Fig4	Figure 4
P16_empty+dox_1_09	VSM_Fig4	Figure 4
P16_empty+dox_1_21	VSM_Fig4	Figure 4
P18_iCbfb+dox_1_03	VSM_Fig4	Figure 4
P18_iCbfb+dox_1_25	VSM_Fig4	Figure 4
P18_iCbfb+dox_1_32	VSM_Fig4	Figure 4
P18_iCbfb+dox_1_37	VSM_Fig4	Figure 4
P19_iGata2-dox_1_08	VSM_Fig4	Figure 4
P20_iGata2+dox_1_18	VSM_Fig4	Figure 4
P21_iTal1-dox_1_38	VSM_Fig4	Figure 4
P22_iTal1+dox_1_29	VSM_Fig4	Figure 4
P22_iTal1+dox_1_41	VSM_Fig4	Figure 4
P5_iRunx1-dox_1_01	VSM_Fig4	Figure 4
P5_iRunx1-dox_1_03	VSM_Fig4	Figure 4
P5_iRunx1-dox_1_19	VSM_Fig4	Figure 4
P5_iRunx1-dox_1_25	VSM_Fig4	Figure 4
P5_iRunx1-dox_1_32	VSM_Fig4	Figure 4
P5_iRunx1-dox_1_36	VSM_Fig4	Figure 4
P5_iRunx1-dox_1_45	VSM_Fig4	Figure 4
P6_iRunx1+dox_1_02	VSM_Fig4	Figure 4
P6_iRunx1+dox_1_08	VSM_Fig4	Figure 4
P6_iRunx1+dox_1_09	VSM_Fig4	Figure 4
P6_iRunx1+dox_1_14	VSM_Fig4	Figure 4
P6_iRunx1+dox_1_15	VSM_Fig4	Figure 4
P6_iRunx1+dox_1_20	VSM_Fig4	Figure 4
P6_iRunx1+dox_1_27	VSM_Fig4	Figure 4
P6_iRunx1+dox_1_35	VSM_Fig4	Figure 4
P6_iRunx1+dox_1_36	VSM_Fig4	Figure 4
P6_iRunx1+dox_1_38	VSM_Fig4	Figure 4
P6_iRunx1+dox_1_42	VSM_Fig4	Figure 4
P7_iErg-dox_1_05	VSM_Fig4	Figure 4
P7_iErg-dox_1_07	VSM_Fig4	Figure 4
P7_iErg-dox_1_08	VSM_Fig4	Figure 4
P7_iErg-dox_1_16	VSM_Fig4	Figure 4
P7_iErg-dox_1_18	VSM_Fig4	Figure 4
P7_iErg-dox_1_23	VSM_Fig4	Figure 4
P7_iErg-dox_1_36	VSM_Fig4	Figure 4
P8_iErg+dox_1_09	VSM_Fig4	Figure 4
P8_iErg+dox_1_41	VSM_Fig4	Figure 4
P9_Lmo2-dox_1_04	VSM_Fig4	Figure 4
P9_Lmo2-dox_1_10	VSM_Fig4	Figure 4
P9_Lmo2-dox_1_13	VSM_Fig4	Figure 4
P9_Lmo2-dox_1_16	VSM_Fig4	Figure 4
P9_Lmo2-dox_1_25	VSM_Fig4	Figure 4
P9_Lmo2-dox_1_38	VSM_Fig4	Figure 4
plate1_Pre-HSPCs type I_01_01	Pre_HSCs_type_I	Figure 5C
plate1_Pre-HSPCs type I_01_02	Pre_HSCs_type_I	Figure 5C
plate1_Pre-HSPCs type I_01_03	Pre_HSCs_type_I	Figure 5C
plate1_Pre-HSPCs type I_01_04	Pre_HSCs_type_I	Figure 5C
plate1_Pre-HSPCs type I_01_05	Pre_HSCs_type_I	Figure 5C
plate1_Pre-HSPCs type I_01_06	Pre_HSCs_type_I	Figure 5C
plate1_Pre-HSPCs type I_01_07	Pre_HSCs_type_I	Figure 5C
plate1_Pre-HSPCs type I_01_08	Pre_HSCs_type_I	Figure 5C
plate1_Pre-HSPCs type I_01_09	Pre_HSCs_type_I	Figure 5C
plate1_Pre-HSPCs type I_01_10	Pre_HSCs_type_I	Figure 5C
plate1_Pre-HSPCs type I_01_11	Pre_HSCs_type_I	Figure 5C
plate1_Pre-HSPCs type I_01_12	Pre_HSCs_type_I	Figure 5C
plate1_Pre-HSPCs type I_01_14	Pre_HSCs_type_I	Figure 5C
plate1_Pre-HSPCs type I_01_15	Pre_HSCs_type_I	Figure 5C
plate1_Pre-HSPCs type I_01_17	Pre_HSCs_type_I	Figure 5C
plate1_Pre-HSPCs type I_01_18	Pre_HSCs_type_I	Figure 5C
plate1_Pre-HSPCs type I_01_19	Pre_HSCs_type_I	Figure 5C
plate1_Pre-HSPCs type I_01_20	Pre_HSCs_type_I	Figure 5C
plate1_Pre-HSPCs type I_01_21	Pre_HSCs_type_I	Figure 5C
plate1_Pre-HSPCs type I_01_22	Pre_HSCs_type_I	Figure 5C
plate1_Pre-HSPCs type I_01_23	Pre_HSCs_type_I	Figure 5C
plate1_Pre-HSPCs type I_01_24	Pre_HSCs_type_I	Figure 5C
plate1_Pre-HSPCs type I_01_25	Pre_HSCs_type_I	Figure 5C
plate1_Pre-HSPCs type I_01_26	Pre_HSCs_type_I	Figure 5C
plate1_Pre-HSPCs type I_01_27	Pre_HSCs_type_I	Figure 5C
plate1_Pre-HSPCs type I_01_28	Pre_HSCs_type_I	Figure 5C
plate1_Pre-HSPCs type I_01_29	Pre_HSCs_type_I	Figure 5C
plate1_Pre-HSPCs type I_01_30	Pre_HSCs_type_I	Figure 5C
plate1_Pre-HSPCs type I_01_31	Pre_HSCs_type_I	Figure 5C
plate1_Pre-HSPCs type I_01_32	Pre_HSCs_type_I	Figure 5C
plate1_Pre-HSPCs type I_01_33	Pre_HSCs_type_I	Figure 5C
plate1_Pre-HSPCs type I_01_34	Pre_HSCs_type_I	Figure 5C
plate1_Pre-HSPCs type I_01_35	Pre_HSCs_type_I	Figure 5C
plate1_Pre-HSPCs type I_01_37	Pre_HSCs_type_I	Figure 5C
plate1_Pre-HSPCs type I_01_38	Pre_HSCs_type_I	Figure 5C
plate1_Pre-HSPCs type I_01_39	Pre_HSCs_type_I	Figure 5C
plate1_Pre-HSPCs type I_01_40	Pre_HSCs_type_I	Figure 5C
plate1_Pre-HSPCs type I_01_41	Pre_HSCs_type_I	Figure 5C
plate1_Pre-HSPCs type I_01_42	Pre_HSCs_type_I	Figure 5C
plate1_Pre-HSPCs type I_01_43	Pre_HSCs_type_I	Figure 5C
plate1_Pre-HSPCs type I_01_44	Pre_HSCs_type_I	Figure 5C
plate1_Pro-HSPCs_01_01	Pro_HSCs	Figure 5C
plate1_Pro-HSPCs_01_02	Pro_HSCs	Figure 5C
plate1_Pro-HSPCs_01_03	Pro_HSCs	Figure 5C
plate1_Pro-HSPCs_01_04	Pro_HSCs	Figure 5C
plate1_Pro-HSPCs_01_05	Pro_HSCs	Figure 5C
plate1_Pro-HSPCs_01_06	Pro_HSCs	Figure 5C
plate1_Pro-HSPCs_01_07	Pro_HSCs	Figure 5C
plate1_Pro-HSPCs_01_08	Pro_HSCs	Figure 5C
plate1_Pro-HSPCs_01_09	Pro_HSCs	Figure 5C
plate1_Pro-HSPCs_01_10	Pro_HSCs	Figure 5C
plate1_Pro-HSPCs_01_11	Pro_HSCs	Figure 5C
plate1_Pro-HSPCs_01_12	Pro_HSCs	Figure 5C
plate1_Pro-HSPCs_01_13	Pro_HSCs	Figure 5C
plate1_Pro-HSPCs_01_14	Pro_HSCs	Figure 5C
plate1_Pro-HSPCs_01_15	Pro_HSCs	Figure 5C
plate1_Pro-HSPCs_01_16	Pro_HSCs	Figure 5C
plate1_Pro-HSPCs_01_17	Pro_HSCs	Figure 5C
plate1_Pro-HSPCs_01_18	Pro_HSCs	Figure 5C
plate1_Pro-HSPCs_01_19	Pro_HSCs	Figure 5C
plate1_Pro-HSPCs_01_20	Pro_HSCs	Figure 5C
plate1_Pro-HSPCs_01_21	Pro_HSCs	Figure 5C
plate1_Pro-HSPCs_01_22	Pro_HSCs	Figure 5C
plate1_Pro-HSPCs_01_23	Pro_HSCs	Figure 5C
plate1_Pro-HSPCs_01_24	Pro_HSCs	Figure 5C
plate1_Pro-HSPCs_01_25	Pro_HSCs	Figure 5C
plate1_Pro-HSPCs_01_26	Pro_HSCs	Figure 5C
plate1_Pro-HSPCs_01_27	Pro_HSCs	Figure 5C
plate1_Pro-HSPCs_01_28	Pro_HSCs	Figure 5C
plate1_Pro-HSPCs_01_29	Pro_HSCs	Figure 5C
plate1_Pro-HSPCs_01_31	Pro_HSCs	Figure 5C
plate1_Pro-HSPCs_01_32	Pro_HSCs	Figure 5C
plate1_Pro-HSPCs_01_33	Pro_HSCs	Figure 5C
plate1_Pro-HSPCs_01_34	Pro_HSCs	Figure 5C
plate1_Pro-HSPCs_01_35	Pro_HSCs	Figure 5C
plate1_Pro-HSPCs_01_36	Pro_HSCs	Figure 5C
plate1_Pro-HSPCs_01_37	Pro_HSCs	Figure 5C
plate1_Pro-HSPCs_01_38	Pro_HSCs	Figure 5C
plate1_Pro-HSPCs_01_39	Pro_HSCs	Figure 5C
plate1_Pro-HSPCs_01_40	Pro_HSCs	Figure 5C
plate1_Pro-HSPCs_01_41	Pro_HSCs	Figure 5C
plate1_Pro-HSPCs_01_42	Pro_HSCs	Figure 5C
plate1_Pro-HSPCs_01_43	Pro_HSCs	Figure 5C
plate1_Pro-HSPCs_01_44	Pro_HSCs	Figure 5C
