# Supplementary material for: Single-cell transcriptomics reveals a new dynamical function of transcription factors during embryonic hematopoiesis
Source: eLife. 2018 Mar 20;7:e29312. doi: 10.7554/eLife.29312 (PMC5860872; doi:10.7554/eLife.29312)
Supplement: Supplementary file 9. — The first worksheet contains all correlation values shown in the heatmap of Figure 7B. The second contains the list of Fli1 target genes defined by Wilson et al. (2010). The third contains the list of Runx1 target genes defined by Wilson et al. (2010). The fourth contains the name of Fli1 targets among the 210 genes list and their corresponding Spearman correlation values. The fifth contains the name of Runx1 targets among the 210 genes list and their corresponding Spearman correlation values. The sixth worksheet contains the name of both Fli1 and Runx1 targets among the 210 genes list and their corresponding Spearman correlation values. [file elife-29312-supp9.xlsx]

## Sheet: Pereira_Runx1_Fli1_Spearman_pt5
Pereira_DE_gene	Fli1_corr	Runx1_corr
1810011O10Rik	0.661831	-0.581953
Abcg2	0.55145	-0.506661
Ablim1	0.614107	-0.647166
Adamts1	0.728498	-0.600197
Adcy4	0.662683	-0.575944
Agrn	0.686545	-0.534396
Alox5ap	-0.50592	0.597521
Apbb1ip	-0.570348	0.516671
Apbb2	0.654092	-0.596576
Aplp2	0.530927	-0.573878
Apold1	0.620675	-0.578285
Arhgap15	-0.602975	0.631844
Arhgap29	0.56933	-0.565598
Arhgap31	0.563052	-0.524812
Arhgdib	-0.537761	0.601379
Arhgef12	0.575239	-0.538122
BC035044	-0.505893	0.556285
Btbd3	0.664451	-0.523434
Calcrl	0.720758	-0.542243
Cav1	0.61844	-0.52436
Cd38	0.620725	-0.520776
Cd44	-0.542024	0.615962
Cd52	-0.575046	0.582848
Cd53	-0.66844	0.654456
Cdh5	0.690813	-0.585767
Cdr2l	0.634667	-0.532275
Col4a1	0.615241	-0.573848
Col4a2	0.615917	-0.567428
Coro1a	-0.581573	0.567521
Cpa3	-0.507192	0.569617
Crip2	0.598253	-0.542938
Cst7	-0.502477	0.526766
Ctnna1	0.647288	-0.526961
Ctnnb1	0.676015	-0.501564
Ctss	-0.532312	0.521898
Cttnbp2	0.606468	-0.534002
Cxx1b	0.559505	-0.503993
Cybb	-0.561392	0.506726
Cyfip2	-0.581579	0.508212
Cyr61	0.55604	-0.562919
Ddx60	0.552247	-0.510306
Disp2	0.674967	-0.519105
Dlc1	0.575734	-0.648383
Dnahc6	0.567815	-0.528168
Dock10	-0.569901	0.511067
Dock2	-0.618445	0.598028
Dst	0.641396	-0.526006
Dusp6	0.532371	-0.526328
E030010A14Rik	0.634231	-0.512983
Ebi3	-0.506481	0.523661
Ece1	0.64746	-0.607248
Ecscr	0.708337	-0.580007
Ednrb	0.705865	-0.591159
Efna1	0.587089	-0.565147
Efnb2	0.550353	-0.5889
Egfl7	0.638832	-0.597249
Ehd2	0.629631	-0.517029
Emb	-0.583678	0.563664
Emcn	0.623289	-0.58785
Emilin2	-0.531286	0.657851
Eml1	0.607269	-0.547955
Eng	0.642833	-0.518774
Epas1	0.646268	-0.509869
Esam	0.684748	-0.635237
Ets1	0.649217	-0.613056
F11r	0.665748	-0.584365
Fat4	0.606614	-0.534482
Fbln2	0.671158	-0.500973
Fbln5	0.685229	-0.500167
Fcer1g	-0.536248	0.612394
Fcgr3	-0.608329	0.605936
Fermt2	0.556975	-0.52622
Fgd5	0.680593	-0.537776
Fmnl1	-0.591436	0.588897
Gbp4	0.742096	-0.61179
Gbp9	0.547465	-0.550194
Gcnt1	-0.522582	0.631517
Glipr1	-0.58948	0.627164
Gm1821	0.601447	-0.532538
Gp49a	-0.640193	0.574627
Gpc3	-0.632582	0.533124
Gpihbp1	0.671735	-0.629101
Gpr116	0.721581	-0.62168
Gpx1	-0.504553	0.598366
Hbegf	0.552931	-0.510131
Hdac9	0.670539	-0.521561
Hes1	0.595307	-0.568234
Hmga2	-0.523929	0.558327
Hoxd10	0.690841	-0.516259
Hoxd9	0.579408	-0.51011
Hspg2	0.572642	-0.550937
Id3	0.65294	-0.594217
Ifi44	0.640195	-0.614411
Ifitm1	-0.651161	0.562449
Ifitm3	0.57024	-0.525845
Igfbp3	0.634811	-0.547994
Igfbp7	0.600909	-0.535224
Iigp1	0.569252	-0.579706
Ikzf1	-0.61017	0.608909
Ikzf2	-0.547976	0.569686
Iqgap2	-0.519723	0.591703
Itga4	-0.615995	0.561693
Itgal	-0.538182	0.523275
Jam2	0.694627	-0.591891
Kdr	0.638192	-0.561198
Kitl	0.543526	-0.50607
Laptm5	-0.584676	0.629349
Ldb2	0.731018	-0.620934
Lepr	0.684313	-0.533479
Lilrb4	-0.572037	0.579366
Lrmp	-0.558524	0.533602
Lrrc32	0.601967	-0.502642
Lst1	-0.538405	0.555025
Lyz2	-0.568904	0.584123
Mal	0.596908	-0.500193
Mcam	0.611093	-0.511429
Meis2	0.659123	-0.523751
Mest	0.576683	-0.529987
Mif	-0.515245	0.51851
Mmrn2	0.753059	-0.618442
Mpo	-0.562898	0.658118
Mpzl1	0.576582	-0.555169
Mtap1b	0.637312	-0.544043
Myb	-0.523131	0.572495
Myo1b	0.58279	-0.522918
Myo1f	-0.503767	0.52321
Myo1g	-0.513178	0.505813
Nckap1l	-0.611241	0.6678
Ndrg1	0.623229	-0.578056
Nfia	0.641229	-0.597353
Nfib	0.64092	-0.639077
Nid1	0.644081	-0.567087
Nr2f2	0.701202	-0.52952
Nrp1	0.591922	-0.520689
Oasl2	0.557229	-0.529169
Olr1	-0.527478	0.502585
Parva	0.628648	-0.508666
Pcdh1	0.617152	-0.502865
Pcdh17	0.674031	-0.625584
Pecam1	0.62845	-0.608
Phgdh	-0.555209	0.607725
Plekhg1	0.687346	-0.568443
Plk2	0.567852	-0.564227
Podxl	0.623869	-0.53417
Ppfibp1	0.633915	-0.537634
Ppp1r16b	0.637111	-0.550852
Prkch	0.692936	-0.503383
Prtn3	-0.565902	0.543145
Psat1	-0.521718	0.517654
Ptpn6	-0.52548	0.612387
Ptprb	0.686977	-0.560772
Ptprc	-0.634509	0.573047
Ptprcap	-0.546572	0.526856
Ptrf	0.623001	-0.57843
Pxdn	0.578938	-0.539251
Rab44	-0.597208	0.585098
Rac2	-0.553087	0.63624
Ralb	0.560325	-0.503722
Ramp1	-0.555448	0.624456
Ramp2	0.660342	-0.512696
Ramp3	0.662006	-0.512754
Rapgef5	0.668642	-0.630153
Rasgrp3	0.640712	-0.595837
Rasip1	0.677031	-0.540622
Rgs1	-0.545203	0.598141
Rnf144b	0.595958	-0.574317
S100a16	0.596156	-0.541085
S1pr1	0.702634	-0.543675
Schip1	0.600997	-0.508303
Sdpr	0.683723	-0.526011
Selplg	-0.551863	0.522035
Sema4d	-0.53482	0.530916
Sema6a	0.707334	-0.605749
Sema6d	0.719401	-0.603539
Sept10	0.529686	-0.512981
Serpinb9	0.63823	-0.507855
Serpinh1	0.553464	-0.506265
Slc22a3	-0.52758	0.526486
Slc38a2	0.695463	-0.535216
Snrk	0.637402	-0.538338
Sorbs2	0.592741	-0.510055
Sox17	0.644035	-0.52723
Sox7	0.631572	-0.536727
Sparc	0.657704	-0.643936
Sparcl1	0.61504	-0.5876
Spnb2	0.64883	-0.501552
Spry4	0.614709	-0.500773
Stab1	0.630243	-0.505332
Tbx3	0.722125	-0.547417
Tcf4	0.592242	-0.527795
Tcn2	0.585284	-0.507536
Tead1	0.625396	-0.578242
Tek	0.6545	-0.550704
Thsd1	0.531484	-0.518091
Tie1	0.545426	-0.542749
Timp3	0.544469	-0.531058
Tinagl1	0.602836	-0.526169
Tjp1	0.656239	-0.558604
Tm4sf1	0.653661	-0.530809
Tnfrsf10b	0.657532	-0.526063
Tns1	0.652119	-0.557382
Tyrobp	-0.644006	0.625208
Ubb	0.631288	-0.557379
Ushbp1	0.62046	-0.614666
Utrn	0.651635	-0.506999
Vav1	-0.539825	0.563643
Wdfy4	-0.502417	0.50157
Wwtr1	0.555346	-0.533881
Zcchc14	0.500689	-0.528782
Zfp57	0.609729	-0.522092

## Sheet: Wilson_et_al_Fli1_targets
Wilson_Fli1_targets
Xkr4
Sox17
Rp1
Mrpl15
Tcea1
Atp6v1h
Rb1cc1
St18
Pcmtd1
Mybl1
2610203C22Rik
Vcpip1
Snhg6
Lrrc67
Cspp1
Arfgef1
Cpa6
Prdm14
Slco5a1
Ncoa2
Tram1
Lactb2
Msc
Rpl7
Stau2
Ube2w
Tceb1
Ly96
Crispld1
Pi15
Defb41
Mcm3
Paqr8
Efhc1
Tram2
Tmem14a
Kcnq5
Ogfrl1
Smap1
1110058L19Rik
Col19a1
Lmbrd1
Bai3
Phf3
Prim2
Rab23
Zfp451
Ccdc115
Ptpn18
Prss39
Cfc1
Fam123c
Arhgef4
Fam168b
Plekhb2
Hs6st1
Uggt1
Neurl3
Arid5a
Cnnm4
Lman2l
Cnnm3
Sema4c
Fam178b
Cox5b
Zap70
Actr1b
Tmem131
Cnga3
6330578E17Rik
Unc50
Mgat4a
Tsga10
Lipt1
Mitd1
Mrpl30
Eif5b
Aff3
Lonrf2
Chst10
Pdcl3
Nms
Npas2
Rpl31
Tbc1d8
D1Bwg0212e
Rnf149
Creg2
Rfx8
Map4k4
Il1r2
Il1r1
Il1rl2
Il1rl1
Il18r1
Il18rap
Tmem182
2610017I09Rik
Mrps9
2900092D14Rik
Tgfbrap1
AI597479
Fhl2
Nck2
Tpp2
Uxs1
1700029F09Rik
Bivm
Kdelc1
Ercc5
Col5a2
Wdr75
Slc40a1
Dnahc7b
Slc39a10
Sdpr
Obfc2a
Stat4
Myo1b
Stat1
Gls
Nab1
Tmem194b
Mfsd6
Inpp1
Hibch
1700019A02Rik
Mstn
Pms1
Ormdl1
Osgepl1
Asnsd1
Stk17b
Hecw2
Pgap1
Ankrd44
Sf3b1
Coq10b
Mobkl3
Rftn2
Plcl1
9130024F11Rik
1700066M21Rik
Sgol2
Kctd18
Aox1
Aox4
Aox3l1
Ppil3
Ndufb3
Fam126b
Als2cr12
Cflar
Casp8
Trak2
Als2cr11
Mpp4
Als2
Pftk2
Gm973
Fzd7
Sumo1
Nop58
Bmpr2
Snord11
Wdr12
Ica1l
Carf
Nbeal1
Abi2
Raph1
Cd28
Ctla4
Pard3b
Ndufs1
Ino80d
Adam23
Fastkd2
Gm13749
Klf7
Creb1
Fzd5
Plekhm3
4921521F21Rik
Idh1
1110028C15Rik
Ikzf2
Spag16
Bard1
Atic
Gm8883
Pecr
Mreg
Xrcc5
Smarcal1
Rpl37a
Ankar
Tns1
Rufy4
Il8rb
Il8ra
Arpc2
Tmbim1
Pnkd
Ctdsp1
Slc11a1
Vil1
Mir26b
Usp37
Rqcd1
Bcs1l
Cyp27a1
Wnt6
Atg9a
Glb1l
Stk16
Dnajb2
Tuba4a
Ptprn
Dnpep
Accn4
Gmppa
Chpf
Stk11ip
Epha4
Sgpp2
Acsl3
Utp14b
Scg2
Ap1s3
Wdfy1
Mrpl44
Fam124b
Cul3
Dock10
9430031J16Rik
Irs1
Rhbdd1
Col4a3
Mff
Agfg1
Dner
Fbxo36
Trip12
Slc16a14
A530032D15Rik
Sp140
Sp110
Sp100
A630001G21Rik
Cab39
Itm2c
Gpr55
Spata3
2810459M11Rik
Psmd1
Armc9
Htr2b
B3gnt7
Snora75
1700019O17Rik
Nmur1
Ptma
Cops7b
Nppc
Dis3l2
Efhd1
Eif4e2
Gigyf2
Inpp5d
Atg16l1
Sag
Dgkd
Usp40
Ugt1a9
Ugt1a7c
Ugt1a10
Ugt1a6a
Ugt1a6b
A730008H23Rik
Hjurp
Glrp1
Spp2
Arl4c
Agap1
Gbx2
Asb18
Cxcr7
Cops8
Mlph
Rab17
Lrrfip1
Rbm44
Ramp1
Ube2f
Espnl
Hes6
Per2
Asb1
Hdac4
Ndufa10
Myeov2
Olfr12
Otos
Ankmy1
9430060I03Rik
Capn10
Gpr35
Kif1a
Sned1
Mterfd2
Ano7
Hdlbp
Farp2
Stk25
Bok
Dtymk
D2hgdh
Gm6086
Pdcd1
Neu4
St8sia4
D1Ertd622e
Hisppd1
Zh2c2
Pign
2310035C23Rik
Zcchc2
Phlpp1
Bcl2
Kdsr
Vps4b
Serpinb12
Serpinb5
Serpinb11
Serpinb3c
Serpinb7
Serpinb2
Serpinb10
Serpinb8
Cntnap5a
Mki67ip
Clasp1
Gli2
Ralb
Tmem185b
Epb4.1l5
Tmem177
Ptpn4
Dbi
Tmem37
Steap3
3110009E18Rik
C1ql2
Insig2
Ccdc93
Htr5b
Ddx18
Actr3
Slc35f5
Gpr39
Nckap5
Mgat5
Tmem163
Acmsd
Ccnt2
Ysk4
Rab3gap1
Zranb3
R3hdm1
Ubxn4
Lct
Dars
Cxcr4
Cd55
AA986860
Mapkapk2
Il10
Dyrk3
Lgtn
Rassf5
Srgap2
Ctse
Slc26a9
5430435G22Rik
Rab7l1
Slc45a3
Nucks1
Elk4
Pctk3
Mfsd4
Lemd1
Klhdc8a
Mir135b
Tmcc2
Nuak2
Dstyk
Rbbp5
Pik3c2b
Mdm4
Sox13
Snrpe
Lax1
Atp2b4
Optc
Prelp
Btg2
Fmod
Chit1
Chi3l1
Ppfia4
Cyb5r1
4933406M09Rik
Adipor1
Rabif
4931440L10Rik
Kdm5b
Syt2
9530009M10Rik
Ppp1r12b
Ube2t
Lgr6
Ptprv
Ptpn7
Rnpep
Lmod1
Ipo9
Nav1
Csrp1
Tnni1
Phlda3
Tnnt2
Pkp1
Tmem9
Cacna1s
Kif21b
5730559C18Rik
Gpr25
Zfp281
Mir181a-1
Mir181b-1
Ptprc
Atp6v1g3
Nek7
Lhx9
Dennd1b
Crb1
Zbtb41
Aspm
Glrx2
Uchl5
Rgs2
Rgs1
Rgs13
Rgs18
Pla2g4a
7530420F21Rik
Ptgs2
Pdc
Hmcn1
Ivns1abp
1200016B10Rik
1190005F20Rik
Fam129a
Edem3
1700025G04Rik
Tsen15
Rgl1
Apobec4
Arpc5
Ncf2
Smg7
Nmnat2
Lamc2
Lamc1
1700012A16Rik
Dhx9
Npl
Rgs8
Rgs16
Rnasel
5830403L16Rik
Ier5
Mr1
Stx6
Xpr1
Acbd6
Lhx4
Cep350
Tor1aip1
Tor1aip2
Fam163a
Tdrd5
9430070O13Rik
Soat1
Abl2
Angptl1
Fam20b
Ralgps2
1700057K13Rik
Sec16b
BC026585
Tnr
4930523C07Rik
Cacybp
Rabgap1l
Zbtb37
Gas5
Dars2
Snord47
Cenpl
Klhl20
Tnfsf18
Tnfsf4
Fasl
AI848100
Pigc
Dnm3
Vamp4
Mettl13
Myoc
Bat2d
Gorab
Prrx1
Mettl11b
Kifap3
Scyl3
BC055324
Sele
2810422O20Rik
Sell
Selp
F5
4930455F23Rik
Blzf1
Nme7
Atp1b1
Xcl1
Sft2d2
Tiprl
Gpr161
Dcaf6
Brp44
Rcsd1
Mpzl1
Creg1
Cd247
Pou2f1
Dusp27
Mael
Gpa33
Tada1
Ildr2
Uck2
Tmco1
Aldh9a1
Mgst3
Lrrc52
Lmx1a
Rxrg
Pbx1
Nuf2
Sh2d1b2
Sh2d1b1
Nos1ap
Olfml2b
Atf6
Dusp12
Fcrlb
Fcgr2b
Fcrla
Fcgr4
Fcgr3
1700009P17Rik
Sdhc
Mpz
Nr1i3
Pcp4l1
Fcer1g
Ndufs2
B4galt3
Adamts4
Dedd
Pfdn2
Nit1
Arhgap30
Usf1
F11r
Refbp2
Itln1
Cd244
Ly9
Slamf7
Cd48
Slamf1
Cd84
Slamf6
Ncstn
Copa
Casq1
Atp1a4
Atp1a2
Igsf8
Pigm
Slamf9
Tagln2
Ccdc19
Vsig8
Olfr1403
Fcer1a
Darc
Aim2
Cadm3
BC094916
Ifi204
Mnda
Ifi203
Ifi202b
Olfr420
Olfr417
1810030J14Rik
Fmn2
Grem2
Rgs7
Fh1
Kmo
Pld5
Sdccag8
Akt3
Zfp238
1700016C15Rik
Adss
Gm16432
Pppde1
Fam36a
Efcab2
Hnrnpu
Smyd3
Tfb2m
Cnst
Sccpdh
Ahctf1
Cdc42bpa
Cabc1
Psen2
Itpkb
Gm5069
6330403A02Rik
Parp1
Lin9
Acbd3
Mixl1
H3f3a
BC031781
Lefty2
Lefty1
Pycr2
Tmem63a
Nvl
Wdr26
Cnih4
Cnih3
Lbr
Srp9
Degs1
Fbxo28
1700047M11Rik
Trp53bp2
Capn2
Capn8
Dusp10
Hlx
Mosc1
Mosc2
Rab3gap2
Iars2
Slc30a10
Rrp15
Spata17
Gpatch2
Esrrg
Ush2a
Kctd3
Ptpn14
Smyd2
Prox1
Rps6kc1
Angel2
A230020J21Rik
1700022P22Rik
Mfsd7b
Tatdn3
Nsl1
Fam71a
Batf3
Atf3
Nenf
Tmem206
Ppp2r5a
Dtl
Ints7
Lpgat1
Slc30a1
Nek2
Rd3
1700034H15Rik
Traf5
Rcor3
Kcnh1
Hhat
AA408296
Syt14
Irf6
A130010J15Rik
Traf3ip3
Hsd11b1
Lamb3
Camk1g
Mir205
Cd34
C030002C11Rik
Cr1l
Cnksr3
Ipcef1
Oprm1
Mtrf1l
Myct1
Syne1
Esr1
Akap12
Mthfd1l
Plekhg1
Iyd
Ppp1r14c
Lrp11
Ppil4
Zc3h12d
Map3k7ip2
Ust
Sash1
Samd5
Stxbp5
9130014G24Rik
Rab32
Shprh
Epm2a
Fbxo30
Utrn
Stx11
Sf3b5
Fam164b
Ltv1
Phactr2
Adat2
Fuca2
Pex3
Aig1
Hivep2
Gpr126
Vta1
Cited2
Txlnb
3110003A17Rik
Heca
Nhsl1
Ccdc28a
D10Bwg1379e
Gm4922
Perp
Tnfaip3
Olig3
Ifngr1
Il22ra2
Il20ra
Slc35d3
Pex7
Map3k5
Mtap7
Pde7b
Ahi1
Myb
Hbs1l
Aldh8a1
1700020N01Rik
Sgk1
Raet1a
4930444G20Rik
Raet1c
Raet1b
C920009B18Rik
Gm10825
Raet1d
Tbpl1
Rps12
1110021L09Rik
Taar5
Taar4
Stx7
Taar9
Moxd1
Arg1
Epb4.1l2
Akap7
Arhgap18
Lama2
Ptprk
Themis
2610036L11Rik
Trmt11
Hint3
Ncoa7
Hddc2
Rnf217
Dse
Fam26f
Tspyl1
Lama4
Wisp3
Fyn
Traf3ip2
Slc16a10
rpf2
Gtf3c6
Amd2
Cdc2l6
Slc22a16
Fig4
Zbtb24
Mical1
Cd164
Sesn1
Armc2
Foxo3
Snx3
Ostm1
Nr2e1
Scml4
Pdss2
Cd24a
Qrsl1
Rtn4ip1
Aim1
Hace1
Grik2
Ascc3
Gp49a
Lilrb4
Fam162b
Pln
Mcm9
Man1a
Hsf2
Serinc1
Pkib
Dux
Gcc2
Gm4981
Lims1
Ranbp2
Sh3rf3
P4ha1
Ankrd57
Oit3
Ccdc109a
Cbara1
Dnajb12
Ddit4
Ascc1
Spock2
Psap
Chst3
Cdh23
4632428N05Rik
Slc29a3
Tbata
Sgpl1
Prf1
Adamts14
X99384
Nodal
Eif4ebp2
Aifm2
Tysnd1
Tspan15
Neurog3
Tacr2
Hk1
4930507D05Rik
Vps26a
Srgn
2510003E04Rik
Ddx21
Tet1
Slc25a16
Rufy2
Herc4
Mypn
Dnajc12
Sirt1
Reep3
Jmjd1c
Egr2
Ado
Arid5b
1700040L02Rik
Tmem26
Rhobtb1
Cdc2a
Ank3
Ccdc6
Slc16a9
Ube2d1
Tfam
Ipmk
Zwint
Gnaz
Rtdr1
Bcr
Rab36
Cytsa
Adora2a
Upb1
1110038D17Rik
Snrpd3
Ggt1
AI646023
Ggt5
Cabin1
Gstt1
S100b
Dip2a
Pcnt
2610028H24Rik
A130042E20Rik
Mcm3ap
Lss
Ftcd
1700027D21Rik
Col6a1
Gm10941
Col18a1
Pofut2
1810008A18Rik
Itgb2
Pttg1ip
Trpm2
D10Jhu81e
Icosl
Trappc10
Agpat3
Rrp1
Pdxk
Ilvbl
Mier2
Ppap2c
Palm
Ptbp1
9130017N09Rik
E130317F20Rik
Prtn3
BC005764
Arid3a
Kiss1r
Wdr18
Cnn2
ORF61
Hmha1
Polr2e
Gpx4
Atp5d
Midn
Cirbp
Mum1
Ndufs7
Gamt
Dazap1
2310011J03Rik
Mbd3
Uqcr
Tcf3
Adat3
Scamp4
Csnk1g2
Btbd2
Mobkl2a
Mknk2
Dot1l
Ap3d1
Plekhj1
Oaz1
Jsrp1
Lsm7
Tmprss9
Gng7
Gadd45b
Sgta
Slc39a3
Thop1
Map2k2
Zbtb7a
Pias4
Eef2
Dapk3
Zfr2
Matk
Pip5k1c
Dohh
Fzr1
Nfic
Brunol5
S1pr4
Ncln
Gna15
Tle2
Tle6
BC025920
Sirt6
Gm10778
Zfp781
Zfp873
AU041133
B230315N10Rik
Glt8d2
Hcfc2
Nfyb
Txnrd1
Chst11
Eid3
Slc41a2
Aldh1l2
1500009L16Rik
Nuak1
Tcp11l2
Ckap4
Polr3b
Rfx4
Ric8b
Fhl4
Mterfd3
Btbd11
Syn3
1810014B01Rik
BC030307
Nt5dc3
Ccdc53
Gnptab
Mybpc1
Arl1
Gas2l3
Nr1h4
Slc17a8
Scyl2
Actr6
Uhrf1bp1l
Anks1b
Apaf1
Tmpo
Slc25a3
Pctk2
Elk3
Lta4h
Ntn4
Mir331
Metap2
Fgd6
Nr2c1
Ndufa12
Gm4792
Tmcc3
4932415G12Rik
Ccdc41
Plxnc1
Cradd
Socs2
Eea1
Btg1
Atp2b1
Wdr51b
Dusp6
4930430F08Rik
Tmtc2
Ccdc59
BC067068
Ppp1r12a
E2f7
Zdhhc17
Osbpl8
Bbs10
Nap1l1
Phlda1
Krr1
Glipr1
Glipr1l1
Tph2
Tbc1d15
Rab21
Tmem19
Zfc3h1
Lgr5
Tspan8
Ptprr
Cnot2
Gm239
Rab3ip
D630029K05Rik
Frs2
Lyz2
Cpsf6
Nup107
Rap1b
Mdm1
Il22
Dyrk2
Cand1
Grip1
Irak3
Helb
Tmbim4
Llph
Hmga2
Msrb3
Lemd3
Tbc1d30
Gns
Tbk1
Rassf3
Xpot
D930020B18Rik
Srgap1
Gm9079
Gm4489
Tmem5
Ppm1h
Mirlet7i
Usp15
Mon2
Lrig3
Xrcc6bp1
Ctdsp2
Agap2
Tspan31
Os9
Kif5a
Mbd6
R3hdm2
Lrp1
Stat6
Tmem194
Nab2
Hsd17b6
Sdr9c7
Prim1
Naca
Baz2a
Rbms2
Apof
Apon
Cs
Rnf41
Smarcc2
Myl6
Esyt1
Myl6b
Zc3h10
Rpl41
Pa2g4
Rps26
Mmp19
Wibg
Cd63
Gdf11
Olfr9
Mettl7b
Olfr763
5830405N20Rik
Patz1
Pik3ip1
Limk2
8430429K09Rik
Smtn
Tug1
Osbp2
Slc35e4
Tcn2
Pes1
Sec14l4
Gal3st1
Sec14l2
Rnf215
Lif
Hormad2
Ascc2
Zmat5
Nf2
Nipsnap1
Thoc5
Ap1b1
Nefh
Ewsr1
Gas2l1
Kremen1
Emid1
Ankrd36
Ccdc117
2010005J08Rik
Dbnl
Polm
Pold2
Myl7
Gck
Camk2b
Nudcd3
Ddx56
Tmed4
Ogdh
Zmiz2
Ppia
Myo1g
Ccm2
Tbrg4
Wap
Tns3
Gm11992
Upp1
Sunc1
Abca13
4930415F15Rik
Zpbp
Ikzf1
Ddc
Grb10
Cobl
Sec61g
Plek
Fbxo48
Cnrip1
Ppp3r1
Wdr92
C1d
Etaa1
Meis1
Spred2
Actr2
Rab1
Cep68
Slc1a4
Sertad2
Aftph
1110067D22Rik
Peli1
Vps54
Ugp2
Mdh1
4932414J04Rik
Otx1
Ehbp1
Tmem17
B3gnt2
Zrsr1
Commd1
Cct4
Fam161a
Xpo1
LOC100134990
1700093K21Rik
0610010F05Rik
Bcl11a
Fancl
Vrk2
Smek2
Mtif2
Eml6
Spnb2
Acyp2
Bod1
Cpeb4
4930524B15Rik
Nsg2
Il9r
Mare
Sh3pxd2b
Hbq1
Ubtd2
Stk10
Fbxw11
1700008A04Rik
Kcnip1
Kcnmb1
Lcp2
Foxi1
Fam196b
Dock2
Rars
Mat2b
Hmmr
Mir146
Pttg1
C1qtnf2
Slu7
Ccnjl
Pwwp2a
Fabp6
Ttc1
Adra1b
Il12b
Ublcp1
Rnf145
Clint1
Thg1l
Cyfip2
Itk
Med7
Fam71b
Havcr2
Gnb2l1
Trim41
Trim7
Irgm1
Gm5431
Gm12185
Tgtp
9930111J21Rik
Tgtp2
Olfr56
Btnl9
Zfp62
Mgat1
Olfr10
Olfr1392
Olfr1390
Olfr1391
Olfr1389
Flt4
Olfr1380
Scgb3a1
Gfpt2
Cnot6
Rnf130
Rasgef1c
Tbc1d9b
Mgat4b
Maml1
Ltc4s
Rufy1
Adamts2
Grm6
Zfp879
Olfr1378
Prop1
Col23a1
0610009B22Rik
C330016O10Rik
Phf15
Cdkn2aipnl
Cdkl3
Ppp2ca
Olfr1371
Olfr1373
Vdac1
Tcf7
Fstl4
Hspa4
Aff4
Zcchc10
2008-09-01
Ankrd43
Il4
Rad50
Irf1
Slc22a5
Slc22a21
P4ha2
Pdlim4
Csf2
Rapgef6
Cdc42se2
Lyrm7
Anxa6
Tnip1
Ccdc69
Slc36a3
Gm2a
Slc36a2
Slc36a1
Fat2
Fam114a2
Mfap3
Larp1
Hand1
Cnot8
Zfp692
Irgm2
Sh3bp5l
Olfr325
Olfr328
2810021J22Rik
Olfr311
Rnf187
Butr1
Trim11
A230051G13Rik
2310033P09Rik
Arf1
Snap47
Prss38
Nlrp3
Zkscan17
Mprip
Olfr225
Flcn
Cops3
Med9
Nt5m
Pemt
Rai1
Tom1l2
Lrrc48
Drg2
Alkbh5
Top3a
Dhrs7b
Shmt1
Tmem11
Map2k3
Tnfrsf13b
Usp22
Aldh3a2
Grap
Epn2
Akap10
Cytsb
Adora2b
Pigl
Ubb
Trpv2
Snord49b
2410006H16Rik
BC046404
Mmgt2
Zfp287
Zfp286
Trim16
Cdrt4
Fam18b
Hs3st3b1
Cox10
Elac2
Myocd
Map2k4
Dnahc9
2310004I24Rik
Sco1
Gas7
Stx8
Ndel1
Rnf222
Odf4
Arhgef15
1500010J02Rik
Vamp2
Tmem107
Gucy2e
Alox8
Trappc1
Cntrob
Cyb5d1
Chd3
Tmem88
Kdm6b
Dnahc2
Trp53
Mpdu1
Polr2a
Amac1
Plscr3
Tnk1
Centb1
Eif5a
Ybx2
Rai12
Phf23
Dvl2
Dlg4
Asgr2
Asgr1
Mgl2
Rnasek
0610010K14Rik
Alox12e
Alox12
Pelp1
Alox15
Arrb2
Med11
Tm4sf5
Cxcl16
Mink1
Gp1ba
Rnf167
Pfn1
Spag7
Camta2
Kif1c
Zfp3
A430084P05Rik
Rabep1
Dhx33
Nlrp1a
Aipl1
Pitpnm3
Smtnl2
Spns2
Spns3
Ube2g1
Ankfy1
Zzef1
Atp2a3
P2rx1
Camkk1
Itgae
1200014J11Rik
Olfr412
Rap1gap2
E130309D14Rik
1300001I01Rik
Mnt
Smg6
Rtn4rl1
Rpa1
Serpinf1
2210403K04Rik
Wdr81
Slc43a2
Pitpna
Myo1c
Inpp5k
Ywhae
Rph3al
1700016K19Rik
Vps53
Nxn
Bhlha9
Abr
Gosr1
Tmigd1
Cpd
Slc6a4
Blmh
Ccdc55
Ssh2
Efcab5
Abhd15
Nufip2
Taok1
Myo18a
Cryba1
Phf12
BC017647
Traf4
Sdf2
Supt6h
Unc119
Foxn1
Slc13a2
Tmem97
Nlk
1810012P15Rik
Fam58b
Lgals9
Ksr1
Wsb1
Nf1
Evi2b
Evi2a
Gm11202
Rab11fip4
Mir365-2
Utp6
Crlf3
Atad5
1110002N22Rik
Adap2
Rhbdl3
Zfp207
Myo1d
Accn1
Ccl2
Ccl7
Tmem132e
Cct6b
Zfp830
Rffl
Slfn5
Slfn1
Slfn2
Slfn3
AI662270
Pex12
Ap2b1
Gm11435
Ccl5
Ccl9
Ccl6
Ccl3
Ccl4
Hnf1b
Heatr6
Mrm1
Dhrs11
Pigw
Usp32
Ppm1d
Bcas3
Tbx4
Brip1
Rnft1
Med13
Rps6kb1
Tubd1
Mir21
Tmem49
Cltc
Gdpd1
Ypel2
1200011M11Rik
Ppm1e
Rad51c
Tex14
Mtmr4
Rnf43
Supt4h1
Gm3258
Mir142
Bzrap1
Mpo
Lpo
Mks1
Sfrs1
Vezf1
Cuedc1
1700106J16Rik
Mrps23
Msi2
Trim25
Coil
Mmd
Hlf
Stxbp4
Tom1l1
Car10
Utp18
Nme1
Spag9
Tob1
Luc7l3
Wfikkn2
Abcc3
Rsad1
Eme1
Mrpl27
Ppp1r9b
Sgca
Tac4
Dlx4
Myst2
Fam117a
Phb
B130006D01Rik
Abi3
Skap1
Hoxb1
Snx11
Cdk5rap3
Mir152
D030028A08Rik
Sp2
Sp6
Scrn2
Osbpl7
Tbx21
Tbkbp1
Kpnb1
Npepps
Arhgap23
Socs7
P140
E130012A19Rik
Mllt6
Psmb3
Pip4k2b
Ccdc49
Lasp1
Fbxo47
Rpl19
Fbxl20
Neurod2
Crkrs
Ppp1r1b
Stard3
Pgap3
Zpbp2
Ormdl3
Gsdma3
Med24
Thra
Msl1
Nr1d1
Cdc6
Rara
Igfbp4
Ccr7
Tns4
Krt222
Krtap9-5
Krtap31-2
1110036O03Rik
Jup
Dnajc7
Dhx58
Zfp385c
Hspb9
Rab5c
Stat5b
Stat5a
Stat3
Atp6v0a1
Naglu
Coasy
Mlx
Tubg2
Tubg1
Ccr10
Plekhh3
Cntnap1
Ramp2
Ezh1
Rpl27
Brca1
Rnd2
Nbr1
Arl4d
Rdm1
Dhx8
Sost
Meox1
Dusp3
Nags
Pyy
Tmem101
Hdac5
Tmub2
Itga2b
Gpatch8
Gm1564
Fzd2
Adam11
Ccdc43
Kif18b
Dcakd
Fmnl1
Hexim2
Map3k14
Arhgap27
Plekhm1
Gosr2
Wnt3
Wnt9b
Nsf
Arf2
1700081L11Rik
Myl4
Cdc27
Itgb3
Tlk2
Mrc2
Map3k3
Limd2
Ddx42
Smarcd2
Icam2
Ern1
Tex2
Pecam1
Gm885
Polg2
Ccdc45
Ddx5
Smurf2
Kpna2
1810010H24Rik
Bptf
Nol11
Pitpnc1
Psmd12
Helz
Cacng1
Cacng4
Prkca
Ccdc46
Rgs9
Gna13
Amz2
Slc16a6
Arsg
Wipi1
Prkar1a
1700012B07Rik
Abca5
Abca6
Map2k6
Kcnj16
Sox9
BC006965
Slc39a11
Sstr2
Sdk2
4932435O22Rik
Rpl38
Dnaic2
Gprc5c
Gpr142
Cd300a
Cd300lb
Cd300c
Cd300ld
OTTMUSG00000003606
AF251705
Clm3
Rab37
Cd300e
Cd300lf
Tmem104
Fdxr
C630004H02Rik
Ict1
Atp5h
4933422H20Rik
Slc16a5
Armc7
Hn1
Grb2
Slc25a19
2310067B10Rik
2210020M01Rik
Llgl2
Recql5
Unk
Unc13d
Trim47
Wbp2
Trim65
Fbf1
Cdk3
Srp68
Exoc7
Rnf157
Fam100b
Gm7367
Sphk1
Prpsap1
Ube2o
Rhbdf2
BC018473
St6galnac2
Sec14l1
Sept9
Tnrc6c
Tmc6
6030468B19Rik
Tk1
Afmid
Socs3
Tha1
Pgs1
Cyth1
Usp36
D11Bwg0517e
Enpp7
Cbx2
Cbx4
Sgsh
Slc26a11
A730011L01Rik
Rptor
Nptx1
Baiap2
Chmp6
Aatk
Slc38a10
2810410L24Rik
Bahcc1
Actg1
Nploc4
Mrpl12
Slc25a10
Gcgr
Fam195b
Thoc4
Arhgdia
Sirt7
Stra13
Cbr2
Rfng
Ccdc57
Csnk1d
Slc16a3
BC017643
Wdr45l
Rab40b
Fn3krp
Tbcd
B3gntl1
Metrnl
Ptchd3
1700012B15Rik
Dnmt3a
Adcy3
Cenpo
Ncoa1
Itsn2
0610009D07Rik
Mfsd2b
BC068281
Hs1bp3
Gdf7
Rhob
Slc7a15
Pum2
Laptm4a
Sdc1
Ttc32
Nt5c1b
Smc6
Fam49a
Mycn
Ddx1
Nbas
Lpin1
Rock2
Pqlc3
Nol10
Hpcal1
Odc1
Asap2
Cpsf3
2410018L13Rik
Mboat2
Rrm2
Id2
Rnf144a
Rsad2
Colec11
Rps7
Cbll1
Slc26a4
Cog5
Prkar2b
Pik3cg
Sypl
Atxn7l1
Efcab10
Twistnb
Hdac9
Snx13
Prps1l1
Agr2
Agr3
Gm5434
Tspan13
Ankmy2
Arl4a
Scin
Gm889
Dock4
Dnajb9
Pnpla8
Nova1
Scfd1
Coch
Hectd1
6530401N04Rik
Heatr5a
Nubpl
Gpr33
Npas3
Egln3
1110002B05Rik
Eapp
Snx6
Cfl2
2700097O09Rik
Baz1a
Srp54a
Srp54b
Srp54c
Ppp2r3c
1110008L16Rik
Psma6
Nfkbia
[truncated: 7,051 more rows]

## Sheet: Wilson_et_al_Runx1_targets
Wilson_Runx1_targets
Sox17
Mrpl15
Cpa6
Sulf1
Ncoa2
Lactb2
Tram1
Ly96
Il17f
Il17a
Paqr8
Tram2
Ogfrl1
1110058L19Rik
Smap1
Lmbrd1
Col19a1
Zfp451
Ccdc115
Ptpn18
Prss39
Cfc1
Hs6st1
Neurl3
Uggt1
Arid5a
4632411B12Rik
Tmem131
Inpp4a
Cnga3
Mitd1
Mrpl30
Aff3
Lonrf2
Tbc1d8
D1Bwg0212e
Creg2
Rnf149
Rfx8
Map4k4
Il1r2
Il1r1
Il1rl1
Il1rl2
Il18rap
Il18r1
2610017I09Rik
Nck2
Gulp1
Col5a2
Slc40a1
Obfc2a
Stat4
Myo1b
Stat1
Gls
Nab1
Tmem194b
Mfsd6
Inpp1
Pms1
Stk17b
Hecw2
Ankrd44
Plcl1
9130024F11Rik
Aox4
Cflar
Trak2
Als2cr11
Mpp4
Als2
Pftk2
Bmpr2
Abi2
Pard3b
Adam23
Klf7
Creb1
Ccnyl1
Fam119a
Fzd5
Plekhm3
1110028C15Rik
Ikzf2
Atic
Ankar
Tns1
Il8ra
Il8rb
Slc11a1
Gm216
Vil1
Mir26b
Wnt10a
Fam134a
Atg9a
Stk16
Accn4
Gmppa
Mogat1
Scg2
Ap1s3
Wdfy1
Dock10
Slc16a14
A630001G21Rik
Cab39
Gpr55
Itm2c
Armc9
B3gnt7
1700019O17Rik
Nmur1
Ptma
Cops7b
Inpp5d
Atg16l1
Dgkd
Usp40
Glrp1
Arl4c
Agap1
Gbx2
Cxcr7
Lrrfip1
Rab17
Ramp1
Ube2f
Hdac4
9430060I03Rik
Capn10
Stk25
Dtymk
Gal3st2
D2hgdh
Gm6086
Pdcd1
Neu4
St8sia4
Cntnap5b
2310035C23Rik
Zcchc2
Phlpp1
Bcl2
Kdsr
Serpinb2
Serpinb7
Serpinb10
Ralb
Steap3
Ccdc93
Ddx18
Htr5b
Actr3
Slc35f5
Gpr39
Mgat5
Ccnt2
Ysk4
Zranb3
Dars
Cxcr4
AA986860
Mapkapk2
Il10
Dyrk3
Srgap2
Slc26a9
5430435G22Rik
Slc45a3
Nucks1
Pctk3
Mfsd4
Lemd1
Tmcc2
Nuak2
Rbbp5
Nfasc
Lrrn2
Pik3c2b
Snrpe
Lax1
Atp2b4
Optc
Cyb5r1
4933406M09Rik
Adipor1
4931440L10Rik
Rabif
Lgr6
Ptprv
Ptpn7
Rnpep
Csrp1
Tmem9
Gpr25
5730559C18Rik
Zfp281
Ptprc
Dennd1b
Aspm
Rgs2
Rgs13
Rgs1
Rgs18
Pla2g4a
7530420F21Rik
Pdc
Hmcn1
Ivns1abp
Fam129a
Edem3
1700025G04Rik
Rgl1
Apobec4
Nmnat2
Rgs16
Rgs8
Stx6
Acbd6
Xpr1
Lhx4
Cep350
Fam163a
Tdrd5
Soat1
9430070O13Rik
Angptl1
Fam20b
Ralgps2
1700057K13Rik
Sec16b
BC026585
Tnr
4930523C07Rik
Rabgap1l
Dars2
Snord47
Klhl20
Fasl
Pigc
AI848100
Dnm3
Mettl13
Bat2d
Gorab
Kifap3
BC055324
Sell
Selp
Nme7
Atp1b1
Gpr161
Dcaf6
Rcsd1
Creg1
Cd247
Pou2f1
Tmco1
Uck2
Mgst3
Pbx1
Uhmk1
Uap1
Sh2d1b1
Sh2d1b2
Nos1ap
Olfml2b
Atf6
Fcrlb
Dusp12
Fcgr4
Fcgr2b
Fcgr3
1700009P17Rik
Nr1i3
Pcp4l1
Fcer1g
Arhgap30
F11r
Itln1
Refbp2
Cd244
Ly9
Cd48
Slamf7
Slamf1
Cd84
Igsf8
Atp1a2
Ccdc19
Tagln2
Aim2
Ifi204
Ifi202b
Ifi203
Olfr432
Olfr420
Olfr417
1810030J14Rik
Grem2
Sdccag8
Adss
Smyd3
Ahctf1
Psen2
Cabc1
Itpkb
6330403A02Rik
BC031781
Cnih3
Lbr
Srp9
Trp53bp2
Fbxo28
Capn2
Hlx
Eprs
Esrrg
Ush2a
Smyd2
Rps6kc1
Batf3
Nsl1
Fam71a
Ppp2r5a
Dtl
Slc30a1
Nek2
Kcnh1
Hhat
AA408296
Lamb3
Mir205
Cd34
C030002C11Rik
Cr2
Cnksr3
Ipcef1
Esr1
Mthfd1l
Iyd
Ppp1r14c
Map3k7ip2
Utrn
Sf3b5
Stx11
Phactr2
Aig1
Gpr126
Cited2
Txlnb
Perp
Tnfaip3
Olig3
Ifngr1
Il20ra
Il22ra2
Slc35d3
Pex7
Map3k5
Pde7b
Ahi1
Myb
Hbs1l
Aldh8a1
1700020N01Rik
Raet1a
4930444G20Rik
Raet1c
Raet1b
Gm10825
Raet1d
Akap7
Arhgap18
2610036L11Rik
Ncoa7
Tspyl4
Wisp3
Fyn
Slc16a10
Cdc2l6
Mical1
Sesn1
Armc2
Foxo3
Hace1
Gp49a
Lilrb4
Lims1
Ccdc138
P4ha1
Ankrd57
Oit3
Ccdc109a
Cbara1
Ascc1
Ddit4
Cdh23
Tbata
Prf1
Adamts14
Tspan15
2510003E04Rik
Srgn
Rufy2
Reep3
Jmjd1c
1700040L02Rik
Ank3
Slc16a9
Rtdr1
Gnaz
Bcr
Cytsa
Upb1
Adora2a
Snrpd3
Ggt1
AI646023
Cabin1
Dip2a
Lss
Gm10941
Col18a1
Pttg1ip
1810043G02Rik
Trpm2
Agpat3
Trappc10
Rrp1
Prtn3
BC005764
C030046I01Rik
Hmha1
Polr2e
Cirbp
Midn
Csnk1g2
Mobkl2a
Mknk2
Matk
Zfr2
Dohh
Fzr1
S1pr4
Ncln
Gna15
Tle6
BC025920
Hcfc2
Glt8d2
Chst11
Appl2
Nuak1
Polr3b
Rfx4
Fhl4
Syn3
Nt5dc3
Gas2l3
Nr1h4
Slc17a8
Uhrf1bp1l
Tmpo
Pctk2
Elk3
Nr2c1
Ndufa12
Tmcc3
Plxnc1
Cradd
Wdr51b
Dusp6
Ppp1r12a
Zdhhc17
Osbpl8
Nap1l1
Phlda1
Glipr1l1
Glipr1
Tbc1d15
Ptprr
Cnot2
Cpsf6
Rap1b
Mdm1
Dyrk2
Grip1
Irak3
Tmbim4
Llph
Hmga2
Tbc1d30
Tbk1
Srgap1
Ppm1h
Mirlet7i
Agap2
Tspan31
Mbd6
Mars
Arhgap9
Lrp1
Esyt1
Myl6b
Olfr9
Mettl7b
5830405N20Rik
Limk2
Tug1
Smtn
Slc35e4
Sec14l4
Gal3st1
Sec14l2
Lif
Mtmr3
Ap1b1
Nefh
Emid1
Kremen1
Tns3
Gm11992
Upp1
Sunc1
4930415F15Rik
Ikzf1
Ddc
Grb10
Cobl
Plek
C1d
Wdr92
Meis1
Spred2
Actr2
Cep68
Slc1a4
1110067D22Rik
Vps54
Peli1
Ehbp1
B3gnt2
Zrsr1
Xpo1
Bcl11a
Eml6
Spnb2
Acyp2
Bod1
Cpeb4
Il9r
Stk10
Fbxw11
Kcnmb1
Lcp2
Foxi1
Mir146
Ttc1
Pwwp2a
Adra1b
Ublcp1
Itk
Havcr2
Btnl9
Olfr1390
Olfr1391
Olfr1389
Rnf130
Rasgef1c
Tbc1d9b
Maml1
Ltc4s
Rufy1
Col23a1
Cdkn2aipnl
Phf15
Cdkl3
Vdac1
Tcf7
Zcchc10
Hspa4
Aff4
Slc22a5
Irf1
P4ha2
Csf2
Rapgef6
Lyrm7
Cdc42se2
Anxa6
Slc36a3
Gm2a
Larp1
Hand1
Cnot8
Zfp692
Irgm2
Trim17
Hist3h2a
Trim11
Snap47
Rai1
Pemt
Smcr7
Grap
Epn2
Pigl
Snord49b
2410006H16Rik
Cox10
Myh3
Gas7
Rnf222
Ndel1
Odf4
Gucy2e
Alox8
Kdm6b
Polr2a
Tnfsf12-Tnfsf13
Tnk1
Centb1
Eif5a
Gp1ba
Kif1c
Dhx33
Spns2
Spns3
Atp2a3
P2rx1
Rap1gap2
Smg6
2210403K04Rik
Wdr81
Bhlha9
Abr
Tmigd1
Slc6a4
Blmh
Ssh2
Abhd15
BC017647
Slc13a2
1810012P15Rik
Fam58b
Lgals9
Ksr1
Wsb1
Nf1
Rab11fip4
Mir365-2
Crlf3
Rhbdl3
Accn1
Ccl7
Ccl2
Ccl1
Slfn1
Slfn2
Ccl9
Ccl5
Ccl3
Ccl6
Dhrs11
Pigw
Ppm1d
Tmem49
Ppm1e
Rad51c
Tex14
Rnf43
Mir142
Gm3258
Bzrap1
Mpo
Lpo
Cuedc1
Vezf1
1700106J16Rik
Mrps23
Msi2
Pctp
Mmd
Hlf
Stxbp4
Tom1l1
Nme1
Tob1
Ppp1r9b
Sgca
Itga3
Fam117a
B130006D01Rik
Phb
Abi3
Skap1
Hoxb1
Cdk5rap3
Mir152
D030028A08Rik
Tbx21
Tbkbp1
Npepps
Kpnb1
Mrpl45
P140
Mllt6
Pip4k2b
Cdc6
Ccr7
Tns4
Stat5a
Stat3
Atp6v0a1
Ptrf
Ccr10
Plekhh3
Cntnap1
Ramp2
Ezh1
Wnk4
Brca1
Rnd2
Arl4d
Rdm1
Hdac5
Grn
Itga2b
Adam11
Ccdc43
Dcakd
Hexim2
Fmnl1
Plekhm1
1700081L11Rik
Myl4
Itgb3
Dcaf7
Limd2
Icam2
Ern1
Tex2
Gm885
Nol11
Pitpnc1
Helz
Psmd12
Cacng1
Prkca
Rgs9
Amz2
Arsg
Wipi1
1700012B07Rik
Sstr2
Slc39a11
Sdk2
4932435O22Rik
Cd300lb
Cd300a
Armc7
2310067B10Rik
Grb2
Recql5
2210020M01Rik
Unc13d
Trim47
Wbp2
Fbf1
Srp68
Rnf157
Ube2o
Sept9
6030468B19Rik
Socs3
Tha1
Enpp7
Sgsh
Rptor
Nptx1
Aatk
2810410L24Rik
Slc38a10
Nploc4
Tbcd
Metrnl
Dtnb
Dnmt3a
Cenpo
Itsn2
Mfsd2b
Rhob
Slc7a15
Pum2
Laptm4a
Sdc1
Fam49a
Mycn
Ddx1
Lpin1
Rock2
E2f6
Odc1
Hpcal1
Taf1b
Id2
Rnf144a
Prkar2b
Pik3cg
Sypl
F730043M19Rik
Agr2
1700108M19Rik
Scin
Gm889
Dock4
Hectd1
Nubpl
Gpr33
Egln3
1110002B05Rik
Fam179b
Mdga2
Gm71
Pygl
2700049A03Rik
Daam1
Dhrs7
1810048J11Rik
Six6os1
Ppm1a
Six1
Six6
Syne2
Akap5
Fut8
Tmem229b
Rad51l1
Zfp36l1
4933426M11Rik
Smoc1
Slc10a1
Sipa1l1
Rgs6
Dpf3
Tmed10
Fos
6430527G18Rik
2310044G17Rik
Pomt2
Ston2
Galc
Gpr65
Ttc8
Foxn3
Psmc1
Calm1
Ttc7b
Ccdc88c
Slc24a4
Rin3
Moap1
Itpk1
Asb2
4831426I19Rik
Scarna13
Snhg10
Ccdc85c
Eml1
Evl
Zfp839
Ankrd9
Tecpr2
Rcor1
Gm266
Tnfaip2
5033406O09Rik
Ppp1r13b
A530016L24Rik
2610204M08Rik
Jag2
Tmem121
4930427A07Rik
Zfp386
Vipr2
Calm4
Calml3
Calm5
Akr1c13
Klf6
Heatr1
Gpr137b
Lyst
B3galnt2
Gng4
5033411D12Rik
1600012F09Rik
Rala
Gpr141
Elmo1
Olfr1367
Gpx6
Btn1a1
C230035I16Rik
Slc17a2
Trim38
Slc17a4
Lrrc16a
Cmah
Gm11346
Fam65b
Prl3b1
Prl3c1
Sox4
Cdkal1
E2f3
Gmds
Tubb2a
Tubb2b
Slc22a23
Peci
Cdyl
Ly86
Rreb1
Cage1
Gcnt2
Nedd9
Tbc1d7
Gfod1
Ccdc90a
Ranbp9
Rnf182
Dtnbp1
Gmpr
Mylip
Atxn1
Rbm24
Gm1574
Cap2
Kif13a
Nhlrc1
Ninj1
Wnk2
Susd3
Fgd3
Bicd2
Ippk
Cks2
Sema4d
Gadd45g
Syk
Diras2
BB123696
Auh
Ror2
Hrh2
Thoc3
Cplx2
4732471D19Rik
Rgs14
B4galt7
H2afy
Tifab
Tgfbi
Lect2
Hnrnpa0
Mir874
Hnrnpk
Agtpbp1
Golm1
Isca1
Etohd2
Dapk1
Ctla2a
2010111I01Rik
Fancc
Ptch1
0610007P08Rik
1110018J18Rik
Adcy2
Nsun2
Med10
Ell2
Mctp1
2210408I21Rik
Gpr98
Polr3g
Mef2c
Xrcc4
Atg10
Ssbp2
Msh3
Mtx3
Homer1
Papd4
Scamp1
Ap3b1
Wdr41
F2r
F2rl1
Iqgap2
F2rl2
Sv2c
Hmgcr
Gcnt4
1700029F12Rik
Mtap1b
Cartpt
Mccc2
Slc30a5
Pik3r1
Cd180
Mast4
Nln
Erbb2ip
Sgtb
Adamts6
Sfrs12ip1
Rgs7bp
Rnf180
Htr1a
Ipo11
3830408C21Rik
Depdc1b
Elovl7
Pde4d
Actbl2
Mier3
Map3k1
Il6st
Itga2
Emb
Fgf10
Flnb
Rpp14
Abhd6
Acox2
Fam107a
Fhit
Atxn7
Thoc7
Slc4a7
Ngly1
Gm5458
1810063B07Rik
Gng2
Usp54
Vcl
Plau
Adk
1700112E06Rik
Zmiz1
Ppif
Zcchc24
Fam116a
Slmap
Asb14
Cacna1d
Rft1
Prkcd
Eaf1
Colq
Hacl1
Btd
Ankrd28
Ncoa4
Nrg3
Tspan14
Ptger2
Txndc16
Cdkn3
Gch1
Dlgap5
Ktn1
D14Ertd436e
Peli2
Olfr750
Rnase12
Ang
Snord58b
Olfr1514
Olfr1509
Dad1
Mrpl52
Mmp14
Cebpe
Acin1
Slc7a8
Dhrs4
Irf9
Nfatc4
Ripk3
Nynrin
Lats2
Efha1
Shisa2
Mir719
Atp8a2
Spata13
Wdfy2
Ctsb
Mir598
Msra
Kif13b
Extl3
Zfp395
Ptk2b
Bnip3l
Dock5
Entpd4
D930020E02Rik
Pebp4
Bin3
2610301G19Rik
9930012K11Rik
Slc39a14
Bmp1
Dok2
Gfra2
Rcbtb2
Cysltr2
Itm2b
Med4
Sucla2
Htr2a
Lrch1
5031414D18Rik
Lrrc63
Lcp1
Cog3
Serp2
1700108F19Rik
Dnajc15
Elf1
Irg1
Ednrb
D130009I18Rik
Mir17
Gpc5
Cldn10a
Rap2a
Slc15a1
Ubac2
Timm8a2
Gpr183
Pcca
Sepp1
Card6
Ptger4
Dab2
Fyb
C9
Rictor
Egflam
Gdnf
Nup155
Slc1a3
1110020G09Rik
Capsl
Il7r
Spef2
Rai14
Zfr
Sub1
Cdh12
Myo10
Mir297-1
Ank
Fam105a
Trio
Ctnnd2
Dap
Ropn1l
Ankrd33b
Cmbl
2006-03-01
Mtdh
Pop1
Nipal2
Pabpc1
Ywhaz
Grhl2
Odf1
Atp6v1c1
Azin1
Rims2
Dcaf13
Oxr1
Angpt1
Trps1
Eif3h
Derl1
Wdr67
Mtss1
A1bg
D330050I23Rik
Pvt1
Asap1
Tmem71
Lrrc6
Phf20l1
Sla
Tg
Ndrg1
St3gal1
Zfat
Trappc9
Dennd3
Ptk2
Gpr20
Slc45a4
Ptp4a3
Scrib
Fam83h
Oplah
Gpaa1
Sharpin
Maf1
Mb
Apol9b
Txn2
Myh9
Foxred2
Csf2rb2
Ncf4
Csf2rb
Mpst
Rac2
Cyth4
Mfng
Elfn2
Cdc42ep1
Card10
Sh3bp1
Gga1
Lgals1
Pdxp
Gcat
Ankrd54
Galr3
Maff
Pla2g6
Pdgfb
Syngr1
Enthd1
Grap2
Fam83f
Tnrc6b
Mkl1
Tob2
Tef
Srebf2
Cenpm
Tnfrsf13c
Fam109b
Serhl
Nfam1
Scube1
Samm50
Parvb
1810041L15Rik
Nup50
Atxn10
Gramd4
Cerk
Tbc1d22a
Zbed4
Mapk12
Mapk11
Saps2
Sbf1
Rabl2a
Glt8d3
Pus7l
Adamts20
Ano6
Slc38a2
Slc38a1
Hdac7
Spats2
Fmnl3
Tmbim6
Bcdin3d
Accn2
Racgap1
Dip2b
Cela1
Smagp
Galnt6
Slc4a8
Acvr1b
Acvrl1
Krt80
9430023L20Rik
Zfp740
Csad
Itgb7
Copz1
Nfe2
Zfp385a
Trap1
Adcy9
Srl
Coro7
Sept12
Anks3
A2bp1
BC024814
Tmem114
Ciita
Clec16a
A630055G03Rik
Litaf
Rundc2a
Snx29
Shisa9
Mkl2
Ercc4
Abcc1
Prkdc
Vpreb1
Spag6
Top3b
Klhl22
Dgcr6
Vpreb2
4933432I09Rik
Rtn4r
Arvcf
Comt1
Txnrd2
Klhl6
Parl
Vps8
Etv5
St6gal1
Rtp4
Masp1
Sst
Bcl6
Opa1
Atp13a4
Cpn2
Atp13a3
Tmem44
AI480653
Ppp1r2
Acap2
Lrrc33
1500031L02Rik
Bex6
Fbxo45
Tfrc
Zdhhc19
Tnk2
Muc20
Snx4
Heg1
Muc13
Itgb5
Umps
Kalrn
Dirc2
Popdc2
Pla1a
Cdgap
Ccdc80
Cd200r3
Dppa4
Trat1
Retnlb
Cd47
5330426P16Rik
Ccdc54
Rpl24
Cep97
Filip1l
2610528E23Rik
Col8a1
St3gal6
Gabrr3
4930453N24Rik
Robo2
Samsn1
Nrip1
D16Ertd472e
ORF63
Cct8
Tiam1
Sod1
Hunk
1810007M14Rik
Ifnar2
Olig1
Ifngr2
Ifnar1
Dnajc28
Tmem50b
Itsn1
Runx1
Pigp
Dyrk1a
Dscr3
Erg
Lca5l
B3galt5
Igsf5
Dscam
Bace2
Pisd-ps2
Arid1b
Zdhhc14
Snx9
Synj2
Tulp4
Dynlt1f
Rps6ka2
Gm1604b
T2
Prr18
Pde10a
Pacrg
Park2
Agpat4
Plg
Slc22a3
Slc22a2
Igf2r
Airn
Sod2
Gm3448
Gm3417
9030025P20Rik
Tcte3
2210404J11Rik
Fam120b
Riok2
Lnpep
Vmn2r99
Vmn2r102
Vmn2r101
3110052M02Rik
Zfp760
Zfp13
Flywch1
Prss27
Prss22
Amdhd2
Pdpk1
E4f1
Tbl3
Ndufb10
Fahd1
Unkl
Clcn7
Sox8
Sstr5
Lmf1
Fam173a
Wdr90
Rhot2
Rab40c
Rab11fip3
EG240055
Ergic1
Dusp1
Kifc1
Nkx2-5
Bak1
Zbtb9
Grm4
Hmga1
Hmga1-rs1
Snrpc
Anks1
Def6
Ppard
4930511I11Rik
Fkbp5
Mapk14
Kctd20
Stk38
Cdkn1a
Sfrs3
Rab44
Cpne5
Pi16
BC004004
Pim1
Fgd2
4933413N12Rik
Tbc1d22b
1110021J02Rik
Mdga1
Zfand3
Btbd9
Dnahc8
Glp1r
Abcg1
Umodl1
Ubash3a
Slc37a1
Rsph1
Pknox1
Cryaa
Sik1
Notch3
Cyp4f39
Pglyrp2
Zfp870
Adamts10
Myo1f
2002-03-01
Angptl4
Brd2
H2-DMa
Psmb9
H2-DMb1
Tap2
H2-Eb2
Gpsm3
Tnxb
Ehmt2
D17H6S56E-3
Clic1
Msh5
Ly6g6f
Ly6g6e
Lst1
Tnf
Nfkbil1
Lta
Ier3
Ddr1
Flot1
2310014H01Rik
Ppp1r10
Abcf1
A930015D03Rik
Trim26
Znrd1
1700022C21Rik
Zfp57
H2-M5
Crisp2
Rhag
Tnfrsf21
Rcan2
Cyp39a1
Enpp5
Clic5
Enpp4
Runx2
Aars2
Spats1
Mrpl14
Vegfa
Mrps18a
Mad2l1bp
Xpo5
Tbcc
BC032203
Ubr2
Trerf1
1700001C19Rik
AI661453
Ccnd3
Bysl
Tcfeb
Foxp4
Trem1
A530064D06Rik
Treml4
Treml2
Treml1
Rftn1
Dazl
Plcl2
Tbc1d5
Kat2b
Emr4
Pot1b
BC031441
BC011426
Sh3gl1
Dpp9
Plin3
Kdm4b
Ptprs
Znrf4
Lonp1
Ranbp3
Tmem146
Dus3l
Nrtn
Acsbg2
Mllt1
Tnfsf14
Vav1
Trip10
Emr1
2610034M16Rik
Fbxl17
Fert2
Man2a1
Rab31
Twsg1
Ralbp1
1110012J17Rik
Epb4.1l3
Dlgap1
Tgif1
Myom1
Lpin2
Emilin2
Alk
Ypel5
Lbh
Lclat1
Ltbp1
Rasgrp3
Prkd3
Fam82a1
Atl2
Galm
Map4k3
Pkdcc
Eml4
Mta3
Haao
Zfp36l2
Lrpprc
1700106N22Rik
Prkce
Epas1
1700090G07Rik
Mcfd2
Socs5
Ttc7
Calm2
Msh6
Fshr
Nrxn1
Crem
Lyzl1
Map3k8
Mtpap
Thoc1
Abhd3
Rbbp8
Lama3
Osbpl1a
Impact
Zfp521
Ss18
Kctd1
Fam59a
4921528I01Rik
Mapre2
Zfp35
Ino80c
Zfp191
Galnt1
Slc39a6
Map3k2
Bin1
Ercc3
Epb4.1l4a
Fam13b
Egr1
Reep2
Etf1
Cxxc5
Ube2d2
Psd2
Diap1
Arap3
Pcdh1
Ndfip1
Gnpda1
Nr3c1
Kctd16
Ppp2r2b
Jakmip2
Dcp2
Kcnn2
Tmed7
Eif1a
Tnfaip8
Fam170a
Sncaip
Snx24
Csnk1g3
Zfp608
Gramd3
C330018D20Rik
Megf10
Prrc1
2010002N04Rik
Ndst1
Synpo
Camk2a
Pdgfrb
Hmgxb3
Afap1l1
Adrb2
Htr4
Atp8b1
Nedd4l
Mir122a
Alpk2
Zfp532
5330437I02Rik
Pmaip1
Impa2
Mppe1
D18Ertd653e
4933403F05Rik
Rnmt
Mc2r
Rab27b
Mapk4
Lipg
Dym
Gm672
Hdhd2
Pstpip2
Siglec15
Pqlc1
Nfatc1
Zfp407
Rttn
Socs6
Cd226
Cpt1a
Mrpl21
Gal
Lrp5
Pitpnm1
Syt12
Ccs
Rbm14
4930481A15Rik
Sart1
Rela
Kat5
Malat1
Scyl1
Cdca5
Zfpl1
Map4k2
Pygm
Fermt3
Macrod1
Slc22a8
Zbtb3
Incenp
Fth1
Fads2
Fads1
Vps37c
Slc15a3
Stx3
Zfp91-Cntf
Lpxn
Tle4
Psat1
Cep78
Gnaq
Gna14
Prune2
Gcnt1
Tmc1
Gda
Tmem2
Fam108b
Trpm3
Mamdc2
Pgm5
Dock8
Cbwd1
Kank1
Smarca2
Gm815
Vldlr
Kcnv2
Rfx3
Ppapdc2
Slc1a1
Rcl1
Pdcd1lg2
A930007I19Rik
Mbl2
Prkg1
A1cf
Sgms1
Rnls
Mir107
Slc16a12
Pank1
Kif20b
Htr7
Hhex
Exoc6
Cyp26a1
Myof
Pde6c
Sorbs1
Ccnj
Dntt
Pgam1
Hpse2
Scd3
Pkd2l1
Hif1an
Pax2
Fam178a
Sufu
As3mt
Cnnm2
Nt5c2
Col17a1
6330577E15Rik
Ccdc147
Add3
Dusp5
5830416P10Rik
Pdcd4
Adra2a
Gpam
Vti1a
Tcf7l2
Nrap
9930023K05Rik
Atrnl1
Gfra1
Slc18a2
Csf2ra
Fam171a1
Fam107b
Frmd4a
Optn
Camk1d
Cdc123
Echdc3
5430407P10Rik
Usp6nl
Cugbp2
Taf3
Itih5
Sfmbt2
Prkcq
Cubn
Vim
Trdmt1
St8sia6
Fam23a
Stam
Mrc1
Arl5b
Mllt10
Pip4k2a
Armc3
Etl4
Myo3a
Apbb1ip
Psd4
Pax8
Nrarp
Noxa1
Slc34a3
Ndor1
Tmem203
Grin1
Uap1l1
Fut7
Npdc1
Abca2
Ptgds
BC029214
Fbxw5
Traf2
Kcnt1
Gpsm1
4932418E24Rik
Egfl7
Notch1
Lcn4
Snhg7
Gm711
Fam163b
Sardh
Wdr5
Rxra
Gfi1b
Gtf3c5
1700026L06Rik
Barhl1
Setx
Med27
Zer1
Ier5l
Ppp2r4
Fnbp1
Bat2l
Ppapdc3
Fam102a
Slc25a25
Eng
Ak1
Sh2d3c
Cdk9
Fam129b
Ralgps1
Angptl2
Zbtb34
Fam125b
Hc
Traf1
Cep110
Gsn
Rab14
Stom
4930402F06Rik
Ggta1
Dab2ip
Ttll11
Olfr335
Ptgs1
Rabgap1
Nek6
Psmb7
Arhgap15
Zeb2
Epc2
Rbm43
Gpd2
Nr4a2
Galnt5
Cytip
Baz2b
Cd302
Ly75
Pla2r1
Itgb6
Rbms1
Fap
Ifih1
Slc38a11
Lass6
Mettl8
Slc25a12
Gm1631
Itga6
Evx2
Lnp
Mtx2
Hnrnpa3
Agps
Nfe2l2
Pde11a
Itga4
Nup35
Zswim2
Calcrl
P2rx3
Olfr1228
Olfr1226
Ptprj
Nup160
Rapsn
Sfpi1
Slc39a13
Dgkz
Creb3l1
Phf21a
Gm13889
Accsl
Prr5l
Ldlrad3
Cd44
Pdhx
Apip
Nat10
Lmo2
Caprin1
Tmco5
Spred1
Fsip1
Eif2ak4
Bmf
Srp14
Gm1337
Ccdc32
Chst14
Dll4
[truncated: 1,521 more rows]

## Sheet: Pereira_Fli1_targets
Pereira_DE_Fli1_targets	Pereira_DE_Fli1correlation_value
Abcg2	0.55145
Ablim1	0.614107
Alox5ap	-0.50592
Apbb1ip	-0.570348
Apbb2	0.654092
Arhgap15	-0.602975
Arhgdib	-0.537761
Arhgef12	0.575239
Calcrl	0.720758
Cd38	0.620725
Cd44	-0.542024
Cd52	-0.575046
Cd53	-0.66844
Cdh5	0.690813
Coro1a	-0.581573
Cpa3	-0.507192
Cst7	-0.502477
Ctnna1	0.647288
Ctnnb1	0.676015
Ctss	-0.532312
Cyfip2	-0.581579
Disp2	0.674967
Dnahc6	0.567815
Dock10	-0.569901
Dock2	-0.618445
Dusp6	0.532371
Ebi3	-0.506481
Ednrb	0.705865
Efna1	0.587089
Efnb2	0.550353
Egfl7	0.638832
Ehd2	0.629631
Emb	-0.583678
Emilin2	-0.531286
Eng	0.642833
Epas1	0.646268
Ets1	0.649217
F11r	0.665748
Fbln5	0.685229
Fcer1g	-0.536248
Fcgr3	-0.608329
Fermt2	0.556975
Fmnl1	-0.591436
Gbp4	0.742096
Gbp9	0.547465
Gcnt1	-0.522582
Glipr1	-0.58948
Gp49a	-0.640193
Gpc3	-0.632582
Gpr116	0.721581
Gpx1	-0.504553
Hbegf	0.552931
Hdac9	0.670539
Hes1	0.595307
Hmga2	-0.523929
Id3	0.65294
Ifitm1	-0.651161
Ifitm3	0.57024
Igfbp7	0.600909
Ikzf1	-0.61017
Ikzf2	-0.547976
Iqgap2	-0.519723
Itga4	-0.615995
Itgal	-0.538182
Kdr	0.638192
Laptm5	-0.584676
Lilrb4	-0.572037
Lrmp	-0.558524
Lrrc32	0.601967
Lst1	-0.538405
Lyz2	-0.568904
Mest	0.576683
Mpo	-0.562898
Mpzl1	0.576582
Mtap1b	0.637312
Myb	-0.523131
Myo1b	0.58279
Myo1f	-0.503767
Myo1g	-0.513178
Nckap1l	-0.611241
Ndrg1	0.623229
Nfia	0.641229
Nfib	0.64092
Nid1	0.644081
Olr1	-0.527478
Pcdh1	0.617152
Pecam1	0.62845
Phgdh	-0.555209
Plekhg1	0.687346
Ppfibp1	0.633915
Ppp1r16b	0.637111
Prkch	0.692936
Prtn3	-0.565902
Psat1	-0.521718
Ptpn6	-0.52548
Ptprc	-0.634509
Rab44	-0.597208
Rac2	-0.553087
Ralb	0.560325
Ramp1	-0.555448
Ramp2	0.660342
Rapgef5	0.668642
Rasgrp3	0.640712
Rasip1	0.677031
Rgs1	-0.545203
S100a16	0.596156
S1pr1	0.702634
Schip1	0.600997
Sdpr	0.683723
Selplg	-0.551863
Sema4d	-0.53482
Sema6a	0.707334
Slc22a3	-0.52758
Slc38a2	0.695463
Snrk	0.637402
Sox17	0.644035
Sox7	0.631572
Sparcl1	0.61504
Spnb2	0.64883
Stab1	0.630243
Tbx3	0.722125
Tcf4	0.592242
Tcn2	0.585284
Tead1	0.625396
Thsd1	0.531484
Tie1	0.545426
Tjp1	0.656239
Tns1	0.652119
Tyrobp	-0.644006
Ubb	0.631288
Ushbp1	0.62046
Utrn	0.651635
Vav1	-0.539825
Wdfy4	-0.502417
Zcchc14	0.500689
Zfp57	0.609729

## Sheet: Pereira_Runx1_targets
Pereira_DE_Runx1_targets	Pereira_DE_Runx1correlation_value
Alox5ap	0.597521
Apbb1ip	0.516671
Apbb2	-0.596576
Arhgap15	0.631844
Arhgdib	0.601379
Arhgef12	-0.538122
Calcrl	-0.542243
Cd44	0.615962
Cd53	0.654456
Cdh5	-0.585767
Cpa3	0.569617
Ctss	0.521898
Cyr61	-0.562919
Dnahc6	-0.528168
Dock10	0.511067
Dusp6	-0.526328
Ednrb	-0.591159
Egfl7	-0.597249
Ehd2	-0.517029
Emb	0.563664
Emilin2	0.657851
Eml1	-0.547955
Eng	-0.518774
Epas1	-0.509869
F11r	-0.584365
Fcer1g	0.612394
Fcgr3	0.605936
Fmnl1	0.588897
Gcnt1	0.631517
Glipr1	0.627164
Gp49a	0.574627
Hmga2	0.558327
Ifitm1	0.562449
Ifitm3	-0.525845
Ikzf1	0.608909
Ikzf2	0.569686
Iqgap2	0.591703
Itga4	0.561693
Itgal	0.523275
Laptm5	0.629349
Lilrb4	0.579366
Lrrc32	-0.502642
Lst1	0.555025
Mpo	0.658118
Mtap1b	-0.544043
Myb	0.572495
Myo1b	-0.522918
Myo1f	0.52321
Ndrg1	-0.578056
Nfib	-0.639077
Pcdh1	-0.502865
Prtn3	0.543145
Psat1	0.517654
Ptprc	0.573047
Ptrf	-0.57843
Rab44	0.585098
Rac2	0.63624
Ralb	-0.503722
Ramp1	0.624456
Ramp2	-0.512696
Rasgrp3	-0.595837
Rgs1	0.598141
S1pr1	-0.543675
Schip1	-0.508303
Selplg	0.522035
Sema4d	0.530916
Slc22a3	0.526486
Slc38a2	-0.535216
Sox17	-0.52723
Sparcl1	-0.5876
Spnb2	-0.501552
Tbx3	-0.547417
Thsd1	-0.518091
Tie1	-0.542749
Tjp1	-0.558604
Tns1	-0.557382
Tyrobp	0.625208
Utrn	-0.506999
Vav1	0.563643
Zfp57	-0.522092

## Sheet: Pereira_Both_Fli1_Runx1_targets
Pereira_DE_Fli1_Runx1_targets
Alox5ap
Apbb1ip
Apbb2
Arhgap15
Arhgdib
Arhgef12
Calcrl
Cd44
Cd53
Cdh5
Cpa3
Ctss
Dnahc6
Dock10
Dusp6
Ednrb
Egfl7
Ehd2
Emb
Emilin2
Eng
Epas1
F11r
Fcer1g
Fcgr3
Fmnl1
Gcnt1
Glipr1
Gp49a
Hmga2
Ifitm1
Ifitm3
Ikzf1
Ikzf2
Iqgap2
Itga4
Itgal
Laptm5
Lilrb4
Lrrc32
Lst1
Mpo
Mtap1b
Myb
Myo1b
Myo1f
Ndrg1
Nfib
Pcdh1
Prtn3
Psat1
Ptprc
Rab44
Rac2
Ralb
Ramp1
Ramp2
Rasgrp3
Rgs1
S1pr1
Schip1
Selplg
Sema4d
Slc22a3
Slc38a2
Sox17
Sparcl1
Spnb2
Tbx3
Thsd1
Tie1
Tjp1
Tns1
Tyrobp
Utrn
Vav1
Zfp57
