# Supplementary material for: Single-cell transcriptomics reveals a new dynamical function of transcription factors during embryonic hematopoiesis
Source: eLife. 2018 Mar 20;7:e29312. doi: 10.7554/eLife.29312 (PMC5860872; doi:10.7554/eLife.29312)
Supplement: Supplementary file 10. — The first worksheet contains Ct values, the second log2 expression data and the third the metadata relative to the cells shown in Figure 8E. [file elife-29312-supp10.xlsx]

## Sheet: Ctvalue_data
ID	i6TFs-dox_(1)_07	i6TFs-dox_(1)_15	i6TFs-dox_(1)_23	i6TFs-dox_(1)_39	i6TFs+dox_(1)_07	i6TFs+dox_(1)_15	i6TFs+dox_(1)_23	i6TFs+dox_(1)_31	i6TFs+dox_(1)_39	i6TFs-dox_(1)_01	i6TFs-dox_(1)_16	i6TFs-dox_(1)_24	i6TFs-dox_(1)_32	i6TFs-dox_(1)_40	i6TFs+dox_(1)_01	i6TFs+dox_(1)_08	i6TFs+dox_(1)_16	i6TFs+dox_(1)_24	i6TFs+dox_(1)_32	i6TFs+dox_(1)_40	i6TFs-dox_(1)_02	i6TFs-dox_(1)_09	i6TFs-dox_(1)_25	i6TFs-dox_(1)_33	i6TFs-dox_(1)_41	i6TFs+dox_(1)_02	i6TFs+dox_(1)_09	i6TFs+dox_(1)_17	i6TFs+dox_(1)_25	i6TFs+dox_(1)_33	i6TFs-dox_(1)_03	i6TFs-dox_(1)_10	i6TFs-dox_(1)_18	i6TFs-dox_(1)_26	i6TFs-dox_(1)_34	i6TFs-dox_(1)_42	i6TFs+dox_(1)_03	i6TFs+dox_(1)_10	i6TFs+dox_(1)_18	i6TFs+dox_(1)_26	i6TFs+dox_(1)_34	i6TFs+dox_(1)_42	i6TFs-dox_(1)_04	i6TFs-dox_(1)_11	i6TFs-dox_(1)_19	i6TFs-dox_(1)_27	i6TFs-dox_(1)_35	i6TFs-dox_(1)_43	i6TFs+dox_(1)_04
ACTA2	999	999	19.4973	999	999	999	999	999	999	999	999	999	999	999	999	999	999	999	999	999	17.0942	999	999	20.0579	999	999	999	999	999	999	999	999	999	999	999	999	999	999	999	999	999	999	999	999	999	18.7677	999	999	999
ACVR1	999	999	20.499	999	999	999	999	999	999	20.001	999	999	999	999	20.1608	999	999	999	999	999	999	999	999	999	19.3091	999	20.7718	999	999	999	999	999	21.9815	999	999	999	999	999	999	999	999	999	999	19.9543	999	18.5538	999	999	999
ACVR1B	19.0162	18.3007	16.9095	20.5808	19.1649	19.6422	20.6997	17.448	19.9796	16.3906	999	20.7376	20.2334	20.9433	17.4451	20.032	17.144	17.1387	18.1791	17.6687	17.8338	18.8275	17.5955	18.0623	19.7737	16.7144	18.4523	17.694	17.8039	16.6454	17.8374	19.1483	19.9227	18.9413	16.5004	20.7392	17.0926	19.918	19.0075	19.5174	18.2514	20.1605	19.3799	18.483	18.8871	19.6432	18.6134	16.955	17.9382
ACVR2A	19.8498	999	18.7116	999	999	999	999	999	999	999	999	999	999	999	19.5823	999	999	999	999	999	19.3698	999	19.4787	19.4489	17.8252	999	999	999	19.6049	999	999	999	999	999	999	999	999	999	999	999	999	999	999	20.2983	999	20.0332	999	999	999
ACVR2B	17.8846	999	20.5481	20.6319	999	20.5152	18.5927	999	999	18.849	20.4216	999	20.1911	999	19.4744	999	19.7244	18.5497	18.4166	999	19.749	20.0361	999	999	999	20.269	19.813	999	20.0403	999	20.1201	20.0932	999	18.8048	999	999	999	999	999	999	20.2748	27.1047	999	999	999	999	999	20.8232	20.3645
ACVRL1	999	999	999	999	999	999	999	999	999	20.8088	999	999	999	999	999	999	999	999	999	999	999	999	999	999	18.5457	999	999	999	999	999	999	999	999	999	19.8081	999	999	999	999	999	999	999	999	19.1982	999	999	999	20.38	999
ADCY4	999	999	20.5717	20.4051	999	18.1745	20.212	19.7353	999	999	20.7061	999	999	999	999	999	20.2828	20.8034	999	18.8667	19.0672	20.0391	999	999	20.7708	20.6207	999	25.338	20.0253	19.8509	20.3114	999	999	20.6944	20.6671	20.7856	20.2542	23.7901	999	21.9625	19.9121	21.2923	999	25.0186	22.0364	20.3105	20.5175	999	20.1063
ATP2A3	16.7725	17.8175	18.2666	14.8708	19.3529	16.9692	13.6347	20.3461	15.6804	15.3017	18.1477	15.8044	22.5338	23.0235	15.4858	20.141	16.1398	17.4875	15.5482	16.5386	13.1349	14.3936	15.3968	16.5025	17.0891	15.5822	16.8335	17.2346	18.9904	12.9478	18.4112	15.4937	999	15.6168	14.6163	15.7844	21.4712	15.2017	17.9389	16.9434	16.382	21.4232	20.1764	13.0096	15.8993	14.6523	16.4606	15.4039	14.8816
BMP4	19.6907	999	17.2658	999	999	999	999	19.1416	999	999	999	999	999	999	17.3435	999	17.9695	999	999	17.125	999	999	15.0905	19.0559	999	999	19.2789	999	999	17.7005	999	999	999	19.9053	19.7489	19.2065	999	19.2727	999	999	999	999	999	999	999	999	16.9532	17.8863	18.7518
BMPR1A	18.9371	18.637	17.7066	17.1161	18.492	17.2607	19.0463	18.7682	20.8579	17.529	17.6303	19.5051	18.2782	19.3706	18.1417	999	18.7212	17.3324	17.4595	19.2758	17.1422	18.1771	17.9195	19.0444	18.7644	17.945	18.089	17.3479	18.344	17.954	18.4026	19.4849	18.9186	17.9227	17.0573	19.8886	19.2448	17.8646	18.3263	18.1778	19.0277	18.0183	18.3451	17.306	18.9742	18.4112	19.4445	18.0262	18.0585
BMPR2	18.0747	999	18.6843	999	999	20.5462	18.8563	999	999	19.1977	20.1331	999	18.6056	19.6877	18.1496	999	20.1366	999	999	999	21.6742	999	20.0581	999	20.0133	999	19.7372	999	999	18.2674	999	18.9653	999	999	19.8016	19.9893	19.7316	20.8239	20.6013	999	999	20.3644	20.3695	20.4157	22.9785	999	999	19.1526	20.0572
CACNA2D1	999	999	999	999	999	999	999	999	999	999	999	999	999	999	999	999	999	999	999	999	999	999	999	999	999	999	999	999	999	999	999	999	999	999	999	999	999	999	999	999	999	999	999	999	999	999	999	999	999
CDH2	999	999	999	20.5157	999	999	18.6248	999	999	999	999	999	999	999	999	999	999	999	999	999	999	999	999	19.8036	999	999	999	999	999	999	999	999	999	999	999	999	999	19.6759	999	999	999	999	999	19.9702	999	999	999	999	999
CDH5	17.1997	999	999	999	999	999	19.2612	999	999	999	999	999	999	999	16.7443	999	15.5988	999	999	999	999	999	15.2256	999	999	999	999	999	999	999	999	18.4182	999	17.4576	20.0396	999	999	999	999	20.9884	999	999	999	999	999	999	999	999	19.4135
CLDN5	999	25.455	999	23.4354	25.107	24.0587	999	999	999	999	999	999	999	999	23.3615	999	999	999	999	22.9834	999	23.9579	999	23.9509	999	999	999	24.9065	999	999	25.0175	23.3434	999	999	999	999	24.0372	999	25.086	999	999	25.1643	999	24.2171	999	25.3716	999	999	999
COL4A2	14.9105	999	20.4553	999	999	999	999	999	999	999	999	999	999	999	999	999	999	999	999	999	999	999	999	20.1308	999	999	999	999	999	999	999	999	999	999	20.0049	999	999	999	999	999	999	999	999	20.054	999	999	999	999	999
COL4A5	999	21.4164	21.4716	21.2396	22.998	20.5525	999	18.3302	20.6105	19.4973	999	20.3825	20.5126	20.277	21.6894	999	18.2995	19.904	22.7486	20.5212	999	20.6181	20.141	19.4792	999	20.8178	999	20.5583	20.3094	19.2993	999	20.8808	22.1223	999	19.3637	18.1946	999	24.9427	21.0079	20.178	19.8936	999	999	19.7262	999	20.1475	19.8681	999	999
CTNNB1	15.0973	16.5724	15.2066	16.6187	18.614	17.3649	16.4373	17.714	17.5119	15.0278	16.4369	16.9555	17.5971	17.8248	15.4816	17.4939	15.4593	16.1441	17.0931	17.913	15.6962	16.8218	14.6313	15.9787	16.3065	17.1563	18.0585	17.6436	16.5962	16.0033	16.235	16.0928	17.9848	16.898	15.9549	16.273	16.4973	17.2866	17.2985	17.7756	16.7798	16.0878	17.032	14.7011	16.6842	14.8679	16.6647	15.471	15.1723
DCAF12L1	999	17.8599	17.6434	999	999	999	999	19.8533	18.3465	18.038	17.9781	17.9629	18.7376	18.3887	999	999	18.265	17.1755	16.3466	18.0512	17.2976	18.1393	19.234	999	999	999	18.3657	18.866	999	18.6505	18.3506	999	19.1917	17.0061	999	999	999	19.6664	999	999	17.2519	999	22.9764	999	19.9764	17.8485	17.7946	999	999
DPYSL3	999	999	999	999	999	999	999	999	999	999	999	999	999	999	999	999	999	999	999	999	999	999	999	999	999	999	999	999	999	999	999	999	999	999	999	999	999	999	27.1405	999	999	999	999	999	999	999	999	999	999
ENG	16.0813	20.6394	18.7943	20.8948	18.3605	22.4311	20.0015	20.1974	23.2141	17.1252	999	24.8082	999	21.126	16.5365	999	18.2259	999	20.7583	19.7661	17.7397	999	16.7785	18.6123	19.3318	23.2505	19.0356	18.6361	999	19.7089	24.7618	16.8631	19.4895	20.0836	16.8016	17.2633	18.5057	19.9797	18.1666	19.2495	999	24.5592	19.3852	16.8053	19.4945	23.5603	16.6188	18.0627	15.4092
ENPP1	19.9281	999	17.521	18.7408	16.6616	20.3036	18.7084	999	17.7802	20.0968	20.1835	999	999	19.8392	999	999	999	18.9134	999	19.8588	16.1519	999	999	999	20.3592	19.7094	20.0417	20.1499	999	18.4949	18.124	999	999	999	999	999	15.9225	999	20.5484	17.1495	19.1434	999	999	17.1069	999	16.9236	999	999	999
EPO	999	999	999	999	999	999	999	999	999	999	999	999	999	999	999	999	999	999	999	999	999	999	999	999	999	999	999	999	999	999	999	999	999	999	999	999	999	999	999	999	999	999	999	999	999	999	999	999	999
EPOR	999	20.0133	999	20.3026	18.7034	17.9331	18.9959	18.9324	18.5686	999	18.2649	999	18.4312	19.1777	19.8683	999	999	18.4924	20.1458	19.658	18.0965	17.5157	23.6484	999	27.2501	18.517	18.1729	19.325	18.6744	18.0223	19.5839	999	18.0701	18.8568	999	999	17.8192	20.2568	17.2829	18.5299	19.101	999	20.0721	17.8506	999	18.7872	999	999	999
EPS8	999	999	999	999	999	999	999	999	999	999	999	999	999	999	999	999	999	999	999	999	999	999	999	19.7705	18.4709	999	999	999	999	20.2062	999	999	999	999	999	999	999	999	999	999	999	999	999	19.7841	999	999	999	19.4433	999
ERG	20.0164	999	999	999	999	999	999	999	999	16.697	999	999	999	999	18.93	999	999	999	999	999	999	999	17.8922	999	999	999	999	999	999	999	999	999	999	999	16.4656	999	999	999	999	999	999	999	999	999	999	999	999	999	20.0307
ESAM	17.6076	23.8532	19.75	18.1683	19.0704	18.4758	18.3164	18.7522	17.926	22.965	999	19.1241	999	999	999	999	999	18.4865	17.6863	18.8484	20.2985	999	16.5456	999	18.684	999	22.5278	18.6045	999	20.1115	18.6026	20.8284	999	19.7001	17.448	19.1355	18.1133	19.2247	19.1901	999	20.3261	18.7487	18.565	19.2002	999	999	20.9763	19.7841	17.3697
FAM122B	17.236	17.7347	19.5481	18.6468	999	20.3663	19.9062	999	20.8964	16.6382	20.1605	999	19.7828	19.7552	20.4307	999	999	17.9699	18.9289	20.8007	18.2685	19.179	19.1458	999	999	999	999	20.4355	20.1749	18.9153	17.432	999	20.4901	999	999	20.5209	18.627	20.2659	19.4024	999	19.8614	19.4993	20.6034	18.0213	20.8265	18.5876	18.842	999	18.613
FBN1	999	999	999	999	999	999	999	999	999	999	999	999	999	999	999	999	999	999	999	999	999	999	20.1054	999	999	999	999	999	999	999	999	999	999	999	999	999	999	999	999	999	999	999	999	999	999	999	999	999	999
FLI1	16.9582	19.0138	15.1096	18.8556	999	16.9857	15.1163	18.2106	18.181	17.5122	999	15.4603	999	999	16.8799	999	17.1181	19.178	18.3971	19.4703	17.4897	18.0869	16.6076	17.0395	16.4745	16.2799	17.7048	19.6011	999	15.4251	999	17.6485	999	15.9452	16.488	17.5618	19.0506	16.25	17.8739	18.7062	16.7719	19.8182	18.8894	13.7139	19.2546	15.714	17.9183	15.9842	17.8483
FLRT2	999	999	25.4531	999	999	999	999	27.1803	999	999	27.118	999	999	999	999	26.9529	999	26.0879	999	999	999	27.3703	999	999	999	26.054	999	999	27.6634	999	999	26.1391	999	24.2626	999	999	999	27.3124	25.9945	999	999	999	26.2338	26.3441	999	27.981	25.7811	27.3428	999
FMO1	999	18.7303	999	18.4024	19.9564	999	999	18.1056	999	999	999	19.8178	16.0034	999	999	999	999	999	19.6775	19.9235	999	16.0767	999	999	999	16.7733	16.9956	16.4787	999	999	18.2704	999	19.6112	15.9858	999	999	999	17.801	999	16.3262	18.1692	19.672	999	999	999	19.1324	999	999	999
GATA1	999	16.0478	21.472	14.1219	16.1994	15.6325	16.1506	16.202	15.2116	999	15.7874	16.0259	15.2627	16.4878	999	16.7682	999	14.9443	15.6579	15.3302	15.4039	14.952	999	999	999	15.1446	15.4056	15.0299	14.7624	14.0254	14.7583	999	17.7226	15.2342	999	999	15.2906	16.3399	15.0197	16.456	15.5934	16.3403	16.0298	14.2697	19.9416	15.1214	999	999	19.7516
GATA2	19.5463	18.4593	999	999	17.4608	17.0561	13.8999	14.3794	15.3532	999	999	19.6506	999	999	16.2355	14.8837	14.9398	19.8916	13.2755	16.7546	17.0861	19.278	23.5311	999	999	14.3224	15.272	13.7662	999	13.2758	999	19.6489	999	999	999	999	16.961	14.9519	13.561	13.9009	16.0691	13.9711	999	999	999	22.5838	19.5024	999	999
GDPD5	999	999	999	999	999	999	999	999	999	999	999	999	999	999	999	999	999	999	999	999	999	999	18.8715	999	999	999	999	999	999	999	999	999	999	999	999	999	999	999	999	999	999	999	999	999	999	999	999	999	999
GFI1	999	999	21.2805	999	999	999	999	999	999	999	20.4237	999	999	999	999	999	999	999	999	999	999	999	999	999	999	999	999	999	999	999	999	999	999	999	999	999	999	999	999	999	999	999	999	999	999	999	999	999	999
GFI1B	20.325	19.5388	999	999	23.5775	20.6662	18.3263	26.3878	999	20.624	18.6592	22.7227	26.6941	21.7642	20.1162	999	21.3358	19.0902	20.1081	18.9252	18.5675	999	999	999	25.6195	999	18.9821	24.5844	17.6931	18.8347	26.6629	999	20.3952	19.0542	20.1159	21.402	17.437	18.6689	18.3729	22.7219	20.1255	19.0401	999	17.3568	18.1173	18.9011	999	999	18.8873
GPR126	999	999	999	999	999	999	999	999	999	999	999	999	999	999	999	999	999	999	999	999	999	999	999	999	999	999	999	999	999	999	999	999	999	999	999	999	999	999	999	999	999	999	999	999	999	999	999	999	999
GRIA4	999	999	999	999	999	999	999	999	999	999	999	999	999	999	999	999	999	999	999	999	999	999	999	999	999	999	999	999	999	999	999	999	999	999	999	999	999	999	999	999	999	999	999	999	999	999	999	999	999
HBB-BH1	20.1698	7.3897	19.2795	6.66321	8.24004	7.27195	20.4418	7.34244	7.51131	999	7.21831	8.72136	7.3349	7.62825	999	9.78756	999	6.82106	7.80424	7.52148	8.0684	8.43718	999	999	17.1273	6.57402	7.1995	6.98213	7.57776	8.37247	6.65709	999	7.80767	7.94705	20.19	20.7495	6.75303	8.53716	7.01507	8.28618	6.83791	7.34	7.30353	7.96029	999	11.0445	999	19.9486	999
ITGA2B	18.0936	16.2512	16.4655	15.4102	19.4308	19.4151	13.4696	15.9723	17.1575	17.5943	19.4019	15.0999	15.867	17.1118	17.7228	999	21.8388	16.1322	16.3574	16.2749	15.1698	13.9454	17.7794	18.8016	18.4248	15.8819	16.4875	15.3843	18.8589	13.4034	17.0201	999	18.9352	14.5164	18.1681	999	19.9254	15.1827	16.2144	13.6688	17.9809	18.6123	19.6253	13.2321	19.633	15.4607	999	17.7213	999
ITGAM	999	999	999	999	999	999	999	999	999	19.4583	999	999	999	999	999	999	16.0943	999	999	999	20.4404	999	999	15.2332	17.696	999	999	999	999	17.19	999	999	999	999	999	17.0781	999	999	999	999	999	999	999	14.8831	17.9736	999	20.5531	15.8406	999
ITGB3	13.7523	16.6829	15.246	15.474	999	16.8701	13.0869	16.8783	999	15.4404	999	13.8667	16.5359	999	15.7079	18.5992	15.104	999	16.9897	16.2766	16.3696	14.6294	14.4415	14.9258	14.5947	13.9128	14.9289	14.7483	999	13.1788	16.6308	14.4184	16.5792	13.5133	15.7354	14.3365	17.3483	13.8739	14.3044	12.3567	17.2261	16.8696	19.5798	12.014	15.0557	12.981	14.6883	16.0471	14.795
KDR	14.4678	999	16.7148	19.1966	999	999	15.2684	999	19.9397	15.5545	999	18.7679	999	999	15.1886	999	19.6446	999	999	999	18.2991	18.0331	14.9656	16.8036	16.251	999	999	999	999	15.904	999	16.5265	999	19.4557	15.2177	16.491	999	999	999	16.6992	999	999	999	15.6127	19.6082	17.5831	15.7875	999	14.1895
KIT	15.9795	999	13.9441	17.4489	999	17.8628	18.7508	999	17.2927	13.4556	18.392	18.4148	999	999	15.816	999	16.6759	18.4744	18.8727	18.0596	14.0618	999	14.0054	999	25.3848	999	999	19.734	999	15.6264	999	18.4781	999	999	14.9327	16.897	999	20.3104	999	999	999	999	999	18.8561	16.5875	16.0633	15.6545	999	13.4734
LAD1	999	18.4747	20.6098	17.7025	20.68	17.8325	999	999	22.197	999	18.6435	19.1946	20.7905	18.9218	21.7644	999	18.0702	17.4622	20.7051	19.9993	16.9585	18.4117	18.2274	18.9233	20.6805	19.2832	20.5017	18.5953	18.3793	22.5265	18.3016	18.5317	999	22.3629	18.7824	999	18.4655	999	18.8238	18.302	18.128	18.7505	19.0793	999	999	18.3381	19.3644	23.3416	23.0413
LAT	999	999	19.875	16.0669	999	19.6798	13.3547	18.3611	19.8315	18.4519	999	15.2777	999	999	18.0101	999	19.592	999	20.0619	19.5569	999	999	19.2362	19.8677	999	16.6002	16.0273	15.9221	999	18.0093	999	999	999	17.6466	18.9756	999	999	19.7144	18.2709	17.5615	999	999	999	12.9033	999	17.8432	999	999	16.3725
LGR5	999	999	19.1186	999	999	999	999	999	999	999	999	999	999	18.0868	999	999	999	999	999	999	999	999	999	999	999	999	999	999	999	999	999	999	999	999	999	999	999	999	999	999	999	999	18.2769	999	999	999	999	999	999
LMO2	17.0326	17.4366	999	16.6424	13.8627	13.5134	10.8704	11.4232	13.0258	16.5494	19.6055	19.2688	21.728	19.2977	13.1253	11.9395	12.202	14.9029	10.4961	13.1555	18.7395	999	16.8444	15.3814	15.5731	11.8224	12.0527	10.8697	17.4434	10.8209	17.2124	14.1769	999	18.7014	18.6532	15.1245	14.3655	12.2229	10.987	10.9583	12.925	10.942	20.0112	14.3034	19.3775	16.6399	17.0953	15.8044	16.8196
LYL1	20.0566	18.8266	18.6233	20.477	16.496	16.4932	13.7837	14.1083	15.7734	18.0251	20.6834	19.2044	18.0365	19.8775	15.6832	14.7855	14.5989	18.6098	13.3884	16.0683	16.74	18.3513	18.6008	18.002	17.2871	14.6474	15.17	13.8211	20.2939	13.4372	20.8782	20.4903	999	18.9989	18.9456	20.2218	17.0723	14.9997	13.7911	13.7436	15.9536	13.854	19.2051	15.9709	18.9998	16.4815	18.7486	18.1396	17.4889
MEIS2	999	999	999	999	999	999	999	999	999	999	999	999	999	999	999	999	999	999	999	999	999	999	999	999	999	999	999	999	999	999	999	999	999	999	999	999	999	999	999	999	999	999	999	999	999	999	999	999	999
MET	999	999	999	999	999	999	999	999	999	999	999	999	999	999	999	999	999	20.1447	999	999	999	999	999	22.1648	27.5946	999	999	999	999	999	999	999	999	999	999	999	999	999	999	999	999	999	999	16.9626	999	999	999	24.0215	27.07
MPO	999	999	17.2123	999	999	999	999	999	999	15.3796	999	999	999	999	17.0312	999	20.0286	999	999	999	18.6281	999	18.9788	18.4714	999	999	999	999	999	999	999	999	999	999	16.842	19.9291	999	999	999	999	999	999	999	999	16.6892	999	19.2264	16.893	18.8648
MYB	21.0709	24.2461	14.7968	16.3772	19.9314	17.6799	19.2179	18.0378	17.3308	16.1477	17.8826	999	19.3728	22.7439	16.5349	20.2765	16.4074	20.2187	18.761	19.7543	16.1475	999	18.3401	999	24.0212	16.9487	18.476	18.0449	19.1097	15.3516	999	20.3141	999	21.0985	17.8763	19.0975	18.4752	17.7951	19.3526	18.4469	20.8084	18.2889	999	999	16.9624	15.6135	18.7652	19.4695	19.7727
MYOM1	15.4873	20.257	18.2997	19.1622	999	20.6723	16.275	21.0819	19.6337	18.1056	21.0215	18.0324	999	20.1242	18.4588	999	999	999	17.4704	21.007	21.0811	19.9325	18.9802	19.6559	17.9834	17.1797	18.8946	18.5626	999	19.2876	19.4174	17.5538	19.9441	17.3172	17.9663	18.9397	20.4785	17.3557	17.8454	18.0091	20.3159	20.3855	999	16.7912	999	16.331	17.4103	19.492	17.1203
NOTCH1	20.8218	22.9815	999	20.9058	999	999	23.86	19.5212	999	999	19.9735	20.2161	20.744	21.2513	19.2508	999	19.1949	24.33	999	22.0591	999	20.6977	17.4704	999	20.2669	20.2043	20.7587	999	20.6239	999	999	20.9079	19.6229	18.5593	19.6749	19.4138	23.8112	20.0562	999	20.8267	20.6221	19.5258	999	19.1316	20.337	999	21.4185	999	17.9508
NPR1	999	999	999	999	999	999	999	999	999	999	999	999	999	999	999	999	999	999	999	999	999	999	999	999	999	999	999	999	999	999	999	999	999	999	999	999	999	999	999	999	999	999	999	999	999	999	999	999	999
PALLD	19.3287	999	18.8763	999	999	999	999	999	999	999	999	999	999	999	18.8143	999	999	999	999	999	999	999	999	999	999	999	999	999	999	999	999	999	999	999	999	999	999	999	999	999	999	999	999	999	999	17.068	999	999	20.3054
PCDH12	19.9879	999	999	999	999	999	999	999	999	999	999	999	999	999	999	999	999	999	999	999	999	999	999	999	999	999	999	999	999	999	999	999	999	999	999	999	999	999	999	999	999	999	999	999	999	999	999	999	999
PDZD2	999	999	999	20.2815	999	999	18.3699	20.2309	999	999	999	999	999	999	999	999	999	999	20.3671	999	999	999	999	999	999	999	999	999	999	999	999	999	999	999	999	999	999	999	999	999	999	999	999	999	999	999	999	999	999
PECAM1	15.871	17.2792	15.8158	16.5392	22.8691	17.0116	20.0108	16.9949	19.5147	15.9377	22.7451	16.9928	16.6161	21.7749	15.7992	999	17.9184	16.778	16.9889	19.6666	15.6949	15.9371	15.0172	21.5777	20.1341	18.8228	18.2346	19.2512	21.7356	14.8817	17.8512	16.8181	19.489	17.5029	15.5643	16.6025	20.4119	16.9122	18.3531	22.1065	16.1761	19.4494	19.2194	15.5735	17.6465	15.9632	19.6899	17.0257	14.9811
PLCD1	999	19.5688	19.7564	19.8111	999	999	999	19.689	19.0898	999	19.3531	19.5522	21.09	999	22.6512	999	19.5168	20.3276	17.5019	19.7911	19.3323	19.4445	999	19.5194	18.2601	18.4336	999	19.0163	19.4895	25.6084	18.7576	20.2163	19.3035	20.3011	19.2001	19.0429	20.1831	18.2898	18.8243	18.872	999	19.0874	999	19.1978	999	999	17.7351	999	18.5585
PPIA	9.42361	10.5968	9.11499	9.94481	11.4081	10.6629	10.1533	10.8934	10.1321	9.07464	11.0947	12.0912	11.8988	12.4492	9.85212	15.9811	10.5455	10.2478	9.92389	11.3497	9.3964	13.8049	9.66812	10.342	10.0273	10.5341	10.7066	10.482	10.942	9.63743	10.1083	10.1384	12.819	10.6735	10.4407	11.8926	11.6433	11.3186	10.4021	12.9624	10.2968	10.6724	11.6704	8.41374	10.5813	9.42956	10.6903	9.30604	9.76777
PPP1R16B	999	21.8578	999	999	22.8868	999	999	999	999	21.5944	999	22.5464	21.8559	999	20.5441	999	20.8389	999	19.8229	21.7202	999	22.9424	19.9374	999	999	21.7331	23.9358	999	20.8607	999	999	19.92	999	999	999	24.5602	999	25.7699	19.8833	999	999	21.5138	999	24.4952	999	999	999	999	999
PTPRB	999	999	999	999	999	999	999	999	999	999	999	999	999	999	999	999	999	999	999	999	999	999	999	999	999	999	999	999	999	999	999	999	999	999	999	999	999	999	999	999	999	999	999	999	999	999	999	999	999
PTPRC	999	19.4872	18.2117	18.074	20.2227	18.8516	18.8268	18.5584	18.5124	999	24.7027	22.3632	19.2996	19.2395	18.1878	999	19.1353	24.8091	17.3887	18.5157	19.091	19.0827	18.083	14.6621	16.7902	18.7701	18.7052	18.3254	18.9751	19.7014	17.87	19.6004	22.968	19.2846	19.0789	14.6946	18.6839	20.0258	19.0582	18.583	19.324	18.8956	19.3007	14.0281	16.0459	999	16.6919	13.9276	17.8069
PTPRM	16.3515	999	999	999	999	999	999	999	999	999	999	999	999	999	999	999	999	999	999	999	999	999	17.1743	999	999	999	999	999	999	999	999	999	999	999	18.6818	999	999	999	999	999	999	999	999	999	999	999	999	999	19.1278
RAMP2	19.6689	999	999	999	999	19.7652	999	999	21.3455	999	999	999	999	999	999	999	999	19.3252	999	25.1173	999	999	17.4201	19.0074	999	19.8527	20.2608	23.3934	999	999	999	999	999	999	999	999	999	999	19.4196	999	999	999	999	999	23.1148	999	999	19.4851	999
RUNX1	15.3583	18.2883	15.0993	15.0083	15.4295	14.4735	12.0561	12.5464	13.9398	14.8711	18.3138	16.7569	999	999	13.5932	13.3817	12.9744	16.4557	11.0426	14.3037	15.3201	16.9054	15.0352	16.3699	16.9227	12.532	13.4516	12.4302	17.9659	11.8396	17.0376	15.3345	999	17.3238	17.985	14.7647	15.5384	13.4388	12.0264	12.1209	13.7395	12.525	19.2682	14.4233	14.442	15.3013	15.0247	17.4641	15.7228
SAMD4	999	999	999	999	999	999	999	999	999	999	999	999	999	999	999	999	999	24.535	999	999	999	999	999	999	999	999	999	999	999	999	999	999	999	999	999	999	999	999	999	999	999	999	999	999	999	999	999	999	999
SASH1	20.3687	999	20.9959	999	999	999	999	999	999	999	999	999	999	999	999	999	999	999	999	999	999	999	19.3759	999	999	999	999	999	19.8374	999	999	999	999	999	19.6344	999	999	999	999	999	999	999	999	999	999	999	999	19.8423	999
SERPINE1	999	999	999	999	999	999	999	999	999	999	999	20.6504	999	999	999	999	999	999	999	999	20.3937	999	999	999	999	999	999	999	19.9706	18.3121	999	999	999	999	999	999	999	999	19.8879	19.7883	999	999	999	17.8194	999	14.2676	999	18.8858	999
SFPI1	999	999	17.746	20.4323	999	18.7575	17.4456	999	17.4624	13.8524	999	999	999	999	14.6279	999	13.6357	19.5799	999	999	15.5785	999	20.7175	14.5003	15.1111	999	999	19.0459	999	13.6492	999	13.7013	999	999	999	13.609	999	999	17.4313	999	999	999	999	13.7623	15.684	19.7661	14.0113	13.1165	15.8554
SHE	999	999	999	999	999	999	999	999	999	999	999	999	999	999	999	999	999	999	999	999	999	999	19.6943	999	999	999	999	999	999	999	999	999	999	999	999	999	999	999	999	999	999	999	999	999	999	999	999	999	999
SLA	15.6156	999	19.4193	17.8974	999	17.0448	15.2584	999	999	15.0161	999	15.1442	999	999	15.678	999	18.0433	999	999	999	15.9175	17.751	999	15.4028	18.4312	999	999	999	999	14.1138	999	15.6035	999	17.6308	18.1626	15.8752	999	16.5236	16.3684	21.8167	999	999	999	13.3855	15.1867	18.4662	16.2062	17.0281	15.5267
SMAD1	16.9773	999	20.2302	999	20.1238	19.7445	999	19.8487	17.8751	17.9688	999	999	999	999	17.7932	19.8467	19.851	20.0029	999	999	999	999	18.5936	18.043	17.9905	999	999	19.5613	999	999	999	19.5914	999	20.1197	19.4401	20.1624	999	19.4706	999	19.5815	999	19.0362	19.7987	16.8537	18.6745	999	999	18.6586	999
SMAD2	18.1624	19.5928	18.097	18.0823	18.9934	18.8967	17.1821	18.3895	17.096	16.926	18.2304	999	19.5793	999	19.6988	999	999	17.4973	17.6872	19.4367	17.5075	999	17.4442	17.3864	19.442	18.2776	999	18.1077	999	17.4864	16.0416	18.5485	19.2696	999	18.4579	19.3664	17.4139	19.3337	18.3503	17.1661	19.5526	19.3975	18.7142	16.3818	17.5132	16.9756	17.7059	16.3648	999
SMAD3	15.2449	999	18.2452	999	999	999	999	19.7293	999	18.1323	19.826	999	18.9771	999	18.7363	999	18.424	18.1557	999	999	21.7066	999	16.208	18.2647	18.9796	999	999	999	999	999	19.4812	18.1353	999	999	19.6665	19.2203	999	999	999	999	999	999	999	19.2965	17.6457	19.8583	18.7702	17.9455	18.0303
SMAD4	16.3397	19.3964	16.5338	16.8855	17.96	17.1035	20.0257	19.0906	17.1201	15.6324	17.3258	18.976	18.1093	17.7035	15.825	18.6208	17.4064	16.3238	17.3522	17.5398	16.3114	17.7712	16.074	16.6441	16.6716	17.5613	18.226	17.3057	17.2496	16.5263	16.7316	17.4854	17.0591	18.056	17.1116	18.7627	17.2323	18.2262	17.3506	18.9156	16.5838	16.0256	17.4925	15.348	16.3348	15.861	16.7321	15.9135	16.4072
SMAD5	16.4844	18.5203	17.1863	18.7314	20.033	999	20.2804	18.1826	19.1516	16.1045	999	20.6422	999	999	17.7772	18.4506	18.974	18.9798	19.1012	999	17.813	19.8545	16.3221	20.0397	17.4197	19.7041	19.9385	20.5482	19.3747	19.0863	999	18.8102	999	18.5189	17.6843	19.9689	999	17.9227	999	17.956	999	19.0569	999	17.049	18.1448	18.4059	17.2759	17.9831	17.3703
SMAD6	17.0722	20.0469	17.0746	18.0279	999	999	18.5334	18.3016	17.118	18.912	17.158	18.8408	999	999	20.4689	999	20.0745	18.6305	18.019	19.9258	19.7541	999	17.3177	17.676	19.3025	16.0991	19.6332	17.9582	19.9939	17.4665	19.713	999	999	19.5676	15.7542	999	17.5793	18.7169	18.0863	999	17.2042	19.5384	999	17.5211	18.4911	18.3415	17.3394	19.5144	18.4276
SMAD7	18.9433	20.0834	19.1908	18.3717	19.4464	19.6739	999	999	999	19.7218	17.9837	999	17.5831	20.1421	999	999	999	18.8389	18.6243	19.6062	19.7457	18.2408	17.8854	17.9037	17.0878	999	999	19.2229	999	999	18.1851	999	17.1411	20.0587	999	999	18.4776	999	18.7526	999	16.3277	999	999	20.3293	19.8369	18.9435	17.5399	17.576	999
SMAD9	999	23.5867	999	999	999	999	999	999	999	999	999	999	999	999	999	999	999	999	999	999	999	999	999	999	999	999	999	999	999	999	999	999	999	999	999	999	999	999	999	999	999	999	999	999	999	999	999	999	999
SNAI1	999	999	999	999	999	999	999	999	999	999	999	999	999	999	999	999	999	999	20.3777	999	999	999	999	999	999	999	999	999	999	999	20.1725	999	999	999	999	999	999	999	999	999	999	999	999	999	999	999	999	999	20.1235
SNAI2	999	999	999	999	999	999	999	999	999	999	999	999	999	999	999	999	999	999	999	999	999	999	999	999	999	999	999	999	999	999	999	999	999	999	999	999	999	999	999	999	999	999	999	999	999	999	999	999	999
SOX7	999	999	999	999	999	999	999	999	999	999	999	999	999	999	999	999	999	999	999	999	999	999	999	999	999	999	999	999	999	999	999	999	999	999	999	999	999	999	999	999	999	999	999	999	999	999	999	999	999
TAL1	17.6673	15.6651	15.7972	16.1054	14.8117	14.5626	12.3256	12.879	14.2462	17.429	17.1736	15.8971	16.6464	18.6777	14.109	13.7576	13.0876	17.0108	11.5746	13.9723	16.6052	14.9559	18.1929	18.0161	17.7461	13.0526	13.3022	12.2847	15.4209	11.9498	15.4484	19.2639	17.3871	16.3867	16.9249	999	14.349	13.5492	12.3308	12.4999	13.8586	12.5832	17.3097	14.2342	17.5563	14.9822	23.738	16.7631	17.1291
TEK	17.8698	999	19.7105	18.5059	999	23.2034	18.1054	18.0283	19.5434	17.8084	999	999	999	999	23.2738	999	999	999	999	999	17.7559	23.5011	17.2977	23.4001	999	23.8358	22.8497	17.9405	999	19.6877	999	19.5558	999	999	23.4518	999	999	999	999	999	999	999	999	19.3939	999	19.8119	999	999	16.6766
TGFB1	14.7037	16.9725	14.5898	13.9787	17.4705	14.7789	12.787	18.1523	14.3885	13.0138	16.8465	14.516	17.2204	999	14.7994	19.5586	13.8798	17.0944	15.7743	15.0007	13.3571	14.684	14.5715	14.0204	14.5865	14.6219	15.7465	14.5746	16.2471	12.4144	17.0622	14.3744	18.8126	14.061	15.8905	15.0511	15.5119	13.8615	14.5381	14.703	15.4031	16.0511	19.0403	11.4597	14.1995	12.0864	14.9022	13.4845	13.8561
TGFB2	999	999	21.9097	999	999	999	999	999	999	999	999	999	999	999	999	999	999	999	999	999	999	999	999	999	999	999	999	999	999	999	999	999	999	999	999	999	999	999	999	999	999	999	999	999	999	999	999	999	999
TGFB3	999	999	999	999	999	999	999	999	999	999	999	999	999	999	999	999	999	999	999	999	999	999	22.0391	999	999	999	999	999	999	999	999	999	999	999	999	999	999	999	999	999	999	999	999	999	999	999	999	999	999
TGFBR1	16.7899	19.7524	16.5223	17.5181	17.9293	23.1638	16.599	19.0837	17.5075	15.4756	999	19.429	20.2145	999	15.7564	999	15.1406	17.3154	19.516	19.3368	17.161	20.3589	16.5419	15.8792	15.6702	16.848	999	19.6094	17.8365	15.8952	17.9547	15.8279	20.6329	17.9128	20.0881	17.388	17.5837	19.2539	18.7687	19.7371	17.0175	16.9435	17.8088	16.7838	16.1109	18.2661	14.9473	15.2856	16.6327
TGFBR2	19.1874	999	999	999	999	999	999	999	999	19.0685	999	999	999	999	19.3808	999	17.344	999	999	999	19.533	21.575	999	18.0611	19.1165	999	20.989	20.684	999	18.997	999	19.327	999	999	20.0716	17.269	999	20.6734	22.128	999	999	999	999	17.7191	21.0052	999	18.5621	17.9466	21.5396
THPO	999	999	999	999	999	999	999	999	999	999	999	999	999	999	999	999	999	999	999	999	999	999	999	999	999	27.8796	999	999	999	999	999	999	999	999	999	999	999	999	999	999	999	999	999	999	999	999	999	999	999
UPP1	999	19.1412	17.6699	999	999	19.8076	999	999	19.4027	999	999	20.5428	999	999	999	999	999	999	20.4694	999	17.251	999	999	999	999	999	19.9449	18.4066	999	16.645	999	999	999	999	19.7767	999	17.1653	999	16.6998	999	19.2995	20.574	999	999	999	999	18.6921	999	19.4999
[truncated: 122 more columns]

## Sheet: log2ex_data
ID	i6TFs-dox_(1)_01	i6TFs-dox_(1)_02	i6TFs-dox_(1)_03	i6TFs-dox_(1)_04	i6TFs-dox_(1)_05	i6TFs-dox_(1)_06	i6TFs-dox_(1)_07	i6TFs-dox_(1)_09	i6TFs-dox_(1)_10	i6TFs-dox_(1)_11	i6TFs-dox_(1)_12	i6TFs-dox_(1)_13	i6TFs-dox_(1)_14	i6TFs-dox_(1)_15	i6TFs-dox_(1)_16	i6TFs-dox_(1)_18	i6TFs-dox_(1)_19	i6TFs-dox_(1)_20	i6TFs-dox_(1)_21	i6TFs-dox_(1)_22	i6TFs-dox_(1)_23	i6TFs-dox_(1)_24	i6TFs-dox_(1)_25	i6TFs-dox_(1)_26	i6TFs-dox_(1)_27	i6TFs-dox_(1)_28	i6TFs-dox_(1)_29	i6TFs-dox_(1)_30	i6TFs-dox_(1)_32	i6TFs-dox_(1)_33	i6TFs-dox_(1)_34	i6TFs-dox_(1)_35	i6TFs-dox_(1)_36	i6TFs-dox_(1)_37	i6TFs-dox_(1)_38	i6TFs-dox_(1)_39	i6TFs-dox_(1)_40	i6TFs-dox_(1)_41	i6TFs-dox_(1)_42	i6TFs-dox_(1)_43	i6TFs-dox_(1)_44	i6TFs-dox_(1)_45	i6TFs-dox_(1)_46	i6TFs+dox_(1)_01	i6TFs+dox_(1)_02	i6TFs+dox_(1)_03	i6TFs+dox_(1)_04	i6TFs+dox_(1)_05	i6TFs+dox_(1)_06
ACTA2	0	6.90584	0	0	0	4.91702	0	0	0	0	0	0	4.17301	0	0	0	0	0	0	5.05303	4.5027	0	0	0	5.2323	0	0	14.2384	0	3.94209	0	0	6.3036	0	0	0	0	0	0	0	0	0	0	0	0	0	0	11.6115	0
ACVR1	3.99904	0	0	0	0	0	0	0	0	4.04568	0	0	4.29335	0	0	2.01847	0	0	0	3.48303	3.50097	0	0	0	5.44619	0	1.35074	3.67012	0	0	0	0	0	3.58705	0	0	0	4.69088	0	0	0	0	0	3.83921	0	0	0	3.88454	0
ACVR1B	7.6094	6.16617	6.16259	4.6201	6.76648	7.10508	4.98381	5.17252	4.85174	5.51703	6.33775	6.5652	6.42428	5.69931	0	4.07727	5.11285	4.30306	5.99613	6.39606	7.09052	3.26242	6.4045	5.05874	4.35683	5.78058	0	7.25421	3.76656	5.93769	7.49961	5.38664	4.734	3.6599	7.48992	3.41923	3.05667	4.22629	3.26082	7.04496	7.80979	5.50433	5.89394	6.55495	7.28565	6.90744	6.06177	7.45336	6.1742
ACVR2A	0	4.63019	0	0	0	4.33383	4.15015	0	0	3.7017	0	0	0	0	0	0	0	0	0	4.56619	5.28841	0	4.52131	0	3.96678	0	0	4.60749	0	4.55106	0	0	0	4.31219	0	0	0	6.17476	0	0	0	0	0	4.41769	0	0	0	5.65157	0
ACVR2B	5.15095	4.25095	3.87994	0	0	5.86143	6.11535	3.96394	3.90679	0	0	4.07819	3.06785	0	3.57842	0	0	3.47159	3.70735	3.41574	3.45188	0	0	5.19525	0	4.98417	0	0	3.80894	0	0	0	0	0	0	3.36808	0	0	0	3.17682	0	0	5.26617	4.52563	3.73104	0	3.63554	4.07565	5.07505
ACVRL1	3.19116	0	0	0	0	0	0	0	0	4.80183	0	0	0	0	0	0	0	0	0	6.13422	0	0	0	0	0	0	0	0	0	0	4.19187	0	0	4.78263	6.90356	0	0	5.4543	0	3.61997	0	0	0	0	0	0	0	0	0
ADCY4	0	4.9328	3.68861	0	0	0	0	3.96091	0	0	0	2.06436	4.2559	0	3.29389	0	1.96361	0.101969	0	4.20011	3.4283	0	0	3.30564	3.68952	5.4345	0	0.820224	0	0	3.3329	3.48249	0	3.70611	1.88689	3.59491	0	3.22916	3.21441	0	4.73359	3.6438	2.44693	0	3.37925	3.74575	3.89374	6.27912	2.09634
ATP2A3	8.69835	10.8651	5.58883	3.82363	4.45275	8.72012	7.2275	9.60643	8.50634	10.9904	10.0617	10.3766	9.2234	6.18255	5.85228	0	8.10071	0	8.87319	4.61146	5.7334	8.19555	8.60318	8.38319	9.34766	7.28579	10.0379	0	1.46618	7.49746	9.38369	7.53935	9.72597	7.20229	6.48603	9.12917	0.97646	6.91091	8.21562	8.59607	5.91641	2.17429	9.60268	8.51417	8.4178	2.52876	9.11841	6.2466	5.04504
BMP4	0	0	0	0	0	3.94182	4.30928	0	0	0	0	0	5.29462	0	0	0	0	0	0	4.69794	6.73421	0	8.9095	4.0947	0	0	0	9.09027	0	4.9441	4.25111	7.04676	0	7.8824	4.31749	0	0	0	4.79351	6.11373	6.44905	0	0	6.65654	0	0	5.24824	7.97812	0
BMPR1A	6.47096	6.85776	5.59736	5.65495	5.86821	7.45981	5.0629	5.82291	4.51511	6.694	6.33096	5.33035	3.9283	5.36301	6.36969	5.08139	5.02583	6.43052	5.78845	6.00525	6.29338	4.4949	6.08052	6.07731	5.58877	6.16572	5.64754	5.75075	5.72175	4.95562	6.94273	4.5555	4.14966	5.39092	5.14059	6.88389	4.62941	5.23559	4.11136	5.97378	6.1645	5.50639	4.60012	5.85828	6.05501	4.75522	5.94151	7.84738	5.69269
BMPR2	4.80228	2.32578	0	3.63048	0	5.21138	5.92527	0	5.03473	3.58432	3.27372	0	5.41705	0	3.86695	0	1.02151	0	0	5.03912	5.31571	0	3.94185	0	0	2.83064	0	4.37145	5.39443	0	4.19841	0	3.18435	4.42776	2.87659	0	4.31227	3.98665	4.01065	4.84745	5.98041	5.00455	0	5.85036	0	4.26842	3.94281	5.97878	0
CACNA2D1	0	0	0	0	0	0	0	0	0	0	0	0	0	0	0	0	0	0	0	0	0	0	0	0	0	0	0	3.73301	0	0	0	0	0	0	0	0	0	0	0	0	0	0	0	0	0	0	0	0	0
CDH2	0	0	0	0	0	3.89363	0	0	0	4.0298	0	0	0	0	0	0	0	0	0	4.06825	0	0	0	0	0	0	0	10.1815	0	4.19635	0	0	0	0	0	3.48426	0	0	0	0	5.3214	0	0	0	0	0	0	0	0
CDH5	0	0	0	0	0	4.47029	6.80025	0	5.58179	0	5.22046	0	6.60407	0	0	0	0	0	0	0	0	0	8.77442	6.54244	0	0	0	0	0	0	3.96045	0	4.34413	2.89028	0	0	0	0	0	0	5.05172	0	1.70157	7.25574	0	0	4.58655	6.55079	0
CLDN5	0	0	0	0	0	0	0	0.0421392	0.656599	0	0.0631426	0.587537	0	0	0	0	0	0	0	0	0	0	0	0	0	0	0	0	0	0.0490757	0	0	0	0	0	0.564608	0	0	0	0	0	0	0	0.638492	0	0	0	0	0
COL4A2	0	0	0	0	0	0	9.08951	0	0	3.94601	0	0	3.84244	0	0	0	0	0	0	0	3.54473	0	0	0	0	0	0	9.53614	0	3.86923	3.99509	0	0	0	0	0	0	0	0	0	4.91691	0	0	0	0	0	0	0	0
COL4A5	4.5027	0	0	0	2.91906	4.95784	0	3.38186	3.11923	4.27379	0	0	3.50586	2.58363	0	1.87767	0	3.07035	0	3.20381	2.52842	3.61751	3.85898	0	3.8525	1.61209	1.7568	7.20022	3.48739	4.52081	4.63634	4.13186	2.77184	5.62824	6.38312	2.76039	3.72299	0	5.80537	0	0	2.98134	2.64766	2.31059	3.18217	0	0	8.59081	0
CTNNB1	8.97218	8.30377	7.76501	6.96803	6.9343	9.53105	8.90273	7.17815	7.90716	9.29887	8.52226	8.70798	9.0741	7.42763	7.56308	6.01516	7.31578	6.44763	6.94206	8.84653	8.7934	7.0445	9.36875	7.10201	9.13209	6.38231	6.27826	8.99633	6.40289	8.02127	8.04514	7.33526	6.50979	8.48944	8.20298	7.38126	6.17518	7.6935	7.72698	8.52904	8.91678	7.75589	7.60116	8.5184	6.84374	7.50268	8.82766	10.4079	6.66733
DCAF12L1	5.96197	6.70239	5.64936	1.02365	5.48494	5.86547	0	5.86074	0	0	5.44828	6.77422	6.22888	6.14005	6.0219	4.80829	4.02362	2.81845	3.04498	6.08497	6.35661	6.03709	4.76598	6.99395	6.15153	5.84163	5.94216	0	5.26237	0	0	6.20538	0	0	0	0	5.6113	0	0	0	5.7906	0	0	0	0	0	0	5.56077	5.77047
DPYSL3	0	0	0	0	0	0	0	0	0	0	0	0	0	0	0	0	0	0	0	0	0	0	0	0	0	0	0	0	0	0	0	0	0	0	0	0	0	0	0	0	5.26257	0	0	0	0	0	0	0	0
ENG	6.8748	6.26032	0	4.61483	2.89405	3.63006	7.91873	0	7.13685	7.19474	5.18702	2.84698	7.68759	3.36062	0	4.51052	4.50545	0	3.35943	5.22388	5.20575	0	7.22149	3.91636	0.439745	4.23869	0	0	0	5.38766	7.19837	7.38124	0	4.55552	3.92281	3.10519	2.87402	4.66819	6.73671	5.93727	7.65438	5.28981	7.70953	7.4635	0.749481	5.4943	8.59082	5.61007	4.44585
ENPP1	3.90316	7.84811	5.87597	0	4.43323	4.60431	4.07194	0	0	6.89305	3.55637	5.66729	0	0	3.81652	0	0	5.76337	0	0	6.47903	0	0	0	7.0764	0	0	0	0	0	0	0	0	0	0	5.2592	4.16082	3.6408	0	0	0	4.20762	3.49223	0	4.29064	8.07755	0	8.08634	0
EPO	0	0	0	0	0	0	0	0	0	0	0	0	0	0	0	0	0	0	0	0	0	0	0	0	0	0	0	0	0	0	0	0	0	0	0	0	0	0	0	0	0	0	0	0	0	0	0	0	0
EPOR	0	5.90351	4.41609	3.9279	5.52344	0	0	6.48432	0	6.14936	5.06759	5.02038	0	3.98673	5.73512	5.92993	0	4.84935	0	0	0	0	0.351614	5.14318	5.21283	0.584544	4.77477	0	5.56883	0	0	0	3.62339	0	0	3.6974	4.82233	0	0	0	0	6.55899	0	4.1317	5.48296	6.18084	0	4.2191	6.47694
EPS8	0	0	0	0	0	0	0	0	0	4.21593	0	3.44639	0	0	0	0	0	0	0	4.6118	0	0	0	0	0	0	0	0	0	4.22945	0	0	0	6.49581	4.33189	0	0	5.52909	0	4.55673	0	0	0	0	0	0	0	0	0
ERG	7.303	0	0	0	0	7.87211	3.98359	0	0	0	0	0	6.58241	0	0	0	0	0	0	0	0	0	6.10785	0	0	0	0	0	0	0	7.53441	0	0	5.36067	0	0	0	0	0	0	6.42384	0	0	5.06999	0	0	3.96926	0	0
ESAM	1.03498	3.7015	5.39743	5.43502	0	6.01612	6.39244	0	3.1716	4.7998	6.25502	4.43784	0	0.1468	0	0	0	0	4.70434	0	4.24996	4.87595	7.45443	4.29987	0	0	5.69103	0	0	0	6.55199	3.02371	5.24731	4.29426	3.85307	5.83173	0	5.31599	4.8645	4.21593	6.15191	0	5.11212	0	0	5.88675	6.63027	4.92551	4.495
FAM122B	7.36181	5.73152	6.56798	3.39662	2.38563	5.59626	6.76395	4.821	0	5.97873	0	3.86847	5.55312	6.26526	3.83955	3.50993	3.17349	2.30174	0	3.45162	4.45191	0	4.8542	0	5.41235	1.51783	0	3.90839	4.21718	0	0	5.15797	3.82745	6.18627	0	5.35316	4.2448	0	3.47907	0	3.79941	0	0	3.5693	0	5.37298	5.38703	0	0
FBN1	0	0	0	0	0	0	0	0	0	0	0	0	0	0	0	0	0	0	0	0	0	0	3.89457	0	0	0	0	0	0	0	0	0	0	0	0	0	0	0	0	0	0	0	0	0	0	0	0	0	0
FLI1	6.48777	6.51026	0	5.11063	5.07759	7.37608	7.04183	5.91305	6.35153	10.2861	8.15666	8.76264	7.47974	4.98622	0	0	4.74544	0	7.2061	8.25017	8.89036	8.53968	7.39238	8.05478	8.28603	7.21939	9.00002	0	0	6.96055	7.51196	6.08174	7.99073	7.73698	7.33699	5.14438	0	7.52549	6.43821	8.0158	7.91244	0	8.47527	7.12005	7.72011	4.94944	6.15171	8.04841	3.58553
FLRT2	0	0	0	0	0	0	0	0	0	0	0	0	0	0	0	0	0	0	0	0	0	0	0	0	0	0	0	0	0	0	0	0	0	0	0	0	0	0	0	0	0	0	0	0	0	0	0	0	0
FMO1	0	0	5.72957	0	0	0	0	7.92332	0	0	5.6532	7.19244	0	5.26974	0	4.38879	0	0	0	0	0	4.18222	0	8.01421	4.86758	6.37074	3.01948	0	7.99658	0	0	0	8.11083	0	0	5.59758	0	0	0	0	0	0	0	0	7.22673	0	0	0	3.95814
GATA1	0	8.59607	9.24168	7.97016	7.86512	2.31042	0	9.048	0	9.73025	9.23845	9.62291	0	7.95223	8.21263	6.27744	4.05841	7.85699	9.10276	4.37611	2.52799	7.97408	0	8.76577	8.87861	8.87951	8.55134	3.44147	8.73734	0	0	0	8.17617	4.65299	0	9.87815	7.51219	0	0	0	0	8.13112	4.8278	0	8.85539	8.70938	4.24841	9.38969	7.73565
GATA2	0	6.91387	0	0	0	5.70413	4.45366	4.72197	4.35109	0	0	4.60924	5.60052	5.54069	0	0	0	0	5.13695	0	0	4.34935	0.468875	0	1.41623	5.07653	0	0	0	0	0	4.4976	0	0	4.4148	0	0	0	0	0	6.04177	0	4.39167	7.76445	9.67764	7.039	0	11.1146	8.35696
GDPD5	0	0	0	0	0	0	0	0	0	0	0	0	0	0	0	0	0	0	0	0	0	0	5.12853	0	0	0	0	0	0	0	0	0	0	0	0	0	0	0	0	0	0	0	0	0	0	0	0	0	0
GFI1	0	0	0	0	0	0	0	0	0	0	0	0	0	0	3.57626	0	0	0	0	0	2.71948	0	0	0	0	0	0	0	0	0	0	0	0	0	0	0	0	0	0	0	0	0	0	0	0	0	0	0	0
GFI1B	3.37601	5.43248	0	0	0	4.13904	3.67499	0	0	6.64317	6.74025	5.81647	3.29414	4.46119	5.34075	3.60479	5.88272	0	8.13865	3.59196	0	1.27726	0	4.94584	5.0989	5.59039	6.53848	0	0	0	3.88407	0	5.8831	0	0	0	2.23581	0	2.59801	0	0	1.0548	3.82125	3.8838	0	6.56299	5.11273	5.87849	3.04112
GPR126	0	0	0	0	0	0	0	0	0	0	0	0	0	0	0	0	0	0	0	0	0	0	0	0	0	0	0	0	0	0	0	0	0	0	3.91785	0	0	0	0	0	0	0	0	0	0	0	0	0	0
GRIA4	0	0	0	0	0	0	0	0	0	0	0	0	0	0	0	0	0	0	0	0	0	0	0	0	0	0	0	0	0	0	0	0	0	0	0	0	0	0	0	0	0	0	0	0	0	0	0	0	0
HBB-BH1	0	15.9316	17.3429	16.6965	15.8034	0	3.8302	15.5628	0	16.0397	16.5799	16.3072	0	16.6103	16.7817	16.1923	0	15.0618	16.9377	0	4.72047	15.2786	0	16.0529	12.9555	17.1492	14.9589	0	16.6651	0	3.80998	0	15.3524	9.52637	3.95618	17.3368	16.3717	6.87275	3.25054	4.05139	0	16.9911	12.871	0	17.426	17.247	0	15.5492	16.2463
ITGA2B	6.40572	8.83016	6.97987	4.37471	7.53145	6.49152	5.90643	10.0546	0	10.7679	9.35855	10.2729	8.49546	7.74884	4.59812	5.06475	4.367	0	7.58416	5.39999	7.53451	8.90006	6.22058	9.48356	8.53925	8.57041	10.5761	4.20123	8.13303	5.19839	5.83186	0	9.94243	0	4.12594	8.58978	6.88824	5.5752	0	6.27869	8.03039	6.57831	10.7008	6.27715	8.11811	4.0746	0	9.15435	6.35692
ITGAM	4.54169	3.55961	0	0	0	0	0	0	0	9.11688	0	0	8.31357	0	0	0	6.02644	0	0	7.52072	0	0	0	0	0	0	0	0	0	8.76678	0	3.4469	0	7.59374	10.0156	0	0	6.30397	6.92188	8.1594	0	0	0	0	0	0	0	0	0
ITGB3	8.5596	7.63043	7.36923	4.42021	4.69376	8.92606	10.2477	9.37064	9.58162	11.986	10.5292	11.8674	10.108	7.31707	0	7.42082	8.94435	5.62881	7.71282	9.42111	8.75404	10.1333	9.55847	10.4867	11.019	8.2442	11.221	0	7.4641	9.07425	8.26459	9.3117	11.2668	8.65365	6.35967	8.526	0	9.40527	9.66346	7.95286	9.499	5.47051	10.6619	8.29207	10.0872	6.65166	9.20495	11.3824	0
KDR	8.44553	5.70087	0	0	0	9.15619	9.53222	5.96688	7.47352	8.38726	4.99626	8.31338	9.4519	0	0	0	4.39176	0	5.80641	6.87393	7.28525	5.23208	9.03438	4.5443	6.41691	4.15237	7.15443	4.06419	0	7.19636	8.78231	8.21253	7.72887	8.75282	8.67172	4.80336	0	7.74905	7.50897	0	9.69013	0	8.34312	8.81139	0	0	9.81049	9.411	0
KIT	10.5444	9.93819	0	0	0	9.60881	8.02051	0	5.52186	5.14391	0	0	9.79599	0	5.60803	0	7.41254	5.20245	8.25461	0	10.0559	5.58518	9.99456	0	7.93671	7.74952	0	0	0	0	9.06728	8.34545	0	0	0	6.55112	0	0	7.10297	0	10.5538	0	0	8.18399	0	0	10.5266	7.00907	5.22524
LAD1	0	7.04152	5.69845	4.92067	6.03196	5.69454	0	5.58829	5.46831	0	5.07137	0	4.57268	5.52535	5.35646	0	0	0	4.94775	0	3.39024	4.80543	5.77256	1.63708	5.66191	0	1.21378	0	3.20949	5.07672	5.21759	4.63563	4.36265	6.54186	0	6.29749	5.07824	3.31946	0	0.658353	7.0464	0	4.21822	2.23559	4.71682	5.53454	0.958749	5.12086	0
LAT	5.54807	0	0	0	4.32468	6.06337	0	0	0	11.0967	6.91871	5.45366	7.33607	0	0	0	0	0	0	0	4.12499	8.72227	4.7638	6.3534	6.15679	4.83223	0	0	0	4.13227	5.02435	0	8.2586	0	0	7.93308	0	0	0	0	4.16994	0	4.008	5.98992	7.39984	0	7.62745	5.24332	0
LGR5	0	0	0	5.72312	0	0	0	0	0	0	0	0	0	0	0	0	0	5.19835	0	0	4.88139	0	0	0	0	0	0	0	0	0	0	0	0	0	0	0	5.91318	0	0	0	0	6.04401	0	0	0	0	0	2.54905	0
LMO2	7.45065	5.2605	6.78758	3.98879	0	0	6.96737	0	9.82309	9.69661	8.43365	7.33998	10.5352	6.56344	4.39453	0	4.62246	4.57212	5.78113	8.33918	0	4.73116	7.15562	5.29863	7.36009	4.4963	3.63956	0	2.27197	8.61859	5.3468	6.9047	6.46328	8.94773	7.328	7.35764	4.70229	8.42688	8.87548	8.19564	6.12739	6.40408	7.09659	10.8747	12.1776	9.63454	7.18042	13.9882	10.5511
LYL1	5.97492	7.26005	3.12184	4.79489	5.20726	7.58659	3.94338	5.64871	3.50974	8.02909	6.39992	6.04305	6.90765	5.17336	3.31662	0	5.00018	0	6.26522	4.20224	5.37675	4.79555	5.39919	5.00114	7.51847	5.4493	6.37189	0	5.96347	5.99798	5.05438	5.25139	3.06741	6.20708	5.28305	3.52302	4.12252	6.71293	3.77823	5.86043	5.69602	5.42634	6.88724	8.31677	9.3526	6.92766	6.51106	10.9182	8.6735
MEIS2	0	0	0	0	0	0	0	0	0	0	0	0	0	0	0	0	0	0	0	0	0	0	0	0	0	0	0	4.76835	0	0	0	0	0	0	0	0	0	0	0	0	0	0	0	0	0	0	0	0	0
MET	0	0	0	0	0	0	0	0	0	7.03739	0	0	4.39767	0	0	0	0	0	3.60228	6.5877	0	0	0	0	0	0	0	0	0	1.83518	0	0	0	3.71212	5.08719	0	0	0	0	0	0	0	0	0	0	0	0	0	0
MPO	8.62037	5.37186	0	0	0	5.33557	0	0	0	0	0	0	10.0383	0	0	0	7.3108	0	0	0	6.78769	0	5.02117	0	0	0	0	0	0	5.52856	7.15805	4.77361	0	0	0	0	0	0	4.07089	7.10703	3.46512	0	0	6.96878	0	0	5.13525	4.31665	0
MYB	7.85233	7.85251	0	0	2.91289	7.978	2.92908	0	3.6859	0	6.16997	3.86218	8.2753	0	6.11743	0	7.03764	0	8.45164	3.80444	9.20325	0	5.65988	2.90145	8.38654	0	5.17204	0	4.62719	0	6.12365	5.2348	4.40771	5.08187	4.25649	7.62279	1.25606	0	4.90246	4.53054	7.96447	5.03191	5.68896	7.46513	7.05135	5.52477	4.2273	7.19136	5.24976
MYOM1	5.89441	2.9189	4.58259	0	3.60386	5.86692	8.51273	4.06753	6.44624	7.20885	7.18111	6.6279	5.60707	3.74303	2.97846	4.05591	0	0	2.88337	4.57454	5.70033	5.96764	5.01983	6.68276	7.66896	3.76346	6.04959	0	0	4.34409	6.03374	6.58974	5.66806	4.38653	0	4.83783	3.87582	6.01656	5.06029	4.50795	6.06596	1.66716	6.10592	5.54118	6.82027	3.5215	6.87967	5.82853	2.97643
NOTCH1	0	0	0	0	4.10993	3.38805	3.1782	3.30231	3.09211	4.86839	3.63053	3.10055	4.4815	1.01855	4.02651	4.37709	3.66301	1.94052	1.89842	5.3816	0	3.78395	6.52964	5.44071	0	0	0	0	3.25598	0	4.32505	2.58147	4.3653	0	6.232	3.09423	2.74868	3.73314	4.5862	0	5.21113	1.92614	3.70547	4.74916	3.79572	0.188841	6.04924	4.49809	3.66381
NPR1	0	0	0	0	0	0	0	0	0	0	0	0	0	0	0	0	0	0	0	0	0	0	0	0	0	0	0	0	0	0	0	0	0	0	0	0	0	0	0	0	0	0	0	0	0	0	0	0	0
PALLD	0	0	0	0	0	0	4.67126	0	0	0	0	0	0	0	0	0	0	0	0	0	5.1237	0	0	0	6.93205	0	0	8.86783	0	0	0	0	0	0	0	0	0	0	0	0	0	0	0	5.18574	0	0	3.69465	6.04158	0
PCDH12	0	0	0	0	0	0	4.01206	0	0	0	0	0	0	0	0	0	0	0	0	0	0	0	0	0	0	0	0	0	0	0	0	0	0	0	0	0	0	0	0	0	0	0	0	0	0	0	0	0	0
PDZD2	0	0	0	0	0	0	0	0	0	0	0	0	0	0	0	0	0	0	0	0	0	0	0	0	0	0	0	0	0	0	0	0	0	0	0	3.71846	0	0	0	0	0	0	0	0	0	0	0	5.5014	5.34383
PECAM1	8.06228	8.30508	6.14881	4.78063	6.57229	8.84079	8.12896	8.06295	7.18191	8.42651	7.97958	8.62175	9.38065	6.72075	1.25492	4.51104	6.35353	0	7.41562	6.42398	8.18424	7.00719	8.98276	6.49707	8.03681	5.01401	6.86668	0	7.38389	2.42229	8.43568	4.31009	6.91773	7.76244	0	7.46078	2.22513	3.86594	7.39754	6.97427	8.77778	1.32593	9.06045	8.20076	5.17717	3.5881	9.01895	9.2097	4.75187
PLCD1	0	4.66772	5.24237	0	4.03648	0	0	4.55553	3.78374	4.80224	3.87866	0.105288	4.53217	4.43119	4.64694	4.69647	0	0	2.67669	3.74175	4.24364	4.4478	0	3.69893	0	4.59228	5.07221	4.79061	2.91002	4.48055	4.79994	6.26492	4.08963	4.32408	4.45388	4.18893	0	5.73995	4.95714	0	5.68469	4.11219	0	1.34884	5.56637	3.81693	5.44153	5.58272	3.88887
PPIA	14.9254	14.6036	13.8917	12.3296	10.2271	14.4672	14.5764	10.1951	13.8616	15.5863	13.9823	14.5346	15.0362	13.4032	12.9053	11.181	13.4187	12.0876	13.9347	14.6053	14.885	11.9088	14.3319	13.3265	14.5704	13.0373	12.4733	14.271	12.1012	13.658	13.5593	13.3097	12.8614	14.2661	11.9156	14.0552	11.5508	13.9727	12.1074	14.694	14.3797	11.4508	11.0667	14.1479	13.4659	12.3567	14.2322	15.5129	13.2388
PPP1R16B	2.40561	0	0	0	0.418837	0	0	1.05764	4.08004	0	0	0	3.93926	2.14215	0	0	0	0	0	0	0	1.4536	4.06261	0	0	2.29983	0	0	2.14411	0	0	0	0	1.28327	0	0	0	0	0	0	0	2.53941	0	3.45589	2.26691	0	0	0.519346	2.50623
PTPRB	0	0	0	0	0	0	0	0	0	0	0	0	3.65469	0	0	0	0	0	0	0	0	0	0	0	0	0	0	3.62061	0	0	0	0	0	0	0	0	0	0	0	0	0	0	0	0	0	0	0	0	0
PTPRC	0	4.90903	6.12996	4.69933	4.8762	4.78006	0	4.9173	4.39956	9.97193	6.03024	5.22925	7.59207	4.51282	0	1.03204	7.9541	5.00035	5.35103	9.6259	5.78827	1.63677	5.91698	4.71545	0	4.41532	4.76409	0	4.70037	9.33787	4.92113	7.30814	5.62782	9.66654	8.8835	5.92598	4.76049	7.20979	9.30537	10.0724	5.10442	0	4.97594	5.81222	5.22993	5.31608	6.1931	6.23081	0
PTPRM	0	0	0	0	0	5.9631	7.64851	0	0	0	0	0	4.27417	0	0	0	0	0	0	0	0	0	6.82567	0	0	0	0	0	0	0	5.31816	0	0	0	0	0	0	0	0	0	4.90334	0	0	0	0	0	4.87219	0	0
RAMP2	0	0	0	0	0	4.39655	4.33111	0	0	0	0.205442	0	0	0	0	0	0.885165	0	0	5.59546	0	0	6.57993	0	0	0	0	0	0	4.9926	0	0	0	0	0	0	0	0	0	4.51493	0	0	0	0	4.14735	0	0	4.19955	4.0885
RUNX1	9.1289	8.67988	6.96241	4.73183	6.25342	8.56448	8.64165	7.09465	8.66551	9.5767	8.23781	7.8058	9.93673	5.71175	5.68623	0	9.558	3.99678	8.09529	7.36896	8.90067	7.24307	8.96481	6.67624	8.6987	7.58853	8.39529	0	0	7.63014	6.01499	8.97533	7.71584	7.33182	7.55882	8.99171	0	7.0773	9.23528	6.53587	8.75939	0	7.76363	10.4068	11.468	8.46159	8.27722	12.6134	9.93502
SAMD4	0	0	0	0	3.95456	0	0	0	0	0	0	0	0	0	0	0	0	0	0	0	0	0	0	0	0	0	0	5.80297	0	0	0	0	0	0	0	0	0	0	0	0	0	0	0	0	0	0	0	0	0
SASH1	0	0	0	0	0	0	3.63132	0	0	0	0	0	0	0	0	0	0	0	0	0	3.00405	0	4.62411	0	0	0	0	2.7801	0	0	4.36558	0	0	0	0	0	0	0	0	4.15765	0	0	0	0	0	0	0	5.14402	0
SERPINE1	0	3.60626	0	0	0	0	0	0	0	6.18059	0	4.70851	0	0	0	0	0	0	0	0	0	3.34959	0	0	9.73238	0	4.90423	0	0	0	0	0	0	7.05371	0	0	0	0	0	5.11416	0	0	3.89722	0	0	0	0	0	0
SFPI1	10.1476	8.42148	0	0	0	4.82664	0	0	10.2987	10.2377	0	3.32156	11.0925	0	0	0	8.31595	0	3.95163	10.7296	6.25399	0	3.28249	0	4.23388	0	0	0	0	9.49973	0	9.98875	0	9.25577	10.2028	3.56767	0	8.8889	10.391	10.8835	7.44017	0	0	9.3721	0	0	8.14464	10.6718	0
SHE	0	0	0	0	0	0	0	0	0	0	0	0	0	0	0	0	0	0	0	0	0	0	4.30566	0	0	0	0	2.54799	0	0	0	0	0	0	0	0	0	0	0	0	0	0	0	0	0	0	0	0	0
SLA	8.98393	8.08254	0	0	0	7.25919	8.38442	6.24895	8.39647	10.6145	8.98761	9.40361	10.7352	0	0	0	8.81329	0	3.67714	8.50535	4.5807	8.85584	0	6.36922	5.53383	0	9.02575	0	0	8.59721	5.83742	7.79379	7.98688	7.51668	9.27532	6.10257	0	5.56877	8.12477	6.97186	8.14574	0	7.7481	8.32203	0	0	8.47334	8.89439	0
SMAD1	6.03118	0	0	4.2013	0	6.16544	7.02271	0	4.40863	7.14627	0	4.20616	6.53146	0	0	0	5.32553	0	4.17181	7.10394	3.76983	0	5.40638	3.88035	0	0	0	3.92094	0	5.95705	4.55987	0	0	6.8191	6.46156	0	0	6.00947	3.83759	5.34142	3.00047	0	0	6.20678	0	0	0	5.585	0
SMAD2	7.07397	6.49252	7.95842	5.28584	4.75453	6.00615	5.83762	0	5.45154	7.61822	6.46116	4.60321	6.60748	4.40721	5.76962	4.73044	6.48684	0	0	7.37392	5.90305	0	6.55582	0	7.02436	7.02644	0	6.58357	4.4207	6.61356	5.54212	6.29406	3.57035	7.4041	5.2085	5.91769	0	4.55797	4.63363	7.63522	4.90661	5.36092	0	4.30119	5.72236	6.58608	0	7.3947	6.53669
SMAD3	5.86773	2.29337	4.51885	0	5.9281	4.54552	8.75506	0	5.86466	4.70347	0	5.38457	5.45315	0	4.17401	0	6.35432	0	5.40766	6.44292	5.75482	0	7.79196	0	4.14172	0	0	0	5.02289	5.73529	4.33346	5.22975	0	6.9152	5.32737	0	0	5.0204	4.77967	6.05449	6.90285	0	5.49178	5.26375	0	0	5.9697	5.7979	4.51612
SMAD4	8.3676	7.68857	7.26838	6.50752	7.14514	7.98267	7.66025	6.22876	6.51461	8.65201	6.76526	7.3712	7.83566	4.60357	6.67422	6.94085	7.66517	6.57235	5.72969	7.63743	7.4662	5.02399	7.92597	5.94401	8.13902	6.14408	4.17709	7.6501	5.89073	7.35592	6.88835	7.26795	5.51943	7.75792	7.25107	7.11455	6.29648	7.32839	5.23726	8.08648	8.03771	6.03668	5.66362	8.17504	6.43865	6.76771	7.59284	9.13238	6.3212
SMAD5	7.89549	6.18703	0	0	0	7.6251	7.51558	4.14553	5.18985	6.951	4.62674	7.25228	5.68693	5.4797	0	0	5.85517	3.93312	3.26785	6.52925	6.81374	3.35778	7.6779	5.4811	5.59406	4.65223	0	5.15491	0	3.96031	6.31575	6.7241	3.30563	4.70425	4.89941	5.26856	0	6.58026	4.03115	6.01691	7.04199	3.75077	6.60194	6.22281	4.29593	0	6.62971	6.94796	4.61405
SMAD6	5.08799	4.24589	4.28702	0	0	5.1776	6.92775	0	0	6.4789	5.29263	8.48037	0	3.95313	6.84198	0	5.50891	4.94766	5.64284	0	6.92543	5.15924	6.6823	4.43241	5.65845	0	0	5.14049	0	6.32395	8.2458	6.6606	0	4.10481	3.47449	5.97207	0	4.69751	0	4.48562	7.89561	4.25738	3.77684	3.53111	7.90092	6.42068	5.5724	8.1507	5.48902
SMAD7	4.27821	4.25431	5.81489	0	5.61274	5.19258	5.05667	5.75923	0	3.67072	5.21189	8.59777	5.21867	3.91663	6.01626	6.85888	4.16314	4.01516	5.63368	6.39139	4.8092	0	6.11463	3.94132	5.05652	0	0	7.31635	6.41694	6.09629	0	6.46008	0	6.24419	7.31852	5.62833	3.85785	6.91218	0	6.42398	4.40446	4.22683	0	0	0	5.52237	0	6.23609	0
SMAD9	0	0	0	0	0	0	0	0	0	0	0	0	0	0.413307	0	0	0	0	0	0	0	0	0	0	0	0	0	0	0	0	0	0	0	0	0	0	0	0	0	0	0	0	0	0	0	0	0	0	0
SNAI1	0	0	3.82753	0	0	0	0	0	0	0	0	0	0	0	0	0	0	0	0	0	0	0	0	0	0	0	0	5.34485	0	0	0	0	0	0	0	0	0	0	0	0	0	0	0	0	0	0	3.87646	5.61966	0
SNAI2	0	0	0	0	0	0	0	0	0	0	0	0	0	0	0	0	0	0	0	0	0	0	0	0	0	0	0	5.33606	0	0	0	0	0	0	0	0	0	0	0	0	0	0	0	0	0	0	0	0	0
SOX7	0	0	0	0	0	0	0	0	0	0	0	0	0	0	0	0	0	0	0	0	0	0	0	0	0	0	0	0	0	0	0	0	0	0	0	0	0	0	0	0	0	0	0	0	0	0	0	0	0
TAL1	6.57098	7.39484	8.55162	6.69026	6.73759	8.34208	6.33271	9.04413	4.7361	9.76585	7.89534	8.82084	6.22967	8.33487	6.82638	6.61291	6.44375	6.01898	7.31601	4.50809	8.20278	8.1029	5.80709	7.61333	9.01779	7.09927	8.31566	0	7.35358	5.98387	7.07507	0.262043	8.02307	6.44351	5.29327	7.89458	5.32227	6.25386	0	7.2369	7.56888	8.50857	8.17899	9.89102	10.9474	9.65101	6.87088	12.5285	9.46563
TEK	6.19159	6.24406	0	0	4.99736	5.38097	6.13019	0.498885	4.44417	4.60607	4.70648	0.315317	7.07672	0	0	0	0	0	0.787474	4.66856	4.28953	0	6.70228	0	4.18807	0	0	0	0	0.59993	0.548233	0	4.20941	5.60245	0	5.49408	0	0	0	0	5.82752	0	0	0.726209	0.164237	0	7.32337	2.25507	0
TGFB1	10.9862	10.6429	6.93785	4.95973	6.28095	8.71804	9.2963	9.31599	9.62561	12.5403	9.53177	10.9963	11.0897	7.02749	7.15353	5.18741	9.80045	6.44344	10.3003	10.5428	9.41017	9.48397	9.42851	9.93902	11.9136	9.53023	11.5537	5.6228	6.77962	9.97957	8.10953	9.0978	11.0145	10.5541	10.0923	10.0213	0	9.41353	8.94893	10.5155	9.95869	3.08822	9.43494	9.2006	9.37809	8.48806	10.1439	11.0485	8.46338
TGFB2	0	0	0	0	0	0	0	0	0	0	2.63105	0	2.28215	0	0	0	0	0	0	0	2.09031	0	0	0	0	0	0	7.5624	0	0	0	0	0	0	2.80751	0	0	0	0	0	0	0	0	0	0	0	0	2.9266	0
TGFB3	0	0	0	0	0	0	0	0	0	0	0	0	0	0	0	0	0	0	0	0	0	0	1.96091	0	0	0	0	0	0	0	0	0	0	0	0	0	0	0	0	0	0	0	0	0	0	0	0	0	0
TGFBR1	8.52444	6.83902	6.04528	6.19115	5.06759	8.25482	7.2101	3.64109	8.17215	7.2162	5.26469	6.0362	9.31417	4.24757	0	3.36708	7.88911	6.32952	6.04513	9.27033	7.47773	4.57104	7.45809	6.08718	5.73394	6.46212	5.75413	5.85983	3.78548	8.12077	3.91192	9.05265	5.66703	8.93031	8.04433	6.48191	0	8.32983	6.61197	8.71439	7.73048	4.5938	0	8.2436	7.15196	6.41635	7.36732	8.78509	7.24457
TGFBR2	4.93146	4.46697	0	0	0	4.02976	4.81265	2.42497	4.673	6.28088	0	3.11493	5.54461	0	0	0	2.99477	0	0	6.76203	0	0	0	0	0	3.72589	0	0	0	5.93887	3.92844	5.43785	0	6.39107	4.94685	0	0	4.88345	6.73102	6.0534	4.18004	0	0	4.61923	0	0	2.46044	5.38906	0
THPO	0	0	0	0	0	0	0	0	0	0	0	0	3.69811	0	0	0	0	0	0	0	0	0	0	0	0	0	0	0	0	0	0	0	0	0	0	0	0	0	0	0	0	0	0	0	0	0	0	0	0
UPP1	0	6.74901	0	0	0	7.74043	0	0	0	0	0	0	6.62012	4.85877	0	0	0	3.84793	0	0	6.33009	3.45715	0	0	0	0	0	0	0	0	4.22333	5.30791	0	0	0	0	0	0	0	0	5.39192	0	0	0	0	6.83467	4.50014	5.32611	4.77768
[truncated: 122 more columns]

## Sheet: Metadata_Fig8E
SampleID	ClusterID	GroupID	Cell_Culture_Assay	Time_Point	Cell_Line_ID	Treatment
i5TFs+dox_(1)_38	Endo	i5TFs+dox	BL_CFC	Day 3	A2lox.i5TFs	With doxycycline
i5TFs+dox_(1)_33	Endo	i5TFs+dox	BL_CFC	Day 3	A2lox.i5TFs	With doxycycline
i5TFs+dox_(1)_20	Endo	i5TFs+dox	BL_CFC	Day 3	A2lox.i5TFs	With doxycycline
i5TFs+dox_(1)_47	Endo	i5TFs+dox	BL_CFC	Day 3	A2lox.i5TFs	With doxycycline
i5TFs+dox_(1)_30	Endo	i5TFs+dox	BL_CFC	Day 3	A2lox.i5TFs	With doxycycline
i5TFs+dox_(1)_36	Endo	i5TFs+dox	BL_CFC	Day 3	A2lox.i5TFs	With doxycycline
i5TFs+dox_(1)_41	Endo	i5TFs+dox	BL_CFC	Day 3	A2lox.i5TFs	With doxycycline
i5TFs-dox_(1)_34	EryPCs_I	i5TFs-dox	BL_CFC	Day 3	A2lox.i5TFs	Without doxycycline
i5TFs-dox_(1)_08	EryPCs_I	i5TFs-dox	BL_CFC	Day 3	A2lox.i5TFs	Without doxycycline
i5TFs-dox_(1)_11	EryPCs_I	i5TFs-dox	BL_CFC	Day 3	A2lox.i5TFs	Without doxycycline
i5TFs-dox_(1)_02	EryPCs_I	i5TFs-dox	BL_CFC	Day 3	A2lox.i5TFs	Without doxycycline
i5TFs-dox_(1)_39	EryPCs_I	i5TFs-dox	BL_CFC	Day 3	A2lox.i5TFs	Without doxycycline
i5TFs-dox_(1)_26	EryPCs_I	i5TFs-dox	BL_CFC	Day 3	A2lox.i5TFs	Without doxycycline
i6TFs-dox_(1)_11	EryPCs_I	i6TFs-dox	BL_CFC	Day 3	A2lox.i6TFs	Without doxycycline
i6TFs-dox_(1)_39	EryPCs_I	i6TFs-dox	BL_CFC	Day 3	A2lox.i6TFs	Without doxycycline
i6TFs-dox_(1)_02	EryPCs_I	i6TFs-dox	BL_CFC	Day 3	A2lox.i6TFs	Without doxycycline
i6TFs-dox_(1)_13	EryPCs_I	i6TFs-dox	BL_CFC	Day 3	A2lox.i6TFs	Without doxycycline
i6TFs-dox_(1)_46	EryPCs_I	i6TFs-dox	BL_CFC	Day 3	A2lox.i6TFs	Without doxycycline
i6TFs-dox_(1)_21	EryPCs_I	i6TFs-dox	BL_CFC	Day 3	A2lox.i6TFs	Without doxycycline
i6TFs-dox_(1)_27	EryPCs_I	i6TFs-dox	BL_CFC	Day 3	A2lox.i6TFs	Without doxycycline
i6TFs+dox_(1)_43	EryPCs_I	i6TFs+dox	BL_CFC	Day 3	A2lox.i6TFs	With doxycycline
i6TFs+dox_(1)_05	EryPCs_I	i6TFs+dox	BL_CFC	Day 3	A2lox.i6TFs	With doxycycline
i6TFs+dox_(1)_19	EryPCs_I	i6TFs+dox	BL_CFC	Day 3	A2lox.i6TFs	With doxycycline
i6TFs+dox_(1)_23	EryPCs_I	i6TFs+dox	BL_CFC	Day 3	A2lox.i6TFs	With doxycycline
i6TFs+dox_(1)_21	EryPCs_I	i6TFs+dox	BL_CFC	Day 3	A2lox.i6TFs	With doxycycline
i6TFs+dox_(1)_33	EryPCs_I	i6TFs+dox	BL_CFC	Day 3	A2lox.i6TFs	With doxycycline
i5TFs-dox_(1)_35	EryPCs_II	i5TFs-dox	BL_CFC	Day 3	A2lox.i5TFs	Without doxycycline
i5TFs-dox_(1)_21	EryPCs_II	i5TFs-dox	BL_CFC	Day 3	A2lox.i5TFs	Without doxycycline
i5TFs-dox_(1)_24	EryPCs_II	i5TFs-dox	BL_CFC	Day 3	A2lox.i5TFs	Without doxycycline
i5TFs-dox_(1)_06	EryPCs_II	i5TFs-dox	BL_CFC	Day 3	A2lox.i5TFs	Without doxycycline
i5TFs-dox_(1)_17	EryPCs_II	i5TFs-dox	BL_CFC	Day 3	A2lox.i5TFs	Without doxycycline
i5TFs-dox_(1)_43	EryPCs_II	i5TFs-dox	BL_CFC	Day 3	A2lox.i5TFs	Without doxycycline
i5TFs-dox_(1)_18	EryPCs_II	i5TFs-dox	BL_CFC	Day 3	A2lox.i5TFs	Without doxycycline
i5TFs-dox_(1)_13	EryPCs_II	i5TFs-dox	BL_CFC	Day 3	A2lox.i5TFs	Without doxycycline
i5TFs-dox_(1)_22	EryPCs_II	i5TFs-dox	BL_CFC	Day 3	A2lox.i5TFs	Without doxycycline
i5TFs-dox_(1)_14	EryPCs_II	i5TFs-dox	BL_CFC	Day 3	A2lox.i5TFs	Without doxycycline
i5TFs-dox_(1)_05	EryPCs_II	i5TFs-dox	BL_CFC	Day 3	A2lox.i5TFs	Without doxycycline
i5TFs-dox_(1)_07	EryPCs_II	i5TFs-dox	BL_CFC	Day 3	A2lox.i5TFs	Without doxycycline
i5TFs-dox_(1)_20	EryPCs_II	i5TFs-dox	BL_CFC	Day 3	A2lox.i5TFs	Without doxycycline
i5TFs-dox_(1)_15	EryPCs_II	i5TFs-dox	BL_CFC	Day 3	A2lox.i5TFs	Without doxycycline
i5TFs-dox_(1)_32	EryPCs_II	i5TFs-dox	BL_CFC	Day 3	A2lox.i5TFs	Without doxycycline
i5TFs-dox_(1)_28	EryPCs_II	i5TFs-dox	BL_CFC	Day 3	A2lox.i5TFs	Without doxycycline
i5TFs-dox_(1)_30	EryPCs_II	i5TFs-dox	BL_CFC	Day 3	A2lox.i5TFs	Without doxycycline
i5TFs-dox_(1)_31	EryPCs_II	i5TFs-dox	BL_CFC	Day 3	A2lox.i5TFs	Without doxycycline
i5TFs-dox_(1)_12	EryPCs_II	i5TFs-dox	BL_CFC	Day 3	A2lox.i5TFs	Without doxycycline
i5TFs+dox_(1)_45	EryPCs_II	i5TFs+dox	BL_CFC	Day 3	A2lox.i5TFs	With doxycycline
i5TFs+dox_(1)_02	EryPCs_II	i5TFs+dox	BL_CFC	Day 3	A2lox.i5TFs	With doxycycline
i5TFs+dox_(1)_31	EryPCs_II	i5TFs+dox	BL_CFC	Day 3	A2lox.i5TFs	With doxycycline
i5TFs+dox_(1)_46	EryPCs_II	i5TFs+dox	BL_CFC	Day 3	A2lox.i5TFs	With doxycycline
i5TFs+dox_(1)_07	EryPCs_II	i5TFs+dox	BL_CFC	Day 3	A2lox.i5TFs	With doxycycline
i5TFs+dox_(1)_08	EryPCs_II	i5TFs+dox	BL_CFC	Day 3	A2lox.i5TFs	With doxycycline
i5TFs+dox_(1)_11	EryPCs_II	i5TFs+dox	BL_CFC	Day 3	A2lox.i5TFs	With doxycycline
i5TFs+dox_(1)_35	EryPCs_II	i5TFs+dox	BL_CFC	Day 3	A2lox.i5TFs	With doxycycline
i5TFs+dox_(1)_16	EryPCs_II	i5TFs+dox	BL_CFC	Day 3	A2lox.i5TFs	With doxycycline
i5TFs+dox_(1)_18	EryPCs_II	i5TFs+dox	BL_CFC	Day 3	A2lox.i5TFs	With doxycycline
i5TFs+dox_(1)_05	EryPCs_II	i5TFs+dox	BL_CFC	Day 3	A2lox.i5TFs	With doxycycline
i5TFs+dox_(1)_37	EryPCs_II	i5TFs+dox	BL_CFC	Day 3	A2lox.i5TFs	With doxycycline
i5TFs+dox_(1)_27	EryPCs_II	i5TFs+dox	BL_CFC	Day 3	A2lox.i5TFs	With doxycycline
i5TFs+dox_(1)_32	EryPCs_II	i5TFs+dox	BL_CFC	Day 3	A2lox.i5TFs	With doxycycline
i5TFs+dox_(1)_14	EryPCs_II	i5TFs+dox	BL_CFC	Day 3	A2lox.i5TFs	With doxycycline
i5TFs+dox_(1)_25	EryPCs_II	i5TFs+dox	BL_CFC	Day 3	A2lox.i5TFs	With doxycycline
i5TFs+dox_(1)_13	EryPCs_II	i5TFs+dox	BL_CFC	Day 3	A2lox.i5TFs	With doxycycline
i6TFs-dox_(1)_29	EryPCs_II	i6TFs-dox	BL_CFC	Day 3	A2lox.i6TFs	Without doxycycline
i6TFs-dox_(1)_24	EryPCs_II	i6TFs-dox	BL_CFC	Day 3	A2lox.i6TFs	Without doxycycline
i6TFs-dox_(1)_36	EryPCs_II	i6TFs-dox	BL_CFC	Day 3	A2lox.i6TFs	Without doxycycline
i6TFs-dox_(1)_26	EryPCs_II	i6TFs-dox	BL_CFC	Day 3	A2lox.i6TFs	Without doxycycline
i6TFs-dox_(1)_12	EryPCs_II	i6TFs-dox	BL_CFC	Day 3	A2lox.i6TFs	Without doxycycline
i6TFs-dox_(1)_09	EryPCs_II	i6TFs-dox	BL_CFC	Day 3	A2lox.i6TFs	Without doxycycline
i6TFs-dox_(1)_28	EryPCs_II	i6TFs-dox	BL_CFC	Day 3	A2lox.i6TFs	Without doxycycline
i6TFs-dox_(1)_20	EryPCs_II	i6TFs-dox	BL_CFC	Day 3	A2lox.i6TFs	Without doxycycline
i6TFs-dox_(1)_40	EryPCs_II	i6TFs-dox	BL_CFC	Day 3	A2lox.i6TFs	Without doxycycline
i6TFs-dox_(1)_18	EryPCs_II	i6TFs-dox	BL_CFC	Day 3	A2lox.i6TFs	Without doxycycline
i6TFs-dox_(1)_04	EryPCs_II	i6TFs-dox	BL_CFC	Day 3	A2lox.i6TFs	Without doxycycline
i6TFs-dox_(1)_45	EryPCs_II	i6TFs-dox	BL_CFC	Day 3	A2lox.i6TFs	Without doxycycline
i6TFs-dox_(1)_16	EryPCs_II	i6TFs-dox	BL_CFC	Day 3	A2lox.i6TFs	Without doxycycline
i6TFs-dox_(1)_15	EryPCs_II	i6TFs-dox	BL_CFC	Day 3	A2lox.i6TFs	Without doxycycline
i6TFs-dox_(1)_32	EryPCs_II	i6TFs-dox	BL_CFC	Day 3	A2lox.i6TFs	Without doxycycline
i6TFs-dox_(1)_05	EryPCs_II	i6TFs-dox	BL_CFC	Day 3	A2lox.i6TFs	Without doxycycline
i6TFs-dox_(1)_03	EryPCs_II	i6TFs-dox	BL_CFC	Day 3	A2lox.i6TFs	Without doxycycline
i6TFs+dox_(1)_26	EryPCs_II	i6TFs+dox	BL_CFC	Day 3	A2lox.i6TFs	With doxycycline
i6TFs+dox_(1)_02	EryPCs_II	i6TFs+dox	BL_CFC	Day 3	A2lox.i6TFs	With doxycycline
i6TFs+dox_(1)_10	EryPCs_II	i6TFs+dox	BL_CFC	Day 3	A2lox.i6TFs	With doxycycline
i6TFs+dox_(1)_44	EryPCs_II	i6TFs+dox	BL_CFC	Day 3	A2lox.i6TFs	With doxycycline
i6TFs+dox_(1)_42	EryPCs_II	i6TFs+dox	BL_CFC	Day 3	A2lox.i6TFs	With doxycycline
i6TFs+dox_(1)_31	EryPCs_II	i6TFs+dox	BL_CFC	Day 3	A2lox.i6TFs	With doxycycline
i6TFs+dox_(1)_09	EryPCs_II	i6TFs+dox	BL_CFC	Day 3	A2lox.i6TFs	With doxycycline
i6TFs+dox_(1)_27	EryPCs_II	i6TFs+dox	BL_CFC	Day 3	A2lox.i6TFs	With doxycycline
i6TFs+dox_(1)_22	EryPCs_II	i6TFs+dox	BL_CFC	Day 3	A2lox.i6TFs	With doxycycline
i6TFs+dox_(1)_12	EryPCs_II	i6TFs+dox	BL_CFC	Day 3	A2lox.i6TFs	With doxycycline
i6TFs+dox_(1)_15	EryPCs_II	i6TFs+dox	BL_CFC	Day 3	A2lox.i6TFs	With doxycycline
i6TFs+dox_(1)_18	EryPCs_II	i6TFs+dox	BL_CFC	Day 3	A2lox.i6TFs	With doxycycline
i6TFs+dox_(1)_39	EryPCs_II	i6TFs+dox	BL_CFC	Day 3	A2lox.i6TFs	With doxycycline
i6TFs+dox_(1)_29	EryPCs_II	i6TFs+dox	BL_CFC	Day 3	A2lox.i6TFs	With doxycycline
i6TFs+dox_(1)_13	EryPCs_II	i6TFs+dox	BL_CFC	Day 3	A2lox.i6TFs	With doxycycline
i6TFs+dox_(1)_45	EryPCs_II	i6TFs+dox	BL_CFC	Day 3	A2lox.i6TFs	With doxycycline
i6TFs+dox_(1)_35	EryPCs_II	i6TFs+dox	BL_CFC	Day 3	A2lox.i6TFs	With doxycycline
i6TFs+dox_(1)_32	EryPCs_II	i6TFs+dox	BL_CFC	Day 3	A2lox.i6TFs	With doxycycline
i6TFs+dox_(1)_14	EryPCs_II	i6TFs+dox	BL_CFC	Day 3	A2lox.i6TFs	With doxycycline
i6TFs+dox_(1)_30	EryPCs_II	i6TFs+dox	BL_CFC	Day 3	A2lox.i6TFs	With doxycycline
i6TFs+dox_(1)_17	EryPCs_II	i6TFs+dox	BL_CFC	Day 3	A2lox.i6TFs	With doxycycline
i6TFs+dox_(1)_11	EryPCs_II	i6TFs+dox	BL_CFC	Day 3	A2lox.i6TFs	With doxycycline
i6TFs+dox_(1)_08	EryPCs_II	i6TFs+dox	BL_CFC	Day 3	A2lox.i6TFs	With doxycycline
i6TFs+dox_(1)_46	EryPCs_II	i6TFs+dox	BL_CFC	Day 3	A2lox.i6TFs	With doxycycline
i6TFs+dox_(1)_07	EryPCs_II	i6TFs+dox	BL_CFC	Day 3	A2lox.i6TFs	With doxycycline
i6TFs+dox_(1)_37	EryPCs_II	i6TFs+dox	BL_CFC	Day 3	A2lox.i6TFs	With doxycycline
i6TFs+dox_(1)_06	EryPCs_II	i6TFs+dox	BL_CFC	Day 3	A2lox.i6TFs	With doxycycline
i6TFs+dox_(1)_24	EryPCs_II	i6TFs+dox	BL_CFC	Day 3	A2lox.i6TFs	With doxycycline
i6TFs+dox_(1)_25	EryPCs_II	i6TFs+dox	BL_CFC	Day 3	A2lox.i6TFs	With doxycycline
i6TFs+dox_(1)_03	EryPCs_II	i6TFs+dox	BL_CFC	Day 3	A2lox.i6TFs	With doxycycline
i6TFs+dox_(1)_34	EryPCs_II	i6TFs+dox	BL_CFC	Day 3	A2lox.i6TFs	With doxycycline
i6TFs+dox_(1)_40	EryPCs_II	i6TFs+dox	BL_CFC	Day 3	A2lox.i6TFs	With doxycycline
i5TFs-dox_(1)_23	MyePCs	i5TFs-dox	BL_CFC	Day 3	A2lox.i5TFs	Without doxycycline
i5TFs-dox_(1)_10	MyePCs	i5TFs-dox	BL_CFC	Day 3	A2lox.i5TFs	Without doxycycline
i5TFs-dox_(1)_29	MyePCs	i5TFs-dox	BL_CFC	Day 3	A2lox.i5TFs	Without doxycycline
i5TFs-dox_(1)_37	MyePCs	i5TFs-dox	BL_CFC	Day 3	A2lox.i5TFs	Without doxycycline
i5TFs-dox_(1)_25	MyePCs	i5TFs-dox	BL_CFC	Day 3	A2lox.i5TFs	Without doxycycline
i5TFs-dox_(1)_09	MyePCs	i5TFs-dox	BL_CFC	Day 3	A2lox.i5TFs	Without doxycycline
i5TFs-dox_(1)_01	MyePCs	i5TFs-dox	BL_CFC	Day 3	A2lox.i5TFs	Without doxycycline
i5TFs-dox_(1)_40	MyePCs	i5TFs-dox	BL_CFC	Day 3	A2lox.i5TFs	Without doxycycline
i5TFs+dox_(1)_15	MyePCs	i5TFs+dox	BL_CFC	Day 3	A2lox.i5TFs	With doxycycline
i5TFs+dox_(1)_09	MyePCs	i5TFs+dox	BL_CFC	Day 3	A2lox.i5TFs	With doxycycline
i5TFs+dox_(1)_03	MyePCs	i5TFs+dox	BL_CFC	Day 3	A2lox.i5TFs	With doxycycline
i5TFs+dox_(1)_26	MyePCs	i5TFs+dox	BL_CFC	Day 3	A2lox.i5TFs	With doxycycline
i6TFs-dox_(1)_43	MyePCs	i6TFs-dox	BL_CFC	Day 3	A2lox.i6TFs	Without doxycycline
i6TFs-dox_(1)_33	MyePCs	i6TFs-dox	BL_CFC	Day 3	A2lox.i6TFs	Without doxycycline
i6TFs-dox_(1)_37	MyePCs	i6TFs-dox	BL_CFC	Day 3	A2lox.i6TFs	Without doxycycline
i6TFs-dox_(1)_22	MyePCs	i6TFs-dox	BL_CFC	Day 3	A2lox.i6TFs	Without doxycycline
i6TFs-dox_(1)_41	MyePCs	i6TFs-dox	BL_CFC	Day 3	A2lox.i6TFs	Without doxycycline
i6TFs-dox_(1)_38	MyePCs	i6TFs-dox	BL_CFC	Day 3	A2lox.i6TFs	Without doxycycline
i6TFs-dox_(1)_07	MyePCs	i6TFs-dox	BL_CFC	Day 3	A2lox.i6TFs	Without doxycycline
i6TFs-dox_(1)_25	MyePCs	i6TFs-dox	BL_CFC	Day 3	A2lox.i6TFs	Without doxycycline
i6TFs-dox_(1)_10	MyePCs	i6TFs-dox	BL_CFC	Day 3	A2lox.i6TFs	Without doxycycline
i6TFs-dox_(1)_19	MyePCs	i6TFs-dox	BL_CFC	Day 3	A2lox.i6TFs	Without doxycycline
i6TFs-dox_(1)_35	MyePCs	i6TFs-dox	BL_CFC	Day 3	A2lox.i6TFs	Without doxycycline
i6TFs-dox_(1)_42	MyePCs	i6TFs-dox	BL_CFC	Day 3	A2lox.i6TFs	Without doxycycline
i6TFs-dox_(1)_14	MyePCs	i6TFs-dox	BL_CFC	Day 3	A2lox.i6TFs	Without doxycycline
i6TFs-dox_(1)_01	MyePCs	i6TFs-dox	BL_CFC	Day 3	A2lox.i6TFs	Without doxycycline
i6TFs-dox_(1)_34	MyePCs	i6TFs-dox	BL_CFC	Day 3	A2lox.i6TFs	Without doxycycline
i6TFs-dox_(1)_23	MyePCs	i6TFs-dox	BL_CFC	Day 3	A2lox.i6TFs	Without doxycycline
i6TFs-dox_(1)_44	MyePCs	i6TFs-dox	BL_CFC	Day 3	A2lox.i6TFs	Without doxycycline
i6TFs-dox_(1)_06	MyePCs	i6TFs-dox	BL_CFC	Day 3	A2lox.i6TFs	Without doxycycline
i6TFs+dox_(1)_36	MyePCs	i6TFs+dox	BL_CFC	Day 3	A2lox.i6TFs	With doxycycline
i6TFs+dox_(1)_16	MyePCs	i6TFs+dox	BL_CFC	Day 3	A2lox.i6TFs	With doxycycline
i6TFs+dox_(1)_01	MyePCs	i6TFs+dox	BL_CFC	Day 3	A2lox.i6TFs	With doxycycline
i6TFs+dox_(1)_28	MyePCs	i6TFs+dox	BL_CFC	Day 3	A2lox.i6TFs	With doxycycline
i6TFs+dox_(1)_38	MyePCs	i6TFs+dox	BL_CFC	Day 3	A2lox.i6TFs	With doxycycline
i6TFs+dox_(1)_04	MyePCs	i6TFs+dox	BL_CFC	Day 3	A2lox.i6TFs	With doxycycline
i5TFs+dox_(1)_06	Pre-HSPCs	i5TFs+dox	BL_CFC	Day 3	A2lox.i5TFs	With doxycycline
i5TFs+dox_(1)_34	Pre-HSPCs	i5TFs+dox	BL_CFC	Day 3	A2lox.i5TFs	With doxycycline
i5TFs+dox_(1)_12	Pre-HSPCs	i5TFs+dox	BL_CFC	Day 3	A2lox.i5TFs	With doxycycline
i5TFs+dox_(1)_04	Pre-HSPCs	i5TFs+dox	BL_CFC	Day 3	A2lox.i5TFs	With doxycycline
i5TFs+dox_(1)_23	Pre-HSPCs	i5TFs+dox	BL_CFC	Day 3	A2lox.i5TFs	With doxycycline
i5TFs+dox_(1)_29	Pre-HSPCs	i5TFs+dox	BL_CFC	Day 3	A2lox.i5TFs	With doxycycline
i5TFs+dox_(1)_01	Pre-HSPCs	i5TFs+dox	BL_CFC	Day 3	A2lox.i5TFs	With doxycycline
i5TFs+dox_(1)_43	Pre-HSPCs	i5TFs+dox	BL_CFC	Day 3	A2lox.i5TFs	With doxycycline
i5TFs+dox_(1)_10	Pre-HSPCs	i5TFs+dox	BL_CFC	Day 3	A2lox.i5TFs	With doxycycline
i5TFs+dox_(1)_39	Pre-HSPCs	i5TFs+dox	BL_CFC	Day 3	A2lox.i5TFs	With doxycycline
i5TFs+dox_(1)_17	Pre-HSPCs	i5TFs+dox	BL_CFC	Day 3	A2lox.i5TFs	With doxycycline
i5TFs+dox_(1)_44	Pre-HSPCs	i5TFs+dox	BL_CFC	Day 3	A2lox.i5TFs	With doxycycline
i5TFs+dox_(1)_42	Pre-HSPCs	i5TFs+dox	BL_CFC	Day 3	A2lox.i5TFs	With doxycycline
i5TFs-dox_(1)_45	VSM	i5TFs-dox	BL_CFC	Day 3	A2lox.i5TFs	Without doxycycline
i5TFs-dox_(1)_16	VSM	i5TFs-dox	BL_CFC	Day 3	A2lox.i5TFs	Without doxycycline
i5TFs-dox_(1)_38	VSM	i5TFs-dox	BL_CFC	Day 3	A2lox.i5TFs	Without doxycycline
i5TFs-dox_(1)_36	VSM	i5TFs-dox	BL_CFC	Day 3	A2lox.i5TFs	Without doxycycline
i5TFs-dox_(1)_33	VSM	i5TFs-dox	BL_CFC	Day 3	A2lox.i5TFs	Without doxycycline
i5TFs-dox_(1)_27	VSM	i5TFs-dox	BL_CFC	Day 3	A2lox.i5TFs	Without doxycycline
i5TFs-dox_(1)_41	VSM	i5TFs-dox	BL_CFC	Day 3	A2lox.i5TFs	Without doxycycline
i5TFs-dox_(1)_42	VSM	i5TFs-dox	BL_CFC	Day 3	A2lox.i5TFs	Without doxycycline
i5TFs+dox_(1)_28	VSM	i5TFs+dox	BL_CFC	Day 3	A2lox.i5TFs	With doxycycline
i5TFs+dox_(1)_19	VSM	i5TFs+dox	BL_CFC	Day 3	A2lox.i5TFs	With doxycycline
i6TFs-dox_(1)_30	VSM	i6TFs-dox	BL_CFC	Day 3	A2lox.i6TFs	Without doxycycline

## Sheet: Matrix_for_Fig8E
Matrix for Figure 8E
ClusterID	VSM	Endo	Pre-HSPCs	EryPCs_I	MyePCs	EryPCs_II	TOTAL
i5TFs-dox	8	0	0	6	8	19	41
i5TFs+dox	2	7	13	0	4	17	43
i6TFs-dox	1	0	0	7	18	17	43
i6TFs+dox	0	0	0	6	6	32	44
	11	7	13	19	36	85	171
